# Supplementary material for: Giant virus diversity and host interactions through global metagenomics
Source: Nature. 2020 Jan 22;578(7795):432–6. doi: 10.1038/s41586-020-1957-x (PMC7162819; doi:10.1038/s41586-020-1957-x)
Supplement: Supplementary file 4 — The table provides information on GVMAG quality, environmental origin and accession numbers of underlying data in SRA, NCBI BioSample, NCBI BioProject, NCBI Genbank and IMG/ JGI Genome Portal (https://genome.jgi.doe.gov/portal). [file 41586_2020_1957_MOESM4_ESM.xlsx]

## Sheet: SI_table_1
genomeid	class	superclade	lineage	GC [%]	assembly size [bp]	coding density [%]	N50 [bp]	longest contig [bp]	nContigs	isolation_source	completeness	contamination	quality_combined	JGI SPID	NCBI BioProject ID	Biosample ID	SRA ID	IMG Taxon ID	Genbank ID	Reference
GVMAG-S-ERX555931-87	GVMAG	SC10	MGVL65	29.5813	279474	93	54365	92100	8	Marine	high	low	high		PRJEB1787	SAMEA2619840	ERX555931		MN738741-MN738748	41
GVMAG-S-ERX555943-30	GVMAG	SC9	MGVL57	32.1887	433050	90	68981	112799	11	Marine	high	low	high		PRJEB1787	SAMEA2619927	ERX555943		MN738749-MN738759	41
GVMAG-S-ERX555961-36	GVMAG	SC10	Aureococcusviruses	32.3787	420987	93	78020	110224	10	Marine	medium	low	medium		PRJEB1787	SAMEA2623370	ERX555961		MN738760-MN738769	41
GVMAG-S-ERX555965-48	GVMAG	SC9	MGVL38	24.3715	445952	92	80698	94134	16	Marine	high	low	high		PRJEB1787	SAMEA2621779	ERX555965		MN738770-MN738785	41
GVMAG-S-ERX555967-130	GVMAG	SC10	MGVL66	36.6212	335816	93	285820	285820	3	Marine	high	low	high		PRJNA481422	SAMN09667281	ERX555967		MN738786-MN738788	41
GVMAG-S-ERX555967-131	GVMAG	SC3	MGVL28	27.4913	322116	92	78073	102206	7	Marine	high	low	high		PRJNA481422	SAMN09667281	ERX555967		MN738789-MN738795	41
GVMAG-S-ERX555997-44	GVMAG	SC9	MGVL42	24.785	329376	94	52554	74171	12	Marine	high	low	high		PRJEB1787	SAMEA2621536	ERX555997		MN738796-MN738807	41
GVMAG-S-ERX556022-25	GVMAG	SC9	Chrysomulinaviruses	24.5844	481302	91	55579	106292	12	Marine	high	low	high		PRJEB1787	SAMEA2619818	ERX556022		MN738808-MN738819	41
GVMAG-S-ERX556049-19	GVMAG	SC9	MGVL57	27.7382	487021	93	74114	96811	9	Marine	high	low	high		PRJNA481422	SAMN09667290	ERX556049		MN738820-MN738828	41
GVMAG-S-ERX556101-89	GVMAG	SC3	Raphidoviruses	39.6566	259977	93	183066	183066	3	Marine	high	low	high		PRJEB1787	SAMEA2623627	ERX556101		MN738829-MN738831	41
GVMAG-S-ERX556106-38	GVMAG	SC9	MGVL50	35.1666	454699	90	92401	188797	6	Marine	high	low	high		PRJEB1787	SAMEA2623350	ERX556106		MN738832-MN738837	41
GVMAG-S-ERX556126-94	GVMAG	SC10	MGVL66	30.2997	372321	92	195715	195715	4	Marine	high	low	high		PRJEB1787	SAMEA2622710	ERX556126		MN738838-MN738841	41
GVMAG-M-3300000115-19	GVMAG	SC10	MGVL63	23.3287	236263	86	54540	78603	9	Marine	medium	low	medium		PRJNA336828	SAMN05518260		3300000115	MN738842-MN738850
GVMAG-M-3300001348-25	GVMAG	SC9	MGVL38	29.084	501997	90	61338	78085	12	Marine	high	low	high	1016713	PRJNA266676	SAMN03169779	SRR1699659	3300001348	MN738851-MN738862	14
GVMAG-M-3300001351-8	GVMAG	SC10	MGVL68	27.2446	708486	88	107328	155541	13	Marine	high	low	high	1016710	PRJNA266674	SAMN03169778	SRR1700446	3300001351	MN738863-MN738875	14
GVMAG-M-3300005589-24	GVMAG	SC2	Iridoviruses	40.9724	334564	94	75873	125924	5	Marine	high	low	high		PRJNA375298	SAMN06343826	SRR5579861	3300005589	MN738876-MN738880
GVMAG-M-3300009068-24	GVMAG	SC9	MGVL57	52.8925	303582	89	51111	135212	7	Freshwater	high	low	high	1101176	PRJNA367408	SAMN06267259	SRR5818197	3300009068	MN738881-MN738887	27
GVMAG-M-3300009068-25	GVMAG	SC8	MGVL33	50.8499	162791	95	63799	72863	4	Freshwater	high	low	high	1101176	PRJNA367408	SAMN06267259	SRR5818197	3300009068	MN738888-MN738891	27
GVMAG-M-3300009149-34	GVMAG	SC9	MGVL42	32.3313	323433	92	51342	59826	10	Marine	high	low	high		PRJNA367442	SAMN06267293	SRR5210834	3300009149	MN738892-MN738901
GVMAG-M-3300009151-35	GVMAG	SC10	MGVL61	21.0187	239439	91	121551	121551	10	Freshwater	medium	low	medium	1101165	PRJNA367397	SAMN06267248	SRR5754829	3300009151	MN738902-MN738911	27
GVMAG-M-3300009151-50	GVMAG	SC8	MGVL33	34.3751	177681	93	63452	68005	3	Freshwater	high	low	high	1101165	PRJNA367397	SAMN06267248	SRR5754829	3300009151	MN738912-MN738914	27
GVMAG-M-3300009155-2	GVMAG	SC9	YLMV	25.9939	515648	90	96916	181069	9	Freshwater	high	low	high	1101171	PRJNA367403	SAMN06267254	SRR5818198	3300009155	MN738915-MN738923	27
GVMAG-M-3300009155-48	GVMAG	SC9	MGVL57	29.6361	465840	92	163291	212140	5	Freshwater	high	low	high	1101171	PRJNA367403	SAMN06267254	SRR5818198	3300009155	MN738924-MN738928	27
GVMAG-M-3300009159-65	GVMAG	SC9	OLPV	25.4215	418991	90	52241	63174	15	Freshwater	high	low	high	1101181	PRJNA367413	SAMN06267264	SRR5818249	3300009159	MN738929-MN738943	27
GVMAG-M-3300009161-30	GVMAG	SC9	MGVL52	31.6262	481104	91	80448	106023	12	Freshwater	high	low	high	1101169	PRJNA367401	SAMN06267252	SRR5818194	3300009161	MN738944-MN738955	27
GVMAG-M-3300009161-34	GVMAG	SC9	MGVL44	34.8102	551523	87	58650	115896	12	Freshwater	high	low	high	1101169	PRJNA367401	SAMN06267252	SRR5818194	3300009161	MN738956-MN738967	27
GVMAG-M-3300009161-36	GVMAG	SC9	MGVL44	31.1682	415228	89	216172	216172	10	Freshwater	high	low	high	1101169	PRJNA367401	SAMN06267252	SRR5818194	3300009161	MN738968-MN738977	27
GVMAG-M-3300009161-52	GVMAG	SC10	MGVL63	27.363	617761	87	56266	77017	20	Freshwater	high	low	high	1101169	PRJNA367401	SAMN06267252	SRR5818194	3300009161	MN738978-MN738997	27
GVMAG-M-3300009163-63	GVMAG	SC9	MGVL44	34.6998	541208	86	59188	93142	12	Freshwater	high	low	high	1101173	PRJNA367405	SAMN06267256	SRR5818193	3300009163	MN738998-MN739009	27
GVMAG-M-3300009164-40	GVMAG	SC8	MGVL33	41.8961	116173	95	116173	116173	1	Freshwater	medium	low	medium	1101178	PRJNA367410	SAMN06267261	SRR5818191	3300009164	MN739010	27
GVMAG-M-3300009180-1	GVMAG	SC9	MGVL57	39.2202	429179	92	63085	98360	10	Freshwater	high	low	high	1101182	PRJNA367414	SAMN06267265	SRR5818247	3300009180	MN739011-MN739020	27
GVMAG-M-3300009180-45	GVMAG	SC8	MGVL33	55.5942	217199	92	119745	119745	4	Freshwater	high	low	high	1101182	PRJNA367414	SAMN06267265	SRR5818247	3300009180	MN739021-MN739024	27
GVMAG-M-3300009181-41	GVMAG	SC8	MGVL33	42.2465	154143	93	82685	82685	2	Freshwater	medium	low	medium	1101172	PRJNA367404	SAMN06267255	SRR5818192	3300009181	MN739025-MN739026	27
GVMAG-M-3300009182-46	GVMAG	SC9	MGVL51	33.0251	522448	88	70905	74927	12	Freshwater	high	low	high	1101162	PRJNA367394	SAMN06267245	SRR5754827	3300009182	MN739027-MN739038	27
GVMAG-M-3300009182-67	GVMAG	SC3	Raphidoviruses	32.8328	214563	91	125144	125144	3	Freshwater	high	low	high	1101162	PRJNA367394	SAMN06267245	SRR5754827	3300009182	MN739039-MN739041	27
GVMAG-M-3300009182-78	GVMAG	SC9	MGVL52	30.6752	504117	91	119144	199322	6	Freshwater	high	low	high	1101162	PRJNA367394	SAMN06267245	SRR5754827	3300009182	MN739042-MN739047	27
GVMAG-M-3300009185-36	GVMAG	SC8	MGVL33	40.8781	203965	93	183595	183595	2	Freshwater	medium	low	medium	1101174	PRJNA367406	SAMN06267257	SRR5818199	3300009185	MN739048-MN739049	27
GVMAG-M-3300009185-7	GVMAG	SC8	MGVL33	42.8409	194046	92	113524	113524	2	Freshwater	high	low	high	1101174	PRJNA367406	SAMN06267257	SRR5818199	3300009185	MN739050-MN739051	27
GVMAG-M-3300009187-29	GVMAG	SC9	MGVL57	34.4924	328829	92	62599	101126	6	Freshwater	high	low	high	1101175	PRJNA367407	SAMN06267258	SRR5818200	3300009187	MN739052-MN739057	27
GVMAG-M-3300009422-16	GVMAG	SC10	MGVL68	30.1214	520297	91	54501	84984	20	Marine	high	low	high	1102108	PRJNA367435	SAMN06267286	SRR5819381	3300009422	MN739058-MN739077	28
GVMAG-M-3300009684-20	GVMAG	SC8	MGVL33	50.0719	192745	93	106806	106806	2	Freshwater	medium	low	medium	1101161	PRJNA367393	SAMN06267244	SRR5754786	3300009684	MN739078-MN739079	27
GVMAG-M-3300010157-4	GVMAG	SC9	MGVL54	42.3418	434705	88	81710	122923	8	Freshwater	high	low	high	1101167	PRJNA367399	SAMN06267250	SRR5211162	3300010157	MN739080-MN739087	27
GVMAG-M-3300010158-13	GVMAG	SC9	MGVL57	32.3493	394636	93	90278	136998	6	Freshwater	high	low	high	1101163	PRJNA367395	SAMN06267246	SRR5211153	3300010158	MN739088-MN739093	27
GVMAG-M-3300010158-55	GVMAG	SC9	MGVL41	30.649	377608	91	105106	110111	8	Freshwater	high	low	high	1101163	PRJNA367395	SAMN06267246	SRR5211153	3300010158	MN739094-MN739101	27
GVMAG-M-3300010158-59	GVMAG	SC9	MGVL52	30.6952	517518	92	131401	201739	5	Freshwater	high	low	high	1101163	PRJNA367395	SAMN06267246	SRR5211153	3300010158	MN739102-MN739106	27
GVMAG-M-3300010158-60	GVMAG	SC8	MGVL36	45.7039	369850	92	84167	109110	7	Freshwater	high	low	high	1101163	PRJNA367395	SAMN06267246	SRR5211153	3300010158	MN739107-MN739113	27
GVMAG-M-3300010160-26	GVMAG	SC1	MGVL2	28.5559	221296	87	55434	67623	6	Freshwater	high	low	high	1101170	PRJNA367402	SAMN06267253	SRR5211163	3300010160	MN739114-MN739119	27
GVMAG-M-3300010160-4	GVMAG	SC2	MGVL12	26.5419	432780	87	67414	159747	10	Freshwater	high	low	high	1101170	PRJNA367402	SAMN06267253	SRR5211163	3300010160	MN739120-MN739129	27
GVMAG-M-3300010160-60	GVMAG	SC6	Klosneuviruses	24.5143	320849	93	54160	116223	10	Freshwater	medium	low	medium	1101170	PRJNA367402	SAMN06267253	SRR5211163	3300010160	MN739130-MN739139	27
GVMAG-M-3300010354-11	GVMAG	SC10	Tetraselmisviruses	34.0047	394769	91	52477	116704	14	Marine	high	low	high	1110944	PRJNA364798	SAMN06265975	SRR5216639	3300010354	MN739140-MN739153	24
GVMAG-M-3300013004-44	GVMAG	SC8	MGVL35	39.4968	515857	91	70968	192908	8	Freshwater	high	low	high		PRJNA368374	SAMN06269062	SRR6476077	3300013004	MN739154-MN739161
GVMAG-M-3300013006-15	GVMAG	SC8	MGVL34	37.4913	396679	93	248461	248461	4	Freshwater	high	low	high		PRJNA368375	SAMN06269063	SRR6476262	3300013006	MN739162-MN739165
GVMAG-M-3300013285-6	GVMAG	SC8	MGVL36	47.7015	347310	90	76360	112078	11	Freshwater	high	low	high		PRJNA367588	SAMN06267111	SRR5830789	3300013285	MN739166-MN739176
GVMAG-M-3300014204-73	GVMAG	SC7	MGVL32	41.3706	495598	89	52435	78940	15	Landfill	high	low	high		PRJNA404446	SAMN07630781	SRR6484787	3300014204	MN739177-MN739191
GVMAG-M-3300017651-5	GVMAG	SC2	Orpheoviruses	39.2861	346232	80	50567	86410	9	Soil	high	low	high		PRJNA444407	SAMN08779509	SRR7976233	3300017651	MN739192-MN739200
GVMAG-M-3300017989-17	GVMAG	SC3	Sylvanviruses	51.8651	232430	90	51202	67764	6	Non-marine Saline and Alkaline	high	low	high		PRJNA444014	SAMN08776775	SRR6963479	3300017989	MN739201-MN739206
GVMAG-M-3300018080-19	GVMAG	SC3	MGVL26	44.7598	359383	90	67984	96605	8	Non-marine Saline and Alkaline	high	low	high		PRJNA444015	SAMN08779047	SRR6963352	3300018080	MN739207-MN739214
GVMAG-M-3300018416-26	GVMAG	SC10	Tetraselmisviruses	30.0177	488126	86	71384	125203	10	Marine	high	low	high		PRJNA465660	SAMN09092238	SRR7148981	3300018416	MN739215-MN739224
GVMAG-M-3300018416-45	GVMAG	SC9	MGVL47	34.1371	282183	92	65822	75843	8	Marine	high	low	high		PRJNA465660	SAMN09092238	SRR7148981	3300018416	MN739225-MN739232
GVMAG-M-3300018428-16	GVMAG	SC9	MGVL38	26.6109	422876	92	53239	86301	12	Marine	high	low	high		PRJNA465670	SAMN09092242	SRR7152251	3300018428	MN739233-MN739244
GVMAG-M-3300018428-35	GVMAG	SC10	MGVL66	23.9442	298673	93	54453	67008	8	Marine	high	low	high		PRJNA465670	SAMN09092242	SRR7152251	3300018428	MN739245-MN739252
GVMAG-M-3300018868-6	GVMAG	SC9	MGVL42	37.9521	372008	90	51491	107137	7	Freshwater	high	low	high		PRJNA443578	SAMN08779010	SRR7009399	3300018868	MN739253-MN739259
GVMAG-M-3300019093-7	GVMAG	SC9	MGVL52	29.9231	390474	89	57161	78492	11	Freshwater	high	low	high		PRJNA443577	SAMN08779180	SRR7010048	3300019093	MN739260-MN739270
GVMAG-M-3300020166-18	GVMAG	SC9	MGVL38	34.2182	399574	92	363298	363298	7	Marine	high	low	high	1150567	PRJNA441612	SAMN08778201	SRR7058375	3300020166	MN739271-MN739277	14
GVMAG-M-3300020166-5	GVMAG	SC9	MGVL47	36.7805	415394	91	53085	67477	13	Marine	high	low	high	1150567	PRJNA441612	SAMN08778201	SRR7058375	3300020166	MN739278-MN739290	14
GVMAG-M-3300020169-51	GVMAG	SC9	MGVL42	27.0373	350401	94	63655	97685	9	Marine	high	low	high	1150566	PRJNA441611	SAMN08778200	SRR7058371	3300020169	MN739291-MN739299	14
GVMAG-M-3300020182-33	GVMAG	SC3	MGVL24	48.2612	417451	81	53626	102216	12	Marine	medium	low	medium	1150568	PRJNA441613	SAMN08776802	SRR7058377	3300020182	MN739300-MN739311	14
GVMAG-M-3300020182-84	GVMAG	SC9	MGVL57	29.7878	353000	93	261147	261147	4	Marine	high	low	high	1150568	PRJNA441613	SAMN08776802	SRR7058377	3300020182	MN739312-MN739315	14
GVMAG-M-3300020185-18	GVMAG	SC9	MGVL42	28.1196	654298	92	60217	132673	18	Marine	high	low	high	1150570	PRJNA441615	SAMN08777875	SRR7058483	3300020185	MN739316-MN739333	14
GVMAG-M-3300020185-33	GVMAG	SC9	MGVL42	32.1462	443437	90	71990	155851	10	Marine	high	low	high	1150570	PRJNA441615	SAMN08777875	SRR7058483	3300020185	MN739334-MN739343	14
GVMAG-M-3300020187-37	GVMAG	SC10	MGVL65	23.653	386632	92	99006	104977	8	Marine	high	low	high	1150569	PRJNA441614	SAMN08778202	SRR7058482	3300020187	MN739344-MN739351	14
GVMAG-M-3300020192-26	GVMAG	SC6	Megamimiviruses	32.3673	1604936	84	82930	240523	27	Freshwater	high	low	high	1119531	PRJNA368331	SAMN06269049	SRR6448205	3300020192	MN739352-MN739378	31
GVMAG-M-3300020523-10	GVMAG	SC9	Prymnesioviruses	27.4443	469486	89	60483	98546	11	Freshwater	high	low	high	1017337	PRJNA330242	SAMN05422078	SRR3987089	3300020523	MN739379-MN739389	16
GVMAG-M-3300020565-3	GVMAG	SC10	MGVL62	36.1005	426872	89	123691	127810	5	Freshwater	high	low	high	1017244	PRJNA330215	SAMN05421514	SRR3985627	3300020565	MN739390-MN739394	16
GVMAG-M-3300020595-32	GVMAG	SC10	MGVL66	29.1381	414378	93	113950	140438	8	Marine	high	low	high	1150565	PRJNA441610	SAMN08776908	SRR7058355	3300020595	MN739395-MN739402	14
GVMAG-M-3300020727-4	GVMAG	SC10	MGVL61	23.1116	297270	93	81222	137312	4	Freshwater	medium	low	medium		PRJNA336796	SAMN05518224	SRR4029405	3300020727	MN739403-MN739406	16
GVMAG-M-3300020728-1	GVMAG	SC8	MGVL33	45.7836	177153	93	50978	75624	4	Freshwater	high	low	high		PRJNA336675	SAMN05518210	SRR4029376	3300020728	MN739407-MN739410	16
GVMAG-M-3300021079-18	GVMAG	SC2	MGVL9	44.5909	266514	90	82006	89032	5	Freshwater	high	low	high		PRJNA443335	SAMN08777316	SRR7053537	3300021079	MN739411-MN739415
GVMAG-M-3300021120-1	GVMAG	SC8	MGVL33	39.5652	180924	95	133989	133989	4	Freshwater	high	low	high		PRJNA337793	SAMN05518385	SRR4029115	3300021120	MN739416-MN739419	16
GVMAG-M-3300021137-6	GVMAG	SC8	MGVL33	51.394	170197	94	75304	76958	3	Freshwater	medium	low	medium		PRJNA337807	SAMN05518560		3300021137	MN739420-MN739422	16
GVMAG-M-3300021185-45	GVMAG	SC9	MGVL43	26.0595	469522	92	59017	126241	12	Marine	high	low	high		PRJNA441839	SAMN08776800	SRR7080724	3300021185	MN739423-MN739434
GVMAG-M-3300021343-4	GVMAG	SC3	Sylvanviruses	36.8421	354518	86	53724	78844	13	Marine	medium	low	medium		PRJNA441404	SAMN08777767	SRR7054527	3300021343	MN739435-MN739447
GVMAG-M-3300021354-14	GVMAG	SC3	Sylvanviruses	43.0289	198634	93	72766	97060	3	Freshwater	medium	low	medium		PRJNA443327	SAMN08779083	SRR7053525	3300021354	MN739448-MN739450
GVMAG-M-3300021375-17	GVMAG	SC9	MGVL55	29.706	347698	91	71734	82754	6	Marine	high	low	high		PRJNA441416	SAMN08777773	SRR7080656	3300021375	MN739451-MN739456
GVMAG-M-3300021389-45	GVMAG	SC3	Prasinoviruses	40.4571	202800	94	123561	123561	3	Marine	high	low	high		PRJNA441415	SAMN08777758	SRR7080642	3300021389	MN739457-MN739459
GVMAG-M-3300021425-14	GVMAG	SC9	MGVL42	25.2923	355997	94	58260	101178	7	Marine	high	low	high		PRJNA441413	SAMN08777772	SRR7080640	3300021425	MN739460-MN739466
GVMAG-M-3300021425-30	GVMAG	SC9	MGVL47	31.6529	486091	91	91625	199700	7	Marine	high	low	high		PRJNA441413	SAMN08777772	SRR7080640	3300021425	MN739467-MN739473
GVMAG-M-3300021473-15	GVMAG	SC3	Raphidoviruses	36.0721	253567	91	53317	101200	5	Freshwater	high	low	high		PRJNA443324	SAMN08779292	SRR7053317	3300021473	MN739474-MN739478
GVMAG-M-3300021962-46	GVMAG	SC10	MGVL59	30.8195	369886	93	254533	254533	2	Marine	high	low	high		PRJNA439807	SAMN08769325	SRR7130819	3300021962	MN739479-MN739480
GVMAG-M-3300021963-12	GVMAG	SC8	MGVL33	40.4194	204820	92	184747	184747	2	Marine	medium	low	medium		PRJNA439806	SAMN08769303	SRR7130817	3300021963	MN739481-MN739482
GVMAG-M-3300021964-36	GVMAG	SC10	Tetraselmisviruses	32.5157	308546	92	63935	79003	6	Marine	high	low	high		PRJNA439813	SAMN08769304	SRR7132117	3300021964	MN739483-MN739488
GVMAG-M-3300022752-39	GVMAG	SC9	MGVL52	30.8532	400182	90	89140	197092	4	Freshwater	medium	low	medium		PRJNA466872	SAMN09202208	SRR7812562	3300022752	MN739489-MN739492
GVMAG-M-3300022752-66	GVMAG	SC9	MGVL52	30.5022	287563	90	51310	58131	6	Freshwater	medium	low	medium		PRJNA466872	SAMN09202208	SRR7812562	3300022752	MN739493-MN739498
GVMAG-M-3300023109-53	GVMAG	SC9	MGVL43	26.7316	459494	91	67352	106820	9	Marine	high	low	high		PRJNA468237	SAMN09201586	SRR7617972	3300023109	MN739499-MN739507
GVMAG-M-3300023110-24	GVMAG	SC10	MGVL66	24.8255	321770	90	86443	153903	4	Marine	high	low	high		PRJNA465671	SAMN09092243	SRR7152297	3300023110	MN739508-MN739511
GVMAG-M-3300023174-102	GVMAG	SC2	Iridoviruses	27.9868	403243	90	99374	116334	6	Freshwater	high	low	high		PRJNA466874	SAMN09202209	SRR7812569	3300023174	MN739512-MN739517
GVMAG-M-3300023174-104	GVMAG	SC2	MGVL23	35.6328	433752	88	381532	381532	2	Freshwater	high	low	high		PRJNA466874	SAMN09202209	SRR7812569	3300023174	MN739518-MN739519
GVMAG-M-3300023174-107	GVMAG	SC9	OLPV	27.9584	429817	92	61939	171440	10	Freshwater	high	low	high		PRJNA466874	SAMN09202209	SRR7812569	3300023174	MN739520-MN739529
GVMAG-M-3300023174-111	GVMAG	SC9	MGVL57	32.6796	480554	89	267009	267009	4	Freshwater	high	low	high		PRJNA466874	SAMN09202209	SRR7812569	3300023174	MN739530-MN739533
GVMAG-M-3300023174-116	GVMAG	SC9	Prymnesioviruses	27.8494	510729	90	166797	251846	4	Freshwater	high	low	high		PRJNA466874	SAMN09202209	SRR7812569	3300023174	MN739534-MN739537
GVMAG-M-3300023174-124	GVMAG	SC9	MGVL57	35.5601	315449	92	99541	129629	3	Freshwater	high	low	high		PRJNA466874	SAMN09202209	SRR7812569	3300023174	MN739538-MN739540
GVMAG-M-3300023174-129	GVMAG	SC8	MGVL36	31.4972	450233	93	74300	105065	7	Freshwater	high	low	high		PRJNA466874	SAMN09202209	SRR7812569	3300023174	MN739541-MN739547
GVMAG-M-3300023174-130	GVMAG	SC9	MGVL52	27.6458	559308	90	63732	103181	15	Freshwater	high	low	high		PRJNA466874	SAMN09202209	SRR7812569	3300023174	MN739548-MN739562
GVMAG-M-3300023174-131	GVMAG	SC6	Cafeteriaviruses	23.9841	474373	91	68985	102906	12	Freshwater	high	low	high		PRJNA466874	SAMN09202209	SRR7812569	3300023174	MN739563-MN739574
GVMAG-M-3300023174-132	GVMAG	SC8	MGVL34	50.5988	252656	93	176590	176590	2	Freshwater	high	low	high		PRJNA466874	SAMN09202209	SRR7812569	3300023174	MN739575-MN739576
GVMAG-M-3300023174-134	GVMAG	SC9	MGVL57	27.7025	392791	92	211579	211579	3	Freshwater	high	low	high		PRJNA466874	SAMN09202209	SRR7812569	3300023174	MN739577-MN739579
GVMAG-M-3300023174-137	GVMAG	SC8	MGVL36	42.2557	348559	94	92554	139532	6	Freshwater	high	low	high		PRJNA466874	SAMN09202209	SRR7812569	3300023174	MN739580-MN739585
GVMAG-M-3300023174-141	GVMAG	SC8	MGVL35	43.9072	378897	93	53171	87812	12	Freshwater	high	low	high		PRJNA466874	SAMN09202209	SRR7812569	3300023174	MN739586-MN739597
GVMAG-M-3300023174-144	GVMAG	SC9	MGVL52	30.3918	534015	90	51771	83883	15	Freshwater	high	low	high		PRJNA466874	SAMN09202209	SRR7812569	3300023174	MN739598-MN739612
GVMAG-M-3300023174-176	GVMAG	SC8	MGVL35	45.2336	460355	92	460355	460355	1	Freshwater	high	low	high		PRJNA466874	SAMN09202209	SRR7812569	3300023174	MN739613
GVMAG-M-3300023174-182	GVMAG	SC9	YLMV	27.8826	528176	91	83448	118992	12	Freshwater	high	low	high		PRJNA466874	SAMN09202209	SRR7812569	3300023174	MN739614-MN739625
GVMAG-M-3300023174-189	GVMAG	SC8	MGVL36	40.2394	409328	93	409328	409328	1	Freshwater	high	low	high		PRJNA466874	SAMN09202209	SRR7812569	3300023174	MN739626
GVMAG-M-3300023174-207	GVMAG	SC2	MGVL20	30.0167	193549	91	102464	102464	4	Freshwater	medium	low	medium		PRJNA466874	SAMN09202209	SRR7812569	3300023174	MN739627-MN739630
GVMAG-M-3300023174-24	GVMAG	SC9	MGVL57	27.7258	545481	90	78851	156841	12	Freshwater	high	low	high		PRJNA466874	SAMN09202209	SRR7812569	3300023174	MN739631-MN739642
GVMAG-M-3300023174-30	GVMAG	SC10	MGVL61	23.4609	277965	91	200346	200346	3	Freshwater	high	low	high		PRJNA466874	SAMN09202209	SRR7812569	3300023174	MN739643-MN739645
GVMAG-M-3300023174-3	GVMAG	SC9	MGVL57	38.9194	413889	89	102634	112518	8	Freshwater	high	low	high		PRJNA466874	SAMN09202209	SRR7812569	3300023174	MN739646-MN739653
GVMAG-M-3300023174-46	GVMAG	SC8	MGVL36	42.0144	297267	94	81256	136169	4	Freshwater	high	low	high		PRJNA466874	SAMN09202209	SRR7812569	3300023174	MN739654-MN739657
GVMAG-M-3300023174-47	GVMAG	SC8	MGVL33	43.9607	137930	93	137930	137930	1	Freshwater	medium	low	medium		PRJNA466874	SAMN09202209	SRR7812569	3300023174	MN739658
GVMAG-M-3300023174-49	GVMAG	SC9	MGVL57	32.297	498149	90	142851	146117	5	Freshwater	high	low	high		PRJNA466874	SAMN09202209	SRR7812569	3300023174	MN739659-MN739663
GVMAG-M-3300023174-57	GVMAG	SC8	MGVL34	52.5804	390541	91	73362	192066	4	Freshwater	high	low	high		PRJNA466874	SAMN09202209	SRR7812569	3300023174	MN739664-MN739667
GVMAG-M-3300023174-5	GVMAG	SC9	YLMV	30.369	432441	91	119612	187072	9	Freshwater	high	low	high		PRJNA466874	SAMN09202209	SRR7812569	3300023174	MN739668-MN739676
GVMAG-M-3300023174-60	GVMAG	SC8	MGVL35	36.1962	500580	91	456392	456392	2	Freshwater	high	low	high		PRJNA466874	SAMN09202209	SRR7812569	3300023174	MN739677-MN739678
GVMAG-M-3300023174-68	GVMAG	SC4	MGVL29	27.1264	224468	91	130824	130824	4	Freshwater	high	low	high		PRJNA466874	SAMN09202209	SRR7812569	3300023174	MN739679-MN739682
GVMAG-M-3300023174-75	GVMAG	SC9	Prymnesioviruses	26.9886	462462	89	128097	173814	5	Freshwater	high	low	high		PRJNA466874	SAMN09202209	SRR7812569	3300023174	MN739683-MN739687
GVMAG-M-3300023174-92	GVMAG	SC9	MGVL57	41.6237	296168	93	51193	85175	7	Freshwater	high	low	high		PRJNA466874	SAMN09202209	SRR7812569	3300023174	MN739688-MN739694
GVMAG-M-3300023179-103	GVMAG	SC6	Klosneuviruses	25.7734	672449	92	123896	133680	13	Freshwater	high	low	high		PRJNA466875	SAMN09201019	SRR7812697	3300023179	MN739695-MN739707
GVMAG-M-3300023179-107	GVMAG	SC4	MGVL29	34.119	181201	88	181201	181201	1	Freshwater	medium	low	medium		PRJNA466875	SAMN09201019	SRR7812697	3300023179	MN739708
GVMAG-M-3300023179-111	GVMAG	SC2	Iridoviruses	24.0832	318222	88	61972	107119	11	Freshwater	high	low	high		PRJNA466875	SAMN09201019	SRR7812697	3300023179	MN739709-MN739719
GVMAG-M-3300023179-114	GVMAG	SC9	MGVL51	31.0028	540229	89	67592	134043	10	Freshwater	high	low	high		PRJNA466875	SAMN09201019	SRR7812697	3300023179	MN739720-MN739729
GVMAG-M-3300023179-116	GVMAG	SC9	YLMV	28.0403	508729	90	134607	139309	5	Freshwater	high	low	high		PRJNA466875	SAMN09201019	SRR7812697	3300023179	MN739730-MN739734
GVMAG-M-3300023179-132	GVMAG	SC9	YLMV	33.7378	374944	89	214743	214743	8	Freshwater	high	low	high		PRJNA466875	SAMN09201019	SRR7812697	3300023179	MN739735-MN739742
GVMAG-M-3300023179-138	GVMAG	SC8	MGVL34	52.0611	258523	86	194534	194534	2	Freshwater	high	low	high		PRJNA466875	SAMN09201019	SRR7812697	3300023179	MN739743-MN739744
GVMAG-M-3300023179-150	GVMAG	SC10	MGVL63	28.0459	1099020	83	73695	117447	20	Freshwater	high	low	high		PRJNA466875	SAMN09201019	SRR7812697	3300023179	MN739745-MN739764
GVMAG-M-3300023179-152	GVMAG	SC9	MGVL57	28.1139	273964	90	55263	72293	8	Freshwater	high	low	high		PRJNA466875	SAMN09201019	SRR7812697	3300023179	MN739765-MN739772
GVMAG-M-3300023179-27	GVMAG	SC6	Klosneuviruses	27.8623	1057805	88	80851	138022	26	Freshwater	high	low	high		PRJNA466875	SAMN09201019	SRR7812697	3300023179	MN739773-MN739798
GVMAG-M-3300023179-2	GVMAG	SC6	Cafeteriaviruses	20.0391	820380	86	50795	109662	22	Freshwater	high	low	high		PRJNA466875	SAMN09201019	SRR7812697	3300023179	MN739799-MN739820
GVMAG-M-3300023179-33	GVMAG	SC9	YLMV	27.6525	528986	90	89334	131754	10	Freshwater	high	low	high		PRJNA466875	SAMN09201019	SRR7812697	3300023179	MN739821-MN739830
GVMAG-M-3300023179-4	GVMAG	SC6	MGVL31	21.9128	691962	90	59892	148448	18	Freshwater	high	low	high		PRJNA466875	SAMN09201019	SRR7812697	3300023179	MN739831-MN739848
GVMAG-M-3300023179-59	GVMAG	SC9	MGVL57	35.1187	431070	90	77335	145988	9	Freshwater	high	low	high		PRJNA466875	SAMN09201019	SRR7812697	3300023179	MN739849-MN739857
GVMAG-M-3300023179-62	GVMAG	SC2	Iridoviruses	32.0346	366550	90	117262	127665	5	Freshwater	high	low	high		PRJNA466875	SAMN09201019	SRR7812697	3300023179	MN739858-MN739862
GVMAG-M-3300023179-63	GVMAG	SC9	Prymnesioviruses	25.0747	414334	89	61916	78321	16	Freshwater	high	low	high		PRJNA466875	SAMN09201019	SRR7812697	3300023179	MN739863-MN739878
GVMAG-M-3300023179-71	GVMAG	SC9	MGVL48	22.5901	476766	90	59649	69408	10	Freshwater	high	low	high		PRJNA466875	SAMN09201019	SRR7812697	3300023179	MN739879-MN739888
GVMAG-M-3300023179-73	GVMAG	SC4	MGVL29	37.1453	269595	88	69799	71136	7	Freshwater	high	low	high		PRJNA466875	SAMN09201019	SRR7812697	3300023179	MN739889-MN739895
GVMAG-M-3300023179-82	GVMAG	SC6	Cafeteriaviruses	17.9913	951420	65	69315	267294	20	Freshwater	high	low	high		PRJNA466875	SAMN09201019	SRR7812697	3300023179	MN739896-MN739915
GVMAG-M-3300023179-86	GVMAG	SC9	MGVL52	30.1438	547873	90	211146	265638	4	Freshwater	high	low	high		PRJNA466875	SAMN09201019	SRR7812697	3300023179	MN739916-MN739919
GVMAG-M-3300023179-90	GVMAG	SC9	MGVL57	30.1368	476706	90	113561	134950	9	Freshwater	high	low	high		PRJNA466875	SAMN09201019	SRR7812697	3300023179	MN739920-MN739928
GVMAG-M-3300023179-91	GVMAG	SC9	MGVL52	32.7933	419824	91	146412	168018	5	Freshwater	high	low	high		PRJNA466875	SAMN09201019	SRR7812697	3300023179	MN739929-MN739933
GVMAG-M-3300023179-92	GVMAG	SC2	MGVL20	25.9936	325395	93	73829	146735	8	Freshwater	high	low	high		PRJNA466875	SAMN09201019	SRR7812697	3300023179	MN739934-MN739941
GVMAG-M-3300023179-97	GVMAG	SC8	MGVL35	34.1881	274262	94	64791	101050	4	Freshwater	high	low	high		PRJNA466875	SAMN09201019	SRR7812697	3300023179	MN739942-MN739945
GVMAG-M-3300023179-99	GVMAG	SC8	MGVL33	37.729	202746	92	70215	89882	3	Freshwater	medium	low	medium		PRJNA466875	SAMN09201019	SRR7812697	3300023179	MN739946-MN739948
GVMAG-M-3300023184-101	GVMAG	SC9	MGVL47	33.9806	379676	87	112256	139449	6	Freshwater	medium	low	medium		PRJNA466873	SAMN09201020	SRR7991489	3300023184	MN739949-MN739954
GVMAG-M-3300023184-105	GVMAG	SC9	MGVL57	34.4961	423129	88	74587	84114	11	Freshwater	high	low	high		PRJNA466873	SAMN09201020	SRR7991489	3300023184	MN739955-MN739965
GVMAG-M-3300023184-120	GVMAG	SC9	MGVL55	36.8145	398381	91	61107	112159	8	Freshwater	high	low	high		PRJNA466873	SAMN09201020	SRR7991489	3300023184	MN739966-MN739973
GVMAG-M-3300023184-121	GVMAG	SC8	MGVL35	44.9833	299916	93	244103	244103	2	Freshwater	high	low	high		PRJNA466873	SAMN09201020	SRR7991489	3300023184	MN739974-MN739975
GVMAG-M-3300023184-135	GVMAG	SC8	MGVL33	54.5861	254550	92	146487	146487	3	Freshwater	high	low	high		PRJNA466873	SAMN09201020	SRR7991489	3300023184	MN739976-MN739978
GVMAG-M-3300023184-13	GVMAG	SC10	MGVL63	28.6684	780958	87	73499	103113	14	Freshwater	high	low	high		PRJNA466873	SAMN09201020	SRR7991489	3300023184	MN739979-MN739992
GVMAG-M-3300023184-160	GVMAG	SC9	OLPV	42.0327	287802	93	186495	186495	4	Freshwater	high	low	high		PRJNA466873	SAMN09201020	SRR7991489	3300023184	MN739993-MN739996
GVMAG-M-3300023184-161	GVMAG	SC9	MGVL47	31.6288	325593	89	168854	168854	5	Freshwater	high	low	high		PRJNA466873	SAMN09201020	SRR7991489	3300023184	MN739997-MN740001
GVMAG-M-3300023184-165	GVMAG	SC9	MGVL52	33.2093	563697	91	161796	163630	4	Freshwater	high	low	high		PRJNA466873	SAMN09201020	SRR7991489	3300023184	MN740002-MN740005
GVMAG-M-3300023184-167	GVMAG	SC9	MGVL49	29.7985	377049	93	200961	200961	4	Freshwater	high	low	high		PRJNA466873	SAMN09201020	SRR7991489	3300023184	MN740006-MN740009
GVMAG-M-3300023184-168	GVMAG	SC9	MGVL57	27.6646	498109	89	267344	267344	5	Freshwater	high	low	high		PRJNA466873	SAMN09201020	SRR7991489	3300023184	MN740010-MN740014
GVMAG-M-3300023184-16	GVMAG	SC9	MGVL57	36.9932	376594	91	266439	266439	2	Freshwater	high	low	high		PRJNA466873	SAMN09201020	SRR7991489	3300023184	MN740015-MN740016
GVMAG-M-3300023184-177	GVMAG	SC6	Cafeteriaviruses	23.1962	526668	91	62156	186052	11	Freshwater	high	low	high		PRJNA466873	SAMN09201020	SRR7991489	3300023184	MN740017-MN740027
GVMAG-M-3300023184-178	GVMAG	SC9	MGVL47	31.8552	448131	89	70744	176303	13	Freshwater	high	low	high		PRJNA466873	SAMN09201020	SRR7991489	3300023184	MN740028-MN740040
GVMAG-M-3300023184-17	GVMAG	SC9	MGVL41	38.4212	286277	93	223361	223361	2	Freshwater	high	low	high		PRJNA466873	SAMN09201020	SRR7991489	3300023184	MN740041-MN740042
GVMAG-M-3300023184-182	GVMAG	SC9	MGVL57	29.0791	354148	90	67985	115270	14	Freshwater	high	low	high		PRJNA466873	SAMN09201020	SRR7991489	3300023184	MN740043-MN740056
GVMAG-M-3300023184-184	GVMAG	SC9	MGVL56	26.205	241397	92	66938	107471	8	Freshwater	high	low	high		PRJNA466873	SAMN09201020	SRR7991489	3300023184	MN740057-MN740064
GVMAG-M-3300023184-186	GVMAG	SC1	Asfarviruses	27.5536	496936	91	55208	83891	10	Freshwater	high	low	high		PRJNA466873	SAMN09201020	SRR7991489	3300023184	MN740065-MN740074
GVMAG-M-3300023184-18	GVMAG	SC9	MGVL44	34.0737	542603	86	81268	107108	9	Freshwater	high	low	high		PRJNA466873	SAMN09201020	SRR7991489	3300023184	MN740075-MN740083
GVMAG-M-3300023184-190	GVMAG	SC9	MGVL57	36.6659	581115	90	53679	69902	17	Freshwater	high	low	high		PRJNA466873	SAMN09201020	SRR7991489	3300023184	MN740084-MN740100
GVMAG-M-3300023184-191	GVMAG	SC9	MGVL44	45.6899	282931	86	58314	86299	7	Freshwater	medium	low	medium		PRJNA466873	SAMN09201020	SRR7991489	3300023184	MN740101-MN740107
GVMAG-M-3300023184-24	GVMAG	SC2	MGVL20	24.5632	235083	89	61720	74013	6	Freshwater	high	low	high		PRJNA466873	SAMN09201020	SRR7991489	3300023184	MN740108-MN740113
GVMAG-M-3300023184-50	GVMAG	SC8	MGVL33	43.1215	189214	95	97876	97876	4	Freshwater	medium	low	medium		PRJNA466873	SAMN09201020	SRR7991489	3300023184	MN740114-MN740117
GVMAG-M-3300023184-51	GVMAG	SC9	MGVL51	31.7923	600797	90	52194	93378	18	Freshwater	high	low	high		PRJNA466873	SAMN09201020	SRR7991489	3300023184	MN740118-MN740135
GVMAG-M-3300023184-53	GVMAG	SC3	Raphidoviruses	30.6633	201658	93	114411	114411	3	Freshwater	high	low	high		PRJNA466873	SAMN09201020	SRR7991489	3300023184	MN740136-MN740138
GVMAG-M-3300023184-60	GVMAG	SC10	MGVL62	31.0641	426573	92	56407	94490	13	Freshwater	high	low	high		PRJNA466873	SAMN09201020	SRR7991489	3300023184	MN740139-MN740151
GVMAG-M-3300023184-62	GVMAG	SC8	MGVL35	39.5642	420747	93	420747	420747	1	Freshwater	high	low	high		PRJNA466873	SAMN09201020	SRR7991489	3300023184	MN740152
GVMAG-M-3300023184-68	GVMAG	SC9	MGVL57	36.6054	501694	89	306671	306671	3	Freshwater	high	low	high		PRJNA466873	SAMN09201020	SRR7991489	3300023184	MN740153-MN740155
GVMAG-M-3300023184-71	GVMAG	SC2	MGVL23	47.3354	232234	92	128163	128163	5	Freshwater	medium	low	medium		PRJNA466873	SAMN09201020	SRR7991489	3300023184	MN740156-MN740160
GVMAG-M-3300023184-72	GVMAG	SC9	YLMV	26.3139	419261	91	120906	206385	4	Freshwater	high	low	high		PRJNA466873	SAMN09201020	SRR7991489	3300023184	MN740161-MN740164
GVMAG-M-3300023184-77	GVMAG	SC8	MGVL36	30.1943	382486	95	327986	327986	2	Freshwater	high	low	high		PRJNA466873	SAMN09201020	SRR7991489	3300023184	MN740165-MN740166
GVMAG-M-3300023184-86	GVMAG	SC9	YLMV	27.5421	557118	89	53538	68429	15	Freshwater	high	low	high		PRJNA466873	SAMN09201020	SRR7991489	3300023184	MN740167-MN740181
GVMAG-M-3300023184-88	GVMAG	SC8	MGVL35	40.766	390009	89	96381	131507	11	Freshwater	high	low	high		PRJNA466873	SAMN09201020	SRR7991489	3300023184	MN740182-MN740192
GVMAG-M-3300023184-89	GVMAG	SC9	MGVL47	34.2338	404483	89	142849	164646	6	Freshwater	high	low	high		PRJNA466873	SAMN09201020	SRR7991489	3300023184	MN740193-MN740198
GVMAG-M-3300023210-19	GVMAG	SC9	MGVL57	35.8489	316894	92	53039	114098	8	Marine	high	low	high		PRJNA468224	SAMN09201875	SRR7615657	3300023210	MN740199-MN740206
GVMAG-M-3300024252-29	GVMAG	SC9	MGVL50	32.1157	418733	91	127032	190857	3	Marine	high	low	high		PRJNA468240	SAMN09201692	SRR7618074	3300024252	MN740207-MN740209
GVMAG-M-3300024258-14	GVMAG	SC9	YLMV	26.9359	463318	88	79677	170441	7	Marine	high	low	high		PRJNA468245	SAMN09201572	SRR7624229	3300024258	MN740210-MN740216
GVMAG-M-3300024258-28	GVMAG	SC9	MGVL57	31.5641	429289	92	53816	92827	11	Marine	high	low	high		PRJNA468245	SAMN09201572	SRR7624229	3300024258	MN740217-MN740227
GVMAG-M-3300024261-26	GVMAG	SC9	MGVL57	35.1502	220374	91	67481	99264	4	Marine	high	low	high		PRJNA468244	SAMN09201863	SRR7620419	3300024261	MN740228-MN740231
GVMAG-M-3300024261-37	GVMAG	SC9	MGVL42	30.5786	475513	92	96834	167513	8	Marine	high	low	high		PRJNA468244	SAMN09201863	SRR7620419	3300024261	MN740232-MN740239
GVMAG-M-3300024261-8	GVMAG	SC9	MGVL57	35.2412	369638	91	226238	226238	5	Marine	high	low	high		PRJNA468244	SAMN09201863	SRR7620419	3300024261	MN740240-MN740244
GVMAG-M-3300024301-20	GVMAG	SC9	MGVL51	27.8152	488956	90	63609	111451	9	Marine	high	low	high		PRJNA468256	SAMN09201733	SRR7635122	3300024301	MN740245-MN740253
GVMAG-M-3300024302-11	GVMAG	SC6	Cafeteriaviruses	25.6592	683436	90	70193	160601	13	Marine	high	low	high		PRJNA468255	SAMN09201860	SRR7633064	3300024302	MN740254-MN740266
GVMAG-M-3300024336-7	GVMAG	SC1	MGVSL1	34.8665	237672	88	139453	139453	4	Marine	high	low	high		PRJNA468253	SAMN09201732	SRR7632755	3300024336	MN740267-MN740270
GVMAG-M-3300024510-1	GVMAG	SC3	Sylvanviruses	39.5252	172123	92	117634	117634	2	Freshwater	medium	low	medium		PRJNA468921	SAMN09093765	SRR7686965	3300024510	MN740271-MN740272
GVMAG-M-3300025138-11	GVMAG	SC10	MGVL68	23.7285	416154	94	63005	77134	10	Marine	medium	low	medium		PRJNA366336	SAMN06268582	SRR5247224	3300025138	MN740273-MN740282
GVMAG-M-3300025572-1	GVMAG	SC2	Soliviruses	51.5625	283520	84	225729	225729	3	Defined media	high	low	high	1030399	PRJNA366881	SAMN06268253	SRR5251193	3300025572	MN740283-MN740285	33
GVMAG-M-3300025626-8	GVMAG	SC3	Phaeoviruses	42.2281	291330	87	67082	101847	6	Marine	high	low	high	1103017	PRJNA365024	SAMN06266127	SRR5822139	3300025626	MN740286-MN740291	14
GVMAG-M-3300025652-16	GVMAG	SC3	Prasinoviruses	39.5668	209706	94	200376	200376	2	Marine	high	low	high	1064188	PRJNA365539	SAMN06264587	SRR5456989	3300025652	MN740292-MN740293	24
GVMAG-M-3300025676-16	GVMAG	SC2	Iridoviruses	27.3985	211077	87	93390	96023	3	Marine	high	low	high	1039680	PRJNA324924	SAMN05224482	SRR3719506	3300025676	MN740294-MN740296	18
GVMAG-M-3300025695-21	GVMAG	SC10	MGVL62	22.673	329228	89	53944	89763	9	Marine	high	low	high	1037377	PRJNA365962	SAMN06267869	SRR5265137	3300025695	MN740297-MN740305	18
GVMAG-M-3300025699-48	GVMAG	SC9	MGVL57	27.9789	380644	92	141185	162548	4	Marine	high	low	high	1103015	PRJNA365022	SAMN06266126	SRR5822067	3300025699	MN740306-MN740309	14
GVMAG-M-3300025727-45	GVMAG	SC7	MGVL32	29.0271	285154	92	50266	60279	8	Marine	high	low	high	1040747	PRJNA325000	SAMN05224533	SRR3719655	3300025727	MN740310-MN740317	18
GVMAG-M-3300025778-1	GVMAG	SC8	MGVL33	53.0121	204793	86	60519	85444	5	Freshwater	high	low	high		PRJNA365904	SAMN06268006	SRR5261041	3300025778	MN740318-MN740322
GVMAG-M-3300025860-12	GVMAG	SC6	Cafeteriaviruses	23.2004	306383	92	90343	105992	4	Marine	medium	low	medium	1016710	PRJNA266674	SAMN03169778	SRR1700446	3300025860	MN740323-MN740326	14
GVMAG-M-3300025860-20	GVMAG	SC7	MGVL32	29.4643	595189	81	115812	154521	8	Marine	high	low	high	1016710	PRJNA266674	SAMN03169778	SRR1700446	3300025860	MN740327-MN740334	14
GVMAG-M-3300025860-25	GVMAG	SC10	MGVL67	25.2673	545914	89	59207	179624	11	Marine	high	low	high	1016710	PRJNA266674	SAMN03169778	SRR1700446	3300025860	MN740335-MN740345	14
GVMAG-M-3300025874-2	GVMAG	SC10	MGVL58	26.5883	220593	92	165065	165065	4	Marine	medium	low	medium	1016713	PRJNA266676	SAMN03169779	SRR1699659	3300025874	MN740346-MN740349	14
GVMAG-M-3300025880-56	GVMAG	SC2	MGVL16	27.0959	274828	84	98900	125226	5	Marine	high	low	high	1016722	PRJNA266679	SAMN03169783	SRR1699487	3300025880	MN740350-MN740354	14
GVMAG-M-3300025880-75	GVMAG	SC9	MGVL42	28.6854	357861	92	122844	177329	5	Marine	high	low	high	1016722	PRJNA266679	SAMN03169783	SRR1699487	3300025880	MN740355-MN740359	14
GVMAG-M-3300025880-76	GVMAG	SC9	MGVL38	33.3333	404221	90	105426	140404	7	Marine	high	low	high	1016722	PRJNA266679	SAMN03169783	SRR1699487	3300025880	MN740360-MN740366	14
GVMAG-M-3300025890-48	GVMAG	SC9	MGVL47	29.9291	330541	92	91454	105562	6	Marine	high	low	high	1016725	PRJNA266685	SAMN03173239	SRR1699484	3300025890	MN740367-MN740372	14
GVMAG-M-3300026093-6	GVMAG	SC10	MGVL68	26.4032	233430	92	60541	66788	10	Marine	high	low	high		PRJNA375510	SAMN06344116	SRR5495982	3300026093	MN740373-MN740382
GVMAG-M-3300027206-1	GVMAG	SC3	Prasinoviruses	39.6505	220678	95	61627	83788	6	Marine	high	low	high		PRJNA367270	SAMN06267156	SRR5468251	3300027206	MN740383-MN740388
GVMAG-M-3300027708-20	GVMAG	SC9	MGVL57	31.0105	333516	91	234562	234562	5	Freshwater	medium	low	medium	1101162	PRJNA367394	SAMN06267245	SRR5754827	3300027708	MN740389-MN740393	27
GVMAG-M-3300027708-39	GVMAG	SC9	YLMV	27.9681	322339	91	169920	169920	7	Freshwater	high	low	high	1101162	PRJNA367394	SAMN06267245	SRR5754827	3300027708	MN740394-MN740400	27
GVMAG-M-3300027708-51	GVMAG	SC8	MGVL33	56.0579	213219	92	145898	145898	3	Freshwater	high	low	high	1101162	PRJNA367394	SAMN06267245	SRR5754827	3300027708	MN740401-MN740403	27
GVMAG-M-3300027708-5	GVMAG	SC9	MGVL57	33.281	530735	91	123649	168055	6	Freshwater	high	low	high	1101162	PRJNA367394	SAMN06267245	SRR5754827	3300027708	MN740404-MN740409	27
GVMAG-M-3300027734-16	GVMAG	SC8	MGVL33	40.4161	211067	92	50609	63552	7	Freshwater	high	low	high	1101179	PRJNA367411	SAMN06267262	SRR5818195	3300027734	MN740410-MN740416	27
GVMAG-M-3300027736-24	GVMAG	SC10	MGVL68	27.9332	367745	91	79851	129877	13	Freshwater	medium	low	medium	1101173	PRJNA367405	SAMN06267256	SRR5818193	3300027736	MN740417-MN740429	27
GVMAG-M-3300027747-57	GVMAG	SC9	MGVL57	28.6093	562296	89	208164	230003	7	Freshwater	high	low	high	1101164	PRJNA367396	SAMN06267247	SRR5754830	3300027747	MN740430-MN740436	27
GVMAG-M-3300027759-16	GVMAG	SC8	MGVL36	49.2337	369688	90	83403	109802	6	Freshwater	high	low	high	1101177	PRJNA367409	SAMN06267260	SRR5818196	3300027759	MN740437-MN740442	27
GVMAG-M-3300027759-42	GVMAG	SC9	MGVL57	32.9593	524283	91	124427	160373	8	Freshwater	high	low	high	1101177	PRJNA367409	SAMN06267260	SRR5818196	3300027759	MN740443-MN740450	27
GVMAG-M-3300027763-16	GVMAG	SC10	MGVL62	29.8045	522424	91	68180	164421	8	Freshwater	high	low	high	1101182	PRJNA367414	SAMN06267265	SRR5818247	3300027763	MN740451-MN740458	27
GVMAG-M-3300027769-26	GVMAG	SC10	MGVL62	32.1771	543527	89	58872	170081	9	Freshwater	high	low	high	1035124	PRJNA366891	SAMN06267921	SRR5260493	3300027769	MN740459-MN740467	17
GVMAG-M-3300027770-17	GVMAG	SC8	MGVL33	27.6987	140393	95	93862	93862	3	Freshwater	medium	low	medium	1101169	PRJNA367401	SAMN06267252	SRR5818194	3300027770	MN740468-MN740470	27
GVMAG-M-3300027770-73	GVMAG	SC9	MGVL52	32.0542	485911	90	204176	215861	3	Freshwater	high	low	high	1101169	PRJNA367401	SAMN06267252	SRR5818194	3300027770	MN740471-MN740473	27
GVMAG-M-3300027791-30	GVMAG	SC3	Raphidoviruses	23.9601	291798	89	171017	171017	6	Marine	high	low	high	1102111	PRJNA367438	SAMN06267289	SRR5819552	3300027791	MN740474-MN740479	28
GVMAG-M-3300027804-47	GVMAG	SC10	MGVL62	34.8339	400027	91	73260	78787	9	Freshwater	high	low	high	1035145	PRJNA366898	SAMN06267928	SRR5204453	3300027804	MN740480-MN740488	17
GVMAG-M-3300027804-48	GVMAG	SC10	MGVL61	25.6564	376078	94	68933	85463	8	Freshwater	high	low	high	1035145	PRJNA366898	SAMN06267928	SRR5204453	3300027804	MN740489-MN740496	17
GVMAG-M-3300027810-10	GVMAG	SC9	MGVL38	29.8143	224181	90	118853	118853	6	Marine	high	low	high		PRJNA365113	SAMN06264763	SRR5819969	3300027810	MN740497-MN740502
GVMAG-M-3300027833-11	GVMAG	SC9	MGVL47	34.2759	457946	91	125541	145360	6	Marine	high	low	high		PRJNA365114	SAMN06266135	SRR5819968	3300027833	MN740503-MN740508
GVMAG-M-3300027833-19	GVMAG	SC1	Asfarviruses	29.8779	297297	88	73615	100211	11	Marine	medium	low	medium		PRJNA365114	SAMN06266135	SRR5819968	3300027833	MN740509-MN740519
GVMAG-M-3300027892-73	GVMAG	SC9	YLMV	33.0025	346753	92	91108	91517	5	Freshwater	high	low	high	1035100	PRJNA366047	SAMN06268095	SRR5260446	3300027892	MN740520-MN740524	17
GVMAG-M-3300027963-21	GVMAG	SC10	MGVL62	37.4522	514909	89	107688	202258	7	Freshwater	high	low	high	1101171	PRJNA367403	SAMN06267254	SRR5818198	3300027963	MN740525-MN740531	27
GVMAG-M-3300027963-41	GVMAG	SC8	MGVL34	46.8436	467656	92	148441	149888	4	Freshwater	high	low	high	1101171	PRJNA367403	SAMN06267254	SRR5818198	3300027963	MN740532-MN740535	27
GVMAG-M-3300027963-9	GVMAG	SC8	MGVL36	44.6593	259149	93	56667	122520	4	Freshwater	high	low	high	1101171	PRJNA367403	SAMN06267254	SRR5818198	3300027963	MN740536-MN740539	27
GVMAG-M-3300027969-2	GVMAG	SC9	MGVL57	30.235	495842	90	280480	280480	3	Freshwater	high	low	high	1101178	PRJNA367410	SAMN06267261	SRR5818191	3300027969	MN740540-MN740542	27
GVMAG-S-1004661-13	GVMAG	SC6	Klosneuviruses	25.3904	423120	90	50217	102278	13	Marine	medium	low	medium	1004661	PRJNA330139	SAMN05422107	SRR3968062	3300001125	MN740543-MN740555	30
GVMAG-S-1014582-52	GVMAG	SC6	Megamimiviruses	24.8991	577097	88	577097	577097	1	Soil	high	low	high		PRJNA330050	SAMN05422096	SRR3984885	3300001546	MN740556
GVMAG-S-1016704-121	GVMAG	SC3	Coccolithoviruses	40.0679	353512	90	51948	96173	7	Marine	high	low	high	1016704	PRJNA266672	SAMN03169776	SRR1700529	3300001346	MN740557-MN740563	34
GVMAG-S-1016704-142	GVMAG	SC2	Iridoviruses	37.4642	226571	89	80180	80489	3	Marine	high	low	high	1016704	PRJNA266672	SAMN03169776	SRR1700529	3300001346	MN740564-MN740566	34
GVMAG-S-1016713-123	GVMAG	SC9	MGVL38	33.3712	415888	91	110652	151541	6	Marine	high	low	high	1016713	PRJNA266676	SAMN03169779	SRR1699659	3300001348	MN740567-MN740572	14
GVMAG-S-1016713-169	GVMAG	SC2	Iridoviruses	32.9566	206256	90	54958	62176	7	Marine	high	low	high	1016713	PRJNA266676	SAMN03169779	SRR1699659	3300001348	MN740573-MN740579	14
GVMAG-S-1017244-22	GVMAG	SC10	MGVL62	25.4402	342211	91	117276	149141	3	Freshwater	medium	low	medium	1017244	PRJNA330215	SAMN05421514	SRR3985627	3300020565	MN740580-MN740582	16
GVMAG-S-1017745-26	GVMAG	SC10	MGVL68	24.5411	433473	92	115715	131492	10	Marine	medium	low	medium	1017745	PRJNA266688	SAMN03173242	SRR1699478	3300001349	MN740583-MN740592	34
GVMAG-S-1021933-23	GVMAG	SC2	MGVL13	21.3443	1129963	53	235592	402530	8	Deep subsurface	high	low	high		PRJNA410554	SAMN07687597	SRR6212587	3300001813	MN740593-MN740600
GVMAG-S-1024976-23	GVMAG	SC10	Aureococcusviruses	28.5967	384516	93	85396	139329	8	Marine	medium	low	medium		PRJNA330044	SAMN05422031	SRR3989336	3300002176	MN740601-MN740608
GVMAG-S-1029409-49	GVMAG	SC2	MGVL17	46.6456	263431	91	161742	161742	2	Deep subsurface	high	low	high	1029409	PRJNA464581	SAMN09092741		3300003746	MN740609-MN740610	37
GVMAG-S-1035085-51	GVMAG	SC6	Namaoviruses	27.6924	342094	91	51181	68772	14	Freshwater	high	low	high	1035085	PRJNA366042	SAMN06268090	SRR5260287	3300003393	MN740611-MN740624	17
GVMAG-S-1035118-87	GVMAG	SC9	MGVL41	40.8873	341940	89	175589	175589	6	Freshwater	high	low	high	1035118	PRJNA366889	SAMN06267919	SRR5260497	3300003404	MN740625-MN740630	17
GVMAG-S-1035124-57	GVMAG	SC9	MGVL44	47.7341	556265	86	136332	202281	8	Freshwater	high	low	high	1035124	PRJNA366891	SAMN06267921	SRR5260493	3300003413	MN740631-MN740638	17
GVMAG-S-1035231-58	GVMAG	SC8	MGVL33	52.0531	182387	94	136388	136388	3	Freshwater	high	low	high		PRJNA366919	SAMN06267949	SRR5204465	3300004807	MN740639-MN740641
GVMAG-S-1035237-23	GVMAG	SC8	MGVL33	43.8593	207377	92	52890	53047	8	Freshwater	high	low	high		PRJNA366921	SAMN06267951	SRR5204466	3300003787	MN740642-MN740649
GVMAG-S-1035303-20	GVMAG	SC8	MGVL33	49.2295	216618	91	119580	119580	6	Freshwater	high	low	high		PRJNA366943	SAMN06267973	SRR5260758	3300006106	MN740650-MN740655
GVMAG-S-1035315-10	GVMAG	SC8	MGVL33	38.1369	201078	88	55421	57318	8	Freshwater	high	low	high		PRJNA366947	SAMN06267977	SRR5260838	3300006122	MN740656-MN740663
GVMAG-S-1035375-24	GVMAG	SC8	MGVL33	52.2694	186482	93	138790	138790	3	Freshwater	high	low	high		PRJNA365895	SAMN06267997	SRR5260932	3300006112	MN740664-MN740666
GVMAG-S-1038524-41	GVMAG	SC2	Iridoviruses	36.4734	400226	87	57816	103223	8	Marine	high	low	high		PRJNA366971	SAMN06267886	SRR5266614	3300003271	MN740667-MN740674
GVMAG-S-1039698-54	GVMAG	SC9	MGVL42	27.4269	401197	93	73330	159852	9	Marine	high	low	high	1039698	PRJNA324930	SAMN05224435	SRR3719541	3300003495	MN740675-MN740683	18
GVMAG-S-1040241-154	GVMAG	SC10	MGVL62	22.001	513685	94	513685	513685	1	Marine	high	low	high	1040241	PRJNA324998	SAMN05224532	SRR3719653	3300025870	MN740684	18
GVMAG-S-1041349-163	GVMAG	SC2	MGVL16	28.7479	272034	90	71362	82588	9	Freshwater	high	low	high		PRJNA365734	SAMN06267856	SRR5272489	3300003858	MN740685-MN740693
GVMAG-S-1062768-28	GVMAG	SC2	MGVL8	36.1869	489298	88	119297	191179	4	Rhizoplane	high	low	high		PRJNA375562	SAMN06344168	SRR5506996	3300005834	MN740694-MN740697
GVMAG-S-1063924-116	GVMAG	SC2	MGVL11	45.5397	251049	91	251049	251049	1	Marine	high	low	high		PRJNA375298	SAMN06343826	SRR5579861	3300005589	MN740698
GVMAG-S-1064190-84	GVMAG	SC3	Prasinoviruses	31.5735	205242	92	123723	123723	6	Marine	medium	low	medium	1064190	PRJNA375591	SAMN06343812	SRR5580653	3300006802	MN740699-MN740704	24
GVMAG-S-1074260-58	GVMAG	SC9	MGVL47	32.3384	318544	92	68462	120701	9	Marine	high	low	high		PRJNA375603	SAMN06343905	SRR5590958	3300006165	MN740705-MN740713
GVMAG-S-1091796-13	GVMAG	SC4	MGVL29	23.9919	435281	90	52548	131598	14	Marine	high	low	high		PRJNA365288	SAMN06266258	SRR5468224	3300009026	MN740714-MN740727
GVMAG-S-1101161-73	GVMAG	SC8	MGVL36	39.4045	473030	92	57046	105769	9	Freshwater	high	low	high	1101161	PRJNA367393	SAMN06267244	SRR5754786	3300009684	MN740728-MN740736	27
GVMAG-S-1101164-105	GVMAG	SC8	MGVL36	43.4649	337281	92	55383	119760	8	Freshwater	high	low	high	1101164	PRJNA367396	SAMN06267247	SRR5754830	3300010334	MN740737-MN740744	27
GVMAG-S-1101164-164	GVMAG	SC8	MGVL33	40.9871	175043	93	54603	79140	4	Freshwater	high	low	high	1101164	PRJNA367396	SAMN06267247	SRR5754830	3300010334	MN740745-MN740748	27
GVMAG-S-1101164-67	GVMAG	SC9	MGVL57	33.4502	545725	89	78454	124780	9	Freshwater	high	low	high	1101164	PRJNA367396	SAMN06267247	SRR5754830	3300010334	MN740749-MN740757	27
GVMAG-S-1101164-72	GVMAG	SC8	MGVL35	44.9656	511168	92	156172	225259	4	Freshwater	high	low	high	1101164	PRJNA367396	SAMN06267247	SRR5754830	3300010334	MN740758-MN740761	27
GVMAG-S-1101165-79	GVMAG	SC9	YLMV	26.5251	531407	89	113148	211261	7	Freshwater	high	low	high	1101165	PRJNA367397	SAMN06267248	SRR5754829	3300027749	MN740762-MN740768	27
GVMAG-S-1101165-83	GVMAG	SC9	MGVL52	33.7324	507325	91	111119	161343	9	Freshwater	high	low	high	1101165	PRJNA367397	SAMN06267248	SRR5754829	3300027749	MN740769-MN740777	27
GVMAG-S-1101165-84	GVMAG	SC8	MGVL35	50.4494	422427	89	84361	138783	7	Freshwater	high	low	high	1101165	PRJNA367397	SAMN06267248	SRR5754829	3300027749	MN740778-MN740784	27
GVMAG-S-1101169-75	GVMAG	SC2	MGVL23	42.5741	615283	91	51731	94506	13	Freshwater	high	low	high	1101169	PRJNA367401	SAMN06267252	SRR5818194	3300009161	MN740785-MN740797	27
GVMAG-S-1101171-110	GVMAG	SC8	MGVL36	43.0242	460690	92	119264	230228	5	Freshwater	high	low	high	1101171	PRJNA367403	SAMN06267254	SRR5818198	3300009155	MN740798-MN740802	27
GVMAG-S-1101171-111	GVMAG	SC9	MGVL57	33.0485	459391	91	148241	159241	5	Freshwater	high	low	high	1101171	PRJNA367403	SAMN06267254	SRR5818198	3300009155	MN740803-MN740807	27
GVMAG-S-1101172-89	GVMAG	SC8	MGVL36	43.4302	531199	91	116040	182622	5	Freshwater	high	low	high	1101172	PRJNA367404	SAMN06267255	SRR5818192	3300009181	MN740808-MN740812	27
GVMAG-S-1101176-114	GVMAG	SC8	MGVL33	55.5557	104731	90	104731	104731	1	Freshwater	low	low	low	1101176	PRJNA367408	SAMN06267259	SRR5818197	3300009068	MN740813	27
GVMAG-S-1101178-127	GVMAG	SC8	MGVL33	49.527	206883	89	55712	55959	6	Freshwater	high	low	high	1101178	PRJNA367410	SAMN06267261	SRR5818191	3300009164	MN740814-MN740819	27
GVMAG-S-1101178-73	GVMAG	SC10	MGVL62	36.1148	507327	91	91491	123688	7	Freshwater	high	low	high	1101178	PRJNA367410	SAMN06267261	SRR5818191	3300009164	MN740820-MN740826	27
GVMAG-S-1101182-85	GVMAG	SC8	MGVL36	41.9377	424210	93	66356	92094	12	Freshwater	high	low	high	1101182	PRJNA367414	SAMN06267265	SRR5818247	3300009180	MN740827-MN740838	27
GVMAG-S-1102113-118	GVMAG	SC3	Raphidoviruses	50.8619	244122	87	57227	114170	5	Marine	high	low	high	1102113	PRJNA367428	SAMN06267279	SRR5819607	3300009512	MN740839-MN740843	28
GVMAG-S-1102113-126	GVMAG	SC3	Raphidoviruses	43.468	166173	88	89810	89810	3	Marine	high	low	high	1102113	PRJNA367428	SAMN06267279	SRR5819607	3300009512	MN740844-MN740846	28
GVMAG-S-1102244-55	GVMAG	SC9	MGVL42	30.0473	445381	93	77386	208685	7	Marine	high	low	high		PRJNA365119	SAMN06266094	SRR5820365	3300009550	MN740847-MN740853
GVMAG-S-1103017-68	GVMAG	SC3	MGVSL6	58.8606	281205	88	73667	83292	10	Marine	medium	low	medium	1103017	PRJNA365024	SAMN06266127	SRR5822139	3300009495	MN740854-MN740863	14
GVMAG-S-1103017-74	GVMAG	SC3	MGVL27	68.4261	207817	90	150577	150577	2	Marine	low	low	low	1103017	PRJNA365024	SAMN06266127	SRR5822139	3300009495	MN740864-MN740865	14
GVMAG-S-3300002307-41	GVMAG	SC8	MGVL33	43.409	112251	94	112251	112251	1	Freshwater	medium	low	medium	1027221	PRJNA366706	SAMN06268625	SRR6220867	3300002307	MN740866	15
GVMAG-S-3300010158-109	GVMAG	SC2	MGVL23	38.586	383940	90	87013	115566	9	Freshwater	high	low	high	1101163	PRJNA367395	SAMN06267246	SRR5211153	3300010158	MN740867-MN740875	27
GVMAG-S-3300011013-78	GVMAG	SC9	MGVL42	25.4619	414502	91	54711	82044	10	Marine	high	low	high		PRJNA405474	SAMN07631024	SRR6056610	3300011013	MN740876-MN740885
GVMAG-S-3300012000-53	GVMAG	SC9	MGVL57	30.8601	552656	90	62504	100941	12	Freshwater	high	low	high		PRJNA214105	SAMN02302270	SRR948284	3300012000	MN740886-MN740897
GVMAG-S-3300012000-57	GVMAG	SC9	MGVL57	40.0352	504166	90	66044	134362	18	Freshwater	high	low	high		PRJNA214105	SAMN02302270	SRR948284	3300012000	MN740898-MN740915
GVMAG-S-3300012919-55	GVMAG	SC9	OLPV	28.3472	490578	92	62445	115973	9	Marine	high	low	high		PRJNA405199	SAMN07632548	SRR6269009	3300012919	MN740916-MN740924
GVMAG-S-3300013006-138	GVMAG	SC8	MGVL36	40.86	413488	93	87337	127212	11	Freshwater	high	low	high		PRJNA368375	SAMN06269063	SRR6476262	3300013006	MN740925-MN740935
GVMAG-S-3300013006-158	GVMAG	SC8	MGVL35	40.7412	402693	90	205779	205779	7	Freshwater	high	low	high		PRJNA368375	SAMN06269063	SRR6476262	3300013006	MN740936-MN740942
GVMAG-S-3300013014-104	GVMAG	SC9	MGVL51	24.6356	529006	90	73531	145134	9	Freshwater	high	low	high		PRJNA368376	SAMN06269064	SRR6476264	3300013014	MN740943-MN740951
GVMAG-S-3300013014-113	GVMAG	SC9	Prymnesioviruses	28.3273	492662	90	74540	99389	9	Freshwater	high	low	high		PRJNA368376	SAMN06269064	SRR6476264	3300013014	MN740952-MN740960
GVMAG-S-3300013014-136	GVMAG	SC2	Iridoviruses	35.0236	295701	91	61380	133872	7	Freshwater	high	low	high		PRJNA368376	SAMN06269064	SRR6476264	3300013014	MN740961-MN740967
GVMAG-S-3300013093-109	GVMAG	SC8	MGVL35	39.9394	468582	93	110254	201094	7	Freshwater	high	low	high		PRJNA368377	SAMN06269065	SRR6476446	3300013093	MN740968-MN740974
GVMAG-S-3300013094-100	GVMAG	SC10	MGVL59	32.1587	475968	92	65209	119138	14	Freshwater	high	low	high		PRJNA368378	SAMN06269066	SRR6476468	3300013094	MN740975-MN740988
GVMAG-S-3300013094-109	GVMAG	SC9	MGVL52	28.3866	455817	92	171939	221004	3	Freshwater	high	low	high		PRJNA368378	SAMN06269066	SRR6476468	3300013094	MN740989-MN740991
GVMAG-S-3300013286-35	GVMAG	SC8	MGVL34	45.502	528753	91	83638	143718	13	Freshwater	high	low	high		PRJNA367587	SAMN06267110	SRR5830790	3300013286	MN740992-MN741004
GVMAG-S-ERX555907-102	GVMAG	SC9	OLPV	32.1197	389247	92	72028	75911	12	Marine	high	low	high		PRJNA481422	SAMN09667267	ERX555907		MN741005-MN741016	41
GVMAG-S-ERX555907-63	GVMAG	SC10	Aureococcusviruses	29.0439	539882	92	86348	95873	9	Marine	medium	low	medium		PRJNA481422	SAMN09667267	ERX555907		MN741017-MN741025	41
GVMAG-S-ERX555907-94	GVMAG	SC10	MGVL65	33.4883	413750	94	79276	139638	12	Marine	high	low	high		PRJNA481422	SAMN09667267	ERX555907		MN741026-MN741037	41
GVMAG-S-ERX555907-90	GVMAG	SC10	MGVL65	29.2698	417396	90	49199	81043	13	Marine	high	low	high		PRJNA481422	SAMN09667267	ERX555907			41
GVMAG-S-ERX555907-92	GVMAG	SC10	MGVL65	30.6944	384992	92	47321	59984	16	Marine	high	low	high		PRJNA481422	SAMN09667267	ERX555907			41
GVMAG-S-ERX555907-72	GVMAG	SC3	MGVL28	32.8104	514666	89	22361	54408	32	Marine	high	low	medium		PRJNA481422	SAMN09667267	ERX555907			41
GVMAG-S-ERX555907-83	GVMAG	SC9	MGVL40	31.0047	231997	90	10534	21421	25	Marine	medium	medium	medium		PRJNA481422	SAMN09667267	ERX555907			41
GVMAG-S-ERX555913-57	GVMAG	SC9	Prymnesioviruses	22.8689	430733	91	27809	79518	22	Marine	high	low	high		PRJEB1787	SAMEA2619399	ERX555913			41
GVMAG-S-ERX555913-34	GVMAG	SC9	Prymnesioviruses	20.417	539001	88	10005	27807	56	Marine	high	medium	low		PRJEB1787	SAMEA2619399	ERX555913			41
GVMAG-S-ERX555913-37	GVMAG	SC9	Prymnesioviruses	24.4277	568158	90	14778	60368	50	Marine	high	medium	medium		PRJEB1787	SAMEA2619399	ERX555913			41
GVMAG-S-ERX555915-91	GVMAG	SC3	Coccolithoviruses	38.8222	248430	93	17185	30965	18	Marine	high	low	high		PRJEB1787	SAMEA2621423	ERX555915			41
GVMAG-S-ERX555917-73	GVMAG	SC3	MGVL25	46.9134	245785	87	33789	74695	9	Marine	high	low	high		PRJNA481422	SAMN09667268	ERX555917			41
GVMAG-S-ERX555917-56	GVMAG	SC9	MGVL41	28.5073	425067	88	13385	31932	35	Marine	high	low	medium		PRJNA481422	SAMN09667268	ERX555917			41
GVMAG-S-ERX555926-38	GVMAG	SC9	MGVL38	24.4491	532135	93	21781	58197	29	Marine	high	low	high		PRJEB1787	SAMEA2622074	ERX555926			41
GVMAG-S-ERX555926-48	GVMAG	SC3	MGVL27	65.2005	220891	87	16219	26885	18	Marine	medium	low	medium		PRJEB1787	SAMEA2622074	ERX555926			41
GVMAG-S-ERX555926-50	GVMAG	SC9	OLPV	36.7085	289748	92	7951	17060	34	Marine	medium	low	medium		PRJEB1787	SAMEA2622074	ERX555926			41
GVMAG-S-ERX555927-53	GVMAG	SC10	MGVL60	21.4766	455245	91	26980	44002	24	Marine	high	low	high		PRJEB1787	SAMEA2623826	ERX555927			41
GVMAG-S-ERX555927-67	GVMAG	SC3	Prasinoviruses	35.4361	323213	94	35574	80861	19	Marine	high	medium	medium		PRJEB1787	SAMEA2623826	ERX555927			41
GVMAG-S-ERX555931-76	GVMAG	SC10	MGVL66	29.5188	228685	90	8807	15330	27	Marine	high	low	medium		PRJEB1787	SAMEA2619840	ERX555931			41
GVMAG-S-ERX555935-135	GVMAG	SC10	MGVL65	31.6356	414210	92	39549	139950	13	Marine	high	low	high		PRJEB1787	SAMEA2622837	ERX555935			41
GVMAG-S-ERX555935-167	GVMAG	SC10	MGVL66	23.13	166848	90	9211	17067	20	Marine	medium	medium	medium		PRJEB1787	SAMEA2622837	ERX555935			41
GVMAG-S-ERX555943-23	GVMAG	SC9	Prymnesioviruses	20.8963	288979	86	8237	19825	35	Marine	medium	low	medium		PRJEB1787	SAMEA2619927	ERX555943			41
GVMAG-S-ERX555945-21	GVMAG	SC10	Aureococcusviruses	31.4701	322903	91	14038	23004	26	Marine	medium	low	medium		PRJEB1787	SAMEA2620672	ERX555945			41
GVMAG-S-ERX555947-70	GVMAG	SC10	MGVL66	33.7055	260352	93	15317	31169	21	Marine	high	low	high		PRJEB1787	SAMEA2622652	ERX555947			41
GVMAG-S-ERX555947-63	GVMAG	SC10	MGVL66	22.2318	240543	90	12543	25890	22	Marine	medium	low	medium		PRJEB1787	SAMEA2622652	ERX555947			41
GVMAG-S-ERX555951-64	GVMAG	SC9	MGVL57	30.2919	231488	87	7396	15554	31	Marine	high	low	medium		PRJEB1787	SAMEA2623919	ERX555951			41
GVMAG-S-ERX555952-71	GVMAG	SC9	MGVL41	23.3012	479628	89	15520	27964	42	Marine	high	high	low		PRJEB1787	SAMEA2619766	ERX555952			41
GVMAG-S-ERX555954-49	GVMAG	SC10	MGVL66	27.3122	302740	90	14331	44111	24	Marine	high	low	high		PRJEB1787	SAMEA2622173	ERX555954			41
GVMAG-S-ERX555957-35	GVMAG	SC10	MGVL64	20.758	791122	90	18656	60860	50	Marine	high	high	low		PRJNA481422	SAMN09667276	ERX555957			41
GVMAG-S-ERX555957-26	GVMAG	SC3	Raphidoviruses	31.2792	106681	93	21689	48426	5	Marine	medium	low	medium		PRJNA481422	SAMN09667276	ERX555957			41
GVMAG-S-ERX555959-42	GVMAG	SC10	MGVL65	30.6427	340629	91	12590	33009	30	Marine	medium	medium	medium		PRJNA481422	SAMN09667277	ERX555959			41
GVMAG-S-ERX555961-93	GVMAG	SC3	Raphidoviruses	39.8395	224852	91	26409	42993	14	Marine	high	low	high		PRJEB1787	SAMEA2623370	ERX555961			41
GVMAG-S-ERX555961-69	GVMAG	SC3	MGVL28	31.0397	71009	91	8323	10197	10	Marine	medium	low	low		PRJEB1787	SAMEA2623370	ERX555961			41
GVMAG-S-ERX555964-61	GVMAG	SC9	MGVL57	29.0845	413035	93	74688	141443	10	Marine	high	medium	medium		PRJNA481422	SAMN09667279	ERX555964			41
GVMAG-S-ERX555965-54	GVMAG	SC9	MGVL38	23.992	362095	89	21543	45269	23	Marine	high	low	high		PRJEB1787	SAMEA2621779	ERX555965			41
GVMAG-S-ERX555965-56	GVMAG	SC9	OLPV	31.421	319964	91	13805	35690	27	Marine	high	low	high		PRJEB1787	SAMEA2621779	ERX555965			41
GVMAG-S-ERX555967-93	GVMAG	SC6	Faunusviruses	21.0447	560189	94	22508	94962	29	Marine	high	low	high		PRJNA481422	SAMN09667281	ERX555967			41
GVMAG-S-ERX555967-113	GVMAG	SC9	OLPV	38.6938	413332	93	35158	54234	17	Marine	high	low	high		PRJNA481422	SAMN09667281	ERX555967			41
GVMAG-S-ERX555967-140	GVMAG	SC10	MGVL66	37.4154	235013	93	15552	43721	17	Marine	high	low	high		PRJNA481422	SAMN09667281	ERX555967			41
GVMAG-S-ERX555967-166	GVMAG	SC10	MGVL67	31.4516	58528	87	7360	17058	7	Marine	low	medium	low		PRJNA481422	SAMN09667281	ERX555967			41
GVMAG-S-ERX555967-67	GVMAG	SC9	MGVL42	26.8016	673120	92	44954	69697	26	Marine	high	medium	medium		PRJNA481422	SAMN09667281	ERX555967			41
GVMAG-S-ERX555967-120	GVMAG	SC10	MGVL66	27.5204	323208	93	15002	64227	23	Marine	medium	medium	medium		PRJNA481422	SAMN09667281	ERX555967			41
GVMAG-S-ERX555967-69	GVMAG	SC9	MGVL40	28.3115	468890	92	15742	56680	34	Marine	high	medium	medium		PRJNA481422	SAMN09667281	ERX555967			41
GVMAG-S-ERX555970-12	GVMAG	SC10	Aureococcusviruses	26.8077	455418	90	8035	25044	55	Marine	high	medium	low		PRJEB1787	SAMEA2620855	ERX555970			41
GVMAG-S-ERX555975-30	GVMAG	SC3	MGVL25	40.5955	224190	91	10608	32020	20	Marine	medium	low	medium		PRJEB1787	SAMEA2621013	ERX555975			41
GVMAG-S-ERX555976-44	GVMAG	SC9	MGVL42	28.1568	149637	90	8539	13937	17	Marine	medium	high	low		PRJEB1787	SAMEA2620217	ERX555976			41
GVMAG-S-ERX555976-100	GVMAG	SC3	Prasinoviruses	35.1848	231435	92	8430	18036	28	Marine	medium	medium	medium		PRJEB1787	SAMEA2620217	ERX555976			41
GVMAG-S-ERX555987-27	GVMAG	SC10	Aureococcusviruses	28.8422	137954	89	6599	13445	20	Marine	low	low	low		PRJEB1787	SAMEA2621155	ERX555987			41
GVMAG-S-ERX555987-49	GVMAG	SC10	Aureococcusviruses	32.7534	254908	91	34999	80266	9	Marine	medium	low	medium		PRJEB1787	SAMEA2621155	ERX555987			41
GVMAG-S-ERX555997-40	GVMAG	SC9	MGVL42	27.2958	410004	91	37565	88610	19	Marine	high	low	high		PRJEB1787	SAMEA2621536	ERX555997			41
GVMAG-S-ERX555997-21	GVMAG	SC10	MGVL62	21.9036	803631	89	15082	57238	60	Marine	high	high	low		PRJEB1787	SAMEA2621536	ERX555997			41
GVMAG-S-ERX555997-49	GVMAG	SC9	MGVL42	29.1752	307916	91	44020	73327	9	Marine	medium	low	medium		PRJEB1787	SAMEA2621536	ERX555997			41
GVMAG-S-ERX555999-24	GVMAG	SC9	MGVL57	33.0642	310559	92	13019	26668	28	Marine	high	low	medium		PRJEB1787	SAMEA2621198	ERX555999			41
GVMAG-S-ERX556000-70	GVMAG	SC1	MGVL1	36.821	115885	92	12436	21348	12	Marine	medium	low	medium		PRJEB1787	SAMEA2623907	ERX556000			41
GVMAG-S-ERX556003-79	GVMAG	SC9	MGVL42	31.9148	67298	85	5722	9242	11	Marine	low	low	low		PRJNA481422	SAMN09667283	ERX556003			41
GVMAG-S-ERX556003-78	GVMAG	SC3	Prasinoviruses	40.2952	241071	93	62261	68711	10	Marine	high	medium	medium		PRJNA481422	SAMN09667283	ERX556003			41
GVMAG-S-ERX556004-9	GVMAG	SC10	MGVL62	20.659	281180	86	10725	37396	28	Marine	high	low	high		PRJEB1787	SAMEA2620929	ERX556004			41
GVMAG-S-ERX556005-85	GVMAG	SC3	Prasinoviruses	41.0943	222503	93	40556	84170	11	Marine	high	low	high		PRJNA481422	SAMN09667284	ERX556005			41
GVMAG-S-ERX556009-55	GVMAG	SC9	MGVL40	32.4848	150341	84	6922	11973	22	Marine	medium	low	low		PRJEB1787	SAMEA2621132	ERX556009			41
GVMAG-S-ERX556009-51	GVMAG	SC9	MGVL45	26.3515	293152	93	38081	68903	14	Marine	medium	low	medium		PRJEB1787	SAMEA2621132	ERX556009			41
GVMAG-S-ERX556017-116	GVMAG	SC2	MGVL23	37.4237	92674	91	5832	13169	14	Marine	medium	low	low		PRJNA481422	SAMN09667301	ERX556017			41
GVMAG-S-ERX556017-20	GVMAG	SC10	Aureococcusviruses	29.643	407084	91	21991	50598	28	Marine	medium	medium	medium		PRJNA481422	SAMN09667301	ERX556017			41
GVMAG-S-ERX556017-93	GVMAG	SC3	MGVL28	36.2178	296476	86	17191	35565	24	Marine	medium	low	medium		PRJNA481422	SAMN09667301	ERX556017			41
GVMAG-S-ERX556019-53	GVMAG	SC9	MGVL57	34.0094	512590	91	28073	69947	22	Marine	high	low	high		PRJEB1787	SAMEA2619952	ERX556019			41
GVMAG-S-ERX556019-34	GVMAG	SC9	MGVL38	23.143	409459	92	17482	35212	27	Marine	high	low	high		PRJEB1787	SAMEA2619952	ERX556019			41
GVMAG-S-ERX556019-57	GVMAG	SC9	MGVL57	27.0447	416188	93	29294	45359	20	Marine	high	medium	medium		PRJEB1787	SAMEA2619952	ERX556019			41
GVMAG-S-ERX556019-29	GVMAG	SC9	MGVL41	26.7811	407321	91	9219	36310	45	Marine	high	medium	medium		PRJEB1787	SAMEA2619952	ERX556019			41
GVMAG-S-ERX556019-101	GVMAG	SC10	MGVL66	36.7646	138288	93	7452	16560	16	Marine	medium	low	medium		PRJEB1787	SAMEA2619952	ERX556019			41
GVMAG-S-ERX556028-72	GVMAG	SC9	MGVL47	28.2003	466758	92	39310	140407	12	Marine	high	low	high		PRJNA481422	SAMN09667287	ERX556028			41
GVMAG-S-ERX556028-89	GVMAG	SC9	MGVL40	32.1426	149039	83	7781	14974	19	Marine	low	low	low		PRJNA481422	SAMN09667287	ERX556028			41
GVMAG-S-ERX556028-76	GVMAG	SC3	MGVL25	66.1944	205256	85	14524	22782	19	Marine	high	low	medium		PRJNA481422	SAMN09667287	ERX556028			41
GVMAG-S-ERX556030-34	GVMAG	SC3	Prasinoviruses	41.2714	279351	94	21831	43154	19	Marine	high	high	low		PRJEB1787	SAMEA2621401	ERX556030			41
GVMAG-S-ERX556031-46	GVMAG	SC9	MGVL47	28.2555	441228	93	236322	236322	22	Marine	high	medium	medium		PRJNA481422	SAMN09667289	ERX556031			41
GVMAG-S-ERX556031-55	GVMAG	SC9	MGVL39	35.0173	202009	94	10484	24408	20	Marine	medium	low	medium		PRJNA481422	SAMN09667289	ERX556031			41
GVMAG-S-ERX556032-86	GVMAG	SC9	MGVL38	27.5596	246455	93	18370	32405	18	Marine	medium	low	medium		PRJEB1787	SAMEA2619782	ERX556032			41
GVMAG-S-ERX556032-80	GVMAG	SC10	MGVL60	32.5804	248511	91	10096	16258	29	Marine	high	low	medium		PRJEB1787	SAMEA2619782	ERX556032			41
GVMAG-S-ERX556034-54	GVMAG	SC3	Prasinoviruses	39.4655	69529	91	21612	31495	3	Marine	medium	low	low		PRJEB1787	SAMEA2620021	ERX556034			41
GVMAG-S-ERX556037-58	GVMAG	SC9	MGVL47	42.5083	249316	89	10110	20646	25	Marine	high	low	medium		PRJEB1787	SAMEA2623808	ERX556037			41
GVMAG-S-ERX556043-36	GVMAG	SC5	MGVL30	24.3603	786875	90	17630	55930	51	Marine	high	medium	low		PRJEB1787	SAMEA2622362	ERX556043			41
GVMAG-S-ERX556045-73	GVMAG	SC9	MGVL41	33.1236	404567	91	25355	76833	21	Marine	high	low	high		PRJEB1787	SAMEA2621812	ERX556045			41
GVMAG-S-ERX556045-99	GVMAG	SC2	Iridoviruses	39.9684	205790	91	24576	38231	10	Marine	high	low	high		PRJEB1787	SAMEA2621812	ERX556045			41
GVMAG-S-ERX556045-90	GVMAG	SC10	MGVL65	24.6169	217306	92	9830	34643	20	Marine	high	low	high		PRJEB1787	SAMEA2621812	ERX556045			41
GVMAG-S-ERX556045-52	GVMAG	SC9	MGVL39	31.145	649012	90	30888	78923	27	Marine	high	high	low		PRJEB1787	SAMEA2621812	ERX556045			41
GVMAG-S-ERX556045-64	GVMAG	SC9	MGVL55	31.6914	334741	86	10021	23829	35	Marine	high	low	medium		PRJEB1787	SAMEA2621812	ERX556045			41
GVMAG-S-ERX556046-16	GVMAG	SC3	Prasinoviruses	38.77	178352	92	7677	20505	22	Marine	medium	medium	medium		PRJEB1787	SAMEA2620950	ERX556046			41
GVMAG-S-ERX556049-26	GVMAG	SC2	MGVL23	28.696	153269	92	10700	22939	15	Marine	medium	low	medium		PRJNA481422	SAMN09667290	ERX556049			41
GVMAG-S-ERX556052-48	GVMAG	SC9	MGVL57	27.9273	182216	89	7946	17257	24	Marine	medium	medium	medium		PRJEB1787	SAMEA2620230	ERX556052			41
GVMAG-S-ERX556054-45	GVMAG	SC9	MGVL57	27.8385	558777	90	32196	51367	26	Marine	high	low	high		PRJEB1787	SAMEA2623886	ERX556054			41
GVMAG-S-ERX556058-31	GVMAG	SC10	MGVL58	29.7467	629047	86	13524	105126	50	Marine	high	medium	medium		PRJEB1787	SAMEA2621487	ERX556058			41
GVMAG-S-ERX556059-82	GVMAG	SC3	Prasinoviruses	41.4389	205797	93	121005	121005	9	Marine	high	medium	medium		PRJEB1787	SAMEA2623673	ERX556059			41
GVMAG-S-ERX556060-80	GVMAG	SC9	Prymnesioviruses	23.8983	189934	89	26041	47671	8	Marine	high	low	high		PRJEB1787	SAMEA2622478	ERX556060			41
GVMAG-S-ERX556063-42	GVMAG	SC10	MGVL65	30.5707	362148	94	47240	105915	10	Marine	high	low	high		PRJEB1787	SAMEA2620570	ERX556063			41
GVMAG-S-ERX556063-48	GVMAG	SC10	MGVL65	27.6614	269379	94	32257	50082	11	Marine	high	low	high		PRJEB1787	SAMEA2620570	ERX556063			41
GVMAG-S-ERX556063-31	GVMAG	SC3	Coccolithoviruses	31.5323	272048	89	9427	16962	32	Marine	medium	low	medium		PRJEB1787	SAMEA2620570	ERX556063			41
GVMAG-S-ERX556068-66	GVMAG	SC9	MGVL39	32.4956	192294	92	15459	25792	15	Marine	medium	low	medium		PRJEB1787	SAMEA2620734	ERX556068			41
GVMAG-S-ERX556068-53	GVMAG	SC10	MGVL66	29.2477	157486	88	8277	19634	18	Marine	medium	low	medium		PRJEB1787	SAMEA2620734	ERX556068			41
GVMAG-S-ERX556075-50	GVMAG	SC10	Aureococcusviruses	32.0883	183188	88	11871	18956	17	Marine	medium	low	medium		PRJEB1787	SAMEA2621272	ERX556075			41
GVMAG-S-ERX556087-13	GVMAG	SC3	Prasinoviruses	34.5478	240687	93	14237	27975	19	Marine	medium	medium	medium		PRJEB1787	SAMEA2620828	ERX556087			41
GVMAG-S-ERX556088-21	GVMAG	SC9	MGVL41	33.8797	448581	92	27078	90402	19	Marine	high	low	high		PRJEB1787	SAMEA2621254	ERX556088			41
GVMAG-S-ERX556091-19	GVMAG	SC10	MGVL62	19.2233	353618	91	12319	22394	32	Marine	high	low	medium		PRJEB1787	SAMEA2620855	ERX556091			41
GVMAG-S-ERX556096-11	GVMAG	SC10	Aureococcusviruses	29.5311	305556	90	22412	43693	17	Marine	medium	low	medium		PRJEB1787	SAMEA2620786	ERX556096			41
GVMAG-S-ERX556098-98	GVMAG	SC10	MGVL66	36.9064	207048	88	10661	15863	22	Marine	medium	low	medium		PRJEB1787	SAMEA2620259	ERX556098			41
GVMAG-S-ERX556101-77	GVMAG	SC9	OLPV	33.0164	339022	91	13487	36801	27	Marine	high	low	high		PRJEB1787	SAMEA2623627	ERX556101			41
GVMAG-S-ERX556106-33	GVMAG	SC3	Coccolithoviruses	32.5134	413205	87	16008	33673	32	Marine	medium	low	medium		PRJEB1787	SAMEA2623350	ERX556106			41
GVMAG-S-ERX556109-29	GVMAG	SC10	Tetraselmisviruses	30.1069	86143	85	5986	8687	14	Marine	low	low	low		PRJEB1787	SAMEA2620970	ERX556109			41
GVMAG-S-ERX556109-35	GVMAG	SC3	Prasinoviruses	41.0756	170958	93	12162	32070	17	Marine	high	medium	medium		PRJEB1787	SAMEA2620970	ERX556109			41
GVMAG-S-ERX556112-23	GVMAG	SC9	OLPV	26.6774	184523	87	7147	16971	25	Marine	medium	low	medium		PRJEB1787	SAMEA2621176	ERX556112			41
GVMAG-S-ERX556119-27	GVMAG	SC10	Tetraselmisviruses	39.2551	405552	91	17097	36920	27	Marine	medium	low	medium		PRJEB1787	SAMEA2620828	ERX556119			41
GVMAG-S-ERX556121-75	GVMAG	SC9	MGVL47	32.9732	146789	91	8273	11815	19	Marine	low	low	low		PRJEB1787	SAMEA2623426	ERX556121			41
GVMAG-S-ERX556121-86	GVMAG	SC3	Prasinoviruses	37.9244	332145	92	27732	82702	14	Marine	high	medium	medium		PRJEB1787	SAMEA2623426	ERX556121			41
GVMAG-S-ERX556125-36	GVMAG	SC3	Prasinoviruses	39.4459	226982	92	13731	28933	20	Marine	high	medium	medium		PRJEB1787	SAMEA2620217	ERX556125			41
GVMAG-S-ERX556126-98	GVMAG	SC10	MGVL66	25.7341	326038	91	33773	56375	12	Marine	high	low	high		PRJEB1787	SAMEA2622710	ERX556126			41
GVMAG-S-ERX556126-77	GVMAG	SC9	MGVL47	33.6058	491002	90	34763	54023	20	Marine	high	low	high		PRJEB1787	SAMEA2622710	ERX556126			41
GVMAG-S-ERX556126-61	GVMAG	SC9	Prymnesioviruses	22.8755	333628	87	8770	14417	40	Marine	high	low	low		PRJEB1787	SAMEA2622710	ERX556126			41
GVMAG-S-ERX556126-104	GVMAG	SC3	Phaeoviruses	41.5219	244199	89	16179	37139	18	Marine	medium	low	medium		PRJEB1787	SAMEA2622710	ERX556126			41
GVMAG-S-ERX556126-91	GVMAG	SC10	MGVL65	25.5831	282722	90	17059	36346	22	Marine	medium	low	medium		PRJEB1787	SAMEA2622710	ERX556126			41
GVMAG-S-ERX556127-47	GVMAG	SC9	MGVL40	31.3114	399976	91	31920	56630	17	Marine	high	low	high		PRJEB1787	SAMEA2620786	ERX556127			41
GVMAG-S-ERX556133-39	GVMAG	SC9	Prymnesioviruses	21.8167	417432	89	43841	66853	15	Marine	high	low	high		PRJEB1787	SAMEA2621509	ERX556133			41
GVMAG-S-ERX556133-45	GVMAG	SC10	MGVL67	31.7589	229262	87	7731	14098	29	Marine	medium	low	low		PRJEB1787	SAMEA2621509	ERX556133			41
GVMAG-S-3300012000-76	GVMAG	SC10	Tetraselmisviruses	39.9716	351740	93	39443	99248	10	Freshwater	high	low	high		PRJNA214105	SAMN02302270	SRR948284	3300012000
GVMAG-S-3300012000-91	GVMAG	SC9	MGVL55	40.1855	288863	92	30520	55569	12	Freshwater	high	low	high		PRJNA214105	SAMN02302270	SRR948284	3300012000
GVMAG-S-3300012000-104	GVMAG	SC8	MGVL33	38.9644	183239	94	47949	48584	10	Freshwater	high	low	high		PRJNA214105	SAMN02302270	SRR948284	3300012000
GVMAG-S-3300012000-62	GVMAG	SC10	MGVL59	34.6363	306234	92	27047	41182	18	Freshwater	high	low	high		PRJNA214105	SAMN02302270	SRR948284	3300012000
GVMAG-S-3300012000-64	GVMAG	SC9	MGVL44	41.49	407867	89	25522	36413	23	Freshwater	high	low	high		PRJNA214105	SAMN02302270	SRR948284	3300012000
GVMAG-S-3300012000-65	GVMAG	SC2	MGVL23	58.4207	404307	90	106606	155407	6	Freshwater	high	medium	medium		PRJNA214105	SAMN02302270	SRR948284	3300012000
GVMAG-S-3300012000-73	GVMAG	SC9	MGVL44	40.3481	362565	91	36411	64353	17	Freshwater	high	medium	medium		PRJNA214105	SAMN02302270	SRR948284	3300012000
GVMAG-S-3300012000-72	GVMAG	SC8	MGVL34	44.5992	208746	93	40155	55456	5	Freshwater	medium	low	medium		PRJNA214105	SAMN02302270	SRR948284	3300012000
GVMAG-S-3300012000-63	GVMAG	SC8	MGVL35	45.0537	338780	91	15402	28846	26	Freshwater	high	medium	medium		PRJNA214105	SAMN02302270	SRR948284	3300012000
GVMAG-S-3300012000-52	GVMAG	SC2	MGVL23	52.381	409834	82	14893	28639	31	Freshwater	medium	low	medium		PRJNA214105	SAMN02302270	SRR948284	3300012000
GVMAG-S-3300012006-64	GVMAG	SC8	MGVL36	52.0148	250269	89	13478	17894	22	Freshwater	medium	medium	medium		PRJNA214105	SAMN02302398	SRR948448	3300012006
GVMAG-S-1016704-108	GVMAG	SC9	MGVL47	38.3705	430536	91	26932	53801	20	Marine	high	low	high	1016704	PRJNA266672	SAMN03169776	SRR1700529	3300001346		34
GVMAG-S-1016704-75	GVMAG	SC10	MGVL58	29.8982	709558	87	25999	70627	40	Marine	high	high	low	1016704	PRJNA266672	SAMN03169776	SRR1700529	3300001346		34
GVMAG-M-3300001346-3	GVMAG	SC10	MGVL64	20.6531	433896	88	9773	25750	45	Marine	high	low	medium	1016704	PRJNA266672	SAMN03169776	SRR1700529	3300001346		14
GVMAG-M-3300025860-17	GVMAG	SC9	Chrysomulinaviruses	23.5394	433804	91	50350	88224	16	Marine	high	medium	medium	1016710	PRJNA266674	SAMN03169778	SRR1700446	3300025860		14
GVMAG-S-1016710-161	GVMAG	SC2	Iridoviruses	39.391	170407	86	21126	39010	8	Marine	medium	low	medium	1016710	PRJNA266674	SAMN03169778	SRR1700446	3300001351		14
GVMAG-M-3300025860-3	GVMAG	SC9	MGVL42	30.3475	227768	87	13770	30878	16	Marine	medium	low	medium	1016710	PRJNA266674	SAMN03169778	SRR1700446	3300025860		14
GVMAG-S-1016713-159	GVMAG	SC2	MGVL21	37.6227	250410	87	40675	104923	6	Marine	high	low	high	1016713	PRJNA266676	SAMN03169779	SRR1699659	3300001348		14
GVMAG-M-3300001348-7	GVMAG	SC10	MGVL67	24.1931	804436	91	49631	104006	22	Marine	high	low	high	1016713	PRJNA266676	SAMN03169779	SRR1699659	3300001348		14
GVMAG-S-1016713-134	GVMAG	SC9	MGVL50	33.9236	346776	88	28365	48717	15	Marine	high	low	high	1016713	PRJNA266676	SAMN03169779	SRR1699659	3300001348		14
GVMAG-M-3300001348-34	GVMAG	SC3	Raphidoviruses	24.7612	192596	88	16690	45755	11	Marine	high	low	high	1016713	PRJNA266676	SAMN03169779	SRR1699659	3300001348		14
GVMAG-M-3300001348-35	GVMAG	SC9	MGVL57	31.6388	353164	90	23855	41861	20	Marine	high	low	high	1016713	PRJNA266676	SAMN03169779	SRR1699659	3300001348		14
GVMAG-S-1016713-165	GVMAG	SC3	MGVL24	50.2873	214404	87	22681	40135	11	Marine	high	low	high	1016713	PRJNA266676	SAMN03169779	SRR1699659	3300001348		14
GVMAG-M-3300001348-11	GVMAG	SC9	MGVL57	30.396	314180	91	12786	31833	26	Marine	high	low	high	1016713	PRJNA266676	SAMN03169779	SRR1699659	3300001348		14
GVMAG-S-1016713-150	GVMAG	SC9	MGVL50	41.1805	291342	85	9826	30984	30	Marine	high	low	high	1016713	PRJNA266676	SAMN03169779	SRR1699659	3300001348		14
GVMAG-M-3300001348-16	GVMAG	SC6	Faunusviruses	24.7665	839011	90	22566	59827	47	Marine	high	high	low	1016713	PRJNA266676	SAMN03169779	SRR1699659	3300001348		14
GVMAG-S-1016713-46	GVMAG	SC10	MGVL68	28.6149	944574	83	8950	45276	105	Marine	high	medium	low	1016713	PRJNA266676	SAMN03169779	SRR1699659	3300001348		14
GVMAG-M-3300001348-40	GVMAG	SC10	MGVL65	25.0374	363357	91	10218	20927	37	Marine	high	high	low	1016713	PRJNA266676	SAMN03169779	SRR1699659	3300001348		14
GVMAG-S-1016713-170	GVMAG	SC2	MGVL23	37.2697	146022	84	6731	13827	20	Marine	medium	low	low	1016713	PRJNA266676	SAMN03169779	SRR1699659	3300001348		14
GVMAG-S-1016713-135	GVMAG	SC3	MGVSL7	49.5576	315092	91	39677	76088	12	Marine	medium	low	medium	1016713	PRJNA266676	SAMN03169779	SRR1699659	3300001348		14
GVMAG-S-1016713-147	GVMAG	SC3	Raphidoviruses	32.0317	327975	90	18337	55957	18	Marine	high	medium	medium	1016713	PRJNA266676	SAMN03169779	SRR1699659	3300001348		14
GVMAG-M-3300001348-41	GVMAG	SC10	MGVL65	25.4184	476406	90	22906	51821	27	Marine	high	medium	medium	1016713	PRJNA266676	SAMN03169779	SRR1699659	3300001348		14
GVMAG-M-3300025874-52	GVMAG	SC10	MGVL65	25.4336	188058	94	15386	39306	13	Marine	medium	low	medium	1016713	PRJNA266676	SAMN03169779	SRR1699659	3300025874		14
GVMAG-S-1016713-148	GVMAG	SC9	MGVL57	34.9135	242869	89	9123	24032	25	Marine	medium	low	medium	1016713	PRJNA266676	SAMN03169779	SRR1699659	3300001348		14
GVMAG-M-3300001348-24	GVMAG	SC9	MGVL43	30.3501	207021	87	11428	22811	21	Marine	medium	low	medium	1016713	PRJNA266676	SAMN03169779	SRR1699659	3300001348		14
GVMAG-M-3300025874-67	GVMAG	SC9	MGVL43	24.7219	245365	88	10924	20982	24	Marine	high	low	medium	1016713	PRJNA266676	SAMN03169779	SRR1699659	3300025874		14
GVMAG-M-3300001348-19	GVMAG	SC10	MGVL65	24.3626	198374	94	11399	20091	18	Marine	medium	low	medium	1016713	PRJNA266676	SAMN03169779	SRR1699659	3300001348		14
GVMAG-S-1016713-141	GVMAG	SC9	MGVL42	42.7775	281400	92	12084	19995	26	Marine	medium	medium	medium	1016713	PRJNA266676	SAMN03169779	SRR1699659	3300001348		14
GVMAG-S-1016713-174	GVMAG	SC3	MGVL28	36.522	167518	87	13175	18917	16	Marine	high	low	medium	1016713	PRJNA266676	SAMN03169779	SRR1699659	3300001348		14
GVMAG-S-1016716-111	GVMAG	SC2	Iridoviruses	37.1839	344375	88	18283	47916	23	Marine	high	high	low	1016716	PRJNA266677	SAMN03169780	SRR1699645	3300025897		34
GVMAG-M-3300025897-2	GVMAG	SC10	MGVL68	21.9609	490991	87	11504	47807	43	Marine	high	low	medium	1016716	PRJNA266677	SAMN03169780	SRR1699645	3300025897		14
GVMAG-M-3300025897-42	GVMAG	SC9	MGVL47	25.4503	216610	89	9892	27281	24	Marine	high	low	medium	1016716	PRJNA266677	SAMN03169780	SRR1699645	3300025897		14
GVMAG-M-3300001347-22	GVMAG	SC10	MGVL68	21.5326	579763	87	11963	29159	53	Marine	high	low	low	1016719	PRJNA266678	SAMN03169781	SRR1699595	3300001347		14
GVMAG-S-1016719-169	GVMAG	SC3	MGVL28	27.8168	90305	90	14064	17893	8	Marine	high	low	low	1016719	PRJNA266678	SAMN03169781	SRR1699595	3300001347		14
GVMAG-M-3300025880-30	GVMAG	SC9	MGVL55	34.5686	516746	90	46075	103634	12	Marine	high	low	high	1016722	PRJNA266679	SAMN03169783	SRR1699487	3300025880		14
GVMAG-S-1016722-115	GVMAG	SC9	MGVL50	39.0745	443870	90	45836	86259	13	Marine	high	low	high	1016722	PRJNA266679	SAMN03169783	SRR1699487	3300001352		14
GVMAG-S-1016722-178	GVMAG	SC3	MGVL28	45.4867	179191	92	25099	44299	11	Marine	high	low	high	1016722	PRJNA266679	SAMN03169783	SRR1699487	3300001352		14
GVMAG-M-3300001352-25	GVMAG	SC6	Cafeteriaviruses	23.3963	987092	90	30831	74137	44	Marine	high	low	medium	1016722	PRJNA266679	SAMN03169783	SRR1699487	3300001352		14
GVMAG-M-3300001352-47	GVMAG	SC10	MGVL58	26.7081	416686	92	34392	70685	17	Marine	high	medium	medium	1016722	PRJNA266679	SAMN03169783	SRR1699487	3300001352		14
GVMAG-M-3300025880-17	GVMAG	SC6	Faunusviruses	22.773	578690	91	15477	44553	44	Marine	medium	low	medium	1016722	PRJNA266679	SAMN03169783	SRR1699487	3300025880		14
GVMAG-M-3300001352-24	GVMAG	SC10	MGVL67	24.7018	393757	92	12241	27203	34	Marine	high	low	medium	1016722	PRJNA266679	SAMN03169783	SRR1699487	3300001352		14
GVMAG-M-3300001352-32	GVMAG	SC10	MGVL63	21.6082	396372	81	8994	20987	46	Marine	high	low	medium	1016722	PRJNA266679	SAMN03169783	SRR1699487	3300001352		14
GVMAG-S-1016722-118	GVMAG	SC9	MGVL57	30.539	252896	88	8398	17524	30	Marine	high	low	medium	1016722	PRJNA266679	SAMN03169783	SRR1699487	3300001352		14
GVMAG-M-3300001352-44	GVMAG	SC10	MGVL65	22.8506	188796	90	10239	15780	20	Marine	high	low	medium	1016722	PRJNA266679	SAMN03169783	SRR1699487	3300001352		14
GVMAG-S-1016725-158	GVMAG	SC3	MGVL25	54.031	143438	84	24092	34484	6	Marine	medium	low	medium	1016725	PRJNA266685	SAMN03173239	SRR1699484	3300025890		14
GVMAG-S-1016728-84	GVMAG	SC10	MGVL66	25.7321	397473	89	39998	54326	23	Marine	high	low	high	1016728	PRJNA266687	SAMN03173240	SRR1699480	3300025894		14
GVMAG-M-3300025894-42	GVMAG	SC9	MGVL47	26.174	372584	90	25318	41847	21	Marine	high	low	high	1016728	PRJNA266687	SAMN03173240	SRR1699480	3300025894		14
GVMAG-S-1016728-106	GVMAG	SC9	MGVL46	35.7629	299271	89	10309	30580	30	Marine	high	low	high	1016728	PRJNA266687	SAMN03173240	SRR1699480	3300025894		14
GVMAG-M-3300025894-55	GVMAG	SC10	MGVL67	29.7166	212622	89	9807	21953	23	Marine	high	low	medium	1016728	PRJNA266687	SAMN03173240	SRR1699480	3300025894		14
GVMAG-S-1017745-107	GVMAG	SC9	MGVL38	36.9559	459953	90	44932	112154	11	Marine	high	low	high	1017745	PRJNA266688	SAMN03173242	SRR1699478	3300001349		34
GVMAG-S-1017745-87	GVMAG	SC9	MGVL42	28.1421	305841	92	18308	34334	21	Marine	high	low	high	1017745	PRJNA266688	SAMN03173242	SRR1699478	3300001349		34
GVMAG-M-3300001349-30	GVMAG	SC10	MGVL65	23.615	438289	90	9538	23381	49	Marine	high	high	low	1017745	PRJNA266688	SAMN03173242	SRR1699478	3300001349		14
GVMAG-M-3300001349-29	GVMAG	SC6	Cafeteriaviruses	25.4132	798310	89	21002	48877	50	Marine	high	low	medium	1017745	PRJNA266688	SAMN03173242	SRR1699478	3300001349		14
GVMAG-S-1017745-132	GVMAG	SC9	MGVL42	31.2547	138315	85	7489	15752	19	Marine	medium	low	medium	1017745	PRJNA266688	SAMN03173242	SRR1699478	3300001349		34
GVMAG-S-3300013195-8	GVMAG	SC3	Prasinoviruses	43.0023	126384	93	14145	21078	11	Marine	medium	medium	medium		PRJNA278075	SAMN03383922	SRR1918193	3300013195
GVMAG-S-3300000576-45	GVMAG	SC9	MGVL42	33.6599	309068	91	31980	79082	12	Non-marine Saline and Alkaline	high	low	high		PRJNA289368	SAMN03853129		3300000576		39,40
GVMAG-S-3300000576-53	GVMAG	SC9	MGVL42	26.8153	274683	90	29896	51805	17	Non-marine Saline and Alkaline	high	low	high		PRJNA289368	SAMN03853129		3300000576		39,40
GVMAG-S-3300000576-38	GVMAG	SC9	MGVL42	26.662	386111	91	18593	80406	26	Non-marine Saline and Alkaline	high	medium	medium		PRJNA289368	SAMN03853129		3300000576		39,40
GVMAG-S-3300000576-28	GVMAG	SC10	Tetraselmisviruses	26.5467	408352	87	14194	34393	35	Non-marine Saline and Alkaline	medium	low	medium		PRJNA289368	SAMN03853129		3300000576		39,40
GVMAG-S-1059911-62	GVMAG	SC3	Prasinoviruses	33.8379	209747	90	11148	33626	21	Marine	high	low	high	1059911	PRJNA323946	SAMN05192608	SRR3718412	3300005430		20,21
GVMAG-S-405408-21	GVMAG	SC10	Aureococcusviruses	30.3619	288987	87	12820	30828	23	Marine	medium	low	medium		PRJNA324918	SAMN05224403	SRR3723871	3300000168		30
GVMAG-S-405408-30	GVMAG	SC3	Prasinoviruses	34.7883	143764	92	8507	17932	17	Marine	medium	medium	medium		PRJNA324918	SAMN05224403	SRR3723871	3300000168		30
GVMAG-S-3300000226-21	GVMAG	SC9	MGVL57	34.1481	344441	88	11555	26627	33	Marine	high	low	medium		PRJNA324878	SAMN05224408	SRR3724312	3300000226		18
GVMAG-S-3300000325-26	GVMAG	SC9	MGVL45	27.7073	152097	89	7922	10306	21	Marine	medium	low	low		PRJNA324882	SAMN05224417	SRR3724463	3300000325		18
GVMAG-S-403976-41	GVMAG	SC3	Prasinoviruses	53.075	293396	90	14886	39773	22	Marine	high	high	low		PRJNA324952	SAMN05224425	SRR3723777	3300000265		18
GVMAG-S-403985-54	GVMAG	SC2	MGVL23	26.8898	142452	90	9576	16771	16	Marine	medium	low	medium		PRJNA324956	SAMN05224437		3300000255		18
GVMAG-S-403983-43	GVMAG	SC9	MGVL42	33.2596	214861	91	15105	29179	19	Marine	medium	low	medium		PRJNA324960	SAMN05224447		3300000257		18
GVMAG-S-403982-43	GVMAG	SC10	MGVL62	28.7268	353687	92	39733	64769	13	Marine	high	low	high		PRJNA324962	SAMN05224451		3300000137
GVMAG-S-403982-44	GVMAG	SC9	OLPV	22.1564	329260	91	14668	27664	29	Marine	medium	low	medium		PRJNA324962	SAMN05224451		3300000137
GVMAG-S-403982-34	GVMAG	SC10	Tetraselmisviruses	25.0729	340288	89	12309	25642	31	Marine	high	medium	medium		PRJNA324962	SAMN05224451		3300000137
GVMAG-S-403982-53	GVMAG	SC3	Prasinoviruses	33.9289	198707	94	15105	22415	18	Marine	high	medium	medium		PRJNA324962	SAMN05224451		3300000137
GVMAG-S-3300000171-20	GVMAG	SC6	Klosneuviruses	18.5932	455328	88	12424	36071	39	Marine	medium	low	medium		PRJNA324969	SAMN05224463	SRR3724533	3300000171		18
GVMAG-S-405429-37	GVMAG	SC3	MGVL28	34.8762	113040	89	9889	17711	12	Marine	medium	low	medium		PRJNA324985	SAMN05224470	SRR3724173	3300000159		18
GVMAG-M-3300025644-21	GVMAG	SC3	Phaeoviruses	42.5775	276390	85	16726	31813	19	Marine	high	low	high	1039677	PRJNA324923	SAMN05224481	SRR3719505	3300025644		18
GVMAG-M-3300004273-3	GVMAG	SC6	Klosneuviruses	28.0498	547251	85	10085	20363	60	Marine	high	low	low	1057021	PRJNA324858	SAMN05224494	SRR3719693	3300004273		18
GVMAG-M-3300025622-10	GVMAG	SC10	MGVL58	20.5507	453829	87	47921	113076	18	Marine	medium	low	medium	1057022	PRJNA324859	SAMN05224495	SRR3719696	3300025622		18
GVMAG-M-3300025622-31	GVMAG	SC6	Cafeteriaviruses	23.8773	349550	90	13568	32836	29	Marine	medium	low	medium	1057022	PRJNA324859	SAMN05224495	SRR3719696	3300025622		18
GVMAG-M-3300025643-32	GVMAG	SC9	MGVL57	32.2108	267056	88	11832	22310	25	Marine	medium	low	medium	1057023	PRJNA324860	SAMN05224496	SRR3719695	3300025643		18
GVMAG-M-3300004277-10	GVMAG	SC6	Klosneuviruses	18.316	461013	89	10253	29950	47	Marine	high	low	medium	1057024	PRJNA324861	SAMN05224497	SRR3719708	3300004277		18
GVMAG-S-1039716-42	GVMAG	SC9	MGVL50	44.3418	415869	87	29051	48006	19	Marine	high	low	high	1039716	PRJNA324935	SAMN05224518	SRR3719562	3300003591		18
GVMAG-S-1040238-38	GVMAG	SC6	Klosneuviruses	27.9918	228628	86	6851	17393	33	Marine	low	low	low	1040238	PRJNA324997	SAMN05224527	SRR3719647	3300003600		38
GVMAG-S-1039734-46	GVMAG	SC9	MGVL57	31.9336	421070	90	19779	72643	23	Marine	high	low	high	1039734	PRJNA324941	SAMN05224531	SRR3719569	3300003587		18
GVMAG-S-1040241-146	GVMAG	SC3	Prasinoviruses	35.2639	176773	94	22513	31963	11	Marine	high	low	high	1040241	PRJNA324998	SAMN05224532	SRR3719653	3300025870		18
GVMAG-S-1040241-73	GVMAG	SC9	Prymnesioviruses	25.9061	486476	92	13390	87211	37	Marine	high	high	low	1040241	PRJNA324998	SAMN05224532	SRR3719653	3300025870		18
GVMAG-M-3300025870-5	GVMAG	SC3	Phaeoviruses	42.892	264856	89	25396	34310	12	Marine	medium	low	medium	1040241	PRJNA324998	SAMN05224532	SRR3719653	3300025870		18
GVMAG-S-1040241-131	GVMAG	SC3	Prasinoviruses	40.8199	167232	92	10057	16839	20	Marine	medium	medium	medium	1040241	PRJNA324998	SAMN05224532	SRR3719653	3300025870		18
GVMAG-M-3300025727-44	GVMAG	SC9	MGVL42	25.3623	310867	89	37218	50256	15	Marine	high	low	high	1040747	PRJNA325000	SAMN05224533	SRR3719655	3300025727		18
GVMAG-M-3300025707-20	GVMAG	SC10	MGVL58	26.1955	415418	89	17986	41508	28	Marine	medium	low	medium	1040750	PRJNA325001	SAMN05224535	SRR3719657	3300025707		18
GVMAG-M-3300025705-7	GVMAG	SC10	MGVL58	23.663	247597	88	8229	19118	29	Marine	high	low	medium	1057018	PRJNA325002	SAMN05224536	SRR3719656	3300025705		18
GVMAG-S-1017244-26	GVMAG	SC3	MGVL24	51.5693	263750	85	29898	64487	13	Freshwater	medium	low	medium	1017244	PRJNA330215	SAMN05421514	SRR3985627	3300020565		16
GVMAG-S-1017244-15	GVMAG	SC9	MGVL44	34.4253	401397	87	12249	29009	36	Freshwater	high	low	medium	1017244	PRJNA330215	SAMN05421514	SRR3985627	3300020565		16
GVMAG-S-1017244-20	GVMAG	SC10	MGVL62	38.2811	265444	89	10676	20364	27	Freshwater	medium	low	medium	1017244	PRJNA330215	SAMN05421514	SRR3985627	3300020565		16
GVMAG-S-1017244-19	GVMAG	SC9	MGVL44	46.2303	209791	87	7550	16087	27	Freshwater	medium	low	medium	1017244	PRJNA330215	SAMN05421514	SRR3985627	3300020565		16
GVMAG-M-3300002447-5	GVMAG	SC9	MGVL57	39.2485	330996	82	36970	58548	16	Freshwater	high	low	high		PRJNA329912	SAMN05421521	SRR3990180	3300002447
GVMAG-S-1026894-48	GVMAG	SC10	MGVL59	32.1759	408654	91	16348	50030	30	Freshwater	high	low	high		PRJNA329912	SAMN05421521	SRR3990180	3300002447
GVMAG-S-1026894-110	GVMAG	SC3	Chloroviruses	57.3727	187739	89	22796	35071	9	Freshwater	high	low	high		PRJNA329912	SAMN05421521	SRR3990180	3300002447
GVMAG-S-1026894-114	GVMAG	SC3	Chloroviruses	51.3655	207291	87	29710	34872	11	Freshwater	high	low	high		PRJNA329912	SAMN05421521	SRR3990180	3300002447
GVMAG-M-3300027836-15	GVMAG	SC10	MGVL59	40.4594	464893	92	12662	56123	42	Freshwater	high	high	low		PRJNA329912	SAMN05421521	SRR3990180	3300027836
GVMAG-S-1026894-105	GVMAG	SC9	OLPV	41.6492	102780	85	6067	9001	16	Freshwater	low	low	low		PRJNA329912	SAMN05421521	SRR3990180	3300002447
GVMAG-M-3300002447-3	GVMAG	SC9	YLMV	39.556	203524	84	13066	38936	18	Freshwater	medium	low	medium		PRJNA329912	SAMN05421521	SRR3990180	3300002447
GVMAG-S-1026894-64	GVMAG	SC9	MGVL54	35.9871	377630	89	13766	28796	33	Freshwater	high	low	medium		PRJNA329912	SAMN05421521	SRR3990180	3300002447
GVMAG-S-1026894-77	GVMAG	SC9	MGVL55	37.591	270972	88	11184	19401	30	Freshwater	medium	low	medium		PRJNA329912	SAMN05421521	SRR3990180	3300002447
GVMAG-S-1026894-104	GVMAG	SC3	Raphidoviruses	36.4085	164349	89	10749	16888	17	Freshwater	high	low	medium		PRJNA329912	SAMN05421521	SRR3990180	3300002447
GVMAG-M-3300027836-21	GVMAG	SC8	MGVL35	34.4498	329508	87	10113	16712	35	Freshwater	high	low	medium		PRJNA329912	SAMN05421521	SRR3990180	3300027836
GVMAG-S-1024967-63	GVMAG	SC5	MGVL30	20.793	149137	89	10314	16558	16	Marine	medium	low	medium		PRJNA330040	SAMN05421567	SRR3989433	3300002221
GVMAG-M-3300020542-1	GVMAG	SC1	MGVL5	18.1208	197061	91	11922	26619	19	Freshwater	medium	high	low	1017451	PRJNA330190	SAMN05421577	SRR3988146	3300020542		16
GVMAG-S-1017286-15	GVMAG	SC10	MGVL58	23.7709	131636	82	6287	7508	21	Freshwater	medium	low	low	1017286	PRJNA330256	SAMN05421584	SRR3986259	3300002355		16
GVMAG-S-1017286-11	GVMAG	SC9	Prymnesioviruses	27.1094	232038	85	6784	16463	31	Freshwater	high	low	medium	1017286	PRJNA330256	SAMN05421584	SRR3986259	3300002355		16
GVMAG-S-1017400-15	GVMAG	SC9	MGVL51	28.9582	163277	86	6230	20460	23	Freshwater	medium	low	medium	1017400	PRJNA330238	SAMN05421603	SRR3987663	3300002273		16
GVMAG-S-1017394-19	GVMAG	SC10	MGVL61	18.9765	374305	94	40481	70400	14	Freshwater	high	low	high	1017394	PRJNA330232	SAMN05421910	SRR3987647	3300002383		16
GVMAG-M-3300002154-3	GVMAG	SC10	Tetraselmisviruses	32.1	274891	91	26686	50590	12	Marine	medium	low	medium		PRJNA330320	SAMN05421997	SRR3989118	3300002154
GVMAG-S-3300002154-22	GVMAG	SC3	MGVL28	38.9421	195290	86	12579	20826	18	Marine	high	low	medium		PRJNA330320	SAMN05421997	SRR3989118	3300002154
GVMAG-S-1017442-11	GVMAG	SC7	MGVL32	23.451	130506	93	6079	8276	21	Freshwater	low	low	low	1017442	PRJNA330193	SAMN05422011	SRR3988157	3300002274		16
GVMAG-S-1004280-25	GVMAG	SC3	Raphidoviruses	32.2104	190336	88	20618	33014	12	Freshwater	high	low	high	1004280	PRJNA330042	SAMN05422032	SRR3960573	3300001272		16
GVMAG-S-1004280-12	GVMAG	SC9	Prymnesioviruses	28.0197	427728	87	8200	18735	52	Freshwater	medium	medium	low	1004280	PRJNA330042	SAMN05422032	SRR3960573	3300001272		16
GVMAG-M-3300020554-7	GVMAG	SC10	MGVL61	20.2629	245567	88	21681	33924	15	Freshwater	high	low	high	1017418	PRJNA330260	SAMN05422062	SRR3987953	3300020554		16
GVMAG-S-1017352-14	GVMAG	SC10	MGVL62	24.2666	404494	90	13468	49626	35	Freshwater	high	low	medium	1017352	PRJNA330258	SAMN05422063	SRR3987375	3300002388		16
GVMAG-S-1017289-19	GVMAG	SC9	Prymnesioviruses	23.763	96886	86	5928	10814	15	Freshwater	low	low	low	1017289	PRJNA330257	SAMN05422064	SRR3986665	3300002366		16
GVMAG-M-3300002367-2	GVMAG	SC2	Iridoviruses	31.1275	231535	89	10232	18317	24	Freshwater	high	low	medium	1017337	PRJNA330242	SAMN05422078	SRR3987089	3300002367		16
GVMAG-M-3300020523-5	GVMAG	SC2	Iridoviruses	29.9579	213723	85	11541	16746	22	Freshwater	medium	low	medium	1017337	PRJNA330242	SAMN05422078	SRR3987089	3300020523		16
GVMAG-S-1017268-20	GVMAG	SC9	MGVL44	42.2185	429838	89	14221	36294	35	Freshwater	high	medium	medium	1017268	PRJNA330239	SAMN05422082	SRR3986247	3300002402		16
GVMAG-S-1017397-20	GVMAG	SC10	MGVL62	27.9468	469892	87	35596	79078	20	Freshwater	high	low	high	1017397	PRJNA330237	SAMN05422083	SRR3987666	3300002387		16
GVMAG-S-1017397-24	GVMAG	SC9	MGVL41	30.3108	268954	90	10897	22743	28	Freshwater	high	low	medium	1017397	PRJNA330237	SAMN05422083	SRR3987666	3300002387		16
GVMAG-S-1017379-7	GVMAG	SC7	MGVL32	32.0079	437258	90	25302	44073	23	Freshwater	high	medium	medium	1017379	PRJNA330219	SAMN05422094	SRR3987495	3300020505		16
GVMAG-M-3300020505-5	GVMAG	SC6	Klosneuviruses	22.5664	579659	87	21162	36083	38	Freshwater	medium	low	medium	1017379	PRJNA330219	SAMN05422094	SRR3987495	3300020505		16
GVMAG-S-1017379-11	GVMAG	SC1	Asfarviruses	33.1785	238365	81	15818	35173	16	Freshwater	medium	low	medium	1017379	PRJNA330219	SAMN05422094	SRR3987495	3300020505		16
GVMAG-S-1017247-24	GVMAG	SC10	MGVL62	30.6274	359133	90	29427	88951	15	Freshwater	high	low	high	1017247	PRJNA330216	SAMN05422095	SRR3985672	3300020563		16
GVMAG-M-3300020563-2	GVMAG	SC9	MGVL51	29.6181	263275	85	8366	19202	31	Freshwater	medium	low	medium	1017247	PRJNA330216	SAMN05422095	SRR3985672	3300020563		16
GVMAG-S-1017376-16	GVMAG	SC10	MGVL62	31.056	230793	85	8061	20026	28	Freshwater	medium	low	medium	1017376	PRJNA330214	SAMN05422098	SRR3987493	3300002835		16
GVMAG-M-3300002404-2	GVMAG	SC10	MGVL61	21.1129	279279	87	23475	36697	14	Freshwater	medium	medium	medium	1017241	PRJNA330210	SAMN05422233	SRR3985623	3300002404		16
GVMAG-M-3300020561-6	GVMAG	SC10	MGVL61	21.9918	254508	90	12970	18149	25	Freshwater	medium	low	medium	1017241	PRJNA330210	SAMN05422233	SRR3985623	3300020561		16
GVMAG-M-3300020561-2	GVMAG	SC9	MGVL51	24.6372	212995	87	10086	17064	22	Freshwater	medium	low	medium	1017241	PRJNA330210	SAMN05422233	SRR3985623	3300020561		16
GVMAG-S-1017343-16	GVMAG	SC9	MGVL51	29.5446	255465	81	7376	19508	31	Freshwater	medium	low	medium	1017343	PRJNA330248	SAMN05422235	SRR3987142	3300002271		16
GVMAG-S-1017421-20	GVMAG	SC3	YLPV	48.2273	175666	93	23711	56484	9	Freshwater	high	low	high	1017421	PRJNA330261	SAMN05422253	SRR3987960	3300002363		16
GVMAG-S-3300002466-141	GVMAG	SC1	MGVL3	39.4354	331811	83	49921	93153	10		high	low	high		PRJNA337677	SAMN05518038	SRR4028790	3300002466
GVMAG-S-3300002466-195	GVMAG	SC3	Raphidoviruses	29.9003	184383	91	13617	37824	15		high	low	high		PRJNA337677	SAMN05518038	SRR4028790	3300002466
GVMAG-S-3300002466-137	GVMAG	SC9	MGVL47	34.6374	119911	89	6325	12712	18		low	low	low		PRJNA337677	SAMN05518038	SRR4028790	3300002466
GVMAG-S-3300002466-75	GVMAG	SC10	MGVL58	26.6749	561960	88	11775	52792	48		high	medium	medium		PRJNA337677	SAMN05518038	SRR4028790	3300002466
GVMAG-M-3300000517-4	GVMAG	SC9	MGVL42	26.3635	256612	89	17097	27260	20	Marine	high	low	medium		PRJNA337758	SAMN05518107	SRR4030060	3300000517
GVMAG-S-3300005286-75	GVMAG	SC6	Megamimiviruses	33.4727	689210	85	9328	23641	78	Composting	high	low	low		PRJNA336844	SAMN05518145	SRR4028130	3300005286		19
GVMAG-M-3300005286-3	GVMAG	SC6	Klosneuviruses	22.6941	587700	75	7854	15350	75	Composting	medium	low	low		PRJNA336844	SAMN05518145	SRR4028130	3300005286		19
GVMAG-M-3300021133-3	GVMAG	SC10	MGVL59	30.1533	212915	91	35576	77273	9	Freshwater	medium	low	medium		PRJNA337775	SAMN05518192	SRR4029085	3300021133		16
GVMAG-S-3300000115-46	GVMAG	SC10	MGVL58	29.199	667126	89	48359	101131	23	Marine	high	low	high		PRJNA336828	SAMN05518260		3300000115
GVMAG-M-3300000115-2	GVMAG	SC9	MGVL40	34.5803	311449	91	32919	58414	13	Marine	high	low	high		PRJNA336828	SAMN05518260		3300000115
GVMAG-M-3300000115-12	GVMAG	SC9	MGVL57	34.8894	322198	90	11765	37593	29	Marine	high	low	high		PRJNA336828	SAMN05518260		3300000115
GVMAG-S-3300000115-103	GVMAG	SC9	MGVL55	35.8142	166392	88	8710	13645	20	Marine	medium	low	low		PRJNA336828	SAMN05518260		3300000115
GVMAG-M-3300000115-18	GVMAG	SC9	MGVL47	30.6178	271551	89	19752	54511	17	Marine	medium	low	medium		PRJNA336828	SAMN05518260		3300000115
GVMAG-M-3300000115-5	GVMAG	SC10	MGVL68	30.0052	261168	88	12199	42287	22	Marine	medium	low	medium		PRJNA336828	SAMN05518260		3300000115
GVMAG-S-3300000115-74	GVMAG	SC9	MGVL57	35.6674	361411	86	21198	40848	21	Marine	high	medium	medium		PRJNA336828	SAMN05518260		3300000115
GVMAG-S-3300000115-91	GVMAG	SC9	MGVL47	38.9191	311251	89	14952	26640	24	Marine	high	medium	medium		PRJNA336828	SAMN05518260		3300000115
GVMAG-S-3300000115-70	GVMAG	SC10	MGVL63	25.7476	318639	89	10611	23951	33	Marine	medium	medium	medium		PRJNA336828	SAMN05518260		3300000115
GVMAG-M-3300000115-9	GVMAG	SC9	MGVL38	31.164	309469	90	9246	23203	35	Marine	medium	low	medium		PRJNA336828	SAMN05518260		3300000115
GVMAG-M-3300000115-3	GVMAG	SC9	MGVL57	32.4796	201317	88	9103	16469	24	Marine	medium	medium	medium		PRJNA336828	SAMN05518260		3300000115
GVMAG-M-3300021142-12	GVMAG	SC10	MGVL59	28.0179	286271	92	45481	62666	9	Freshwater	high	low	high		PRJNA336721	SAMN05518280	SRR4029110	3300021142		16
GVMAG-S-404869-41	GVMAG	SC9	MGVL52	25.7708	535505	89	56841	150054	11	Freshwater	high	medium	medium		PRJNA336721	SAMN05518280	SRR4029110	3300021142		16
GVMAG-S-404869-56	GVMAG	SC8	MGVL35	38.8236	315517	86	11608	47482	26	Freshwater	high	medium	medium		PRJNA336721	SAMN05518280	SRR4029110	3300021142		16
GVMAG-M-3300021108-1	GVMAG	SC4	MGVL29	26.1994	226162	90	14692	27423	18	Freshwater	high	medium	medium		PRJNA337808	SAMN05518291		3300021108		16
GVMAG-S-3300000136-22	GVMAG	SC3	MGVL24	47.4854	118767	80	8436	10295	16	Marine	medium	low	low		PRJNA337800	SAMN05518294		3300000136		12
GVMAG-M-3300000116-5	GVMAG	SC10	MGVL67	24.9974	329786	89	11014	18672	35	Marine	high	medium	medium		PRJNA336752	SAMN05518363		3300000116
GVMAG-M-3300021138-26	GVMAG	SC8	MGVL34	44.0501	265743	91	15348	32252	23	Freshwater	medium	medium	medium		PRJNA336822	SAMN05518399		3300021138		16
GVMAG-M-3300021134-5	GVMAG	SC3	MGVL24	39.6291	187120	90	19713	36739	13	Freshwater	medium	low	medium		PRJNA337770	SAMN05518449	SRR4029064	3300021134		16
GVMAG-M-2140918012-1	GVMAG	SC2	MGVL20	37.8219	267319	90	32408	81714	12	Freshwater	high	low	high		PRJNA337720	SAMN05518552		2140918012		11
GVMAG-M-2140918012-2	GVMAG	SC9	MGVL44	33.6641	320558	86	10744	28972	34	Freshwater	high	medium	medium		PRJNA337720	SAMN05518552		2140918012		11
GVMAG-S-3300000177-8	GVMAG	SC9	MGVL52	30.8222	457356	91	26636	44593	24	Freshwater	high	low	high		PRJNA337806	SAMN05518559		3300000177		16
GVMAG-M-3300021141-14	GVMAG	SC10	Tetraselmisviruses	42.8214	198688	90	16604	22269	17	Freshwater	medium	low	medium		PRJNA337809	SAMN05518561		3300021141		16
GVMAG-M-3300020726-3	GVMAG	SC9	MGVL55	32.1675	354149	85	25303	36574	22	Freshwater	high	low	high		PRJNA337833	SAMN05518579	SRR4029384	3300020726		16
GVMAG-M-3300000128-11	GVMAG	SC9	MGVL42	32.0356	162744	92	14901	26779	13	Marine	medium	low	medium		PRJNA337841	SAMN05518582		3300000128		12
GVMAG-M-3300000117-10	GVMAG	SC10	MGVL62	25.5328	298498	92	49182	68759	8	Marine	high	low	high		PRJNA336873	SAMN05518585		3300000117
GVMAG-S-3300000117-106	GVMAG	SC3	Prasinoviruses	40.0179	166498	92	9561	24405	17	Marine	high	medium	medium		PRJNA336873	SAMN05518585		3300000117
GVMAG-S-3300000101-140	GVMAG	SC10	Aureococcusviruses	34.2386	155307	86	6973	10539	22	Marine	medium	low	low		PRJNA336874	SAMN05518586		3300000101
GVMAG-M-3300020716-5	GVMAG	SC10	Tetraselmisviruses	33.5936	328238	90	15068	38364	22	Freshwater	medium	medium	medium		PRJNA336679	SAMN05518594	SRR4029378	3300020716		16
GVMAG-S-3300000385-45	GVMAG	SC2	MGVL18	27.8633	216514	82	9557	16490	24	Marine	medium	low	medium		PRJNA336694	SAMN05518615	SRR4030058	3300000385
GVMAG-S-3300001748-13	GVMAG	SC2	Iridoviruses	33.7511	165174	91	27816	29040	8	Non-marine Saline and Alkaline	medium	low	medium		PRJNA336704	SAMN05518640	SRR4028156	3300001748
GVMAG-M-3300002242-2	GVMAG	SC9	MGVL57	33.262	437923	89	66286	89640	14	Marine	high	medium	medium		PRJNA337731	SAMN05518724	SRR4023290	3300002242
GVMAG-S-1104514-73	GVMAG	SC2	MGVL11	24.3952	377234	88	46039	71185	11	Anaerobic digestor	high	low	high		PRJNA340750	SAMN05720164	SRR5007456	3300009768
GVMAG-M-3300009681-26	GVMAG	SC6	Klosneuviruses	26.4206	163520	86	6322	10627	25	Anaerobic digestor	low	low	low		PRJNA340785	SAMN05720217	SRR4236662	3300009681
GVMAG-S-1015567-333	GVMAG	SC6	Klosneuviruses	30.0444	1939530	82	16935	51650	130	Marine	medium	medium	low		PRJNA362960	SAMN06251439	SRR5198900	3300001279
GVMAG-S-1015567-472	GVMAG	SC6	Megamimiviruses	27.7104	372881	86	7993	23654	47	Marine	low	low	low		PRJNA362960	SAMN06251439	SRR5198900	3300001279
GVMAG-S-1015567-928	GVMAG	SC2	MGVL17	39.2626	325450	86	262536	262536	4	Marine	high	medium	medium		PRJNA362960	SAMN06251439	SRR5198900	3300001279
GVMAG-M-3300017697-11	GVMAG	SC10	MGVL65	23.1739	262602	91	13946	30159	24	Marine	high	low	high	1110941	PRJNA364795	SAMN06264351	SRR5881769	3300017697		24
GVMAG-M-3300010368-17	GVMAG	SC10	MGVL66	28.9486	326275	93	32424	84375	13	Marine	high	low	high	1110935	PRJNA364789	SAMN06264353	SRR5216637	3300010368		24
GVMAG-M-3300010368-24	GVMAG	SC9	MGVL57	32.5798	414683	91	37232	64932	16	Marine	high	low	high	1110935	PRJNA364789	SAMN06264353	SRR5216637	3300010368		24
GVMAG-S-3300010368-67	GVMAG	SC9	MGVL55	35.3288	381264	88	18022	48270	25	Marine	high	low	high	1110935	PRJNA364789	SAMN06264353	SRR5216637	3300010368		24
GVMAG-S-3300010368-70	GVMAG	SC2	Iridoviruses	31.6819	326663	88	20296	62653	21	Marine	high	medium	medium	1110935	PRJNA364789	SAMN06264353	SRR5216637	3300010368		24
GVMAG-M-3300010368-35	GVMAG	SC9	OLPV	27.8237	255584	93	29367	46328	18	Marine	medium	low	medium	1110935	PRJNA364789	SAMN06264353	SRR5216637	3300010368		24
GVMAG-S-3300010368-80	GVMAG	SC10	Aureococcusviruses	34.5982	249279	88	14107	27913	21	Marine	medium	low	medium	1110935	PRJNA364789	SAMN06264353	SRR5216637	3300010368		24
GVMAG-S-3300010368-75	GVMAG	SC9	MGVL57	30.1779	283032	89	11666	27790	25	Marine	high	low	medium	1110935	PRJNA364789	SAMN06264353	SRR5216637	3300010368		24
GVMAG-M-3300010368-6	GVMAG	SC9	MGVL43	31.8772	311988	86	7467	26433	39	Marine	high	medium	medium	1110935	PRJNA364789	SAMN06264353	SRR5216637	3300010368		24
GVMAG-S-3300010368-40	GVMAG	SC3	MGVSL5	31.8536	276763	82	6782	20850	38	Marine	medium	low	medium	1110935	PRJNA364789	SAMN06264353	SRR5216637	3300010368		24
GVMAG-S-3300010368-97	GVMAG	SC9	MGVL47	35.6412	224827	85	11511	20217	23	Marine	medium	medium	medium	1110935	PRJNA364789	SAMN06264353	SRR5216637	3300010368		24
GVMAG-S-3300010368-72	GVMAG	SC9	MGVL55	35.966	285956	85	9411	15783	32	Marine	medium	low	medium	1110935	PRJNA364789	SAMN06264353	SRR5216637	3300010368		24
GVMAG-M-3300010368-29	GVMAG	SC10	MGVL63	29.6662	250679	84	8296	15310	31	Marine	medium	medium	medium	1110935	PRJNA364789	SAMN06264353	SRR5216637	3300010368		24
GVMAG-M-3300009697-1	GVMAG	SC6	Faunusviruses	27.2718	524072	89	13812	43523	39	Peat moss	high	low	medium		PRJNA364932	SAMN06264395	SRR5829578	3300009697
GVMAG-M-3300025849-19	GVMAG	SC9	Chrysomulinaviruses	23.3277	327074	92	40349	83631	9	Marine	high	low	high	1103018	PRJNA365025	SAMN06264398	SRR5822142	3300025849		14
GVMAG-S-1103018-80	GVMAG	SC9	MGVL45	24.4098	370453	89	10192	35147	38	Marine	medium	low	medium	1103018	PRJNA365025	SAMN06264398	SRR5822142	3300009507		14
GVMAG-M-3300009507-18	GVMAG	SC9	MGVL42	26.2199	422889	89	11213	33795	43	Marine	high	low	medium	1103018	PRJNA365025	SAMN06264398	SRR5822142	3300009507		14
GVMAG-S-1103018-91	GVMAG	SC10	MGVL67	28.0866	242785	91	8156	21213	29	Marine	medium	low	medium	1103018	PRJNA365025	SAMN06264398	SRR5822142	3300009507		14
GVMAG-M-3300009496-9	GVMAG	SC3	Coccolithoviruses	32.2022	400097	86	28536	44244	18	Marine	medium	low	medium	1103016	PRJNA365023	SAMN06264407	SRR5822128	3300009496		14
GVMAG-S-1103007-57	GVMAG	SC9	MGVL57	32.0923	261455	88	9276	26767	29	Marine	medium	low	medium	1103007	PRJNA365014	SAMN06264408	SRR5821823	3300009440		14
GVMAG-S-1102994-63	GVMAG	SC10	MGVL65	25.8136	179115	89	10844	27957	17	Marine	medium	low	medium	1102994	PRJNA365001	SAMN06264411	SRR5821671	3300009423		14
GVMAG-S-3300009790-139	GVMAG	SC3	Prasinoviruses	38.0896	157442	91	9565	20484	18	Marine	high	medium	medium		PRJNA365118	SAMN06264425	SRR5213598	3300009790
GVMAG-M-3300009009-8	GVMAG	SC2	MGVL23	39.3407	315729	91	77724	121001	4	Freshwater	medium	medium	medium	1092946	PRJNA365086	SAMN06264427	SRR5468437	3300009009		26
GVMAG-S-1092398-48	GVMAG	SC1	MGVL1	27.8158	123412	92	11439	18960	12	Soil	low	low	low		PRJNA365333	SAMN06264492	SRR5209942	3300007723
GVMAG-S-1103012-103	GVMAG	SC9	MGVL47	27.0785	351825	83	17331	77808	22	Marine	high	low	high	1103012	PRJNA365019	SAMN06264745	SRR5821882	3300009071		14
GVMAG-S-1103012-149	GVMAG	SC9	MGVL47	31.3381	122774	85	7055	10427	18	Marine	medium	low	low	1103012	PRJNA365019	SAMN06264745	SRR5821882	3300009071		14
GVMAG-M-3300009071-15	GVMAG	SC3	Prasinoviruses	40.7958	222643	93	8218	16169	28	Marine	high	medium	medium	1103012	PRJNA365019	SAMN06264745	SRR5821882	3300009071		14
GVMAG-M-3300025822-14	GVMAG	SC10	MGVL63	22.7948	304477	86	46983	86360	10	Marine	medium	low	medium	1103002	PRJNA365009	SAMN06264746	SRR5821796	3300025822		14
GVMAG-M-3300009077-7	GVMAG	SC10	MGVL67	28.4689	419346	93	24448	39393	22	Marine	high	low	high	1102998	PRJNA365005	SAMN06264747	SRR5821674	3300009077		14
GVMAG-S-1102238-66	GVMAG	SC9	MGVL43	30.9391	381579	90	48789	179476	11	Marine	high	low	high		PRJNA365113	SAMN06264763	SRR5819969	3300027810
GVMAG-M-3300027810-12	GVMAG	SC9	MGVL43	24.1603	341486	91	30725	49206	16	Marine	high	low	high		PRJNA365113	SAMN06264763	SRR5819969	3300027810
GVMAG-M-3300027810-8	GVMAG	SC9	MGVL38	26.2326	320273	89	13927	29408	27	Marine	medium	medium	medium		PRJNA365113	SAMN06264763	SRR5819969	3300027810
GVMAG-M-3300027810-23	GVMAG	SC9	MGVL45	31.0156	230616	88	10301	26589	25	Marine	high	low	medium		PRJNA365113	SAMN06264763	SRR5819969	3300027810
GVMAG-M-3300009441-23	GVMAG	SC9	MGVL55	31.9764	247952	81	10102	23531	26	Marine	high	low	medium		PRJNA365113	SAMN06264763	SRR5819969	3300009441
GVMAG-M-3300009441-17	GVMAG	SC9	MGVL57	32.0372	413276	88	9835	22452	42	Marine	high	medium	medium		PRJNA365113	SAMN06264763	SRR5819969	3300009441
GVMAG-S-1102237-83	GVMAG	SC3	MGVL28	45.9047	176884	89	16281	31228	13	Marine	high	low	high		PRJNA365112	SAMN06264764	SRR5819818	3300009544
GVMAG-S-1102237-47	GVMAG	SC10	Tetraselmisviruses	35.2803	335544	90	14457	43232	26	Marine	high	medium	medium		PRJNA365112	SAMN06264764	SRR5819818	3300009544
GVMAG-M-3300009544-28	GVMAG	SC3	MGVL28	26.5703	210212	88	12088	20887	22	Marine	high	low	medium		PRJNA365112	SAMN06264764	SRR5819818	3300009544
GVMAG-M-3300007345-2	GVMAG	SC9	MGVL47	25.024	536189	90	7724	21461	68	Marine	high	medium	low	1064193	PRJNA365541	SAMN06264917	SRR5457062	3300007345		24
GVMAG-M-3300007345-3	GVMAG	SC3	Raphidoviruses	31.9392	263150	88	18390	24019	22	Marine	high	low	medium	1064193	PRJNA365541	SAMN06264917	SRR5457062	3300007345		24
GVMAG-M-3300007345-7	GVMAG	SC2	MGVL13	28.8281	179748	89	14746	21858	14	Marine	high	medium	medium	1064193	PRJNA365541	SAMN06264917	SRR5457062	3300007345		24
GVMAG-S-3300007345-62	GVMAG	SC2	Iridoviruses	30.8791	174788	87	7139	19481	22	Marine	high	medium	medium	1064193	PRJNA365541	SAMN06264917	SRR5457062	3300007345		24
GVMAG-M-3300013010-19	GVMAG	SC2	Iridoviruses	30.0579	302154	90	38236	83797	8	Marine	high	low	high	1110938	PRJNA364792	SAMN06264995	SRR8239691	3300013010		24
GVMAG-S-1092429-15	GVMAG	SC9	MGVL46	35.3198	321018	89	14118	27650	27	Non-marine Saline and Alkaline	high	low	medium		PRJNA365347	SAMN06265040	SRR5210209	3300007609
GVMAG-S-1091795-7	GVMAG	SC4	MGVL29	27.0005	332001	86	13774	32372	25	Marine	high	low	high		PRJNA365287	SAMN06265050	SRR5468228	3300007559
GVMAG-M-3300007559-2	GVMAG	SC8	MGVL33	28.8876	149850	92	22574	33346	10	Marine	medium	medium	medium		PRJNA365287	SAMN06265050	SRR5468228	3300007559
GVMAG-M-3300010299-8	GVMAG	SC10	MGVL62	23.2835	625186	89	9141	33867	65	Marine	high	medium	low	1110953	PRJNA364807	SAMN06265905	SRR5216642	3300010299		24
GVMAG-M-3300010299-7	GVMAG	SC9	MGVL38	22.312	674466	89	6891	20941	93	Marine	high	medium	low	1110953	PRJNA364807	SAMN06265905	SRR5216642	3300010299		24
GVMAG-S-3300010299-45	GVMAG	SC9	MGVL57	33.2481	223189	90	7449	13212	29	Marine	medium	low	low	1110953	PRJNA364807	SAMN06265905	SRR5216642	3300010299		24
GVMAG-S-3300010299-67	GVMAG	SC3	Prasinoviruses	39.9272	105810	89	6810	9573	15	Marine	medium	medium	low	1110953	PRJNA364807	SAMN06265905	SRR5216642	3300010299		24
GVMAG-M-3300010299-5	GVMAG	SC10	MGVL67	32.2087	285100	90	7684	19872	35	Marine	high	low	medium	1110953	PRJNA364807	SAMN06265905	SRR5216642	3300010299		24
GVMAG-S-3300010299-37	GVMAG	SC10	Tetraselmisviruses	32.1759	341488	90	7330	19549	44	Marine	high	low	medium	1110953	PRJNA364807	SAMN06265905	SRR5216642	3300010299		24
GVMAG-M-3300010300-1	GVMAG	SC10	Tetraselmisviruses	22.6531	173641	87	6503	11593	26	Marine	medium	low	low	1110962	PRJNA364816	SAMN06265909	SRR5216644	3300010300		24
GVMAG-M-3300010354-31	GVMAG	SC10	MGVL62	26.6377	427121	91	30566	94584	20	Marine	high	low	high	1110944	PRJNA364798	SAMN06265975	SRR5216639	3300010354		24
GVMAG-S-3300010354-217	GVMAG	SC8	MGVL35	41.3508	308821	91	13010	56401	26	Marine	high	low	high	1110944	PRJNA364798	SAMN06265975	SRR5216639	3300010354		24
GVMAG-M-3300010354-26	GVMAG	SC10	MGVL62	21.7505	233447	80	19050	37575	16	Marine	high	low	high	1110944	PRJNA364798	SAMN06265975	SRR5216639	3300010354		24
GVMAG-M-3300010354-74	GVMAG	SC10	MGVL62	26.5073	213986	88	26908	46885	10	Marine	medium	high	low	1110944	PRJNA364798	SAMN06265975	SRR5216639	3300010354		24
GVMAG-S-3300010354-269	GVMAG	SC8	MGVL35	37.2981	82795	91	5409	8963	14	Marine	medium	low	low	1110944	PRJNA364798	SAMN06265975	SRR5216639	3300010354		24
GVMAG-S-3300010354-221	GVMAG	SC8	MGVL36	43.2529	144439	91	15068	37536	10	Marine	medium	low	medium	1110944	PRJNA364798	SAMN06265975	SRR5216639	3300010354		24
GVMAG-M-3300010354-16	GVMAG	SC9	MGVL44	41.7196	396346	88	14181	30678	33	Marine	high	low	medium	1110944	PRJNA364798	SAMN06265975	SRR5216639	3300010354		24
GVMAG-S-3300010354-157	GVMAG	SC10	MGVL58	34.9114	461271	91	11424	28829	44	Marine	high	low	medium	1110944	PRJNA364798	SAMN06265975	SRR5216639	3300010354		24
GVMAG-S-3300010354-249	GVMAG	SC9	MGVL54	40.4872	228302	90	13059	24202	22	Marine	medium	medium	medium	1110944	PRJNA364798	SAMN06265975	SRR5216639	3300010354		24
GVMAG-M-3300010354-52	GVMAG	SC9	MGVL54	33.8872	326477	89	9852	23093	35	Marine	high	low	medium	1110944	PRJNA364798	SAMN06265975	SRR5216639	3300010354		24
GVMAG-S-3300010354-241	GVMAG	SC9	YLMV	39.2212	200106	88	7587	20949	25	Marine	medium	low	medium	1110944	PRJNA364798	SAMN06265975	SRR5216639	3300010354		24
GVMAG-S-3300010354-171	GVMAG	SC9	MGVL44	41.3614	245724	89	8723	20552	29	Marine	medium	medium	medium	1110944	PRJNA364798	SAMN06265975	SRR5216639	3300010354		24
GVMAG-S-3300010354-242	GVMAG	SC9	MGVL44	31.216	220845	83	10924	19875	23	Marine	medium	low	medium	1110944	PRJNA364798	SAMN06265975	SRR5216639	3300010354		24
GVMAG-S-3300010316-21	GVMAG	SC3	Coccolithoviruses	52.5147	443388	86	35250	85429	13	Marine	medium	low	medium	1110932	PRJNA364786	SAMN06266053	SRR5216425	3300010316		24
GVMAG-S-3300010316-20	GVMAG	SC10	MGVL66	27.2865	334532	88	11499	36894	30	Marine	high	medium	medium	1110932	PRJNA364786	SAMN06266053	SRR5216425	3300010316		24
GVMAG-S-3300010316-51	GVMAG	SC1	Asfarviruses	32.8998	148563	89	15368	25383	13	Marine	medium	low	medium	1110932	PRJNA364786	SAMN06266053	SRR5216425	3300010316		24
GVMAG-M-3300010370-19	GVMAG	SC10	MGVL62	25.6795	445624	92	44073	130276	14	Marine	high	low	high	1110947	PRJNA364801	SAMN06266060	SRR5216638	3300010370		24
GVMAG-M-3300010370-5	GVMAG	SC10	MGVL62	27.995	297300	89	15174	31310	22	Marine	high	low	high	1110947	PRJNA364801	SAMN06266060	SRR5216638	3300010370		24
GVMAG-M-3300010370-2	GVMAG	SC9	YLMV	25.6847	867463	89	11829	43077	84	Marine	high	high	low	1110947	PRJNA364801	SAMN06266060	SRR5216638	3300010370		24
GVMAG-M-3300010370-10	GVMAG	SC10	MGVL62	21.7787	459559	88	11269	28412	49	Marine	medium	high	low	1110947	PRJNA364801	SAMN06266060	SRR5216638	3300010370		24
GVMAG-M-3300010370-30	GVMAG	SC9	YLMV	28.8584	352746	90	9631	22161	36	Marine	medium	medium	medium	1110947	PRJNA364801	SAMN06266060	SRR5216638	3300010370		24
GVMAG-M-3300010370-26	GVMAG	SC10	MGVL62	24.6663	268954	89	10158	21424	28	Marine	high	low	medium	1110947	PRJNA364801	SAMN06266060	SRR5216638	3300010370		24
GVMAG-M-3300010318-5	GVMAG	SC9	MGVL43	26.9079	198284	88	6958	16163	27	Marine	high	low	medium	1110950	PRJNA364804	SAMN06266062	SRR5216640	3300010318		24
GVMAG-S-1102244-53	GVMAG	SC9	MGVL38	23.3054	431874	93	43499	54306	16	Marine	high	low	high		PRJNA365119	SAMN06266094	SRR5820365	3300009550
GVMAG-M-3300009550-18	GVMAG	SC3	Raphidoviruses	28.07	155967	93	10289	24081	16	Marine	high	low	medium		PRJNA365119	SAMN06266094	SRR5820365	3300009550
GVMAG-M-3300009426-8	GVMAG	SC9	Prymnesioviruses	29.1325	244857	87	12459	35219	22	Marine	medium	low	medium	1102993	PRJNA365000	SAMN06266113	SRR5821668	3300009426		14
GVMAG-S-1102993-41	GVMAG	SC10	Aureococcusviruses	45.9005	348271	86	12890	20773	31	Marine	medium	low	medium	1102993	PRJNA365000	SAMN06266113	SRR5821668	3300009426		34
GVMAG-S-1102993-45	GVMAG	SC0	MGVSL8	36.5239	275554	87	10365	16771	28	Marine	high	medium	medium	1102993	PRJNA365000	SAMN06266113	SRR5821668	3300009426		34
GVMAG-M-3300009076-8	GVMAG	SC9	MGVL38	25.3493	446711	89	9099	29186	47	Marine	high	medium	medium	1102996	PRJNA365003	SAMN06266114	SRR5821669	3300009076		14
GVMAG-M-3300009193-33	GVMAG	SC10	MGVL60	23.8419	454448	88	11976	37757	42	Marine	high	low	medium	1102997	PRJNA365004	SAMN06266115	SRR5821676	3300009193		14
GVMAG-M-3300025830-31	GVMAG	SC9	MGVL47	29.0143	329207	90	18150	33734	23	Marine	high	low	high	1103001	PRJNA365008	SAMN06266117	SRR5821799	3300025830		14
GVMAG-M-3300009443-8	GVMAG	SC10	MGVL66	24.7097	244503	93	19803	60208	14	Marine	high	low	high	1103003	PRJNA365010	SAMN06266118	SRR5821797	3300009443		14
GVMAG-M-3300009443-9	GVMAG	SC10	MGVL58	19.7708	673751	88	13806	30530	57	Marine	high	low	low	1103003	PRJNA365010	SAMN06266118	SRR5821797	3300009443		14
GVMAG-M-3300009443-14	GVMAG	SC6	Namaoviruses	25.6565	285199	88	8160	15647	37	Marine	medium	low	medium	1103003	PRJNA365010	SAMN06266118	SRR5821797	3300009443		14
GVMAG-M-3300025654-17	GVMAG	SC9	MGVL42	26.5332	221330	90	14259	24290	19	Marine	medium	low	medium	1103006	PRJNA365013	SAMN06266120	SRR5821802	3300025654		14
GVMAG-S-1103008-45	GVMAG	SC9	OLPV	24.3941	637153	88	15733	64595	49	Marine	high	high	low	1103008	PRJNA365015	SAMN06266121	SRR5821828	3300009434		14
GVMAG-S-1103008-47	GVMAG	SC9	MGVL38	28.632	533613	89	27331	68652	26	Marine	high	medium	medium	1103008	PRJNA365015	SAMN06266121	SRR5821828	3300009434		14
GVMAG-M-3300009434-22	GVMAG	SC10	MGVL66	24.2834	264102	91	10975	26033	25	Marine	high	low	medium	1103008	PRJNA365015	SAMN06266121	SRR5821828	3300009434		14
GVMAG-M-3300009434-15	GVMAG	SC9	MGVL41	28.4636	252593	90	11009	19135	25	Marine	high	low	medium	1103008	PRJNA365015	SAMN06266121	SRR5821828	3300009434		14
GVMAG-S-1103010-144	GVMAG	SC3	Coccolithoviruses	42.8124	63860	84	10787	11922	7	Marine	low	low	low	1103010	PRJNA365017	SAMN06266122	SRR5821895	3300009505		14
GVMAG-S-1103011-60	GVMAG	SC3	MGVL27	62.002	76362	92	8935	13005	9	Marine	low	low	low	1103011	PRJNA365018	SAMN06266123	SRR5821881	3300009467		14
GVMAG-M-3300009467-15	GVMAG	SC2	MGVL19	38.5962	208513	80	17655	25323	17	Marine	medium	low	medium	1103011	PRJNA365018	SAMN06266123	SRR5821881	3300009467		14
GVMAG-M-3300009498-22	GVMAG	SC9	MGVL41	29.2825	265189	93	22149	101016	14	Marine	medium	low	medium	1103014	PRJNA365021	SAMN06266125	SRR5821896	3300009498		14
GVMAG-M-3300009497-12	GVMAG	SC9	MGVL57	26.1925	429367	92	37439	106385	15	Marine	high	low	high	1103015	PRJNA365022	SAMN06266126	SRR5822067	3300009497		14
GVMAG-M-3300009495-27	GVMAG	SC10	MGVL66	29.9316	207383	89	9994	19192	21	Marine	high	low	medium	1103017	PRJNA365024	SAMN06266127	SRR5822139	3300009495		14
GVMAG-M-3300009432-20	GVMAG	SC9	MGVL57	30.2448	415479	92	15543	33452	31	Marine	high	low	medium		PRJNA365111	SAMN06266134	SRR5819848	3300009432
GVMAG-M-3300027833-22	GVMAG	SC9	MGVL43	31.5467	367778	87	23851	59765	16	Marine	high	low	high		PRJNA365114	SAMN06266135	SRR5819968	3300027833
GVMAG-M-3300009436-33	GVMAG	SC9	MGVL57	36.472	318228	91	21719	56010	20	Marine	high	low	high		PRJNA365114	SAMN06266135	SRR5819968	3300009436
GVMAG-M-3300009436-24	GVMAG	SC9	MGVL42	30.3134	312044	89	10133	49058	29	Marine	high	low	high		PRJNA365114	SAMN06266135	SRR5819968	3300009436
GVMAG-M-3300009436-41	GVMAG	SC9	MGVL45	33.1524	215547	93	29741	45902	11	Marine	high	low	high		PRJNA365114	SAMN06266135	SRR5819968	3300009436
GVMAG-M-3300009436-29	GVMAG	SC1	MGVSL2	41.5905	215977	91	21496	44999	11	Marine	high	low	high		PRJNA365114	SAMN06266135	SRR5819968	3300009436
GVMAG-M-3300027833-29	GVMAG	SC9	MGVL42	30.8989	424714	92	23205	44494	25	Marine	high	low	high		PRJNA365114	SAMN06266135	SRR5819968	3300027833
GVMAG-M-3300027833-31	GVMAG	SC9	MGVL45	25.0899	557610	89	10232	44007	53	Marine	high	medium	low		PRJNA365114	SAMN06266135	SRR5819968	3300027833
GVMAG-M-3300027833-42	GVMAG	SC10	MGVL68	27.5648	648424	91	48290	116972	17	Marine	high	medium	medium		PRJNA365114	SAMN06266135	SRR5819968	3300027833
GVMAG-M-3300009436-15	GVMAG	SC6	Klosneuviruses	26.741	675011	82	27772	77195	33	Marine	high	low	medium		PRJNA365114	SAMN06266135	SRR5819968	3300009436
GVMAG-M-3300009436-18	GVMAG	SC9	MGVL42	31.4074	371237	90	12387	34046	34	Marine	high	low	medium		PRJNA365114	SAMN06266135	SRR5819968	3300009436
GVMAG-M-3300027906-13	GVMAG	SC3	Prasinoviruses	34.2943	293489	92	23410	41236	19	Marine	high	high	low		PRJNA365117	SAMN06266136	SRR5820075	3300027906
GVMAG-S-1093511-40	GVMAG	SC9	MGVL43	31.518	419731	88	38637	84826	14	Marine	high	low	high	1093511	PRJNA365147	SAMN06266143	SRR5468487	3300009428		30
GVMAG-S-1093511-60	GVMAG	SC9	MGVL57	35.3946	151975	90	6991	22142	19	Marine	medium	low	medium	1093511	PRJNA365147	SAMN06266143	SRR5468487	3300009428		30
GVMAG-M-3300009428-8	GVMAG	SC9	MGVL43	30.0047	191790	89	8034	15587	24	Marine	medium	low	medium	1093511	PRJNA365147	SAMN06266143	SRR5468487	3300009428		30
GVMAG-M-3300027807-3	GVMAG	SC2	MGVL16	23.6491	235717	84	48752	73446	6	Peat moss	high	low	high		PRJNA364931	SAMN06266149	SRR5829575	3300027807
GVMAG-M-3300008224-9	GVMAG	SC2	MGVL12	23.9325	512421	88	34511	61860	22	Marine	medium	low	medium	1095873	PRJNA365091	SAMN06266212	SRR5469033	3300008224		25
GVMAG-M-3300026197-8	GVMAG	SC1	MGVL1	28.4141	192577	89	21140	25458	13	Soil	medium	low	medium		PRJNA365337	SAMN06266228	SRR5468419	3300026197
GVMAG-S-1092409-41	GVMAG	SC3	Medusaviruses	48.3758	238485	88	9004	18850	28	Soil	high	low	medium		PRJNA365337	SAMN06266228	SRR5468419	3300026197
GVMAG-S-1092447-28	GVMAG	SC3	Prasinoviruses	39.3707	168572	92	34411	42179	9	Non-marine Saline and Alkaline	high	low	high		PRJNA365359	SAMN06266231	SRR5210467	3300007778
GVMAG-M-3300009059-10	GVMAG	SC4	MGVL29	25.7939	358476	89	23971	39567	21	Marine	high	low	high		PRJNA365285	SAMN06266257	SRR5468225	3300009059
GVMAG-S-1091797-24	GVMAG	SC9	YLMV	27.8039	280414	88	24954	78038	17	Marine	medium	low	medium		PRJNA365285	SAMN06266257	SRR5468225	3300009059
GVMAG-M-3300009059-8	GVMAG	SC4	MGVL29	23.8634	181969	90	18300	42799	12	Marine	medium	low	medium		PRJNA365285	SAMN06266257	SRR5468225	3300009059
GVMAG-M-3300007619-1	GVMAG	SC6	Klosneuviruses	21.1973	335792	87	7490	21645	43	Soil	medium	low	medium		PRJNA365352	SAMN06266276	SRR5468417	3300007619
GVMAG-S-1092944-30	GVMAG	SC1	MGVL7	59.519	223700	91	25128	44464	13	Freshwater	high	low	high	1092944	PRJNA365084	SAMN06266287	SRR5468435	3300009085		26
GVMAG-M-3300007960-2	GVMAG	SC5	MGVL30	23.5484	93535	92	9754	16669	11	Marine	medium	low	low	1089268	PRJNA365442	SAMN06266357	SRR5468113	3300007960		24
GVMAG-S-3300009084-278	GVMAG	SC3	Medusaviruses	27.1741	239820	75	19482	33391	16	Freshwater	high	low	high		PRJNA367364	SAMN06267038	SRR5208700	3300009084
GVMAG-S-3300009084-161	GVMAG	SC6	Megamimiviruses	28.3197	1445051	85	19329	83143	93	Freshwater	high	medium	low		PRJNA367364	SAMN06267038	SRR5208700	3300009084
GVMAG-S-3300009084-313	GVMAG	SC2	MGVL10	34.3372	117042	87	11398	13048	11	Freshwater	medium	low	low		PRJNA367364	SAMN06267038	SRR5208700	3300009084
GVMAG-M-3300009084-79	GVMAG	SC2	Soliviruses	24.0772	320095	71	8675	26302	37	Freshwater	medium	medium	medium		PRJNA367364	SAMN06267038	SRR5208700	3300009084
GVMAG-S-1091229-167	GVMAG	SC10	MGVL62	23.623	211849	87	9913	39041	22	Freshwater	low	low	low		PRJNA367368	SAMN06267042	SRR5208770	3300007516
GVMAG-M-3300007516-50	GVMAG	SC9	MGVL47	27.3288	459778	87	9964	22888	51	Freshwater	high	medium	low		PRJNA367368	SAMN06267042	SRR5208770	3300007516
GVMAG-M-3300007516-49	GVMAG	SC8	MGVL35	29.4199	236826	90	7679	14116	31	Freshwater	medium	medium	low		PRJNA367368	SAMN06267042	SRR5208770	3300007516
GVMAG-S-1091229-186	GVMAG	SC9	MGVL47	26.9581	64578	88	6337	10299	10	Freshwater	medium	low	low		PRJNA367368	SAMN06267042	SRR5208770	3300007516
GVMAG-S-1091229-144	GVMAG	SC10	MGVL62	23.3534	355118	84	16327	25557	28	Freshwater	medium	low	medium		PRJNA367368	SAMN06267042	SRR5208770	3300007516
GVMAG-M-3300007516-29	GVMAG	SC3	Raphidoviruses	29.2195	241448	87	13203	21687	20	Freshwater	high	low	medium		PRJNA367368	SAMN06267042	SRR5208770	3300007516
GVMAG-S-3300007722-169	GVMAG	SC9	YLMV	34.5407	178630	87	6591	14170	26	Freshwater	medium	low	low		PRJNA367369	SAMN06267043	SRR5468154	3300007722
GVMAG-S-3300007722-100	GVMAG	SC10	MGVL62	22.2196	316306	90	11169	28419	32	Freshwater	medium	low	medium		PRJNA367369	SAMN06267043	SRR5468154	3300007722
GVMAG-S-3300007722-115	GVMAG	SC9	MGVL43	31.0818	446136	87	10772	22852	47	Freshwater	high	medium	medium		PRJNA367369	SAMN06267043	SRR5468154	3300007722
GVMAG-M-3300027983-55	GVMAG	SC9	MGVL43	30.9531	256097	87	12123	31058	23	Freshwater	high	low	high		PRJNA367370	SAMN06267044	SRR5208886	3300027983
GVMAG-S-1091231-78	GVMAG	SC10	MGVL58	21.4725	508576	85	8800	23320	59	Freshwater	medium	high	low		PRJNA367370	SAMN06267044	SRR5208886	3300007523
GVMAG-S-1091231-164	GVMAG	SC9	MGVL57	32.2559	123996	81	6512	14756	17	Freshwater	medium	low	low		PRJNA367370	SAMN06267044	SRR5208886	3300007523
GVMAG-M-3300007523-6	GVMAG	SC2	MGVL13	30.6896	173267	88	19047	29289	13	Freshwater	medium	low	medium		PRJNA367370	SAMN06267044	SRR5208886	3300007523
GVMAG-M-3300027983-2	GVMAG	SC10	MGVL62	22.9556	211770	79	9304	15568	23	Freshwater	medium	medium	medium		PRJNA367370	SAMN06267044	SRR5208886	3300027983
GVMAG-M-3300007522-55	GVMAG	SC9	MGVL57	30.8771	380049	88	29766	85162	15	Freshwater	high	low	high		PRJNA367371	SAMN06267045	SRR5468151	3300007522
GVMAG-S-1091232-186	GVMAG	SC3	Coccolithoviruses	58.2982	377545	88	28224	67189	18	Freshwater	high	low	high		PRJNA367371	SAMN06267045	SRR5468151	3300007522
GVMAG-M-3300007522-15	GVMAG	SC6	Cafeteriaviruses	22.9384	533625	89	35068	57956	25	Freshwater	high	low	high		PRJNA367371	SAMN06267045	SRR5468151	3300007522
GVMAG-M-3300007522-21	GVMAG	SC2	MGVL23	26.3833	274890	87	9775	33430	26	Freshwater	high	low	high		PRJNA367371	SAMN06267045	SRR5468151	3300007522
GVMAG-S-1091232-121	GVMAG	SC10	MGVL63	22.0887	706113	80	12779	37549	62	Freshwater	high	medium	low		PRJNA367371	SAMN06267045	SRR5468151	3300007522
GVMAG-M-3300007522-31	GVMAG	SC6	Cafeteriaviruses	21.3687	338237	88	18847	71983	20	Freshwater	medium	low	medium		PRJNA367371	SAMN06267045	SRR5468151	3300007522
GVMAG-S-1091232-232	GVMAG	SC3	Sylvanviruses	48.5346	146681	85	29597	44929	8	Freshwater	medium	low	medium		PRJNA367371	SAMN06267045	SRR5468151	3300007522
GVMAG-M-3300007522-11	GVMAG	SC9	MGVL47	25.7987	293825	87	12667	27906	29	Freshwater	high	low	medium		PRJNA367371	SAMN06267045	SRR5468151	3300007522
GVMAG-M-3300007522-9	GVMAG	SC3	Raphidoviruses	30.0667	239265	85	12923	27468	22	Freshwater	high	low	medium		PRJNA367371	SAMN06267045	SRR5468151	3300007522
GVMAG-M-3300007520-7	GVMAG	SC9	MGVL47	34.8583	186363	88	7828	12640	24	Freshwater	medium	low	low		PRJNA367372	SAMN06267046	SRR5468152	3300007520
GVMAG-S-1091233-212	GVMAG	SC3	MGVL24	51.0968	222153	83	9394	20737	22	Freshwater	medium	low	medium		PRJNA367372	SAMN06267046	SRR5468152	3300007520
GVMAG-S-3300007519-203	GVMAG	SC9	MGVL51	32.3227	262599	85	12082	36213	21	Freshwater	high	medium	medium		PRJNA367373	SAMN06267047	SRR5468155	3300007519
GVMAG-M-3300007519-48	GVMAG	SC2	MGVL13	34.1128	199679	91	14224	23272	16	Freshwater	medium	low	medium		PRJNA367373	SAMN06267047	SRR5468155	3300007519
GVMAG-S-3300007519-189	GVMAG	SC2	MGVL14	33.7986	243818	88	9029	19266	27	Freshwater	high	low	medium		PRJNA367373	SAMN06267047	SRR5468155	3300007519
GVMAG-M-3300009169-14	GVMAG	SC7	MGVL32	34.5547	301337	90	11286	32183	26	Freshwater	high	low	high	1092938	PRJNA367381	SAMN06267055	SRR5468428	3300009169		26
GVMAG-M-3300009169-13	GVMAG	SC6	Klosneuviruses	27.3322	523939	88	9613	19761	57	Freshwater	high	medium	low	1092938	PRJNA367381	SAMN06267055	SRR5468428	3300009169		26
GVMAG-M-3300027721-1	GVMAG	SC2	Ascoviruses	29.392	155413	84	7173	14617	21	Freshwater	medium	high	low	1092938	PRJNA367381	SAMN06267055	SRR5468428	3300027721		26
GVMAG-M-3300009169-4	GVMAG	SC9	MGVL46	26.9697	251534	90	8799	25561	29	Freshwater	high	low	medium	1092938	PRJNA367381	SAMN06267055	SRR5468428	3300009169		26
GVMAG-M-3300013286-17	GVMAG	SC8	MGVL34	43.4302	507036	92	17706	53891	35	Freshwater	high	medium	medium		PRJNA367587	SAMN06267110	SRR5830790	3300013286
GVMAG-M-3300013286-14	GVMAG	SC8	MGVL35	44.618	263479	86	15484	27986	20	Freshwater	medium	medium	medium		PRJNA367587	SAMN06267110	SRR5830790	3300013286
GVMAG-S-3300013286-51	GVMAG	SC8	MGVL33	56.3503	139914	93	16739	23224	10	Freshwater	medium	low	medium		PRJNA367587	SAMN06267110	SRR5830790	3300013286
GVMAG-S-3300013285-36	GVMAG	SC10	MGVL59	29.5949	359670	92	30602	96534	14	Freshwater	high	low	high		PRJNA367588	SAMN06267111	SRR5830789	3300013285
GVMAG-S-3300013285-54	GVMAG	SC8	MGVL36	42.9195	202908	93	25322	49965	12	Freshwater	high	low	high		PRJNA367588	SAMN06267111	SRR5830789	3300013285
GVMAG-S-3300013285-58	GVMAG	SC8	MGVL34	43.5193	187510	89	7734	13755	23	Freshwater	high	medium	low		PRJNA367588	SAMN06267111	SRR5830789	3300013285
GVMAG-M-3300013285-24	GVMAG	SC8	MGVL33	50.9047	168556	91	18832	82923	8	Freshwater	medium	low	medium		PRJNA367588	SAMN06267111	SRR5830789	3300013285
GVMAG-S-3300013285-28	GVMAG	SC10	Tetraselmisviruses	47.1451	588367	89	36576	80942	20	Freshwater	high	medium	medium		PRJNA367588	SAMN06267111	SRR5830789	3300013285
GVMAG-S-3300013285-49	GVMAG	SC3	MGVL24	40.1116	226543	92	24185	40222	12	Freshwater	medium	low	medium		PRJNA367588	SAMN06267111	SRR5830789	3300013285
GVMAG-S-3300013285-29	GVMAG	SC9	MGVL57	39.4172	531943	86	15587	38834	42	Freshwater	high	low	medium		PRJNA367588	SAMN06267111	SRR5830789	3300013285
GVMAG-M-3300013285-9	GVMAG	SC9	MGVL57	32.3229	425599	90	10329	31456	44	Freshwater	high	medium	medium		PRJNA367588	SAMN06267111	SRR5830789	3300013285
GVMAG-S-1092152-17	GVMAG	SC3	Prasinoviruses	39.6662	164939	90	12180	28799	15	Marine	high	low	medium		PRJNA367271	SAMN06267157	SRR5468254	3300007647
GVMAG-M-3300007708-3	GVMAG	SC4	MGVL29	27.0565	486963	87	12523	33742	44	Marine	high	medium	medium		PRJNA367274	SAMN06267160	SRR5468250	3300007708
GVMAG-M-3300007708-4	GVMAG	SC4	MGVL29	24.9439	218494	89	7585	19158	26	Marine	medium	low	medium		PRJNA367274	SAMN06267160	SRR5468250	3300007708
GVMAG-M-3300007622-7	GVMAG	SC4	MGVL29	23.9965	283771	87	13594	20748	24	Marine	high	low	medium		PRJNA367278	SAMN06267164	SRR5468258	3300007622
GVMAG-M-3300009051-3	GVMAG	SC10	MGVL62	24.0631	462583	89	14229	28842	36	Marine	high	low	medium		PRJNA367279	SAMN06267165	SRR5468259	3300009051
GVMAG-M-3300007547-5	GVMAG	SC4	MGVL29	26.8999	186770	87	7152	12690	27	Marine	high	low	low		PRJNA367290	SAMN06267176	SRR5468274	3300007547
GVMAG-S-1092172-25	GVMAG	SC6	Cafeteriaviruses	21.6844	204626	79	8794	16096	25	Marine	medium	low	medium		PRJNA367290	SAMN06267176	SRR5468274	3300007547
GVMAG-S-3300010312-35	GVMAG	SC9	MGVL43	32.6374	375796	87	15758	54603	28	Marine	high	low	high		PRJNA367298	SAMN06267184	SRR5209940	3300010312
GVMAG-M-3300007618-2	GVMAG	SC6	Cafeteriaviruses	21.0522	394605	75	11163	26444	38	Marine	medium	low	medium		PRJNA367311	SAMN06267197	SRR5468381	3300007618
GVMAG-M-3300009502-26	GVMAG	SC2	MGVL23	33.8943	269665	90	19333	27127	16	Freshwater	medium	medium	medium		PRJNA367385	SAMN06267236	SRR5754711	3300009502
GVMAG-M-3300009684-23	GVMAG	SC9	YLMV	34.7839	497287	89	44857	93302	14	Freshwater	high	low	high	1101161	PRJNA367393	SAMN06267244	SRR5754786	3300009684		27
GVMAG-M-3300027712-16	GVMAG	SC8	MGVL34	46.6826	506778	91	36640	54820	20	Freshwater	high	low	high	1101161	PRJNA367393	SAMN06267244	SRR5754786	3300027712		27
GVMAG-S-1101161-78	GVMAG	SC9	MGVL57	34.1762	424705	88	22371	37494	22	Freshwater	high	low	high	1101161	PRJNA367393	SAMN06267244	SRR5754786	3300009684		27
GVMAG-M-3300027712-10	GVMAG	SC9	MGVL51	25.1479	448475	90	14944	41503	33	Freshwater	high	high	low	1101161	PRJNA367393	SAMN06267244	SRR5754786	3300027712		27
GVMAG-M-3300027712-25	GVMAG	SC6	Namaoviruses	23.791	532198	89	8548	22863	62	Freshwater	high	low	low	1101161	PRJNA367393	SAMN06267244	SRR5754786	3300027712		27
GVMAG-S-1101161-94	GVMAG	SC9	YLMV	39.9767	172623	85	9014	14613	21	Freshwater	medium	low	low	1101161	PRJNA367393	SAMN06267244	SRR5754786	3300009684		27
GVMAG-M-3300009684-3	GVMAG	SC9	YLMV	33.647	211933	87	6940	13824	29	Freshwater	medium	low	low	1101161	PRJNA367393	SAMN06267244	SRR5754786	3300009684		27
GVMAG-S-1101161-118	GVMAG	SC8	MGVL33	53.0515	139029	92	21831	54165	8	Freshwater	medium	medium	medium	1101161	PRJNA367393	SAMN06267244	SRR5754786	3300009684		27
GVMAG-S-1101161-79	GVMAG	SC8	MGVL34	42.6561	368477	92	22952	40562	22	Freshwater	high	medium	medium	1101161	PRJNA367393	SAMN06267244	SRR5754786	3300009684		27
GVMAG-M-3300027712-35	GVMAG	SC6	Cafeteriaviruses	24.1866	458068	91	10507	29011	46	Freshwater	medium	low	medium	1101161	PRJNA367393	SAMN06267244	SRR5754786	3300027712		27
GVMAG-M-3300009684-34	GVMAG	SC8	MGVL35	40.2701	268348	92	13358	26879	20	Freshwater	high	low	medium	1101161	PRJNA367393	SAMN06267244	SRR5754786	3300009684		27
GVMAG-S-1101162-81	GVMAG	SC10	MGVL61	22.3369	461666	93	35795	81707	16	Freshwater	high	low	high	1101162	PRJNA367394	SAMN06267245	SRR5754827	3300027708		27
GVMAG-M-3300009182-48	GVMAG	SC9	MGVL57	36.1478	407975	91	40770	61392	15	Freshwater	high	low	high	1101162	PRJNA367394	SAMN06267245	SRR5754827	3300009182		27
GVMAG-S-1101162-85	GVMAG	SC9	MGVL52	34.0181	371399	88	17215	59508	26	Freshwater	high	low	high	1101162	PRJNA367394	SAMN06267245	SRR5754827	3300027708		27
GVMAG-M-3300009182-2	GVMAG	SC9	MGVL57	43.1431	392350	90	32833	53840	19	Freshwater	high	low	high	1101162	PRJNA367394	SAMN06267245	SRR5754827	3300009182		27
GVMAG-M-3300009182-70	GVMAG	SC9	MGVL56	38.4227	393369	85	16914	47702	27	Freshwater	high	low	high	1101162	PRJNA367394	SAMN06267245	SRR5754827	3300009182		27
GVMAG-M-3300009182-71	GVMAG	SC9	MGVL52	34.2984	341888	90	22967	47057	20	Freshwater	high	low	high	1101162	PRJNA367394	SAMN06267245	SRR5754827	3300009182		27
GVMAG-M-3300009182-82	GVMAG	SC8	MGVL33	48.5544	201782	92	22804	43436	10	Freshwater	high	low	high	1101162	PRJNA367394	SAMN06267245	SRR5754827	3300009182		27
GVMAG-S-1101162-118	GVMAG	SC9	MGVL41	51.0675	293782	91	15795	33867	23	Freshwater	high	low	high	1101162	PRJNA367394	SAMN06267245	SRR5754827	3300027708		27
GVMAG-M-3300009182-9	GVMAG	SC2	MGVL20	29.1398	249192	90	20348	32792	16	Freshwater	high	low	high	1101162	PRJNA367394	SAMN06267245	SRR5754827	3300009182		27
GVMAG-S-1101162-94	GVMAG	SC9	MGVL57	39.7283	379900	90	14242	30912	30	Freshwater	high	low	high	1101162	PRJNA367394	SAMN06267245	SRR5754827	3300027708		27
GVMAG-M-3300009182-16	GVMAG	SC9	YLMV	31.6875	558523	90	9854	62446	56	Freshwater	high	medium	low	1101162	PRJNA367394	SAMN06267245	SRR5754827	3300009182		27
GVMAG-M-3300027708-63	GVMAG	SC9	YLMV	27.5768	633838	88	8382	24003	75	Freshwater	high	high	low	1101162	PRJNA367394	SAMN06267245	SRR5754827	3300027708		27
GVMAG-M-3300009182-39	GVMAG	SC6	Cafeteriaviruses	24.377	955427	87	6885	14521	137	Freshwater	high	low	low	1101162	PRJNA367394	SAMN06267245	SRR5754827	3300009182		27
GVMAG-S-1101162-73	GVMAG	SC9	MGVL52	31.697	472587	91	113031	124399	16	Freshwater	high	medium	medium	1101162	PRJNA367394	SAMN06267245	SRR5754827	3300027708		27
GVMAG-M-3300027708-30	GVMAG	SC9	MGVL57	31.1574	304801	90	48932	82002	10	Freshwater	medium	low	medium	1101162	PRJNA367394	SAMN06267245	SRR5754827	3300027708		27
GVMAG-S-1101162-56	GVMAG	SC9	MGVL57	35.7183	653329	89	17369	65886	48	Freshwater	high	medium	medium	1101162	PRJNA367394	SAMN06267245	SRR5754827	3300027708		27
GVMAG-M-3300009182-49	GVMAG	SC9	MGVL52	32.2091	446976	89	15868	61194	26	Freshwater	high	medium	medium	1101162	PRJNA367394	SAMN06267245	SRR5754827	3300009182		27
GVMAG-M-3300009182-53	GVMAG	SC9	MGVL52	32.4138	484762	90	23658	55043	22	Freshwater	high	medium	medium	1101162	PRJNA367394	SAMN06267245	SRR5754827	3300009182		27
GVMAG-M-3300009182-30	GVMAG	SC10	Aureococcusviruses	39.0516	481873	89	17695	52061	34	Freshwater	medium	medium	medium	1101162	PRJNA367394	SAMN06267245	SRR5754827	3300009182		27
GVMAG-S-1101162-82	GVMAG	SC9	MGVL50	43.3072	398869	91	21124	46717	22	Freshwater	high	medium	medium	1101162	PRJNA367394	SAMN06267245	SRR5754827	3300027708		27
GVMAG-M-3300009182-17	GVMAG	SC10	MGVL58	23.67	658559	88	18108	42466	47	Freshwater	high	low	medium	1101162	PRJNA367394	SAMN06267245	SRR5754827	3300009182		27
GVMAG-S-1101162-72	GVMAG	SC10	Tetraselmisviruses	41.1577	377278	90	17071	33795	25	Freshwater	high	medium	medium	1101162	PRJNA367394	SAMN06267245	SRR5754827	3300027708		27
GVMAG-M-3300009182-61	GVMAG	SC2	MGVL23	28.9519	280520	91	16695	24798	22	Freshwater	high	medium	medium	1101162	PRJNA367394	SAMN06267245	SRR5754827	3300009182		27
GVMAG-M-3300009182-64	GVMAG	SC9	MGVL57	39.8297	345516	88	9641	23056	37	Freshwater	medium	low	medium	1101162	PRJNA367394	SAMN06267245	SRR5754827	3300009182		27
GVMAG-M-3300009182-72	GVMAG	SC9	MGVL54	33.3314	263508	87	8864	17131	31	Freshwater	medium	medium	medium	1101162	PRJNA367394	SAMN06267245	SRR5754827	3300009182		27
GVMAG-S-3300010158-104	GVMAG	SC8	MGVL36	38.5882	394735	92	47695	77243	12	Freshwater	high	low	high	1101163	PRJNA367395	SAMN06267246	SRR5211153	3300010158		27
GVMAG-M-3300010158-63	GVMAG	SC9	MGVL57	30.0808	531605	89	31547	61079	22	Freshwater	high	low	high	1101163	PRJNA367395	SAMN06267246	SRR5211153	3300010158		27
GVMAG-M-3300010158-33	GVMAG	SC8	MGVL36	43.427	214726	91	26652	46534	13	Freshwater	high	low	high	1101163	PRJNA367395	SAMN06267246	SRR5211153	3300010158		27
GVMAG-S-3300010158-137	GVMAG	SC8	MGVL36	45.5194	292335	92	23859	42286	15	Freshwater	high	low	high	1101163	PRJNA367395	SAMN06267246	SRR5211153	3300010158		27
GVMAG-M-3300010158-8	GVMAG	SC10	MGVL58	20.9104	589932	86	9019	21968	66	Freshwater	high	medium	low	1101163	PRJNA367395	SAMN06267246	SRR5211153	3300010158		27
GVMAG-S-3300010158-63	GVMAG	SC8	MGVL35	40.666	151345	90	6970	12273	22	Freshwater	high	low	low	1101163	PRJNA367395	SAMN06267246	SRR5211153	3300010158		27
GVMAG-M-3300010158-15	GVMAG	SC10	MGVL61	23.2727	458950	91	28557	50723	25	Freshwater	high	medium	medium	1101163	PRJNA367395	SAMN06267246	SRR5211153	3300010158		27
GVMAG-S-3300010158-141	GVMAG	SC9	MGVL49	28.8183	294188	89	23174	50360	13	Freshwater	medium	medium	medium	1101163	PRJNA367395	SAMN06267246	SRR5211153	3300010158		27
GVMAG-M-3300010158-43	GVMAG	SC9	MGVL57	29.8266	430086	88	12387	40868	37	Freshwater	high	low	medium	1101163	PRJNA367395	SAMN06267246	SRR5211153	3300010158		27
GVMAG-M-3300010158-36	GVMAG	SC9	MGVL55	33.7991	308556	90	19126	34926	18	Freshwater	high	medium	medium	1101163	PRJNA367395	SAMN06267246	SRR5211153	3300010158		27
GVMAG-M-3300010158-11	GVMAG	SC9	MGVL57	39.3678	437322	85	14124	23978	40	Freshwater	high	low	medium	1101163	PRJNA367395	SAMN06267246	SRR5211153	3300010158		27
GVMAG-S-3300010158-93	GVMAG	SC8	MGVL34	42.4551	279910	93	11018	23406	26	Freshwater	high	low	medium	1101163	PRJNA367395	SAMN06267246	SRR5211153	3300010158		27
GVMAG-S-3300010158-111	GVMAG	SC8	MGVL36	35.9627	301782	92	10540	21602	31	Freshwater	high	medium	medium	1101163	PRJNA367395	SAMN06267246	SRR5211153	3300010158		27
GVMAG-S-3300010158-90	GVMAG	SC9	MGVL57	39.8196	347362	89	8189	15826	42	Freshwater	medium	low	medium	1101163	PRJNA367395	SAMN06267246	SRR5211153	3300010158		27
GVMAG-M-3300027747-41	GVMAG	SC8	MGVL36	30.7441	240999	93	34504	88414	9	Freshwater	high	low	high	1101164	PRJNA367396	SAMN06267247	SRR5754830	3300027747		27
GVMAG-S-1101164-61	GVMAG	SC8	MGVL34	36.7121	578964	89	32848	77913	27	Freshwater	high	low	high	1101164	PRJNA367396	SAMN06267247	SRR5754830	3300010334		27
GVMAG-M-3300010334-46	GVMAG	SC9	MGVL57	30.3275	506778	89	40675	60805	20	Freshwater	high	low	high	1101164	PRJNA367396	SAMN06267247	SRR5754830	3300010334		27
GVMAG-M-3300027747-36	GVMAG	SC9	MGVL53	26.0945	765418	91	58967	168800	26	Freshwater	high	high	low	1101164	PRJNA367396	SAMN06267247	SRR5754830	3300027747		27
GVMAG-M-3300010334-41	GVMAG	SC8	MGVL36	32.3854	403463	91	10101	27031	42	Freshwater	high	high	low	1101164	PRJNA367396	SAMN06267247	SRR5754830	3300010334		27
GVMAG-M-3300010334-28	GVMAG	SC6	Klosneuviruses	19.8835	636855	90	12568	24905	56	Freshwater	high	low	low	1101164	PRJNA367396	SAMN06267247	SRR5754830	3300010334		27
GVMAG-S-1101164-119	GVMAG	SC8	MGVL36	37.859	124903	87	7165	12654	16	Freshwater	medium	low	low	1101164	PRJNA367396	SAMN06267247	SRR5754830	3300010334		27
GVMAG-S-1101164-76	GVMAG	SC10	MGVL59	29.2649	470331	93	83855	117328	7	Freshwater	high	medium	medium	1101164	PRJNA367396	SAMN06267247	SRR5754830	3300010334		27
GVMAG-M-3300010334-45	GVMAG	SC6	Cafeteriaviruses	21.391	1319802	92	42189	102420	42	Freshwater	high	medium	medium	1101164	PRJNA367396	SAMN06267247	SRR5754830	3300010334		27
GVMAG-M-3300010334-24	GVMAG	SC9	MGVL52	34.118	559142	90	31373	97304	22	Freshwater	high	medium	medium	1101164	PRJNA367396	SAMN06267247	SRR5754830	3300010334		27
GVMAG-M-3300027747-43	GVMAG	SC9	MGVL57	26.1075	337596	90	28120	59613	17	Freshwater	medium	low	medium	1101164	PRJNA367396	SAMN06267247	SRR5754830	3300027747		27
GVMAG-M-3300027747-54	GVMAG	SC9	MGVL52	29.1822	204498	88	14609	32093	17	Freshwater	medium	low	medium	1101164	PRJNA367396	SAMN06267247	SRR5754830	3300027747		27
GVMAG-S-1101164-113	GVMAG	SC9	MGVL57	31.4658	259440	86	12051	26174	24	Freshwater	high	low	medium	1101164	PRJNA367396	SAMN06267247	SRR5754830	3300010334		27
GVMAG-S-1101164-64	GVMAG	SC8	MGVL34	44.9087	381683	90	8858	23299	46	Freshwater	high	low	medium	1101164	PRJNA367396	SAMN06267247	SRR5754830	3300010334		27
GVMAG-M-3300010334-8	GVMAG	SC6	Cafeteriaviruses	26.5703	341713	91	9537	22417	38	Freshwater	high	low	medium	1101164	PRJNA367396	SAMN06267247	SRR5754830	3300010334		27
GVMAG-M-3300027747-28	GVMAG	SC9	MGVL57	34.5587	256578	89	8872	21373	30	Freshwater	medium	low	medium	1101164	PRJNA367396	SAMN06267247	SRR5754830	3300027747		27
GVMAG-M-3300027747-14	GVMAG	SC2	MGVL23	34.1696	275166	86	9943	16538	30	Freshwater	high	medium	medium	1101164	PRJNA367396	SAMN06267247	SRR5754830	3300027747		27
GVMAG-M-3300010334-34	GVMAG	SC8	MGVL35	39.4	143505	92	9719	16154	15	Freshwater	medium	low	medium	1101164	PRJNA367396	SAMN06267247	SRR5754830	3300010334		27
GVMAG-S-1101165-81	GVMAG	SC9	MGVL52	32.881	520678	89	47411	104871	14	Freshwater	high	low	high	1101165	PRJNA367397	SAMN06267248	SRR5754829	3300027749		27
GVMAG-M-3300009151-43	GVMAG	SC8	MGVL34	50.3388	411011	89	20002	56259	22	Freshwater	high	low	high	1101165	PRJNA367397	SAMN06267248	SRR5754829	3300009151		27
GVMAG-S-1101165-163	GVMAG	SC8	MGVL33	54.3407	192425	92	47563	52171	9	Freshwater	high	low	high	1101165	PRJNA367397	SAMN06267248	SRR5754829	3300027749		27
GVMAG-M-3300009151-44	GVMAG	SC9	YLMV	32.3879	420395	89	23184	48505	20	Freshwater	high	low	high	1101165	PRJNA367397	SAMN06267248	SRR5754829	3300009151		27
GVMAG-M-3300009151-12	GVMAG	SC3	Raphidoviruses	26.8668	166637	90	20181	39469	11	Freshwater	high	low	high	1101165	PRJNA367397	SAMN06267248	SRR5754829	3300009151		27
GVMAG-M-3300009151-45	GVMAG	SC8	MGVL34	46.9026	295446	91	19630	33267	18	Freshwater	high	low	high	1101165	PRJNA367397	SAMN06267248	SRR5754829	3300009151		27
GVMAG-M-3300009151-82	GVMAG	SC9	YLMV	24.0846	469939	86	14701	38528	39	Freshwater	high	high	low	1101165	PRJNA367397	SAMN06267248	SRR5754829	3300009151		27
GVMAG-S-1101165-51	GVMAG	SC6	Cafeteriaviruses	21.196	534846	89	10131	31431	54	Freshwater	high	medium	low	1101165	PRJNA367397	SAMN06267248	SRR5754829	3300027749		27
GVMAG-M-3300009151-61	GVMAG	SC8	MGVL35	31.9936	736150	84	7761	23555	92	Freshwater	high	high	low	1101165	PRJNA367397	SAMN06267248	SRR5754829	3300009151		27
GVMAG-S-1101165-67	GVMAG	SC6	MGVL31	24.7333	165999	88	6032	19005	25	Freshwater	low	low	low	1101165	PRJNA367397	SAMN06267248	SRR5754829	3300027749		27
GVMAG-M-3300009151-7	GVMAG	SC9	MGVL57	32.3118	238099	88	8110	14346	30	Freshwater	medium	low	low	1101165	PRJNA367397	SAMN06267248	SRR5754829	3300009151		27
GVMAG-S-1101165-129	GVMAG	SC8	MGVL36	41.4672	76470	91	7646	13389	10	Freshwater	medium	low	low	1101165	PRJNA367397	SAMN06267248	SRR5754829	3300027749		27
GVMAG-S-1101165-120	GVMAG	SC9	MGVL53	37.9455	200174	87	7268	12114	27	Freshwater	medium	medium	low	1101165	PRJNA367397	SAMN06267248	SRR5754829	3300027749		27
GVMAG-M-3300027749-36	GVMAG	SC8	MGVL34	49.3632	339291	90	41680	103846	9	Freshwater	high	medium	medium	1101165	PRJNA367397	SAMN06267248	SRR5754829	3300027749		27
GVMAG-M-3300009151-31	GVMAG	SC9	MGVL57	26.5222	219556	87	38022	83232	8	Freshwater	medium	low	medium	1101165	PRJNA367397	SAMN06267248	SRR5754829	3300009151		27
GVMAG-S-1101165-91	GVMAG	SC9	MGVL52	32.8209	437340	86	13854	46569	34	Freshwater	high	low	medium	1101165	PRJNA367397	SAMN06267248	SRR5754829	3300027749		27
GVMAG-S-1101165-58	GVMAG	SC6	MGVL31	23.615	470828	90	16692	37151	36	Freshwater	medium	medium	medium	1101165	PRJNA367397	SAMN06267248	SRR5754829	3300027749		27
GVMAG-M-3300009151-53	GVMAG	SC8	MGVL36	42.8345	167428	90	13667	29075	15	Freshwater	medium	low	medium	1101165	PRJNA367397	SAMN06267248	SRR5754829	3300009151		27
GVMAG-S-1101165-49	GVMAG	SC9	YLMV	24.9995	328614	88	7565	24938	40	Freshwater	high	medium	medium	1101165	PRJNA367397	SAMN06267248	SRR5754829	3300027749		27
GVMAG-S-1101165-105	GVMAG	SC9	MGVL57	37.2255	338725	79	9458	16446	37	Freshwater	high	low	medium	1101165	PRJNA367397	SAMN06267248	SRR5754829	3300027749		27
GVMAG-S-1101166-70	GVMAG	SC9	MGVL57	30.6403	434718	90	35234	85594	17	Freshwater	high	low	high	1101166	PRJNA367398	SAMN06267249	SRR5754828	3300027741		27
GVMAG-S-1101166-82	GVMAG	SC8	MGVL34	39.0638	301978	90	10050	13810	35	Freshwater	high	medium	low	1101166	PRJNA367398	SAMN06267249	SRR5754828	3300027741		27
GVMAG-S-1101166-124	GVMAG	SC3	Prasinoviruses	37.5181	81622	90	6764	9312	12	Freshwater	medium	low	low	1101166	PRJNA367398	SAMN06267249	SRR5754828	3300027741		27
GVMAG-M-3300009154-19	GVMAG	SC8	MGVL33	40.9582	187657	92	54805	81423	5	Freshwater	high	medium	medium	1101166	PRJNA367398	SAMN06267249	SRR5754828	3300009154		27
GVMAG-S-1101166-63	GVMAG	SC9	MGVL52	34.4768	434632	84	10531	30754	46	Freshwater	high	medium	medium	1101166	PRJNA367398	SAMN06267249	SRR5754828	3300027741		27
GVMAG-S-1101166-60	GVMAG	SC8	MGVL35	36.2119	149092	90	7556	25786	19	Freshwater	medium	low	medium	1101166	PRJNA367398	SAMN06267249	SRR5754828	3300027741		27
GVMAG-M-3300009154-37	GVMAG	SC9	MGVL57	34.2208	283503	89	9191	25021	31	Freshwater	medium	low	medium	1101166	PRJNA367398	SAMN06267249	SRR5754828	3300009154		27
GVMAG-S-1101166-91	GVMAG	SC9	YLMV	29.1899	248216	90	12693	24869	23	Freshwater	medium	medium	medium	1101166	PRJNA367398	SAMN06267249	SRR5754828	3300027741		27
GVMAG-S-1101166-118	GVMAG	SC8	MGVL33	55.407	113704	92	16597	23325	8	Freshwater	medium	low	medium	1101166	PRJNA367398	SAMN06267249	SRR5754828	3300027741		27
GVMAG-S-1101166-76	GVMAG	SC9	MGVL53	29.1938	312871	89	10935	21600	29	Freshwater	high	low	medium	1101166	PRJNA367398	SAMN06267249	SRR5754828	3300027741		27
GVMAG-S-1101166-93	GVMAG	SC9	MGVL57	41.9221	240909	88	8975	20563	27	Freshwater	medium	low	medium	1101166	PRJNA367398	SAMN06267249	SRR5754828	3300027741		27
GVMAG-M-3300009154-8	GVMAG	SC9	MGVL51	33.598	383547	88	7229	18523	50	Freshwater	high	low	medium	1101166	PRJNA367398	SAMN06267249	SRR5754828	3300009154		27
GVMAG-M-3300027741-14	GVMAG	SC9	YLMV	29.9638	314383	88	7671	18329	39	Freshwater	medium	medium	medium	1101166	PRJNA367398	SAMN06267249	SRR5754828	3300027741		27
GVMAG-M-3300010157-26	GVMAG	SC8	MGVL34	39.9242	401042	90	34906	92774	15	Freshwater	high	low	high	1101167	PRJNA367399	SAMN06267250	SRR5211162	3300010157		27
GVMAG-S-3300010157-88	GVMAG	SC9	MGVL44	41.1511	486296	88	25968	54711	22	Freshwater	high	low	high	1101167	PRJNA367399	SAMN06267250	SRR5211162	3300010157		27
GVMAG-M-3300010157-15	GVMAG	SC2	MGVL23	28.7609	337910	87	19474	47135	25	Freshwater	high	low	high	1101167	PRJNA367399	SAMN06267250	SRR5211162	3300010157		27
GVMAG-S-3300010157-108	GVMAG	SC10	MGVL61	17.2335	306520	92	27500	41123	15	Freshwater	high	low	high	1101167	PRJNA367399	SAMN06267250	SRR5211162	3300010157		27
GVMAG-S-3300010157-147	GVMAG	SC3	MGVL26	42.7415	168569	87	9197	13663	20	Freshwater	medium	low	low	1101167	PRJNA367399	SAMN06267250	SRR5211162	3300010157		27
GVMAG-S-3300010157-111	GVMAG	SC8	MGVL35	43.178	312652	92	14807	28553	25	Freshwater	high	low	medium	1101167	PRJNA367399	SAMN06267250	SRR5211162	3300010157		27
GVMAG-S-3300010157-96	GVMAG	SC9	YLMV	31.2927	298862	88	8405	20001	37	Freshwater	medium	medium	medium	1101167	PRJNA367399	SAMN06267250	SRR5211162	3300010157		27
GVMAG-S-3300010157-104	GVMAG	SC9	MGVL44	41.1573	317424	85	10757	18735	32	Freshwater	high	low	medium	1101167	PRJNA367399	SAMN06267250	SRR5211162	3300010157		27
GVMAG-S-1101168-145	GVMAG	SC8	MGVL33	39.1369	196965	94	41208	75310	5	Freshwater	high	low	high	1101168	PRJNA367400	SAMN06267251	SRR5754826	3300027777		27
GVMAG-S-1101168-65	GVMAG	SC9	MGVL44	32.9781	714077	87	13822	34672	60	Freshwater	high	low	low	1101168	PRJNA367400	SAMN06267251	SRR5754826	3300027777		27
GVMAG-S-1101168-71	GVMAG	SC9	MGVL52	32.6861	515274	87	9511	26447	55	Freshwater	high	medium	low	1101168	PRJNA367400	SAMN06267251	SRR5754826	3300027777		27
GVMAG-M-3300027777-11	GVMAG	SC6	MGVL31	25.868	237247	88	26130	43512	12	Freshwater	medium	low	medium	1101168	PRJNA367400	SAMN06267251	SRR5754826	3300027777		27
GVMAG-S-1101168-109	GVMAG	SC8	MGVL34	41.3408	291489	91	12576	21260	27	Freshwater	high	medium	medium	1101168	PRJNA367400	SAMN06267251	SRR5754826	3300027777		27
GVMAG-M-3300027777-39	GVMAG	SC6	MGVL31	24.9286	212591	88	9335	19687	23	Freshwater	medium	low	medium	1101168	PRJNA367400	SAMN06267251	SRR5754826	3300027777		27
GVMAG-S-1101169-102	GVMAG	SC9	YLMV	39.8073	444831	89	25822	83085	21	Freshwater	high	low	high	1101169	PRJNA367401	SAMN06267252	SRR5818194	3300009161		27
GVMAG-M-3300027770-41	GVMAG	SC9	YLMV	33.8518	467366	87	37590	61322	16	Freshwater	high	low	high	1101169	PRJNA367401	SAMN06267252	SRR5818194	3300027770		27
GVMAG-M-3300009161-63	GVMAG	SC9	YLMV	30.3391	464256	86	32454	51811	22	Freshwater	high	low	high	1101169	PRJNA367401	SAMN06267252	SRR5818194	3300009161		27
GVMAG-M-3300009161-26	GVMAG	SC9	YLMV	32.1107	427038	90	23408	48704	22	Freshwater	high	low	high	1101169	PRJNA367401	SAMN06267252	SRR5818194	3300009161		27
GVMAG-M-3300027770-59	GVMAG	SC2	Iridoviruses	25.5878	369004	84	12763	91919	33	Freshwater	medium	high	low	1101169	PRJNA367401	SAMN06267252	SRR5818194	3300027770		27
GVMAG-M-3300027770-28	GVMAG	SC9	YLMV	28.4385	563236	89	9520	57634	58	Freshwater	high	medium	low	1101169	PRJNA367401	SAMN06267252	SRR5818194	3300027770		27
GVMAG-M-3300009161-51	GVMAG	SC9	MGVL47	36.4763	751686	85	18418	54668	50	Freshwater	high	high	low	1101169	PRJNA367401	SAMN06267252	SRR5818194	3300009161		27
GVMAG-M-3300009161-11	GVMAG	SC10	MGVL58	21.525	1171732	83	9651	33553	121	Freshwater	high	medium	low	1101169	PRJNA367401	SAMN06267252	SRR5818194	3300009161		27
GVMAG-M-3300027770-24	GVMAG	SC9	MGVL51	32.2806	578607	87	10005	32230	62	Freshwater	high	high	low	1101169	PRJNA367401	SAMN06267252	SRR5818194	3300027770		27
GVMAG-M-3300009161-14	GVMAG	SC10	MGVL58	33.397	503674	91	7807	20254	62	Freshwater	medium	high	low	1101169	PRJNA367401	SAMN06267252	SRR5818194	3300009161		27
GVMAG-M-3300027770-43	GVMAG	SC2	MGVL23	43.8773	402007	91	201345	201345	3	Freshwater	medium	medium	medium	1101169	PRJNA367401	SAMN06267252	SRR5818194	3300027770		27
GVMAG-S-1101169-110	GVMAG	SC9	MGVL44	45.0644	441999	89	48742	112094	12	Freshwater	high	medium	medium	1101169	PRJNA367401	SAMN06267252	SRR5818194	3300009161		27
GVMAG-S-1101169-93	GVMAG	SC9	MGVL51	34.6784	530364	90	46219	95460	15	Freshwater	high	medium	medium	1101169	PRJNA367401	SAMN06267252	SRR5818194	3300009161		27
GVMAG-S-1101169-100	GVMAG	SC9	YLMV	22.4143	390603	90	30053	70638	22	Freshwater	high	medium	medium	1101169	PRJNA367401	SAMN06267252	SRR5818194	3300009161		27
GVMAG-M-3300009161-41	GVMAG	SC9	MGVL52	31.1298	481837	87	15663	64734	34	Freshwater	high	medium	medium	1101169	PRJNA367401	SAMN06267252	SRR5818194	3300009161		27
GVMAG-M-3300009161-9	GVMAG	SC9	MGVL55	30.9439	443642	91	33040	62429	20	Freshwater	high	medium	medium	1101169	PRJNA367401	SAMN06267252	SRR5818194	3300009161		27
GVMAG-M-3300009161-25	GVMAG	SC9	OLPV	30.1268	282068	92	26964	52774	12	Freshwater	medium	low	medium	1101169	PRJNA367401	SAMN06267252	SRR5818194	3300009161		27
GVMAG-M-3300027770-19	GVMAG	SC9	MGVL44	36.4863	235661	88	32172	49299	11	Freshwater	medium	low	medium	1101169	PRJNA367401	SAMN06267252	SRR5818194	3300027770		27
GVMAG-M-3300009161-71	GVMAG	SC6	Klosneuviruses	26.1877	400749	88	14155	44886	33	Freshwater	medium	low	medium	1101169	PRJNA367401	SAMN06267252	SRR5818194	3300009161		27
GVMAG-M-3300027770-64	GVMAG	SC9	MGVL44	34.084	449425	86	17189	38377	32	Freshwater	high	medium	medium	1101169	PRJNA367401	SAMN06267252	SRR5818194	3300027770		27
GVMAG-S-1101169-164	GVMAG	SC8	MGVL33	50.8679	146440	92	11730	28944	11	Freshwater	medium	low	medium	1101169	PRJNA367401	SAMN06267252	SRR5818194	3300009161		27
GVMAG-M-3300027770-8	GVMAG	SC9	YLMV	36.7703	267724	89	13859	23408	23	Freshwater	medium	medium	medium	1101169	PRJNA367401	SAMN06267252	SRR5818194	3300027770		27
GVMAG-M-3300009161-60	GVMAG	SC9	YLMV	25.5349	278329	89	9382	21968	29	Freshwater	medium	low	medium	1101169	PRJNA367401	SAMN06267252	SRR5818194	3300009161		27
GVMAG-M-3300009161-13	GVMAG	SC8	MGVL36	43.7893	210547	90	12162	20180	18	Freshwater	high	low	medium	1101169	PRJNA367401	SAMN06267252	SRR5818194	3300009161		27
GVMAG-S-1101169-121	GVMAG	SC8	MGVL35	35.1539	215407	86	8288	15352	27	Freshwater	high	low	medium	1101169	PRJNA367401	SAMN06267252	SRR5818194	3300009161		27
GVMAG-S-1101169-99	GVMAG	SC2	MGVL23	48.2752	283767	90	9046	15093	33	Freshwater	medium	medium	medium	1101169	PRJNA367401	SAMN06267252	SRR5818194	3300009161		27
GVMAG-S-3300010160-96	GVMAG	SC2	Iridoviruses	31.0668	470206	86	42479	117689	15	Freshwater	high	low	high	1101170	PRJNA367402	SAMN06267253	SRR5211163	3300010160		27
GVMAG-M-3300010160-56	GVMAG	SC6	Cafeteriaviruses	25.6554	1086463	90	25558	73573	64	Freshwater	high	medium	low	1101170	PRJNA367402	SAMN06267253	SRR5211163	3300010160		27
GVMAG-S-3300010160-61	GVMAG	SC9	MGVL52	31.7921	197379	92	7224	14794	26	Freshwater	low	low	low	1101170	PRJNA367402	SAMN06267253	SRR5211163	3300010160		27
GVMAG-M-3300010160-44	GVMAG	SC8	MGVL33	51.0001	196931	93	115378	115378	8	Freshwater	medium	medium	medium	1101170	PRJNA367402	SAMN06267253	SRR5211163	3300010160		27
GVMAG-S-3300010160-169	GVMAG	SC1	MGVL4	32.8477	229474	91	22741	59186	11	Freshwater	high	medium	medium	1101170	PRJNA367402	SAMN06267253	SRR5211163	3300010160		27
GVMAG-S-3300010160-180	GVMAG	SC3	MGVL24	45.258	185764	91	35314	43842	5	Freshwater	medium	low	medium	1101170	PRJNA367402	SAMN06267253	SRR5211163	3300010160		27
GVMAG-M-3300010160-11	GVMAG	SC9	MGVL51	33.8394	418834	87	12537	20449	41	Freshwater	high	low	medium	1101170	PRJNA367402	SAMN06267253	SRR5211163	3300010160		27
GVMAG-M-3300010160-29	GVMAG	SC9	MGVL57	33.5668	341150	86	11352	19992	32	Freshwater	high	low	medium	1101170	PRJNA367402	SAMN06267253	SRR5211163	3300010160		27
GVMAG-M-3300010160-7	GVMAG	SC8	MGVL36	31.3034	303580	94	11176	19528	31	Freshwater	high	low	medium	1101170	PRJNA367402	SAMN06267253	SRR5211163	3300010160		27
GVMAG-S-3300010160-150	GVMAG	SC8	MGVL36	41.0103	194056	88	9646	15025	23	Freshwater	high	low	medium	1101170	PRJNA367402	SAMN06267253	SRR5211163	3300010160		27
GVMAG-S-1101171-113	GVMAG	SC9	MGVL57	54.4097	438604	86	29164	65563	19	Freshwater	high	low	high	1101171	PRJNA367403	SAMN06267254	SRR5818198	3300009155		27
GVMAG-S-1101171-112	GVMAG	SC9	MGVL55	42.272	458017	88	41792	64399	15	Freshwater	high	low	high	1101171	PRJNA367403	SAMN06267254	SRR5818198	3300009155		27
GVMAG-M-3300009155-19	GVMAG	SC9	MGVL57	35.7993	460112	87	21454	45925	30	Freshwater	high	low	high	1101171	PRJNA367403	SAMN06267254	SRR5818198	3300009155		27
GVMAG-M-3300009155-59	GVMAG	SC8	MGVL36	40.9643	310448	89	14761	42269	22	Freshwater	high	low	high	1101171	PRJNA367403	SAMN06267254	SRR5818198	3300009155		27
GVMAG-M-3300009155-13	GVMAG	SC9	YLMV	32.4879	339117	87	18375	38234	21	Freshwater	high	low	high	1101171	PRJNA367403	SAMN06267254	SRR5818198	3300009155		27
GVMAG-M-3300009155-46	GVMAG	SC9	MGVL57	28.5957	435848	87	22838	37968	30	Freshwater	high	low	high	1101171	PRJNA367403	SAMN06267254	SRR5818198	3300009155		27
GVMAG-M-3300009155-26	GVMAG	SC9	MGVL57	32.7749	390821	90	22062	33539	22	Freshwater	high	low	high	1101171	PRJNA367403	SAMN06267254	SRR5818198	3300009155		27
GVMAG-M-3300009155-74	GVMAG	SC10	MGVL61	25.1498	488946	89	7305	16533	63	Freshwater	high	medium	low	1101171	PRJNA367403	SAMN06267254	SRR5818198	3300009155		27
GVMAG-S-1101171-128	GVMAG	SC9	MGVL57	29.1763	146434	84	6517	11606	22	Freshwater	medium	low	low	1101171	PRJNA367403	SAMN06267254	SRR5818198	3300009155		27
GVMAG-M-3300009155-3	GVMAG	SC9	YLMV	25.4778	566270	91	49180	142532	21	Freshwater	high	medium	medium	1101171	PRJNA367403	SAMN06267254	SRR5818198	3300009155		27
GVMAG-M-3300009155-39	GVMAG	SC6	Namaoviruses	23.732	575945	88	17775	56895	42	Freshwater	medium	medium	medium	1101171	PRJNA367403	SAMN06267254	SRR5818198	3300009155		27
GVMAG-M-3300027963-59	GVMAG	SC9	MGVL57	27.0921	298534	83	13674	38924	25	Freshwater	medium	low	medium	1101171	PRJNA367403	SAMN06267254	SRR5818198	3300027963		27
GVMAG-M-3300027963-6	GVMAG	SC10	MGVL63	31.8148	470900	84	14116	38452	39	Freshwater	high	medium	medium	1101171	PRJNA367403	SAMN06267254	SRR5818198	3300027963		27
GVMAG-M-3300009155-27	GVMAG	SC2	MGVL23	51.7291	200245	91	22780	37664	13	Freshwater	medium	medium	medium	1101171	PRJNA367403	SAMN06267254	SRR5818198	3300009155		27
GVMAG-S-1101171-76	GVMAG	SC10	MGVL62	26.6407	362904	86	8494	28417	41	Freshwater	high	low	medium	1101171	PRJNA367403	SAMN06267254	SRR5818198	3300009155		27
GVMAG-M-3300027963-47	GVMAG	SC9	YLMV	28.2606	233562	86	15243	27397	19	Freshwater	medium	low	medium	1101171	PRJNA367403	SAMN06267254	SRR5818198	3300027963		27
GVMAG-S-1101171-79	GVMAG	SC8	MGVL34	42.9947	427206	85	10700	20674	43	Freshwater	high	medium	medium	1101171	PRJNA367403	SAMN06267254	SRR5818198	3300009155		27
GVMAG-M-3300009155-85	GVMAG	SC10	MGVL61	23.5497	294403	92	9187	16443	35	Freshwater	medium	medium	medium	1101171	PRJNA367403	SAMN06267254	SRR5818198	3300009155		27
GVMAG-M-3300009181-26	GVMAG	SC9	YLMV	33.6302	456917	91	45781	71616	16	Freshwater	high	low	high	1101172	PRJNA367404	SAMN06267255	SRR5818192	3300009181		27
GVMAG-S-1101172-104	GVMAG	SC8	MGVL36	41.819	334209	94	18026	42409	22	Freshwater	high	low	high	1101172	PRJNA367404	SAMN06267255	SRR5818192	3300009181		27
GVMAG-M-3300009181-12	GVMAG	SC9	MGVL54	35.6436	305898	90	15105	36236	25	Freshwater	high	low	high	1101172	PRJNA367404	SAMN06267255	SRR5818192	3300009181		27
GVMAG-S-1101172-105	GVMAG	SC2	Iridoviruses	34.3671	419497	92	66175	79049	12	Freshwater	high	high	low	1101172	PRJNA367404	SAMN06267255	SRR5818192	3300009181		27
GVMAG-M-3300009181-38	GVMAG	SC9	OLPV	30.2378	410526	84	6855	31318	55	Freshwater	medium	medium	low	1101172	PRJNA367404	SAMN06267255	SRR5818192	3300009181		27
GVMAG-M-3300009181-40	GVMAG	SC9	YLMV	28.8076	422086	87	7514	19320	56	Freshwater	high	low	low	1101172	PRJNA367404	SAMN06267255	SRR5818192	3300009181		27
GVMAG-M-3300009181-65	GVMAG	SC9	MGVL54	36.5818	247060	88	8342	14876	31	Freshwater	medium	low	low	1101172	PRJNA367404	SAMN06267255	SRR5818192	3300009181		27
GVMAG-S-1101172-98	GVMAG	SC9	MGVL47	36.2668	489348	89	61964	116657	10	Freshwater	high	medium	medium	1101172	PRJNA367404	SAMN06267255	SRR5818192	3300009181		27
GVMAG-M-3300027754-9	GVMAG	SC9	MGVL47	37.4569	490969	91	70527	100122	12	Freshwater	high	medium	medium	1101172	PRJNA367404	SAMN06267255	SRR5818192	3300027754		27
GVMAG-M-3300027754-43	GVMAG	SC9	MGVL51	32.3424	260228	87	37394	51242	11	Freshwater	medium	low	medium	1101172	PRJNA367404	SAMN06267255	SRR5818192	3300027754		27
GVMAG-M-3300027754-40	GVMAG	SC6	Cafeteriaviruses	23.6001	453685	88	15855	46191	31	Freshwater	medium	low	medium	1101172	PRJNA367404	SAMN06267255	SRR5818192	3300027754		27
GVMAG-M-3300027754-21	GVMAG	SC8	MGVL33	27.1796	142471	92	39371	42032	5	Freshwater	medium	low	medium	1101172	PRJNA367404	SAMN06267255	SRR5818192	3300027754		27
GVMAG-M-3300009181-35	GVMAG	SC9	MGVL47	34.3302	304344	88	17239	35663	23	Freshwater	medium	medium	medium	1101172	PRJNA367404	SAMN06267255	SRR5818192	3300009181		27
GVMAG-M-3300009181-16	GVMAG	SC9	YLMV	27.6507	308021	90	10499	26780	30	Freshwater	medium	low	medium	1101172	PRJNA367404	SAMN06267255	SRR5818192	3300009181		27
GVMAG-S-1101172-157	GVMAG	SC8	MGVL36	48.1736	176088	84	10300	22607	18	Freshwater	high	low	medium	1101172	PRJNA367404	SAMN06267255	SRR5818192	3300009181		27
GVMAG-M-3300027754-30	GVMAG	SC10	MGVL63	29.6479	345016	87	9046	22373	40	Freshwater	medium	medium	medium	1101172	PRJNA367404	SAMN06267255	SRR5818192	3300027754		27
GVMAG-M-3300009181-24	GVMAG	SC10	MGVL63	22.426	317265	83	9156	17985	36	Freshwater	medium	low	medium	1101172	PRJNA367404	SAMN06267255	SRR5818192	3300009181		27
GVMAG-M-3300009163-35	GVMAG	SC9	Chrysomulinaviruses	25.3448	375083	90	38014	86451	18	Freshwater	high	low	high	1101173	PRJNA367405	SAMN06267256	SRR5818193	3300009163		27
GVMAG-S-1101173-83	GVMAG	SC9	Prymnesioviruses	26.9502	472979	88	28236	70541	23	Freshwater	high	low	high	1101173	PRJNA367405	SAMN06267256	SRR5818193	3300009163		27
GVMAG-M-3300009163-12	GVMAG	SC3	Raphidoviruses	26.676	164545	92	12964	31225	13	Freshwater	high	low	high	1101173	PRJNA367405	SAMN06267256	SRR5818193	3300009163		27
GVMAG-M-3300009163-40	GVMAG	SC10	MGVL68	26.6768	1019521	88	34674	99254	48	Freshwater	high	high	low	1101173	PRJNA367405	SAMN06267256	SRR5818193	3300009163		27
GVMAG-M-3300009163-18	GVMAG	SC6	MGVL31	24.0806	677969	88	9538	39983	74	Freshwater	high	low	low	1101173	PRJNA367405	SAMN06267256	SRR5818193	3300009163		27
GVMAG-M-3300009163-51	GVMAG	SC10	MGVL68	31.5312	702822	86	13387	29278	61	Freshwater	high	medium	low	1101173	PRJNA367405	SAMN06267256	SRR5818193	3300009163		27
GVMAG-M-3300009163-54	GVMAG	SC2	Iridoviruses	27.4222	424783	86	7474	18865	55	Freshwater	high	high	low	1101173	PRJNA367405	SAMN06267256	SRR5818193	3300009163		27
GVMAG-S-1101173-79	GVMAG	SC2	Iridoviruses	27.626	483693	89	76324	225673	9	Freshwater	high	medium	medium	1101173	PRJNA367405	SAMN06267256	SRR5818193	3300009163		27
GVMAG-S-1101173-78	GVMAG	SC9	MGVL44	46.7559	539354	91	93324	142426	8	Freshwater	high	medium	medium	1101173	PRJNA367405	SAMN06267256	SRR5818193	3300009163		27
GVMAG-M-3300027736-43	GVMAG	SC9	MGVL44	42.3751	463357	91	126860	136900	4	Freshwater	high	medium	medium	1101173	PRJNA367405	SAMN06267256	SRR5818193	3300027736		27
GVMAG-M-3300009163-62	GVMAG	SC9	MGVL52	27.4502	561993	90	30228	70720	22	Freshwater	high	medium	medium	1101173	PRJNA367405	SAMN06267256	SRR5818193	3300009163		27
GVMAG-M-3300009163-47	GVMAG	SC8	MGVL34	41.7057	499414	89	16314	48006	31	Freshwater	high	low	medium	1101173	PRJNA367405	SAMN06267256	SRR5818193	3300009163		27
GVMAG-M-3300009163-3	GVMAG	SC9	MGVL57	33.9893	427976	88	15154	43582	32	Freshwater	high	low	medium	1101173	PRJNA367405	SAMN06267256	SRR5818193	3300009163		27
GVMAG-S-1101173-68	GVMAG	SC4	MGVL29	26.5484	477675	89	11452	31695	42	Freshwater	high	medium	medium	1101173	PRJNA367405	SAMN06267256	SRR5818193	3300009163		27
GVMAG-M-3300009163-5	GVMAG	SC9	MGVL47	31.7262	274234	83	8490	16762	34	Freshwater	medium	medium	medium	1101173	PRJNA367405	SAMN06267256	SRR5818193	3300009163		27
GVMAG-S-1101174-77	GVMAG	SC2	MGVL23	45.0682	572967	89	36753	72969	23	Freshwater	high	low	high	1101174	PRJNA367406	SAMN06267257	SRR5818199	3300009185		27
GVMAG-M-3300009185-54	GVMAG	SC9	MGVL57	26.9366	489772	85	38745	65357	16	Freshwater	high	low	high	1101174	PRJNA367406	SAMN06267257	SRR5818199	3300009185		27
GVMAG-M-3300027746-18	GVMAG	SC9	MGVL52	30.2055	308262	89	27120	60544	17	Freshwater	high	low	high	1101174	PRJNA367406	SAMN06267257	SRR5818199	3300027746		27
GVMAG-M-3300027746-30	GVMAG	SC10	MGVL62	33.1036	367126	88	19186	49193	23	Freshwater	high	low	high	1101174	PRJNA367406	SAMN06267257	SRR5818199	3300027746		27
GVMAG-S-1101174-84	GVMAG	SC8	MGVL34	47.8164	453027	92	22934	41895	27	Freshwater	high	low	high	1101174	PRJNA367406	SAMN06267257	SRR5818199	3300009185		27
GVMAG-S-1101174-75	GVMAG	SC10	MGVL58	34.5947	216377	88	6798	11388	31	Freshwater	medium	low	low	1101174	PRJNA367406	SAMN06267257	SRR5818199	3300009185		27
GVMAG-S-1101174-64	GVMAG	SC6	Klosneuviruses	26.7271	773678	91	28614	69681	34	Freshwater	high	low	medium	1101174	PRJNA367406	SAMN06267257	SRR5818199	3300009185		27
GVMAG-M-3300027746-47	GVMAG	SC9	MGVL51	26.803	333220	90	48490	64067	11	Freshwater	medium	low	medium	1101174	PRJNA367406	SAMN06267257	SRR5818199	3300027746		27
GVMAG-M-3300027746-34	GVMAG	SC2	MGVL19	30.7754	170971	78	48073	49659	6	Freshwater	medium	medium	medium	1101174	PRJNA367406	SAMN06267257	SRR5818199	3300027746		27
GVMAG-S-1101174-122	GVMAG	SC8	MGVL36	42.426	213367	88	9343	48809	22	Freshwater	high	medium	medium	1101174	PRJNA367406	SAMN06267257	SRR5818199	3300009185		27
GVMAG-S-1101174-114	GVMAG	SC8	MGVL36	44.8472	241230	92	15466	36014	17	Freshwater	medium	medium	medium	1101174	PRJNA367406	SAMN06267257	SRR5818199	3300009185		27
GVMAG-M-3300009185-15	GVMAG	SC9	MGVL57	37.0331	365886	89	10427	31529	37	Freshwater	high	low	medium	1101174	PRJNA367406	SAMN06267257	SRR5818199	3300009185		27
GVMAG-M-3300009185-14	GVMAG	SC9	MGVL47	32.501	233888	87	8932	27395	26	Freshwater	medium	low	medium	1101174	PRJNA367406	SAMN06267257	SRR5818199	3300009185		27
GVMAG-M-3300009185-10	GVMAG	SC9	MGVL57	31.8028	263037	87	11513	24499	26	Freshwater	high	low	medium	1101174	PRJNA367406	SAMN06267257	SRR5818199	3300009185		27
GVMAG-S-1101174-144	GVMAG	SC9	MGVL52	31.5641	138965	87	9851	15535	17	Freshwater	medium	low	medium	1101174	PRJNA367406	SAMN06267257	SRR5818199	3300009185		27
GVMAG-M-3300027971-25	GVMAG	SC9	MGVL52	26.1303	235401	91	47546	71231	8	Freshwater	high	low	high	1101176	PRJNA367408	SAMN06267259	SRR5818197	3300027971		27
GVMAG-M-3300009068-1	GVMAG	SC8	MGVL34	41.5268	272718	94	17010	32773	20	Freshwater	high	low	high	1101176	PRJNA367408	SAMN06267259	SRR5818197	3300009068		27
GVMAG-M-3300009068-11	GVMAG	SC9	MGVL57	36.6585	400467	90	23739	106165	20	Freshwater	high	medium	medium	1101176	PRJNA367408	SAMN06267259	SRR5818197	3300009068		27
GVMAG-M-3300027971-3	GVMAG	SC9	YLMV	27.49	202674	88	40516	41030	8	Freshwater	medium	low	medium	1101176	PRJNA367408	SAMN06267259	SRR5818197	3300027971		27
GVMAG-M-3300009068-12	GVMAG	SC6	Namaoviruses	26.6171	491650	89	11541	40951	45	Freshwater	high	low	medium	1101176	PRJNA367408	SAMN06267259	SRR5818197	3300009068		27
GVMAG-S-1101176-83	GVMAG	SC9	MGVL57	44.3655	258419	87	9006	24614	29	Freshwater	medium	low	medium	1101176	PRJNA367408	SAMN06267259	SRR5818197	3300009068		27
GVMAG-M-3300009068-46	GVMAG	SC1	MGVL4	24.9707	220122	87	13641	23205	18	Freshwater	high	medium	medium	1101176	PRJNA367408	SAMN06267259	SRR5818197	3300009068		27
GVMAG-M-3300009068-16	GVMAG	SC9	MGVL52	30.0292	323881	89	8235	17801	41	Freshwater	medium	low	medium	1101176	PRJNA367408	SAMN06267259	SRR5818197	3300009068		27
GVMAG-M-3300027971-17	GVMAG	SC6	Namaoviruses	26.715	278997	86	7799	17158	37	Freshwater	medium	low	medium	1101176	PRJNA367408	SAMN06267259	SRR5818197	3300027971		27
GVMAG-M-3300009183-73	GVMAG	SC8	MGVL35	42.0746	259325	90	15985	31460	18	Freshwater	high	low	high	1101177	PRJNA367409	SAMN06267260	SRR5818196	3300009183		27
GVMAG-M-3300027759-32	GVMAG	SC9	MGVL47	36.5848	306961	90	12797	55752	24	Freshwater	medium	high	low	1101177	PRJNA367409	SAMN06267260	SRR5818196	3300027759		27
GVMAG-S-1101177-91	GVMAG	SC9	MGVL44	45.7895	501449	89	258079	258079	5	Freshwater	high	medium	medium	1101177	PRJNA367409	SAMN06267260	SRR5818196	3300009183		27
GVMAG-M-3300009183-6	GVMAG	SC9	MGVL47	31.517	525760	88	28627	53583	29	Freshwater	high	medium	medium	1101177	PRJNA367409	SAMN06267260	SRR5818196	3300009183		27
GVMAG-M-3300009183-46	GVMAG	SC9	MGVL52	32.2029	530729	90	26956	51907	25	Freshwater	high	medium	medium	1101177	PRJNA367409	SAMN06267260	SRR5818196	3300009183		27
GVMAG-M-3300009183-1	GVMAG	SC9	MGVL51	38.157	349435	87	10562	31049	34	Freshwater	high	low	medium	1101177	PRJNA367409	SAMN06267260	SRR5818196	3300009183		27
GVMAG-S-1101177-100	GVMAG	SC9	MGVL44	43.3651	409534	89	15928	29174	33	Freshwater	high	low	medium	1101177	PRJNA367409	SAMN06267260	SRR5818196	3300009183		27
GVMAG-M-3300009183-5	GVMAG	SC8	MGVL35	39.8658	241109	91	13325	28613	20	Freshwater	high	low	medium	1101177	PRJNA367409	SAMN06267260	SRR5818196	3300009183		27
GVMAG-S-1101177-93	GVMAG	SC10	MGVL62	30.0003	340130	90	11580	23556	32	Freshwater	high	low	medium	1101177	PRJNA367409	SAMN06267260	SRR5818196	3300009183		27
GVMAG-M-3300009183-18	GVMAG	SC9	MGVL52	39.5923	249503	86	8440	20148	31	Freshwater	medium	low	medium	1101177	PRJNA367409	SAMN06267260	SRR5818196	3300009183		27
GVMAG-M-3300009183-74	GVMAG	SC9	MGVL47	33.9243	248848	84	9601	19927	26	Freshwater	high	low	medium	1101177	PRJNA367409	SAMN06267260	SRR5818196	3300009183		27
GVMAG-M-3300009164-3	GVMAG	SC9	MGVL57	29.7557	430950	89	28828	81825	18	Freshwater	high	low	high	1101178	PRJNA367410	SAMN06267261	SRR5818191	3300009164		27
GVMAG-S-1101178-88	GVMAG	SC9	MGVL57	26.864	424713	90	26015	68616	23	Freshwater	high	low	high	1101178	PRJNA367410	SAMN06267261	SRR5818191	3300009164		27
GVMAG-M-3300027969-16	GVMAG	SC8	MGVL36	44.8236	314627	94	48249	56289	11	Freshwater	high	low	high	1101178	PRJNA367410	SAMN06267261	SRR5818191	3300027969		27
GVMAG-M-3300009164-20	GVMAG	SC9	MGVL57	32.7253	427067	91	24272	50499	21	Freshwater	high	low	high	1101178	PRJNA367410	SAMN06267261	SRR5818191	3300009164		27
GVMAG-M-3300009164-69	GVMAG	SC9	MGVL56	30.4109	355570	88	17612	35308	21	Freshwater	high	low	high	1101178	PRJNA367410	SAMN06267261	SRR5818191	3300009164		27
GVMAG-M-3300009164-25	GVMAG	SC8	MGVL35	42.6163	269385	91	10551	31940	27	Freshwater	high	low	high	1101178	PRJNA367410	SAMN06267261	SRR5818191	3300009164		27
GVMAG-M-3300009164-70	GVMAG	SC9	MGVL49	31.6839	651041	87	7256	24183	86	Freshwater	high	high	low	1101178	PRJNA367410	SAMN06267261	SRR5818191	3300009164		27
GVMAG-S-1101178-101	GVMAG	SC8	MGVL34	43.33	158823	86	7064	11900	22	Freshwater	low	low	low	1101178	PRJNA367410	SAMN06267261	SRR5818191	3300009164		27
GVMAG-M-3300009164-8	GVMAG	SC9	YLMV	26.5238	546494	90	21973	59884	29	Freshwater	high	medium	medium	1101178	PRJNA367410	SAMN06267261	SRR5818191	3300009164		27
GVMAG-M-3300009164-67	GVMAG	SC10	MGVL62	26.0709	206890	88	11307	25992	19	Freshwater	medium	low	medium	1101178	PRJNA367410	SAMN06267261	SRR5818191	3300009164		27
GVMAG-M-3300009164-63	GVMAG	SC9	YLMV	25.7965	332894	89	6728	15608	48	Freshwater	medium	medium	medium	1101178	PRJNA367410	SAMN06267261	SRR5818191	3300009164		27
GVMAG-M-3300009184-32	GVMAG	SC9	MGVL57	30.8279	489800	91	45196	68791	15	Freshwater	high	low	high	1101179	PRJNA367411	SAMN06267262	SRR5818195	3300009184		27
GVMAG-M-3300009184-46	GVMAG	SC8	MGVL34	40.1395	374073	91	28481	40750	19	Freshwater	high	low	high	1101179	PRJNA367411	SAMN06267262	SRR5818195	3300009184		27
GVMAG-S-1101179-79	GVMAG	SC8	MGVL36	41.826	366705	92	32759	77648	20	Freshwater	high	medium	medium	1101179	PRJNA367411	SAMN06267262	SRR5818195	3300009184		27
GVMAG-M-3300009184-42	GVMAG	SC8	MGVL36	45.2508	179495	90	47885	51243	7	Freshwater	medium	low	medium	1101179	PRJNA367411	SAMN06267262	SRR5818195	3300009184		27
GVMAG-M-3300027734-21	GVMAG	SC9	MGVL57	37.4108	192129	90	16402	27375	16	Freshwater	high	low	medium	1101179	PRJNA367411	SAMN06267262	SRR5818195	3300027734		27
GVMAG-S-1101180-74	GVMAG	SC10	MGVL61	24.4657	493670	92	21625	41051	28	Freshwater	high	low	high	1101180	PRJNA367412	SAMN06267263	SRR5818245	3300009158		27
GVMAG-S-1101180-76	GVMAG	SC9	MGVL44	32.0466	213514	85	6782	11678	30	Freshwater	low	low	low	1101180	PRJNA367412	SAMN06267263	SRR5818245	3300009158		27
GVMAG-S-1101180-64	GVMAG	SC10	MGVL62	27.7612	392779	87	14463	52050	35	Freshwater	high	low	medium	1101180	PRJNA367412	SAMN06267263	SRR5818245	3300009158		27
GVMAG-S-1101181-100	GVMAG	SC9	MGVL52	34.7292	488528	92	33449	91357	20	Freshwater	high	low	high	1101181	PRJNA367413	SAMN06267264	SRR5818249	3300009159		27
GVMAG-S-1101181-88	GVMAG	SC9	YLMV	28.313	279077	88	9894	45639	30	Freshwater	high	low	high	1101181	PRJNA367413	SAMN06267264	SRR5818249	3300009159		27
GVMAG-S-1101181-136	GVMAG	SC8	MGVL36	45.3163	258995	93	15356	42989	21	Freshwater	high	low	high	1101181	PRJNA367413	SAMN06267264	SRR5818249	3300009159		27
GVMAG-M-3300009159-4	GVMAG	SC9	YLMV	34.7252	456829	90	20744	39921	29	Freshwater	high	low	high	1101181	PRJNA367413	SAMN06267264	SRR5818249	3300009159		27
GVMAG-M-3300009159-18	GVMAG	SC9	YLMV	39.1374	416154	88	17579	38703	28	Freshwater	high	low	high	1101181	PRJNA367413	SAMN06267264	SRR5818249	3300009159		27
GVMAG-M-3300009159-41	GVMAG	SC9	MGVL44	33.4475	943915	88	24827	83641	47	Freshwater	high	high	low	1101181	PRJNA367413	SAMN06267264	SRR5818249	3300009159		27
GVMAG-S-1101181-82	GVMAG	SC6	MGVL31	25.4592	194370	87	6480	14237	28	Freshwater	low	low	low	1101181	PRJNA367413	SAMN06267264	SRR5818249	3300009159		27
GVMAG-S-1101181-137	GVMAG	SC9	MGVL47	33.1218	197927	86	7655	11983	26	Freshwater	medium	low	low	1101181	PRJNA367413	SAMN06267264	SRR5818249	3300009159		27
GVMAG-S-1101181-91	GVMAG	SC9	MGVL44	32.6622	573840	86	49075	79832	17	Freshwater	high	medium	medium	1101181	PRJNA367413	SAMN06267264	SRR5818249	3300009159		27
GVMAG-S-1101181-90	GVMAG	SC9	MGVL44	49.4935	459883	84	22471	48305	28	Freshwater	high	medium	medium	1101181	PRJNA367413	SAMN06267264	SRR5818249	3300009159		27
GVMAG-M-3300009159-29	GVMAG	SC8	MGVL33	45.7535	171928	92	18141	31021	11	Freshwater	medium	medium	medium	1101181	PRJNA367413	SAMN06267264	SRR5818249	3300009159		27
GVMAG-M-3300009159-67	GVMAG	SC6	MGVL31	26.2007	502781	87	16647	30022	34	Freshwater	high	low	medium	1101181	PRJNA367413	SAMN06267264	SRR5818249	3300009159		27
GVMAG-S-1101181-94	GVMAG	SC8	MGVL35	49.7095	204796	89	15387	29492	18	Freshwater	medium	medium	medium	1101181	PRJNA367413	SAMN06267264	SRR5818249	3300009159		27
GVMAG-S-1101181-123	GVMAG	SC8	MGVL36	41.8131	295862	93	13162	27043	25	Freshwater	high	medium	medium	1101181	PRJNA367413	SAMN06267264	SRR5818249	3300009159		27
GVMAG-S-1101181-109	GVMAG	SC8	MGVL36	38.8682	181997	93	12856	22045	17	Freshwater	high	low	medium	1101181	PRJNA367413	SAMN06267264	SRR5818249	3300009159		27
GVMAG-M-3300009159-52	GVMAG	SC8	MGVL36	45.2063	207929	91	11392	21413	19	Freshwater	high	low	medium	1101181	PRJNA367413	SAMN06267264	SRR5818249	3300009159		27
GVMAG-M-3300009159-48	GVMAG	SC9	MGVL57	36.1357	272498	92	9298	19363	31	Freshwater	high	low	medium	1101181	PRJNA367413	SAMN06267264	SRR5818249	3300009159		27
GVMAG-M-3300009180-16	GVMAG	SC8	MGVL36	38.3725	425886	92	23838	42906	23	Freshwater	high	low	high	1101182	PRJNA367414	SAMN06267265	SRR5818247	3300009180		27
GVMAG-M-3300027763-29	GVMAG	SC10	MGVL62	24.3627	346300	86	12699	37192	29	Freshwater	high	low	high	1101182	PRJNA367414	SAMN06267265	SRR5818247	3300027763		27
GVMAG-S-1101182-81	GVMAG	SC9	MGVL57	39.8392	398858	87	20690	33677	27	Freshwater	high	low	high	1101182	PRJNA367414	SAMN06267265	SRR5818247	3300009180		27
GVMAG-M-3300027763-32	GVMAG	SC9	MGVL57	36.513	295484	90	13388	33219	26	Freshwater	high	low	high	1101182	PRJNA367414	SAMN06267265	SRR5818247	3300027763		27
GVMAG-S-1101182-111	GVMAG	SC2	Iridoviruses	41.2121	240912	93	60657	67804	8	Freshwater	high	medium	medium	1101182	PRJNA367414	SAMN06267265	SRR5818247	3300009180		27
GVMAG-M-3300009180-39	GVMAG	SC8	MGVL35	39.3509	398057	93	17255	54103	31	Freshwater	high	low	medium	1101182	PRJNA367414	SAMN06267265	SRR5818247	3300009180		27
GVMAG-M-3300027763-17	GVMAG	SC9	MGVL57	32.8012	302093	92	18862	44014	22	Freshwater	high	medium	medium	1101182	PRJNA367414	SAMN06267265	SRR5818247	3300027763		27
GVMAG-M-3300027763-30	GVMAG	SC9	YLMV	30.0596	203203	88	17065	27014	15	Freshwater	medium	low	medium	1101182	PRJNA367414	SAMN06267265	SRR5818247	3300027763		27
GVMAG-M-3300009180-41	GVMAG	SC9	MGVL42	38.8332	295641	86	10492	23634	29	Freshwater	high	medium	medium	1101182	PRJNA367414	SAMN06267265	SRR5818247	3300009180		27
GVMAG-M-3300027763-2	GVMAG	SC9	Prymnesioviruses	25.4975	287914	89	11302	21675	27	Freshwater	high	low	medium	1101182	PRJNA367414	SAMN06267265	SRR5818247	3300027763		27
GVMAG-M-3300009180-38	GVMAG	SC8	MGVL35	37.574	324812	88	9535	20040	37	Freshwater	high	medium	medium	1101182	PRJNA367414	SAMN06267265	SRR5818247	3300009180		27
GVMAG-M-3300009152-45	GVMAG	SC9	YLMV	27.3188	492529	90	19576	54186	28	Freshwater	high	low	high	1101183	PRJNA367415	SAMN06267266	SRR5818246	3300009152		27
GVMAG-M-3300009152-6	GVMAG	SC9	MGVL57	34.6223	354503	87	7841	15970	46	Freshwater	medium	medium	medium	1101183	PRJNA367415	SAMN06267266	SRR5818246	3300009152		27
GVMAG-M-3300009160-32	GVMAG	SC3	Raphidoviruses	29.9507	269446	90	13428	67304	21	Freshwater	high	medium	medium	1101184	PRJNA367416	SAMN06267267	SRR5818243	3300009160		27
GVMAG-M-3300009419-6	GVMAG	SC9	YLMV	35.6541	356405	90	14394	39127	27	Deep subsurface	high	low	high	1101498	PRJNA367417	SAMN06267268	SRR5818248	3300009419		29
GVMAG-M-3300009419-14	GVMAG	SC8	MGVL33	34.1576	155652	93	57954	58121	5	Deep subsurface	medium	medium	medium	1101498	PRJNA367417	SAMN06267268	SRR5818248	3300009419		29
GVMAG-S-1102112-150	GVMAG	SC10	MGVL67	34.969	151603	92	6999	12874	21	Marine	high	low	low	1102112	PRJNA367427	SAMN06267278	SRR5819594	3300009706		28
GVMAG-M-3300009706-33	GVMAG	SC10	MGVL68	19.8449	429278	87	11955	26524	41	Marine	high	low	medium	1102112	PRJNA367427	SAMN06267278	SRR5819594	3300009706		28
GVMAG-M-3300009706-38	GVMAG	SC9	MGVL46	33.4126	270524	90	10016	17251	30	Marine	medium	low	medium	1102112	PRJNA367427	SAMN06267278	SRR5819594	3300009706		28
GVMAG-M-3300009706-42	GVMAG	SC10	MGVL65	29.1801	237600	90	8278	16305	29	Marine	medium	low	medium	1102112	PRJNA367427	SAMN06267278	SRR5819594	3300009706		28
GVMAG-M-3300027788-41	GVMAG	SC10	MGVL58	26.1788	294085	90	15616	34632	22	Marine	high	low	high	1102113	PRJNA367428	SAMN06267279	SRR5819607	3300027788		28
GVMAG-M-3300009512-5	GVMAG	SC3	MGVL28	37.3106	263941	93	17597	33111	19	Marine	high	low	high	1102113	PRJNA367428	SAMN06267279	SRR5819607	3300009512		28
GVMAG-S-1102114-101	GVMAG	SC10	Tetraselmisviruses	41.088	196488	91	8888	33423	21	Marine	high	low	high	1102114	PRJNA367429	SAMN06267280	SRR5819754	3300009526		28
GVMAG-S-1102114-126	GVMAG	SC3	Prasinoviruses	40.678	162825	93	17895	32004	12	Marine	high	medium	medium	1102114	PRJNA367429	SAMN06267280	SRR5819754	3300009526		28
GVMAG-S-1102114-93	GVMAG	SC9	MGVL40	35.7556	269558	91	9540	19349	28	Marine	medium	low	medium	1102114	PRJNA367429	SAMN06267280	SRR5819754	3300009526		28
GVMAG-S-1102114-122	GVMAG	SC3	Raphidoviruses	53.9417	148108	87	9068	18993	16	Marine	high	low	medium	1102114	PRJNA367429	SAMN06267280	SRR5819754	3300009526		28
GVMAG-M-3300009409-46	GVMAG	SC9	MGVL42	38.2873	219736	93	22338	38195	13	Marine	medium	low	medium	1102103	PRJNA367430	SAMN06267281	SRR5819240	3300009409		28
GVMAG-M-3300009420-33	GVMAG	SC10	Tetraselmisviruses	25.7924	188296	91	7008	12250	27	Marine	medium	low	low	1102104	PRJNA367431	SAMN06267282	SRR5819238	3300009420		28
GVMAG-M-3300009420-1	GVMAG	SC9	MGVL38	29.3506	414864	90	17457	48065	29	Marine	high	medium	medium	1102104	PRJNA367431	SAMN06267282	SRR5819238	3300009420		28
GVMAG-S-1102104-120	GVMAG	SC3	Prasinoviruses	39.1884	221221	92	15897	33452	18	Marine	high	medium	medium	1102104	PRJNA367431	SAMN06267282	SRR5819238	3300009420		28
GVMAG-S-1102104-103	GVMAG	SC10	MGVL67	29.6499	156999	92	10776	21240	16	Marine	medium	medium	medium	1102104	PRJNA367431	SAMN06267282	SRR5819238	3300009420		28
GVMAG-M-3300027752-12	GVMAG	SC9	MGVL57	30.867	236333	90	22607	59295	11	Marine	high	low	high	1102105	PRJNA367432	SAMN06267283	SRR5819241	3300027752		28
GVMAG-S-1102105-81	GVMAG	SC9	MGVL42	27.8582	287779	90	21909	52652	18	Marine	high	low	high	1102105	PRJNA367432	SAMN06267283	SRR5819241	3300009172		28
GVMAG-S-1102105-80	GVMAG	SC9	MGVL47	31.2005	341507	88	13017	30926	30	Marine	high	low	high	1102105	PRJNA367432	SAMN06267283	SRR5819241	3300009172		28
GVMAG-M-3300009172-8	GVMAG	SC9	MGVL57	31.1671	327355	91	10176	27367	30	Marine	high	medium	medium	1102105	PRJNA367432	SAMN06267283	SRR5819241	3300009172		28
GVMAG-M-3300027779-53	GVMAG	SC10	MGVL66	34.7545	255253	92	47632	90618	5	Marine	high	low	high	1102107	PRJNA367434	SAMN06267285	SRR5819384	3300027779		28
GVMAG-S-1102107-72	GVMAG	SC9	MGVL42	28.9267	395776	89	18115	39460	29	Marine	high	low	high	1102107	PRJNA367434	SAMN06267285	SRR5819384	3300009425		28
GVMAG-M-3300027779-64	GVMAG	SC9	MGVL42	32.631	321703	92	20566	38493	17	Marine	high	low	high	1102107	PRJNA367434	SAMN06267285	SRR5819384	3300027779		28
GVMAG-S-1102107-116	GVMAG	SC10	Aureococcusviruses	34.5571	227655	90	24993	78058	11	Marine	medium	low	medium	1102107	PRJNA367434	SAMN06267285	SRR5819384	3300009425		28
GVMAG-M-3300027779-26	GVMAG	SC9	Prymnesioviruses	24.6898	240123	85	41503	70163	7	Marine	medium	low	medium	1102107	PRJNA367434	SAMN06267285	SRR5819384	3300027779		28
GVMAG-S-1102107-84	GVMAG	SC9	MGVL47	36.5199	333804	87	11473	38728	31	Marine	high	low	medium	1102107	PRJNA367434	SAMN06267285	SRR5819384	3300009425		28
GVMAG-M-3300009425-37	GVMAG	SC9	MGVL42	28.1047	349130	92	24357	35178	19	Marine	medium	low	medium	1102107	PRJNA367434	SAMN06267285	SRR5819384	3300009425		28
GVMAG-M-3300027687-8	GVMAG	SC10	MGVL68	27.4419	305996	88	16570	24300	25	Marine	high	low	medium	1102108	PRJNA367435	SAMN06267286	SRR5819381	3300027687		28
GVMAG-M-3300009786-10	GVMAG	SC9	MGVL42	28.2012	545590	88	6275	26493	79	Marine	medium	high	low	1102109	PRJNA367436	SAMN06267287	SRR5819383	3300009786		28
GVMAG-M-3300009786-2	GVMAG	SC10	MGVL66	23.434	166442	92	7533	11271	24	Marine	medium	high	low	1102109	PRJNA367436	SAMN06267287	SRR5819383	3300009786		28
GVMAG-S-1102109-154	GVMAG	SC9	MGVL42	33.6449	174588	92	6759	10931	25	Marine	low	high	low	1102109	PRJNA367436	SAMN06267287	SRR5819383	3300009786		28
GVMAG-M-3300009786-46	GVMAG	SC9	MGVL42	35.1698	250934	92	15792	28571	21	Marine	medium	low	medium	1102109	PRJNA367436	SAMN06267287	SRR5819383	3300009786		28
GVMAG-S-1102109-162	GVMAG	SC10	MGVL66	32.7136	247004	86	9139	20769	28	Marine	medium	low	medium	1102109	PRJNA367436	SAMN06267287	SRR5819383	3300009786		28
GVMAG-M-3300009705-30	GVMAG	SC9	MGVL42	26.1921	552200	88	7774	15430	73	Marine	high	medium	low	1102110	PRJNA367437	SAMN06267288	SRR5819595	3300009705		28
GVMAG-S-1102110-122	GVMAG	SC3	Prasinoviruses	36.6383	214775	93	13482	29159	19	Marine	medium	medium	medium	1102110	PRJNA367437	SAMN06267288	SRR5819595	3300009705		28
GVMAG-S-1102110-105	GVMAG	SC3	MGVL25	38.4912	271036	85	12543	23035	23	Marine	high	low	medium	1102110	PRJNA367437	SAMN06267288	SRR5819595	3300009705		28
GVMAG-M-3300009705-27	GVMAG	SC9	MGVL42	30.6492	178807	90	8584	15840	22	Marine	medium	low	medium	1102110	PRJNA367437	SAMN06267288	SRR5819595	3300009705		28
GVMAG-M-3300009785-4	GVMAG	SC10	MGVL66	32.9243	209839	91	13348	40119	17	Marine	high	low	high	1102111	PRJNA367438	SAMN06267289	SRR5819552	3300009785		28
GVMAG-M-3300009785-3	GVMAG	SC9	MGVL47	36.3915	199033	89	7431	12649	26	Marine	medium	medium	low	1102111	PRJNA367438	SAMN06267289	SRR5819552	3300009785		28
GVMAG-S-1097288-23	GVMAG	SC2	Ascoviruses	34.8837	147837	87	10448	22624	14	Freshwater	high	low	medium		PRJNA367441	SAMN06267292	SRR5476986	3300027890
GVMAG-S-1096102-67	GVMAG	SC9	MGVL43	27.9855	388072	89	45849	58634	20	Marine	high	low	high		PRJNA367442	SAMN06267293	SRR5210834	3300009149
GVMAG-S-1096102-95	GVMAG	SC9	YLMV	31.6554	155089	88	7767	23317	20	Marine	low	low	low		PRJNA367442	SAMN06267293	SRR5210834	3300009149
GVMAG-M-3300009149-7	GVMAG	SC9	MGVL43	26.6019	236697	91	8518	14578	29	Marine	high	low	low		PRJNA367442	SAMN06267293	SRR5210834	3300009149
GVMAG-S-1096107-44	GVMAG	SC2	MGVL17	42.8095	238225	87	8704	21345	28	Marine	medium	high	low		PRJNA367445	SAMN06267296	SRR5210996	3300009788
GVMAG-S-1096109-48	GVMAG	SC9	MGVL42	55.0076	281981	91	11043	34454	25	Marine	high	low	high		PRJNA367446	SAMN06267297	SRR5211005	3300009488
GVMAG-S-1096109-37	GVMAG	SC2	MGVL23	36.6872	265215	92	14597	25974	22	Marine	high	high	low		PRJNA367446	SAMN06267297	SRR5211005	3300009488
GVMAG-M-3300009488-12	GVMAG	SC9	MGVL42	36.8354	444760	90	16396	34106	33	Marine	high	low	medium		PRJNA367446	SAMN06267297	SRR5211005	3300009488
GVMAG-M-3300009488-16	GVMAG	SC2	Iridoviruses	35.8061	219259	90	13460	27615	17	Marine	high	medium	medium		PRJNA367446	SAMN06267297	SRR5211005	3300009488
GVMAG-M-3300009488-1	GVMAG	SC2	MGVL23	36.0508	111021	94	10943	16979	11	Marine	medium	low	medium		PRJNA367446	SAMN06267297	SRR5211005	3300009488
GVMAG-M-3300007363-5	GVMAG	SC8	MGVL33	31.1807	191317	93	16962	36454	12	Marine	medium	medium	medium	1074328	PRJNA367188	SAMN06267360	SRR5466256	3300007363		24
GVMAG-M-3300007236-6	GVMAG	SC10	MGVL62	24.8714	307642	91	41855	69998	9	Marine	high	low	high	1074333	PRJNA367189	SAMN06267361	SRR5466257	3300007236		24
GVMAG-M-3300008012-32	GVMAG	SC10	Tetraselmisviruses	32.2051	389246	90	15346	39815	26	Marine	high	low	high	1074350	PRJNA367192	SAMN06267364	SRR5466260	3300008012		24
GVMAG-M-3300008012-17	GVMAG	SC9	MGVL47	23.237	426294	89	10349	45764	41	Marine	high	medium	medium	1074350	PRJNA367192	SAMN06267364	SRR5466260	3300008012		24
GVMAG-M-3300008012-2	GVMAG	SC3	Prasinoviruses	42.6761	142459	91	43409	44941	8	Marine	high	medium	medium	1074350	PRJNA367192	SAMN06267364	SRR5466260	3300008012		24
GVMAG-M-3300008012-16	GVMAG	SC10	MGVL66	28.4349	382418	91	21656	40374	28	Marine	high	medium	medium	1074350	PRJNA367192	SAMN06267364	SRR5466260	3300008012		24
GVMAG-M-3300005987-15	GVMAG	SC2	MGVL15	41.8414	332577	85	17292	44323	23	Nutrient removal	high	low	high		PRJNA367171	SAMN06267488	SRR5460434	3300005987
GVMAG-M-3300005987-10	GVMAG	SC2	MGVL15	38.6807	283542	82	27659	50443	13	Nutrient removal	medium	low	medium		PRJNA367171	SAMN06267488	SRR5460434	3300005987
GVMAG-S-3300006056-154	GVMAG	SC7	MGVL32	30.9848	649379	81	10599	44082	64	Nutrient removal	high	medium	low		PRJNA367173	SAMN06267490	SRR5460459	3300006056
GVMAG-M-3300006056-32	GVMAG	SC7	MGVL32	36.5681	560570	83	10082	20882	61	Nutrient removal	medium	medium	low		PRJNA367173	SAMN06267490	SRR5460459	3300006056
GVMAG-S-3300006056-271	GVMAG	SC2	MGVL8	35.6309	303425	88	69377	126974	5	Nutrient removal	high	medium	medium		PRJNA367173	SAMN06267490	SRR5460459	3300006056
GVMAG-S-3300004097-149	GVMAG	SC9	MGVL42	26.246	419888	91	16598	43496	30	Marine	high	low	high	1049158	PRJNA365776	SAMN06267524	SRR5204266	3300004097		14
GVMAG-M-3300004097-33	GVMAG	SC9	MGVL57	27.0812	206139	88	10768	35510	19	Marine	high	low	high	1049158	PRJNA365776	SAMN06267524	SRR5204266	3300004097		14
GVMAG-S-3300004097-159	GVMAG	SC10	MGVL66	25.4669	424559	89	9126	21416	49	Marine	high	low	medium	1049158	PRJNA365776	SAMN06267524	SRR5204266	3300004097		14
GVMAG-S-1045057-15	GVMAG	SC10	MGVL59	28.2176	299916	90	10907	22819	32	Freshwater	medium	low	medium		PRJNA365763	SAMN06267639	SRR5273323	3300005582
GVMAG-S-1045060-49	GVMAG	SC4	MGVL29	29.7442	170702	89	24564	39440	10	Freshwater	high	low	high		PRJNA365764	SAMN06267640	SRR5273325	3300005581
GVMAG-M-3300027621-7	GVMAG	SC9	Prymnesioviruses	27.1121	274070	89	169196	169196	6	Freshwater	medium	medium	medium		PRJNA365766	SAMN06267642	SRR5273330	3300027621
GVMAG-M-3300005583-9	GVMAG	SC9	MGVL52	32.6591	271238	88	8316	19518	33	Freshwater	high	low	medium		PRJNA365768	SAMN06267644	SRR5273486	3300005583
GVMAG-M-3300027896-39	GVMAG	SC8	MGVL35	39.359	240204	91	10830	37555	22	Freshwater	high	low	high		PRJNA365733	SAMN06267855	SRR5272259	3300027896
GVMAG-S-1041346-180	GVMAG	SC9	MGVL57	35.7753	272582	88	7240	12866	37	Freshwater	medium	low	low		PRJNA365733	SAMN06267855	SRR5272259	3300027896
GVMAG-S-1041346-184	GVMAG	SC9	MGVL57	34.3553	488423	86	17074	42704	33	Freshwater	high	low	medium		PRJNA365733	SAMN06267855	SRR5272259	3300027896
GVMAG-S-1041346-183	GVMAG	SC9	MGVL57	32.6604	361410	87	10640	23047	34	Freshwater	medium	medium	medium		PRJNA365733	SAMN06267855	SRR5272259	3300027896
GVMAG-S-1041346-124	GVMAG	SC2	Ascoviruses	37.1369	153120	86	9056	17722	16	Freshwater	high	low	medium		PRJNA365733	SAMN06267855	SRR5272259	3300027896
GVMAG-S-1041352-77	GVMAG	SC4	MGVL29	27.0809	383728	89	64101	146184	8	Freshwater	high	medium	medium		PRJNA365735	SAMN06267857	SRR5272491	3300003910
GVMAG-S-1041352-47	GVMAG	SC7	MGVL32	33.0543	835475	79	31510	85096	37	Freshwater	high	low	medium		PRJNA365735	SAMN06267857	SRR5272491	3300003910
GVMAG-S-1041355-65	GVMAG	SC2	Iridoviruses	32.1875	317825	90	27333	52034	16	Freshwater	high	low	high		PRJNA365736	SAMN06267858	SRR5272498	3300003860
GVMAG-S-1041355-83	GVMAG	SC2	Ascoviruses	35.8161	213284	87	11648	40469	19	Freshwater	high	low	high		PRJNA365736	SAMN06267858	SRR5272498	3300003860
GVMAG-S-1037362-75	GVMAG	SC3	Prasinoviruses	38.8496	287385	92	22111	78895	14	Marine	high	medium	medium	1037362	PRJNA365957	SAMN06267864	SRR5265131	3300003216		18
GVMAG-S-1037362-78	GVMAG	SC3	Prasinoviruses	40.8282	231497	93	8081	21194	28	Marine	high	medium	medium	1037362	PRJNA365957	SAMN06267864	SRR5265131	3300003216		18
GVMAG-M-3300025767-13	GVMAG	SC9	MGVL57	30.2055	326699	89	27126	51038	17	Marine	high	low	high	1037371	PRJNA365960	SAMN06267867	SRR5265136	3300025767		18
GVMAG-S-1037371-165	GVMAG	SC3	Prasinoviruses	43.7774	150484	95	27484	66028	7	Marine	medium	low	medium	1037371	PRJNA365960	SAMN06267867	SRR5265136	3300025767		18
GVMAG-M-3300025767-17	GVMAG	SC9	MGVL51	27.7297	302113	89	22024	61019	15	Marine	high	medium	medium	1037371	PRJNA365960	SAMN06267867	SRR5265136	3300025767		18
GVMAG-M-3300025767-21	GVMAG	SC9	MGVL55	34.1773	322190	90	10618	27975	32	Marine	high	low	medium	1037371	PRJNA365960	SAMN06267867	SRR5265136	3300025767		18
GVMAG-M-3300025767-29	GVMAG	SC9	MGVL37	27.29	286937	85	15033	26415	25	Marine	medium	low	medium	1037371	PRJNA365960	SAMN06267867	SRR5265136	3300025767		18
GVMAG-S-1037377-112	GVMAG	SC3	Prasinoviruses	43.8952	165893	93	18945	42981	10	Marine	high	low	high	1037377	PRJNA365962	SAMN06267869	SRR5265137	3300025695		18
GVMAG-S-1037377-56	GVMAG	SC10	MGVL62	27.2376	518977	91	129342	139090	20	Marine	high	high	low	1037377	PRJNA365962	SAMN06267869	SRR5265137	3300025695		18
GVMAG-M-3300025695-27	GVMAG	SC10	MGVL62	23.5014	224038	88	26719	50239	11	Marine	medium	low	medium	1037377	PRJNA365962	SAMN06267869	SRR5265137	3300025695		18
GVMAG-S-1037377-104	GVMAG	SC3	Prasinoviruses	44.2245	215107	93	19172	34221	14	Marine	high	medium	medium	1037377	PRJNA365962	SAMN06267869	SRR5265137	3300025695		18
GVMAG-S-1037377-105	GVMAG	SC3	MGVL28	40.2131	188329	92	10732	22595	19	Marine	high	low	medium	1037377	PRJNA365962	SAMN06267869	SRR5265137	3300025695		18
GVMAG-M-3300025695-2	GVMAG	SC10	Tetraselmisviruses	29.7991	169411	89	10777	15884	18	Marine	medium	low	medium	1037377	PRJNA365962	SAMN06267869	SRR5265137	3300025695		18
GVMAG-M-3300025617-32	GVMAG	SC9	MGVL57	31.9701	307781	93	11151	29495	26	Marine	high	low	medium	1037383	PRJNA365964	SAMN06267871	SRR5265138	3300025617		18
GVMAG-S-1037383-93	GVMAG	SC9	MGVL57	33.7659	266642	91	7995	29495	32	Marine	high	low	medium	1037383	PRJNA365964	SAMN06267871	SRR5265138	3300003410		18
GVMAG-S-1037383-112	GVMAG	SC3	Prasinoviruses	43.949	195877	93	12570	23831	18	Marine	high	medium	medium	1037383	PRJNA365964	SAMN06267871	SRR5265138	3300003410		18
GVMAG-M-3300003410-18	GVMAG	SC10	MGVL60	24.2399	327905	92	16306	22734	27	Marine	high	low	medium	1037383	PRJNA365964	SAMN06267871	SRR5265138	3300003410		18
GVMAG-S-1035112-32	GVMAG	SC9	MGVL57	35.5493	487110	88	31711	59658	18	Freshwater	high	low	high	1035112	PRJNA366051	SAMN06267917		3300003918		17
GVMAG-S-1035112-36	GVMAG	SC9	MGVL57	48.3861	193014	89	20807	44617	10	Freshwater	low	medium	low	1035112	PRJNA366051	SAMN06267917		3300003918		17
GVMAG-S-1035112-41	GVMAG	SC9	MGVL56	44.9565	298475	87	12828	24852	28	Freshwater	high	low	medium	1035112	PRJNA366051	SAMN06267917		3300003918		17
GVMAG-M-3300003404-4	GVMAG	SC9	MGVL55	37.9788	403301	90	26592	54692	21	Freshwater	high	low	high	1035118	PRJNA366889	SAMN06267919	SRR5260497	3300003404		17
GVMAG-M-3300027707-28	GVMAG	SC9	MGVL41	30.4333	366211	91	23763	53331	20	Freshwater	high	low	high	1035118	PRJNA366889	SAMN06267919	SRR5260497	3300027707		17
GVMAG-M-3300027707-10	GVMAG	SC9	YLMV	28.0342	238876	91	26899	42796	12	Freshwater	high	low	high	1035118	PRJNA366889	SAMN06267919	SRR5260497	3300027707		17
GVMAG-M-3300027707-33	GVMAG	SC1	Asfarviruses	29.6708	337477	88	20830	38389	21	Freshwater	high	low	high	1035118	PRJNA366889	SAMN06267919	SRR5260497	3300027707		17
GVMAG-M-3300027707-23	GVMAG	SC6	Cafeteriaviruses	23.6673	390265	83	7173	15570	55	Freshwater	high	low	low	1035118	PRJNA366889	SAMN06267919	SRR5260497	3300027707		17
GVMAG-M-3300027707-2	GVMAG	SC9	Prymnesioviruses	27.7493	228611	88	8150	11306	30	Freshwater	high	low	low	1035118	PRJNA366889	SAMN06267919	SRR5260497	3300027707		17
GVMAG-M-3300027707-43	GVMAG	SC9	MGVL55	36.4172	291969	91	10928	38637	25	Freshwater	medium	low	medium	1035118	PRJNA366889	SAMN06267919	SRR5260497	3300027707		17
GVMAG-M-3300027707-39	GVMAG	SC6	Cafeteriaviruses	23.3355	452191	87	13338	36619	37	Freshwater	medium	low	medium	1035118	PRJNA366889	SAMN06267919	SRR5260497	3300027707		17
GVMAG-M-3300005662-30	GVMAG	SC9	MGVL57	29.6452	352070	92	35925	77470	16	Freshwater	high	low	high	1035121	PRJNA366890	SAMN06267920	SRR5260498	3300005662		17
GVMAG-M-3300005662-68	GVMAG	SC9	MGVL54	39.8651	383591	89	15165	50840	29	Freshwater	high	low	high	1035121	PRJNA366890	SAMN06267920	SRR5260498	3300005662		17
GVMAG-M-3300005662-62	GVMAG	SC9	MGVL52	29.5805	400457	89	37564	46666	17	Freshwater	high	low	high	1035121	PRJNA366890	SAMN06267920	SRR5260498	3300005662		17
GVMAG-S-3300005662-156	GVMAG	SC9	MGVL57	37.2374	358392	88	15745	40541	26	Freshwater	high	low	high	1035121	PRJNA366890	SAMN06267920	SRR5260498	3300005662		17
GVMAG-M-3300005662-28	GVMAG	SC2	MGVL23	25.7097	186105	88	12812	34515	18	Freshwater	high	low	high	1035121	PRJNA366890	SAMN06267920	SRR5260498	3300005662		17
GVMAG-S-3300005662-174	GVMAG	SC9	MGVL56	40.0986	332204	89	18453	33552	25	Freshwater	high	low	high	1035121	PRJNA366890	SAMN06267920	SRR5260498	3300005662		17
GVMAG-S-3300005662-218	GVMAG	SC8	MGVL36	50.5925	283643	88	18014	33144	21	Freshwater	high	low	high	1035121	PRJNA366890	SAMN06267920	SRR5260498	3300005662		17
GVMAG-M-3300005662-20	GVMAG	SC9	MGVL51	25.9128	577676	88	9176	32316	66	Freshwater	high	medium	low	1035121	PRJNA366890	SAMN06267920	SRR5260498	3300005662		17
GVMAG-M-3300005662-3	GVMAG	SC1	MGVL5	22.6402	538016	90	10208	27474	56	Freshwater	high	high	low	1035121	PRJNA366890	SAMN06267920	SRR5260498	3300005662		17
GVMAG-S-3300005662-202	GVMAG	SC9	MGVL54	37.3119	177067	89	6246	14259	25	Freshwater	medium	low	low	1035121	PRJNA366890	SAMN06267920	SRR5260498	3300005662		17
GVMAG-S-3300005662-70	GVMAG	SC7	MGVL32	35.1366	308476	88	8593	12986	38	Freshwater	medium	low	low	1035121	PRJNA366890	SAMN06267920	SRR5260498	3300005662		17
GVMAG-S-3300005662-233	GVMAG	SC9	MGVL44	38.8467	177866	88	8462	12495	22	Freshwater	medium	low	low	1035121	PRJNA366890	SAMN06267920	SRR5260498	3300005662		17
GVMAG-S-3300005662-199	GVMAG	SC9	YLMV	38.5236	209482	87	7123	12075	29	Freshwater	high	low	low	1035121	PRJNA366890	SAMN06267920	SRR5260498	3300005662		17
GVMAG-M-3300005662-29	GVMAG	SC9	MGVL44	40.5493	297993	89	35117	53880	15	Freshwater	high	medium	medium	1035121	PRJNA366890	SAMN06267920	SRR5260498	3300005662		17
GVMAG-M-3300005662-25	GVMAG	SC9	MGVL43	31.9306	351127	88	23870	39083	20	Freshwater	high	medium	medium	1035121	PRJNA366890	SAMN06267920	SRR5260498	3300005662		17
GVMAG-S-3300005662-148	GVMAG	SC9	MGVL56	44.8831	433533	90	18761	38595	26	Freshwater	high	medium	medium	1035121	PRJNA366890	SAMN06267920	SRR5260498	3300005662		17
GVMAG-S-3300005662-190	GVMAG	SC9	MGVL44	33.2291	295997	84	10273	34914	27	Freshwater	medium	low	medium	1035121	PRJNA366890	SAMN06267920	SRR5260498	3300005662		17
GVMAG-S-3300005662-220	GVMAG	SC9	MGVL41	41.9506	278382	92	14141	29140	22	Freshwater	high	low	medium	1035121	PRJNA366890	SAMN06267920	SRR5260498	3300005662		17
GVMAG-M-3300005662-48	GVMAG	SC9	MGVL57	39.6707	215731	89	9596	29062	22	Freshwater	medium	low	medium	1035121	PRJNA366890	SAMN06267920	SRR5260498	3300005662		17
GVMAG-S-3300005662-140	GVMAG	SC9	MGVL41	32.4086	339978	91	12163	25411	31	Freshwater	high	medium	medium	1035121	PRJNA366890	SAMN06267920	SRR5260498	3300005662		17
GVMAG-M-3300005662-5	GVMAG	SC9	MGVL41	40.0046	208001	93	9352	25114	21	Freshwater	high	low	medium	1035121	PRJNA366890	SAMN06267920	SRR5260498	3300005662		17
GVMAG-S-3300005662-203	GVMAG	SC9	MGVL44	42.4745	232398	87	10711	23890	23	Freshwater	medium	low	medium	1035121	PRJNA366890	SAMN06267920	SRR5260498	3300005662		17
GVMAG-S-3300005662-166	GVMAG	SC9	MGVL57	39.273	339136	86	10288	23712	35	Freshwater	medium	low	medium	1035121	PRJNA366890	SAMN06267920	SRR5260498	3300005662		17
GVMAG-S-3300005662-251	GVMAG	SC9	MGVL57	40.1289	192021	89	8113	23024	24	Freshwater	medium	low	medium	1035121	PRJNA366890	SAMN06267920	SRR5260498	3300005662		17
GVMAG-S-3300005662-175	GVMAG	SC8	MGVL35	39.8537	300258	89	12379	21003	29	Freshwater	high	low	medium	1035121	PRJNA366890	SAMN06267920	SRR5260498	3300005662		17
GVMAG-M-3300005662-19	GVMAG	SC10	MGVL61	21.6788	353359	89	7974	18786	45	Freshwater	medium	medium	medium	1035121	PRJNA366890	SAMN06267920	SRR5260498	3300005662		17
GVMAG-M-3300027769-19	GVMAG	SC9	MGVL44	41.7527	262160	90	30532	48180	11	Freshwater	high	low	high	1035124	PRJNA366891	SAMN06267921	SRR5260493	3300027769		17
GVMAG-M-3300003413-11	GVMAG	SC9	MGVL44	34.055	375058	86	24200	46933	22	Freshwater	high	low	high	1035124	PRJNA366891	SAMN06267921	SRR5260493	3300003413		17
GVMAG-S-1035124-71	GVMAG	SC6	Klosneuviruses	33.4486	157062	85	8201	18366	19	Freshwater	low	low	low	1035124	PRJNA366891	SAMN06267921	SRR5260493	3300003413		17
GVMAG-M-3300027769-4	GVMAG	SC9	MGVL44	37.7766	449874	91	276166	276166	4	Freshwater	high	medium	medium	1035124	PRJNA366891	SAMN06267921	SRR5260493	3300027769		17
GVMAG-S-1035124-107	GVMAG	SC1	MGVL5	19.7661	239202	90	55079	67284	7	Freshwater	medium	medium	medium	1035124	PRJNA366891	SAMN06267921	SRR5260493	3300003413		17
GVMAG-S-1035124-42	GVMAG	SC9	MGVL51	26.6077	428884	88	9307	38766	45	Freshwater	high	low	medium	1035124	PRJNA366891	SAMN06267921	SRR5260493	3300003413		17
GVMAG-S-1035124-35	GVMAG	SC9	MGVL51	26.9394	541976	85	20116	37823	38	Freshwater	high	medium	medium	1035124	PRJNA366891	SAMN06267921	SRR5260493	3300003413		17
GVMAG-S-1035124-85	GVMAG	SC8	MGVL36	37.8978	243207	91	9440	20559	26	Freshwater	high	medium	medium	1035124	PRJNA366891	SAMN06267921	SRR5260493	3300003413		17
GVMAG-S-1035133-146	GVMAG	SC8	MGVL33	40.7167	217427	94	137688	137688	2	Freshwater	high	medium	medium	1035133	PRJNA366894	SAMN06267924		3300003497		17
GVMAG-S-1035142-103	GVMAG	SC3	YLPV	50.6908	186801	91	15605	23900	16	Freshwater	high	medium	medium	1035142	PRJNA366897	SAMN06267927		3300003616		17
GVMAG-M-3300027804-12	GVMAG	SC8	MGVL36	40.2047	392959	93	22284	41254	21	Freshwater	high	low	high	1035145	PRJNA366898	SAMN06267928	SRR5204453	3300027804		17
GVMAG-M-3300027804-17	GVMAG	SC9	YLMV	24.8215	429768	91	62398	99947	12	Freshwater	high	high	low	1035145	PRJNA366898	SAMN06267928	SRR5204453	3300027804		17
GVMAG-S-1035145-40	GVMAG	SC2	MGVL21	52.3777	1051183	55	18494	45666	63	Freshwater	medium	high	low	1035145	PRJNA366898	SAMN06267928	SRR5204453	3300004240		17
GVMAG-S-1035145-78	GVMAG	SC8	MGVL34	35.941	539816	75	9322	25733	61	Freshwater	high	low	low	1035145	PRJNA366898	SAMN06267928	SRR5204453	3300004240		17
GVMAG-M-3300027804-36	GVMAG	SC9	YLMV	30.4671	200843	88	42073	88328	5	Freshwater	medium	low	medium	1035145	PRJNA366898	SAMN06267928	SRR5204453	3300027804		17
GVMAG-M-3300004240-17	GVMAG	SC9	MGVL51	27.6812	474452	91	22830	55285	29	Freshwater	high	medium	medium	1035145	PRJNA366898	SAMN06267928	SRR5204453	3300004240		17
GVMAG-S-1035145-108	GVMAG	SC9	MGVL54	39.8747	453230	90	29237	53828	23	Freshwater	high	medium	medium	1035145	PRJNA366898	SAMN06267928	SRR5204453	3300004240		17
GVMAG-M-3300004240-13	GVMAG	SC10	Tetraselmisviruses	19.9584	345348	84	9686	36487	37	Freshwater	medium	low	medium	1035145	PRJNA366898	SAMN06267928	SRR5204453	3300004240		17
GVMAG-M-3300027804-59	GVMAG	SC8	MGVL36	40.1332	262411	91	14376	28855	20	Freshwater	high	low	medium	1035145	PRJNA366898	SAMN06267928	SRR5204453	3300027804		17
GVMAG-S-1035145-107	GVMAG	SC9	YLMV	36.8869	379652	89	10615	25648	37	Freshwater	medium	low	medium	1035145	PRJNA366898	SAMN06267928	SRR5204453	3300004240		17
GVMAG-M-3300004240-8	GVMAG	SC9	YLMV	26.7207	319789	85	7584	22605	42	Freshwater	medium	low	medium	1035145	PRJNA366898	SAMN06267928	SRR5204453	3300004240		17
GVMAG-S-1035145-149	GVMAG	SC9	MGVL44	31.2135	227533	87	10511	21994	24	Freshwater	medium	medium	medium	1035145	PRJNA366898	SAMN06267928	SRR5204453	3300004240		17
GVMAG-S-1035145-175	GVMAG	SC9	OLPV	39.2612	138740	91	9090	18262	16	Freshwater	medium	low	medium	1035145	PRJNA366898	SAMN06267928	SRR5204453	3300004240		17
GVMAG-M-3300027697-22	GVMAG	SC2	Iridoviruses	33.3486	189768	91	9692	28546	21	Freshwater	medium	high	low	1035148	PRJNA366899	SAMN06267929		3300027697		17
GVMAG-S-1035192-18	GVMAG	SC9	MGVL51	33.8768	666361	89	9728	23559	72	Freshwater	high	medium	low		PRJNA366906	SAMN06267936	SRR5204463	3300004804
GVMAG-S-1035225-37	GVMAG	SC8	MGVL33	48.954	218795	91	32975	42835	9	Freshwater	medium	low	medium		PRJNA366917	SAMN06267947	SRR5260656	3300006116
GVMAG-S-1035231-53	GVMAG	SC8	MGVL33	36.5415	210060	94	55413	69971	8	Freshwater	high	medium	medium		PRJNA366919	SAMN06267949	SRR5204465	3300004807
GVMAG-M-3300004807-10	GVMAG	SC10	MGVL63	33.4215	425169	88	10200	39728	42	Freshwater	medium	medium	medium		PRJNA366919	SAMN06267949	SRR5204465	3300004807
GVMAG-S-1035261-36	GVMAG	SC3	YLPV	46.5201	139529	91	7463	14091	19	Freshwater	high	medium	low		PRJNA366929	SAMN06267959	SRR5260685	3300006105
GVMAG-S-1035285-31	GVMAG	SC8	MGVL33	36.9632	140307	94	12207	17489	13	Freshwater	high	low	medium		PRJNA366937	SAMN06267967	SRR5260746	3300004777
GVMAG-S-1035285-32	GVMAG	SC8	MGVL33	38.9449	158845	88	9164	16086	18	Freshwater	medium	medium	medium		PRJNA366937	SAMN06267967	SRR5260746	3300004777
GVMAG-S-1035294-19	GVMAG	SC3	YLPV	49.6097	300903	92	29528	55793	13	Freshwater	high	medium	medium		PRJNA366940	SAMN06267970	SRR5260759	3300003934
GVMAG-S-1035294-15	GVMAG	SC8	MGVL36	44.0739	236920	93	19450	24314	17	Freshwater	medium	medium	medium		PRJNA366940	SAMN06267970	SRR5260759	3300003934
GVMAG-S-1035300-1	GVMAG	SC9	MGVL41	37.2219	268463	91	20124	42766	18	Freshwater	high	low	high		PRJNA366942	SAMN06267972	SRR5260755	3300003941
GVMAG-S-1035303-19	GVMAG	SC8	MGVL34	42.8343	191447	90	8003	18780	24	Freshwater	high	low	medium		PRJNA366943	SAMN06267973	SRR5260758	3300006106
GVMAG-S-1035324-5	GVMAG	SC8	MGVL34	45.3924	180570	93	8851	17826	22	Freshwater	medium	low	medium		PRJNA366950	SAMN06267980	SRR5260840	3300003802
GVMAG-S-1035333-4	GVMAG	SC4	MGVL29	26.145	115697	87	6537	11330	18	Freshwater	low	low	low		PRJNA366953	SAMN06267983	SRR5260836	3300003821
GVMAG-S-1035348-10	GVMAG	SC6	MGVL31	25.4155	421342	91	22759	54962	29	Freshwater	high	low	high		PRJNA366958	SAMN06267988	SRR5260891	3300006111
GVMAG-S-1035357-3	GVMAG	SC8	MGVL36	28.4517	463277	93	16141	31623	36	Freshwater	high	medium	medium		PRJNA366961	SAMN06267991	SRR5260895	3300003785
GVMAG-M-3300004806-7	GVMAG	SC8	MGVL36	29.5457	437665	93	39516	95136	13	Freshwater	high	low	high		PRJNA365892	SAMN06267994	SRR5204520	3300004806
GVMAG-M-3300004806-1	GVMAG	SC8	MGVL35	40.6292	319049	93	37780	76602	11	Freshwater	high	low	high		PRJNA365892	SAMN06267994	SRR5204520	3300004806
GVMAG-M-3300004806-22	GVMAG	SC8	MGVL36	28.5272	272186	91	8547	21150	30	Freshwater	high	medium	medium		PRJNA365892	SAMN06267994	SRR5204520	3300004806
GVMAG-M-3300006108-3	GVMAG	SC8	MGVL33	41.9568	157710	91	23567	33927	9	Freshwater	medium	low	medium		PRJNA365900	SAMN06268002	SRR5260925	3300006108
GVMAG-M-3300006119-4	GVMAG	SC8	MGVL33	54.4717	190433	94	21912	50129	11	Freshwater	high	medium	medium		PRJNA365904	SAMN06268006	SRR5261041	3300006119
GVMAG-S-1035414-12	GVMAG	SC8	MGVL34	36.0821	375851	90	12619	27912	32	Freshwater	high	low	medium		PRJNA365908	SAMN06268010	SRR5261044	3300006109
GVMAG-M-3300025783-2	GVMAG	SC9	YLMV	22.3882	428119	89	20147	55437	23	Freshwater	high	low	high		PRJNA365909	SAMN06268011	SRR5261471	3300025783
GVMAG-S-1035420-25	GVMAG	SC2	MGVL14	31.1525	189879	92	16989	19147	14	Freshwater	high	medium	medium		PRJNA365910	SAMN06268012	SRR5261468	3300003826
GVMAG-S-1035423-6	GVMAG	SC9	MGVSL11	23.7759	496094	88	10376	92315	50	Freshwater	high	medium	medium		PRJNA365911	SAMN06268013	SRR5261467	3300006124
GVMAG-M-3300006124-6	GVMAG	SC9	YLMV	35.3289	229073	87	47448	72183	7	Freshwater	medium	low	medium		PRJNA365911	SAMN06268013	SRR5261467	3300006124
GVMAG-S-1035435-20	GVMAG	SC7	MGVL32	30.213	478036	85	15397	40877	38	Freshwater	high	low	medium		PRJNA365915	SAMN06268017	SRR5261473	3300003814
GVMAG-M-3300027785-8	GVMAG	SC4	MGVL29	24.6668	310527	91	100666	109227	5	Freshwater	high	medium	medium	1035079	PRJNA366040	SAMN06268088	SRR5260285	3300027785		17
GVMAG-S-1035079-49	GVMAG	SC8	MGVL33	30.7671	153170	93	9010	16755	17	Freshwater	medium	medium	medium	1035079	PRJNA366040	SAMN06268088	SRR5260285	3300027785		17
GVMAG-S-1035082-51	GVMAG	SC9	MGVL54	38.88	464213	88	26960	55762	25	Freshwater	high	low	high	1035082	PRJNA366041	SAMN06268089	SRR5260286	3300027798		17
GVMAG-S-1035082-44	GVMAG	SC4	MGVL29	24.9301	307058	88	38944	54230	19	Freshwater	high	low	high	1035082	PRJNA366041	SAMN06268089	SRR5260286	3300027798		17
GVMAG-S-1035082-55	GVMAG	SC9	MGVL54	39.1663	401225	88	16985	49140	29	Freshwater	high	low	high	1035082	PRJNA366041	SAMN06268089	SRR5260286	3300027798		17
GVMAG-S-1035082-32	GVMAG	SC10	MGVL59	28.6177	595841	89	18090	108075	35	Freshwater	high	medium	medium	1035082	PRJNA366041	SAMN06268089	SRR5260286	3300027798		17
GVMAG-M-3300027798-19	GVMAG	SC4	MGVL29	26.8953	293356	89	29206	88522	16	Freshwater	medium	low	medium	1035082	PRJNA366041	SAMN06268089	SRR5260286	3300027798		17
GVMAG-S-1035082-103	GVMAG	SC4	MGVL29	26.7348	293445	88	35803	71945	12	Freshwater	medium	medium	medium	1035082	PRJNA366041	SAMN06268089	SRR5260286	3300027798		17
GVMAG-S-1035082-69	GVMAG	SC9	MGVL47	35.0966	386710	91	18235	54207	27	Freshwater	high	medium	medium	1035082	PRJNA366041	SAMN06268089	SRR5260286	3300027798		17
GVMAG-S-1035082-76	GVMAG	SC9	MGVL57	38.1778	340541	88	12674	38487	29	Freshwater	high	medium	medium	1035082	PRJNA366041	SAMN06268089	SRR5260286	3300027798		17
GVMAG-M-3300027798-6	GVMAG	SC8	MGVL36	40.9866	209061	89	11985	30265	19	Freshwater	medium	medium	medium	1035082	PRJNA366041	SAMN06268089	SRR5260286	3300027798		17
GVMAG-S-1035082-40	GVMAG	SC9	MGVL51	33.5777	379305	88	10273	29531	38	Freshwater	high	low	medium	1035082	PRJNA366041	SAMN06268089	SRR5260286	3300027798		17
GVMAG-S-1035082-66	GVMAG	SC9	OLPV	35.6376	241526	90	11162	23931	25	Freshwater	medium	low	medium	1035082	PRJNA366041	SAMN06268089	SRR5260286	3300027798		17
GVMAG-S-1035082-112	GVMAG	SC9	MGVL57	36.4675	176952	88	7357	16255	23	Freshwater	medium	low	medium	1035082	PRJNA366041	SAMN06268089	SRR5260286	3300027798		17
GVMAG-S-1035085-42	GVMAG	SC10	MGVL59	32.9982	373960	93	21836	64247	19	Freshwater	high	low	high	1035085	PRJNA366042	SAMN06268090	SRR5260287	3300003393		17
GVMAG-S-1035085-55	GVMAG	SC10	MGVL59	34.8702	306459	89	18403	64449	20	Freshwater	high	medium	medium	1035085	PRJNA366042	SAMN06268090	SRR5260287	3300003393		17
GVMAG-S-1035088-123	GVMAG	SC9	Prymnesioviruses	25.4352	315205	90	30846	67402	15	Freshwater	high	low	high	1035088	PRJNA366043	SAMN06268091	SRR5260362	3300003388		17
GVMAG-S-1035088-145	GVMAG	SC9	MGVL41	32.8314	260254	90	36068	65304	11	Freshwater	high	low	high	1035088	PRJNA366043	SAMN06268091	SRR5260362	3300003388		17
GVMAG-S-1035088-40	GVMAG	SC9	YLMV	31.3869	465254	87	8820	52691	53	Freshwater	medium	medium	low	1035088	PRJNA366043	SAMN06268091	SRR5260362	3300003388		17
GVMAG-S-1035088-45	GVMAG	SC9	Prymnesioviruses	27.9986	629364	86	11813	31221	59	Freshwater	high	high	low	1035088	PRJNA366043	SAMN06268091	SRR5260362	3300003388		17
GVMAG-S-1035088-157	GVMAG	SC8	MGVL33	39.0289	174614	93	10368	33454	16	Freshwater	high	medium	medium	1035088	PRJNA366043	SAMN06268091	SRR5260362	3300003388		17
GVMAG-S-1035088-118	GVMAG	SC10	MGVL62	24.336	224827	91	12313	23945	20	Freshwater	medium	low	medium	1035088	PRJNA366043	SAMN06268091	SRR5260362	3300003388		17
GVMAG-M-3300003388-6	GVMAG	SC9	Prymnesioviruses	26.2808	248862	84	7856	16078	32	Freshwater	medium	medium	medium	1035088	PRJNA366043	SAMN06268091	SRR5260362	3300003388		17
GVMAG-S-1035091-31	GVMAG	SC9	Prymnesioviruses	27.6732	304547	88	44802	60815	9	Freshwater	high	medium	medium	1035091	PRJNA366044	SAMN06268092	SRR5260432	3300003411		17
GVMAG-S-1035094-20	GVMAG	SC8	MGVL33	37.7911	74896	91	7269	18838	9	Freshwater	low	low	low	1035094	PRJNA366045	SAMN06268093	SRR5260390	3300027732		17
GVMAG-M-3300027732-33	GVMAG	SC9	MGVL57	38.1737	499239	87	35170	60061	20	Freshwater	high	medium	medium	1035094	PRJNA366045	SAMN06268093	SRR5260390	3300027732		17
GVMAG-S-1035100-100	GVMAG	SC8	MGVL34	39.9197	380171	92	20650	84948	18	Freshwater	high	low	high	1035100	PRJNA366047	SAMN06268095	SRR5260446	3300004054		17
GVMAG-M-3300027892-70	GVMAG	SC9	MGVL57	36.4106	481189	89	35587	80844	15	Freshwater	high	low	high	1035100	PRJNA366047	SAMN06268095	SRR5260446	3300027892		17
GVMAG-M-3300027892-54	GVMAG	SC9	YLMV	26.5725	318656	88	38060	55564	19	Freshwater	high	low	high	1035100	PRJNA366047	SAMN06268095	SRR5260446	3300027892		17
GVMAG-M-3300027892-69	GVMAG	SC9	MGVL57	35.4498	341802	88	20154	48868	21	Freshwater	high	low	high	1035100	PRJNA366047	SAMN06268095	SRR5260446	3300027892		17
GVMAG-M-3300027892-57	GVMAG	SC9	MGVL57	38.6273	323748	89	25456	48124	19	Freshwater	high	low	high	1035100	PRJNA366047	SAMN06268095	SRR5260446	3300027892		17
GVMAG-M-3300027892-35	GVMAG	SC9	MGVL57	38.6502	205567	89	22931	42525	11	Freshwater	high	low	high	1035100	PRJNA366047	SAMN06268095	SRR5260446	3300027892		17
GVMAG-M-3300027892-5	GVMAG	SC9	YLMV	27.3655	425371	86	6560	13750	62	Freshwater	high	medium	low	1035100	PRJNA366047	SAMN06268095	SRR5260446	3300027892		17
GVMAG-M-3300005517-13	GVMAG	SC9	YLMV	28.4444	208013	86	7008	12939	30	Freshwater	medium	low	low	1035100	PRJNA366047	SAMN06268095	SRR5260446	3300005517		17
GVMAG-S-1035100-98	GVMAG	SC9	MGVL41	38.1637	253010	92	6791	10993	37	Freshwater	high	medium	low	1035100	PRJNA366047	SAMN06268095	SRR5260446	3300004054		17
GVMAG-S-3300005517-106	GVMAG	SC10	MGVL62	24.5707	78504	90	7535	8836	12	Freshwater	medium	low	low	1035100	PRJNA366047	SAMN06268095	SRR5260446	3300005517		17
GVMAG-M-3300027892-27	GVMAG	SC9	YLMV	25.9494	310223	91	25338	75923	16	Freshwater	medium	medium	medium	1035100	PRJNA366047	SAMN06268095	SRR5260446	3300027892		17
GVMAG-M-3300027892-52	GVMAG	SC9	MGVL41	28.9169	252700	92	28497	66553	14	Freshwater	medium	low	medium	1035100	PRJNA366047	SAMN06268095	SRR5260446	3300027892		17
GVMAG-S-1035100-96	GVMAG	SC10	Tetraselmisviruses	49.2538	291669	93	20788	62210	19	Freshwater	high	medium	medium	1035100	PRJNA366047	SAMN06268095	SRR5260446	3300004054		17
GVMAG-M-3300027892-21	GVMAG	SC9	MGVL49	32.5886	199168	92	16423	42854	15	Freshwater	medium	low	medium	1035100	PRJNA366047	SAMN06268095	SRR5260446	3300027892		17
GVMAG-S-1035100-105	GVMAG	SC8	MGVL36	49.4712	148270	92	29759	34744	7	Freshwater	medium	low	medium	1035100	PRJNA366047	SAMN06268095	SRR5260446	3300004054		17
GVMAG-S-1035100-124	GVMAG	SC8	MGVL35	45.7058	202703	86	7823	32330	24	Freshwater	medium	medium	medium	1035100	PRJNA366047	SAMN06268095	SRR5260446	3300004054		17
GVMAG-M-3300005517-19	GVMAG	SC9	MGVL52	33.7734	471406	90	14917	31160	39	Freshwater	high	low	medium	1035100	PRJNA366047	SAMN06268095	SRR5260446	3300005517		17
GVMAG-M-3300027892-64	GVMAG	SC9	OLPV	31.485	331059	92	10456	28481	35	Freshwater	high	medium	medium	1035100	PRJNA366047	SAMN06268095	SRR5260446	3300027892		17
GVMAG-M-3300027892-81	GVMAG	SC9	OLPV	38.4067	261590	92	13885	28451	20	Freshwater	medium	low	medium	1035100	PRJNA366047	SAMN06268095	SRR5260446	3300027892		17
GVMAG-M-3300004054-2	GVMAG	SC9	YLMV	26.6487	281909	87	9067	26609	32	Freshwater	medium	medium	medium	1035100	PRJNA366047	SAMN06268095	SRR5260446	3300004054		17
GVMAG-S-3300005517-64	GVMAG	SC9	YLMV	42.9943	378483	88	13931	22965	29	Freshwater	high	low	medium	1035100	PRJNA366047	SAMN06268095	SRR5260446	3300005517		17
GVMAG-M-3300005517-3	GVMAG	SC10	Tetraselmisviruses	34.9379	180938	89	10332	19413	19	Freshwater	medium	low	medium	1035100	PRJNA366047	SAMN06268095	SRR5260446	3300005517		17
GVMAG-S-1035103-41	GVMAG	SC9	MGVL57	34.0621	288940	88	10645	20095	31	Freshwater	high	low	medium	1035103	PRJNA366048	SAMN06268096		3300003919		17
GVMAG-S-1035106-56	GVMAG	SC9	YLMV	32.4553	85379	87	8025	10699	11	Freshwater	low	low	low	1035106	PRJNA366049	SAMN06268097		3300003920		17
GVMAG-S-1035106-53	GVMAG	SC9	MGVL57	48.3004	266706	90	10152	21828	28	Freshwater	medium	low	medium	1035106	PRJNA366049	SAMN06268097		3300003920		17
GVMAG-M-3300003395-8	GVMAG	SC9	YLMV	26.0059	443331	88	20630	37258	30	Freshwater	high	low	high	1035109	PRJNA366050	SAMN06268098	SRR5260494	3300003395		17
GVMAG-S-3300004128-12	GVMAG	SC9	YLMV	26.8969	521674	90	11040	35733	54	Freshwater	medium	high	low	1035109	PRJNA366050	SAMN06268098	SRR5260494	3300004128		17
GVMAG-M-3300004128-5	GVMAG	SC9	YLMV	26.5372	519821	90	8235	21833	64	Freshwater	high	high	low	1035109	PRJNA366050	SAMN06268098	SRR5260494	3300004128		17
GVMAG-S-3300004128-37	GVMAG	SC9	MGVL55	29.7597	157162	84	7454	12081	21	Freshwater	medium	low	low	1035109	PRJNA366050	SAMN06268098	SRR5260494	3300004128		17
GVMAG-S-3300004128-22	GVMAG	SC9	MGVL49	32.1937	310464	91	15239	43500	24	Freshwater	medium	low	medium	1035109	PRJNA366050	SAMN06268098	SRR5260494	3300004128		17
GVMAG-S-3300004128-18	GVMAG	SC10	Aureococcusviruses	41.6243	355081	84	10964	26258	35	Freshwater	medium	medium	medium	1035109	PRJNA366050	SAMN06268098	SRR5260494	3300004128		17
GVMAG-M-3300004128-2	GVMAG	SC9	YLMV	24.1699	351446	88	8225	18537	42	Freshwater	medium	low	medium	1035109	PRJNA366050	SAMN06268098	SRR5260494	3300004128		17
GVMAG-S-1030629-55	GVMAG	SC2	MGVL13	27.9312	132991	88	7367	12871	17	Marine	medium	low	low		PRJNA366059	SAMN06268330	SRR5251700	3300002483
GVMAG-S-1030632-69	GVMAG	SC9	MGVL42	28.283	425058	89	17750	54412	30	Marine	high	low	high		PRJNA366060	SAMN06268331	SRR5251701	3300002514
GVMAG-S-1030632-135	GVMAG	SC3	Prasinoviruses	34.1966	265901	89	74261	123337	4	Marine	high	medium	medium		PRJNA366060	SAMN06268331	SRR5251701	3300002514
GVMAG-S-1030632-100	GVMAG	SC2	Iridoviruses	44.2798	189608	85	9562	17325	21	Marine	medium	low	medium		PRJNA366060	SAMN06268331	SRR5251701	3300002514
GVMAG-M-3300001718-3	GVMAG	SC3	Prasinoviruses	40.3158	211272	92	7915	17845	27	Marine	high	medium	medium		PRJNA366250	SAMN06268350		3300001718
GVMAG-S-3300002186-40	GVMAG	SC2	Iridoviruses	31.307	280046	86	21864	52929	15	Marine	high	medium	medium		PRJNA366134	SAMN06268367	SRR5248168	3300002186
GVMAG-S-3300002186-34	GVMAG	SC10	MGVL62	22.4302	314018	85	10796	41818	31	Marine	medium	low	medium		PRJNA366134	SAMN06268367	SRR5248168	3300002186
GVMAG-M-3300002186-2	GVMAG	SC10	MGVL62	21.2765	277235	89	8933	15181	34	Marine	medium	low	medium		PRJNA366134	SAMN06268367	SRR5248168	3300002186
GVMAG-S-3300002153-41	GVMAG	SC9	Prymnesioviruses	29.2569	322768	86	33597	68233	14	Marine	high	low	high		PRJNA366135	SAMN06268368	SRR5248176	3300002153
GVMAG-S-1025707-429	GVMAG	SC2	MGVL10	36.9655	279450	83	21767	43282	15	Thermal springs	high	low	high	1025707	PRJNA366136	SAMN06268369	SRR5248875	3300002182		36
GVMAG-S-3300002092-30	GVMAG	SC8	MGVL33	52.1912	191513	92	16409	28620	13	Freshwater	medium	medium	medium	1023755	PRJNA366368	SAMN06268470	SRR6214538	3300002092		15
GVMAG-M-3300002092-9	GVMAG	SC6	MGVL31	26.1783	245535	88	10610	17386	24	Freshwater	medium	low	medium	1023755	PRJNA366368	SAMN06268470	SRR6214538	3300002092		15
GVMAG-M-3300001460-12	GVMAG	SC3	Prasinoviruses	41.7926	279157	91	15294	45731	20	Marine	high	medium	medium		PRJNA366334	SAMN06268580	SRR5247217	3300001460
GVMAG-M-3300025138-6	GVMAG	SC6	Cafeteriaviruses	22.4154	844129	91	13613	30119	71	Marine	high	medium	low		PRJNA366336	SAMN06268582	SRR5247224	3300025138
GVMAG-M-3300001589-9	GVMAG	SC10	MGVL67	24.2263	691650	88	8737	29159	84	Marine	high	medium	low		PRJNA366336	SAMN06268582	SRR5247224	3300001589
GVMAG-M-3300001589-6	GVMAG	SC9	MGVL42	28.5163	275741	92	23094	53439	14	Marine	medium	low	medium		PRJNA366336	SAMN06268582	SRR5247224	3300001589
GVMAG-M-3300025138-2	GVMAG	SC2	MGVL13	23.6242	211139	90	35863	46563	12	Marine	medium	low	medium		PRJNA366336	SAMN06268582	SRR5247224	3300025138
GVMAG-M-3300001589-11	GVMAG	SC10	MGVL67	24.8942	481868	89	10351	23196	46	Marine	high	low	medium		PRJNA366336	SAMN06268582	SRR5247224	3300001589
GVMAG-M-3300025168-6	GVMAG	SC10	MGVL58	24.7113	281822	87	10510	24990	27	Marine	high	medium	medium		PRJNA366337	SAMN06268583	SRR6207170	3300025168
GVMAG-M-3300020572-5	GVMAG	SC8	MGVL33	55.9886	200196	93	44453	78568	4	Freshwater	high	low	high	1004124	PRJNA366705	SAMN06268624	SRR6197932	3300020572		16
GVMAG-S-3300002307-39	GVMAG	SC3	YLPV	45.9783	193463	87	28413	68830	12	Freshwater	high	medium	medium	1027221	PRJNA366706	SAMN06268625	SRR6220867	3300002307		15
GVMAG-S-1017766-37	GVMAG	SC6	Megamimiviruses	37.6071	280439	89	10075	30547	26	Non-marine Saline and Alkaline	medium	low	medium	1017766	PRJNA366310	SAMN06268698	SRR5247127	3300001684		35
GVMAG-S-1006664-89	GVMAG	SC8	MGVL35	45.3941	475320	93	28744	76903	18	Freshwater	high	low	high		PRJNA366678	SAMN06268776	SRR6201526	3300027797
GVMAG-S-1006664-8	GVMAG	SC9	Prymnesioviruses	25.4812	435043	86	17335	64418	28	Freshwater	medium	high	low		PRJNA366678	SAMN06268776	SRR6201526	3300027797
GVMAG-S-1006664-151	GVMAG	SC9	MGVL44	40.085	127721	90	8283	14488	16	Freshwater	medium	low	low		PRJNA366678	SAMN06268776	SRR6201526	3300027797
GVMAG-M-3300027797-17	GVMAG	SC8	MGVL35	46.7345	159317	91	9101	13775	19	Freshwater	medium	low	low		PRJNA366678	SAMN06268776	SRR6201526	3300027797
GVMAG-S-1006664-155	GVMAG	SC8	MGVL35	40.9417	105936	87	7602	12572	14	Freshwater	medium	low	low		PRJNA366678	SAMN06268776	SRR6201526	3300027797
GVMAG-S-1006664-109	GVMAG	SC9	MGVL54	35.9183	188024	91	7374	10748	27	Freshwater	medium	low	low		PRJNA366678	SAMN06268776	SRR6201526	3300027797
GVMAG-M-3300027797-21	GVMAG	SC8	MGVL33	38.392	212904	89	14471	34066	17	Freshwater	medium	medium	medium		PRJNA366678	SAMN06268776	SRR6201526	3300027797
GVMAG-S-1006664-93	GVMAG	SC9	MGVL54	43.0175	362708	86	14406	26844	30	Freshwater	high	medium	medium		PRJNA366678	SAMN06268776	SRR6201526	3300027797
GVMAG-M-3300027797-6	GVMAG	SC10	MGVL62	36.6142	219991	89	7319	16176	28	Freshwater	medium	low	medium		PRJNA366678	SAMN06268776	SRR6201526	3300027797
GVMAG-M-3300000574-23	GVMAG	SC1	Asfarviruses	27.8144	214432	92	45232	86293	8	Freshwater	medium	low	medium	1001468	PRJNA366594	SAMN06268929	SRR6197866	3300000574		13
GVMAG-M-3300027720-1	GVMAG	SC9	YLMV	30.7403	236162	87	8192	14143	31	Freshwater	medium	low	low		PRJNA366505	SAMN06268982	SRR6201524	3300027720
GVMAG-M-3300000736-2	GVMAG	SC9	YLMV	28.0638	426361	91	149166	164237	6	Freshwater	high	medium	medium		PRJNA366505	SAMN06268982	SRR6201524	3300000736
GVMAG-S-1006661-47	GVMAG	SC6	Namaoviruses	26.1456	624227	89	21736	75190	37	Freshwater	high	low	medium		PRJNA366505	SAMN06268982	SRR6201524	3300000736
GVMAG-M-3300027720-18	GVMAG	SC8	MGVL34	32.3948	194386	86	25787	44157	12	Freshwater	medium	low	medium		PRJNA366505	SAMN06268982	SRR6201524	3300027720
GVMAG-S-1006661-59	GVMAG	SC10	MGVL62	32.1862	386066	85	13124	38160	35	Freshwater	high	low	medium		PRJNA366505	SAMN06268982	SRR6201524	3300000736
GVMAG-M-3300027720-8	GVMAG	SC9	YLMV	26.43	199811	88	20301	34029	14	Freshwater	medium	low	medium		PRJNA366505	SAMN06268982	SRR6201524	3300027720
GVMAG-S-1006661-62	GVMAG	SC10	MGVL62	27.3196	374548	86	14475	32328	33	Freshwater	high	low	medium		PRJNA366505	SAMN06268982	SRR6201524	3300000736
GVMAG-M-3300015360-154	GVMAG	SC2	MGVL17	42.218	197996	90	35082	43582	8	Freshwater	high	low	high	1119528	PRJNA368328	SAMN06269046	SRR6448207	3300015360		31
GVMAG-M-3300015360-128	GVMAG	SC4	MGVL29	31.0809	181758	86	13331	24658	15	Freshwater	high	low	medium	1119528	PRJNA368328	SAMN06269046	SRR6448207	3300015360		31
GVMAG-M-3300020201-24	GVMAG	SC2	Iridoviruses	36.2119	229132	91	27154	56251	13	Freshwater	medium	medium	medium	1119538	PRJNA368338	SAMN06269056	SRR6448214	3300020201		31
GVMAG-S-3300013005-171	GVMAG	SC10	MGVL62	29.1515	280757	89	9316	31723	28	Freshwater	high	low	high		PRJNA368373	SAMN06269061	SRR6476078	3300013005
GVMAG-M-3300013005-64	GVMAG	SC1	MGVL5	17.664	285977	91	76336	88973	8	Freshwater	high	medium	medium		PRJNA368373	SAMN06269061	SRR6476078	3300013005
GVMAG-M-3300013005-61	GVMAG	SC6	Cafeteriaviruses	24.1707	663258	87	21916	60980	41	Freshwater	high	low	medium		PRJNA368373	SAMN06269061	SRR6476078	3300013005
GVMAG-M-3300013005-43	GVMAG	SC9	MGVL43	31.9361	330100	86	17622	37720	26	Freshwater	medium	low	medium		PRJNA368373	SAMN06269061	SRR6476078	3300013005
GVMAG-M-3300013005-39	GVMAG	SC9	MGVL51	32.3148	266098	87	10845	24479	26	Freshwater	high	low	medium		PRJNA368373	SAMN06269061	SRR6476078	3300013005
GVMAG-S-3300013005-206	GVMAG	SC2	MGVL20	36.1709	122289	89	9266	23261	13	Freshwater	medium	low	medium		PRJNA368373	SAMN06269061	SRR6476078	3300013005
GVMAG-S-3300013005-167	GVMAG	SC9	MGVL44	45.0212	338010	87	9999	21613	35	Freshwater	medium	low	medium		PRJNA368373	SAMN06269061	SRR6476078	3300013005
GVMAG-M-3300013004-38	GVMAG	SC10	MGVL62	32.7573	382797	91	26387	48735	20	Freshwater	high	low	high		PRJNA368374	SAMN06269062	SRR6476077	3300013004
GVMAG-M-3300013004-29	GVMAG	SC9	MGVL44	33.2992	324548	88	18975	31949	21	Freshwater	high	low	high		PRJNA368374	SAMN06269062	SRR6476077	3300013004
GVMAG-M-3300013004-26	GVMAG	SC10	MGVL68	25.7054	919477	86	16085	45852	70	Freshwater	high	medium	low		PRJNA368374	SAMN06269062	SRR6476077	3300013004
GVMAG-S-3300013004-245	GVMAG	SC8	MGVL35	37.862	111938	89	6551	12101	16	Freshwater	medium	low	low		PRJNA368374	SAMN06269062	SRR6476077	3300013004
GVMAG-M-3300013004-50	GVMAG	SC10	MGVL68	26.2156	547433	90	12783	36191	49	Freshwater	high	medium	medium		PRJNA368374	SAMN06269062	SRR6476077	3300013004
GVMAG-M-3300013004-36	GVMAG	SC9	MGVL57	36.8901	426337	87	12690	23498	40	Freshwater	medium	medium	medium		PRJNA368374	SAMN06269062	SRR6476077	3300013004
GVMAG-S-3300013004-203	GVMAG	SC8	MGVL34	40.1323	242388	90	11614	21781	23	Freshwater	high	medium	medium		PRJNA368374	SAMN06269062	SRR6476077	3300013004
GVMAG-M-3300013004-63	GVMAG	SC2	MGVL20	21.6308	193090	88	10821	17718	20	Freshwater	medium	medium	medium		PRJNA368374	SAMN06269062	SRR6476077	3300013004
GVMAG-S-3300013006-147	GVMAG	SC9	MGVL56	45.5553	419727	90	22846	62661	20	Freshwater	high	low	high		PRJNA368375	SAMN06269063	SRR6476262	3300013006
GVMAG-S-3300013006-88	GVMAG	SC8	MGVL34	46.6598	579765	85	38073	61598	22	Freshwater	high	low	high		PRJNA368375	SAMN06269063	SRR6476262	3300013006
GVMAG-S-3300013006-131	GVMAG	SC8	MGVL35	33.6632	306456	89	8431	24367	34	Freshwater	high	high	low		PRJNA368375	SAMN06269063	SRR6476262	3300013006
GVMAG-S-3300013006-81	GVMAG	SC9	YLMV	28.4196	440822	85	7861	18496	56	Freshwater	medium	low	low		PRJNA368375	SAMN06269063	SRR6476262	3300013006
GVMAG-S-3300013006-207	GVMAG	SC8	MGVL34	45.2255	145796	91	9581	13744	17	Freshwater	medium	medium	low		PRJNA368375	SAMN06269063	SRR6476262	3300013006
GVMAG-M-3300013006-27	GVMAG	SC8	MGVL34	40.3019	236979	91	7299	87337	25	Freshwater	medium	medium	medium		PRJNA368375	SAMN06269063	SRR6476262	3300013006
GVMAG-M-3300013006-35	GVMAG	SC9	MGVL41	41.1531	328663	92	27945	47983	16	Freshwater	medium	low	medium		PRJNA368375	SAMN06269063	SRR6476262	3300013006
GVMAG-S-3300013006-144	GVMAG	SC9	MGVL57	30.4075	397708	88	13436	44523	33	Freshwater	high	low	medium		PRJNA368375	SAMN06269063	SRR6476262	3300013006
GVMAG-S-3300013006-145	GVMAG	SC8	MGVL34	39.8425	340794	93	22533	34998	20	Freshwater	high	medium	medium		PRJNA368375	SAMN06269063	SRR6476262	3300013006
GVMAG-M-3300013006-17	GVMAG	SC9	OLPV	42.0702	222823	88	13098	30333	19	Freshwater	medium	low	medium		PRJNA368375	SAMN06269063	SRR6476262	3300013006
GVMAG-S-3300013006-177	GVMAG	SC9	OLPV	36.6907	294358	90	9911	23506	31	Freshwater	high	medium	medium		PRJNA368375	SAMN06269063	SRR6476262	3300013006
GVMAG-S-3300013006-182	GVMAG	SC9	MGVL57	37.9923	244560	89	9856	19839	27	Freshwater	medium	low	medium		PRJNA368375	SAMN06269063	SRR6476262	3300013006
GVMAG-S-3300013014-110	GVMAG	SC9	MGVL56	40.3527	498891	88	30870	50312	24	Freshwater	high	low	high		PRJNA368376	SAMN06269064	SRR6476264	3300013014
GVMAG-M-3300013014-33	GVMAG	SC2	MGVL23	32.4658	516242	93	34052	75818	20	Freshwater	medium	high	low		PRJNA368376	SAMN06269064	SRR6476264	3300013014
GVMAG-S-3300013014-93	GVMAG	SC9	Prymnesioviruses	24.6369	502051	88	15249	35726	43	Freshwater	high	high	low		PRJNA368376	SAMN06269064	SRR6476264	3300013014
GVMAG-S-3300013014-88	GVMAG	SC9	YLMV	26.6417	518091	89	25428	76225	24	Freshwater	high	medium	medium		PRJNA368376	SAMN06269064	SRR6476264	3300013014
GVMAG-S-3300013014-199	GVMAG	SC8	MGVL33	51.0451	168453	94	35459	65245	8	Freshwater	medium	low	medium		PRJNA368376	SAMN06269064	SRR6476264	3300013014
GVMAG-S-3300013093-130	GVMAG	SC9	MGVL41	30.4215	371205	94	43226	68701	9	Freshwater	high	low	high		PRJNA368377	SAMN06269065	SRR6476446	3300013093
GVMAG-S-3300013093-118	GVMAG	SC9	MGVL57	38.8093	383501	91	34661	57600	16	Freshwater	high	low	high		PRJNA368377	SAMN06269065	SRR6476446	3300013093
GVMAG-M-3300013093-48	GVMAG	SC10	MGVL59	26.959	364145	92	32319	53778	14	Freshwater	high	low	high		PRJNA368377	SAMN06269065	SRR6476446	3300013093
GVMAG-M-3300013093-49	GVMAG	SC9	MGVL57	33.5182	451957	90	37973	44513	19	Freshwater	high	low	high		PRJNA368377	SAMN06269065	SRR6476446	3300013093
GVMAG-M-3300013093-42	GVMAG	SC8	MGVL35	38.1481	377707	90	17296	32216	27	Freshwater	high	low	high		PRJNA368377	SAMN06269065	SRR6476446	3300013093
GVMAG-S-3300013093-152	GVMAG	SC8	MGVL33	40.4164	236753	89	13728	30035	20	Freshwater	high	low	high		PRJNA368377	SAMN06269065	SRR6476446	3300013093
GVMAG-M-3300013093-22	GVMAG	SC9	MGVL57	34.3354	403220	90	30225	60137	18	Freshwater	high	medium	medium		PRJNA368377	SAMN06269065	SRR6476446	3300013093
GVMAG-S-3300013093-187	GVMAG	SC8	MGVL33	34.9989	201538	92	30060	57023	11	Freshwater	high	medium	medium		PRJNA368377	SAMN06269065	SRR6476446	3300013093
GVMAG-S-3300013093-113	GVMAG	SC9	MGVL52	33.8933	360098	84	9767	44088	38	Freshwater	medium	medium	medium		PRJNA368377	SAMN06269065	SRR6476446	3300013093
GVMAG-M-3300013093-40	GVMAG	SC3	YLPV	44.5447	234073	92	11882	34204	20	Freshwater	high	medium	medium		PRJNA368377	SAMN06269065	SRR6476446	3300013093
GVMAG-S-3300013093-85	GVMAG	SC9	MGVL57	29.3449	357561	89	10565	23738	39	Freshwater	high	low	medium		PRJNA368377	SAMN06269065	SRR6476446	3300013093
GVMAG-S-3300013093-108	GVMAG	SC9	MGVSL13	30.7681	310286	86	8442	22813	36	Freshwater	medium	medium	medium		PRJNA368377	SAMN06269065	SRR6476446	3300013093
GVMAG-S-3300013094-108	GVMAG	SC9	MGVL57	45.4283	434753	86	32531	68023	19	Freshwater	high	low	high		PRJNA368378	SAMN06269066	SRR6476468	3300013094
GVMAG-S-3300013094-124	GVMAG	SC8	MGVL35	39.3185	349876	93	24146	56390	17	Freshwater	high	low	high		PRJNA368378	SAMN06269066	SRR6476468	3300013094
GVMAG-M-3300013094-3	GVMAG	SC9	MGVL52	27.5821	490339	89	23616	48019	26	Freshwater	high	low	high		PRJNA368378	SAMN06269066	SRR6476468	3300013094
GVMAG-M-3300013094-6	GVMAG	SC6	Klosneuviruses	22.0565	484021	85	8192	17666	58	Freshwater	medium	low	low		PRJNA368378	SAMN06269066	SRR6476468	3300013094
GVMAG-S-3300013094-84	GVMAG	SC9	MGVL52	35.5222	337527	87	7302	12996	44	Freshwater	high	medium	low		PRJNA368378	SAMN06269066	SRR6476468	3300013094
GVMAG-S-3300013094-155	GVMAG	SC3	YLPV	44.3903	240733	93	122544	122544	11	Freshwater	high	medium	medium		PRJNA368378	SAMN06269066	SRR6476468	3300013094
GVMAG-S-3300013094-97	GVMAG	SC8	MGVL35	42.3068	540901	93	90743	116420	10	Freshwater	high	medium	medium		PRJNA368378	SAMN06269066	SRR6476468	3300013094
GVMAG-M-3300013094-1	GVMAG	SC9	MGVL57	54.0372	313969	84	17244	41441	20	Freshwater	medium	medium	medium		PRJNA368378	SAMN06269066	SRR6476468	3300013094
GVMAG-M-3300013094-40	GVMAG	SC9	MGVL51	31.1796	441218	85	11114	36279	40	Freshwater	high	low	medium		PRJNA368378	SAMN06269066	SRR6476468	3300013094
GVMAG-S-3300013094-167	GVMAG	SC3	YLPV	51.4251	199949	89	14840	26396	18	Freshwater	high	medium	medium		PRJNA368378	SAMN06269066	SRR6476468	3300013094
GVMAG-M-3300013094-45	GVMAG	SC10	MGVL59	29.6768	309225	88	9189	20083	35	Freshwater	medium	low	medium		PRJNA368378	SAMN06269066	SRR6476468	3300013094
GVMAG-S-3300013094-119	GVMAG	SC8	MGVL34	47.1185	266753	90	8183	15554	32	Freshwater	high	low	medium		PRJNA368378	SAMN06269066	SRR6476468	3300013094
GVMAG-M-3300017788-50	GVMAG	SC10	MGVL62	22.3306	420325	90	30708	49870	17	Freshwater	high	low	high		PRJNA368355	SAMN06269236	SRR6481370	3300017788
GVMAG-M-3300017788-3	GVMAG	SC4	MGVL29	33.4716	257944	89	21712	38977	13	Freshwater	high	low	high		PRJNA368355	SAMN06269236	SRR6481370	3300017788
GVMAG-M-3300017788-25	GVMAG	SC4	MGVL29	27.8403	256933	90	13876	31972	19	Freshwater	high	low	high		PRJNA368355	SAMN06269236	SRR6481370	3300017788
GVMAG-M-3300017788-49	GVMAG	SC4	MGVL29	35.7445	234419	90	18225	31046	18	Freshwater	high	low	high		PRJNA368355	SAMN06269236	SRR6481370	3300017788
GVMAG-M-3300017788-86	GVMAG	SC6	Klosneuviruses	16.9341	771708	81	13546	46400	69	Freshwater	high	low	low		PRJNA368355	SAMN06269236	SRR6481370	3300017788
GVMAG-M-3300017788-7	GVMAG	SC6	Namaoviruses	22.2996	646371	83	10743	33189	61	Freshwater	medium	low	low		PRJNA368355	SAMN06269236	SRR6481370	3300017788
GVMAG-M-3300017788-2	GVMAG	SC6	Namaoviruses	21.4427	524873	90	21219	38604	32	Freshwater	high	low	medium		PRJNA368355	SAMN06269236	SRR6481370	3300017788
GVMAG-M-3300017788-43	GVMAG	SC6	Cafeteriaviruses	28.4579	489832	84	13966	25888	41	Freshwater	medium	low	medium		PRJNA368355	SAMN06269236	SRR6481370	3300017788
GVMAG-M-3300017788-78	GVMAG	SC6	Klosneuviruses	20.8126	433430	86	8777	19778	50	Freshwater	medium	low	medium		PRJNA368355	SAMN06269236	SRR6481370	3300017788
GVMAG-M-3300006922-4	GVMAG	SC9	MGVL48	24.8901	283092	84	17555	28757	21	Marine	high	low	medium		PRJNA375227	SAMN06343729	SRR5694529	3300006922
GVMAG-M-3300006752-9	GVMAG	SC9	YLMV	26.6451	474801	90	45464	55465	18	Marine	high	medium	medium		PRJNA375229	SAMN06343731	SRR5699023	3300006752
GVMAG-S-1085336-36	GVMAG	SC3	Prasinoviruses	34.7447	177057	93	13358	22106	16	Marine	high	medium	medium		PRJNA375230	SAMN06343732	SRR5699121	3300006925
GVMAG-S-1064190-106	GVMAG	SC3	Prasinoviruses	35.3489	218247	91	10565	26946	22	Marine	high	medium	medium	1064190	PRJNA375591	SAMN06343812	SRR5580653	3300006802		24
GVMAG-M-3300006802-13	GVMAG	SC2	MGVL13	30.2324	113987	83	7445	18696	14	Marine	medium	low	medium	1064190	PRJNA375591	SAMN06343812	SRR5580653	3300006802		24
GVMAG-M-3300006802-11	GVMAG	SC2	MGVL13	34.3605	175006	92	9820	16485	20	Marine	medium	low	medium	1064190	PRJNA375591	SAMN06343812	SRR5580653	3300006802		24
GVMAG-M-3300006916-6	GVMAG	SC2	MGVL13	28.1561	379179	92	8279	41818	44	Marine	high	high	low	1064191	PRJNA375592	SAMN06343813	SRR5580654	3300006916		24
GVMAG-M-3300006810-11	GVMAG	SC9	MGVL43	26.5107	398285	89	8212	25428	47	Marine	medium	high	low	1064195	PRJNA375593	SAMN06343814	SRR5580657	3300006810		24
GVMAG-S-1064195-66	GVMAG	SC9	MGVL40	33.1421	161417	88	7387	10694	22	Marine	low	low	low	1064195	PRJNA375593	SAMN06343814	SRR5580657	3300006810		24
GVMAG-M-3300006810-8	GVMAG	SC9	MGVL47	24.4465	583400	90	13812	56005	46	Marine	high	medium	medium	1064195	PRJNA375593	SAMN06343814	SRR5580657	3300006810		24
GVMAG-M-3300025853-1	GVMAG	SC9	MGVL47	25.7527	233374	91	9261	31329	23	Marine	medium	low	medium	1064195	PRJNA375593	SAMN06343814	SRR5580657	3300025853		24
GVMAG-S-1064195-113	GVMAG	SC2	Iridoviruses	46.9005	164930	93	17850	21694	10	Marine	medium	low	medium	1064195	PRJNA375593	SAMN06343814	SRR5580657	3300006810		24
GVMAG-M-3300006810-14	GVMAG	SC9	MGVL43	26.6115	314804	89	8713	19912	38	Marine	high	medium	medium	1064195	PRJNA375593	SAMN06343814	SRR5580657	3300006810		24
GVMAG-M-3300006810-1	GVMAG	SC2	MGVL13	30.9963	220310	90	8849	15026	27	Marine	high	medium	medium	1064195	PRJNA375593	SAMN06343814	SRR5580657	3300006810		24
GVMAG-S-1063917-30	GVMAG	SC9	MGVL43	26.0282	135822	88	7521	9206	20	Marine	low	high	low		PRJNA375598	SAMN06343819	SRR5579815	3300027978
GVMAG-M-3300027790-3	GVMAG	SC2	MGVSL4	38.6701	385543	89	17873	35113	24	Marine	high	low	high		PRJNA375295	SAMN06343823	SRR5579842	3300027790
GVMAG-S-1063923-109	GVMAG	SC3	MGVL27	59.917	322838	90	15323	34717	23	Marine	high	low	high		PRJNA375297	SAMN06343825	SRR5579849	3300027980
GVMAG-S-1063923-83	GVMAG	SC6	Klosneuviruses	25.7209	702523	90	12149	73997	54	Marine	high	medium	low		PRJNA375297	SAMN06343825	SRR5579849	3300027980
GVMAG-M-3300005538-5	GVMAG	SC2	MGVL17	25.5677	262988	82	31222	65750	10	Soil	high	low	high	1064120	PRJNA375300	SAMN06343828	SRR5579862	3300005538		22
GVMAG-M-3300007072-7	GVMAG	SC2	Solumviruses	41.7576	378518	83	25617	42150	20	Thermal springs	high	medium	medium		PRJNA375329	SAMN06343857	SRR5580902	3300007072
GVMAG-M-3300025310-20	GVMAG	SC3	Medusaviruses	30.515	405482	81	28775	98433	15	Thermal springs	high	low	high		PRJNA375331	SAMN06343859	SRR5581334	3300025310
GVMAG-M-3300025316-29	GVMAG	SC8	MGVL34	38.8762	450311	93	34174	60529	13	Freshwater	high	medium	medium		PRJNA375333	SAMN06343861	SRR5581337	3300025316
GVMAG-S-1066088-158	GVMAG	SC8	MGVL36	45.3511	342499	93	21909	46179	20	Freshwater	high	medium	medium		PRJNA375333	SAMN06343861	SRR5581337	3300025316
GVMAG-M-3300005955-1	GVMAG	SC10	MGVL58	19.5904	372570	92	16758	67730	24	Soil	high	medium	medium	1066021	PRJNA375335	SAMN06343863	SRR5580777	3300005955		23
GVMAG-S-1066013-9	GVMAG	SC4	MGVL29	28.6223	196235	88	9476	25631	21	Soil	high	low	medium	1066013	PRJNA375350	SAMN06343878	SRR5580770	3300006040		23
GVMAG-S-1074258-81	GVMAG	SC3	MGVL25	51.181	281956	88	32863	73647	8	Marine	medium	low	medium		PRJNA375602	SAMN06343904	SRR5590956	3300006164
GVMAG-S-1074258-71	GVMAG	SC10	MGVL65	28.6194	222922	91	7463	16402	29	Marine	medium	medium	medium		PRJNA375602	SAMN06343904	SRR5590956	3300006164
GVMAG-M-3300006165-1	GVMAG	SC9	MGVL47	34.2427	207945	91	19479	56702	14	Marine	high	low	high		PRJNA375603	SAMN06343905	SRR5590958	3300006165
GVMAG-M-3300027771-3	GVMAG	SC3	Raphidoviruses	26.6524	204158	91	40962	55996	5	Marine	high	low	high		PRJNA375603	SAMN06343905	SRR5590958	3300027771
GVMAG-S-1074260-36	GVMAG	SC9	MGVL57	36.3341	570235	91	103534	188931	9	Marine	high	medium	medium		PRJNA375603	SAMN06343905	SRR5590958	3300006165
GVMAG-M-3300027771-10	GVMAG	SC9	MGVL57	31.543	251102	88	8565	21689	27	Marine	high	low	medium		PRJNA375603	SAMN06343905	SRR5590958	3300027771
GVMAG-S-1074260-43	GVMAG	SC9	MGVL41	29.5101	294309	90	8408	21419	31	Marine	medium	low	medium		PRJNA375603	SAMN06343905	SRR5590958	3300006165
GVMAG-S-1074262-51	GVMAG	SC9	MGVL38	32.7516	444739	91	126830	184669	6	Marine	high	medium	medium		PRJNA375605	SAMN06343907	SRR5590986	3300006193
GVMAG-S-1074262-49	GVMAG	SC10	MGVL58	22.9625	430510	93	43553	94286	12	Marine	high	medium	medium		PRJNA375605	SAMN06343907	SRR5590986	3300006193
GVMAG-M-3300006190-14	GVMAG	SC10	MGVL62	24.3059	304716	90	15716	33367	23	Marine	high	low	high		PRJNA375606	SAMN06343908	SRR5590987	3300006190
GVMAG-S-1074264-73	GVMAG	SC3	Prasinoviruses	33.4402	207023	93	37516	43711	11	Marine	high	low	high		PRJNA375607	SAMN06343909	SRR5591034	3300006191
GVMAG-S-1074330-31	GVMAG	SC3	Prasinoviruses	44.0955	340196	94	16773	42472	28	Marine	high	medium	medium	1074330	PRJNA375610	SAMN06343912	SRR5598934	3300007234		24
GVMAG-S-1074330-19	GVMAG	SC9	MGVL47	28.5879	495132	87	14882	37334	37	Marine	high	medium	medium	1074330	PRJNA375610	SAMN06343912	SRR5598934	3300007234		24
GVMAG-S-1074330-49	GVMAG	SC3	Prasinoviruses	34.0845	209635	94	19449	25157	14	Marine	high	low	medium	1074330	PRJNA375610	SAMN06343912	SRR5598934	3300007234		24
GVMAG-S-1074334-30	GVMAG	SC9	MGVL54	38.5156	443075	90	32760	52395	20	Marine	high	low	high	1074334	PRJNA375613	SAMN06343915	SRR5601333	3300006805		24
GVMAG-M-3300006805-8	GVMAG	SC9	YLMV	25.7751	411827	89	11306	27283	40	Marine	high	low	medium	1074334	PRJNA375613	SAMN06343915	SRR5601333	3300006805		24
GVMAG-S-1074335-3	GVMAG	SC9	MGVL54	44.3388	454728	87	27691	65846	19	Marine	high	low	high	1074335	PRJNA375614	SAMN06343916	SRR5601371	3300006037		24
GVMAG-M-3300006641-22	GVMAG	SC4	MGVL29	24.8923	233148	86	13699	23225	19	Marine	medium	low	medium	1074341	PRJNA375618	SAMN06343920	SRR5602543	3300006641		24
GVMAG-M-3300006875-10	GVMAG	SC9	MGVL38	33.7226	189066	80	6693	11155	27	Marine	medium	low	low	1074343	PRJNA375620	SAMN06343922	SRR5605292	3300006875		24
GVMAG-S-1074346-73	GVMAG	SC3	Prasinoviruses	42.0729	198781	93	11152	18919	21	Marine	high	medium	medium	1074346	PRJNA375623	SAMN06343925	SRR5608192	3300006867		24
GVMAG-S-1055481-12	GVMAG	SC10	MGVL62	21.2033	529447	92	41329	57948	18	Marine	high	low	high		PRJNA375453	SAMN06344111	SRR5494998	3300006024
GVMAG-S-1059904-8	GVMAG	SC5	MGVL30	25.6893	811680	90	14489	53459	66	Marine	high	medium	low	1059904	PRJNA375536	SAMN06344142	SRR5506551	3300005658		20,21
GVMAG-S-1059906-5	GVMAG	SC5	MGVL30	24.945	868110	89	16921	62334	58	Marine	high	low	low	1059906	PRJNA375538	SAMN06344144	SRR5506553	3300005567		20,21
GVMAG-S-1059906-7	GVMAG	SC5	MGVL30	26.8223	480504	88	8579	52324	55	Marine	high	low	low	1059906	PRJNA375538	SAMN06344144	SRR5506553	3300005567		20,21
GVMAG-S-1059923-44	GVMAG	SC3	Prasinoviruses	37.7603	183476	92	10096	25822	19	Marine	high	medium	medium	1059923	PRJNA375552	SAMN06344158	SRR5506658	3300005522		20,21
GVMAG-S-1059924-57	GVMAG	SC3	Prasinoviruses	41.5565	189388	92	12040	32311	18	Marine	high	medium	medium	1059924	PRJNA375553	SAMN06344159	SRR5506657	3300005521		20,21
GVMAG-M-3300005523-3	GVMAG	SC3	Prasinoviruses	33.7613	213807	93	14840	25824	18	Marine	high	medium	medium	1059927	PRJNA375556	SAMN06344162	SRR5506687	3300005523		20,21
GVMAG-M-3300027793-10	GVMAG	SC1	MGVL3	34.2139	349525	88	33981	84692	14	Freshwater	high	low	high		PRJNA375584	SAMN06344190	SRR5574093	3300027793
GVMAG-M-3300005528-18	GVMAG	SC10	MGVL63	27.323	1271400	87	8984	29753	144	Freshwater	high	high	low		PRJNA375584	SAMN06344190	SRR5574093	3300005528
GVMAG-S-1062857-129	GVMAG	SC10	MGVL62	31.3823	138454	80	6414	12811	19	Freshwater	medium	low	low		PRJNA375584	SAMN06344190	SRR5574093	3300005528
GVMAG-S-1062857-90	GVMAG	SC10	MGVL68	40.0255	361612	88	13064	27044	31	Freshwater	high	low	medium		PRJNA375584	SAMN06344190	SRR5574093	3300005528
GVMAG-M-3300005528-9	GVMAG	SC9	MGVL54	35.8966	272140	87	8883	19202	32	Freshwater	high	low	medium		PRJNA375584	SAMN06344190	SRR5574093	3300005528
GVMAG-S-3300005645-37	GVMAG	SC9	MGVL51	25.3623	458223	84	13472	34099	41	Non-marine Saline and Alkaline	high	low	medium		PRJNA337031	SAMN06617415		3300005645
GVMAG-M-3300013133-39	GVMAG	SC10	MGVL58	29.792	1426724	90	14924	39313	107	Freshwater	high	high	low		PRJNA404427	SAMN07630772	SRR6481359	3300013133
GVMAG-M-3300013133-4	GVMAG	SC6	Klosneuviruses	20.0103	1028553	87	9992	24342	107	Freshwater	high	medium	low		PRJNA404427	SAMN07630772	SRR6481359	3300013133
GVMAG-M-3300013133-40	GVMAG	SC1	MGVL6	35.0475	171139	86	11819	31982	15	Freshwater	medium	low	medium		PRJNA404427	SAMN07630772	SRR6481359	3300013133
GVMAG-S-3300013130-139	GVMAG	SC10	MGVL58	36.8017	237690	89	9723	27310	25	Freshwater	medium	low	medium		PRJNA404428	SAMN07630773	SRR6481338	3300013130
GVMAG-S-3300013130-158	GVMAG	SC9	MGVL44	49.3973	226909	86	10489	24390	21	Freshwater	medium	low	medium		PRJNA404428	SAMN07630773	SRR6481338	3300013130
GVMAG-M-3300013130-9	GVMAG	SC9	MGVL44	33.8249	348855	85	10862	21343	35	Freshwater	medium	medium	medium		PRJNA404428	SAMN07630773	SRR6481338	3300013130
GVMAG-M-3300013129-28	GVMAG	SC10	MGVL58	29.1086	404032	89	6416	11745	61	Freshwater	high	medium	low		PRJNA404429	SAMN07630774	SRR6481365	3300013129
GVMAG-M-3300013127-27	GVMAG	SC6	Klosneuviruses	21.3446	1097840	87	12242	38057	101	Freshwater	high	low	low		PRJNA404430	SAMN07630775	SRR6481372	3300013127
GVMAG-M-3300013127-31	GVMAG	SC10	MGVL58	29.4105	376838	89	7019	11616	55	Freshwater	medium	medium	low		PRJNA404430	SAMN07630775	SRR6481372	3300013127
GVMAG-M-3300013127-28	GVMAG	SC7	MGVL32	21.1718	220534	89	10432	18572	23	Freshwater	medium	low	medium		PRJNA404430	SAMN07630775	SRR6481372	3300013127
GVMAG-M-3300014208-132	GVMAG	SC2	MGVL17	31.6175	228076	84	10089	17216	24	Freshwater	medium	low	medium		PRJNA404444	SAMN07630779	SRR6484324	3300014208
GVMAG-M-3300014205-55	GVMAG	SC1	MGVL7	51.7727	168892	92	12142	20002	16	Landfill	medium	low	medium		PRJNA404445	SAMN07630780	SRR6484325	3300014205
GVMAG-M-3300014204-43	GVMAG	SC1	MGVL7	49.3766	297005	96	41226	77652	9	Landfill	high	low	high		PRJNA404446	SAMN07630781	SRR6484787	3300014204
GVMAG-M-3300014204-23	GVMAG	SC2	MGVL22	35.2035	214456	92	36267	46785	9	Landfill	high	low	high		PRJNA404446	SAMN07630781	SRR6484787	3300014204
GVMAG-M-3300014204-45	GVMAG	SC1	MGVL7	37.3551	202564	90	20298	39417	10	Landfill	high	low	high		PRJNA404446	SAMN07630781	SRR6484787	3300014204
GVMAG-M-3300010375-16	GVMAG	SC3	Sylvanviruses	43.1071	434381	92	42314	126008	11	Rhizosphere	medium	low	medium		PRJNA406026	SAMN07630994	SRR6056495	3300010375
GVMAG-S-3300009702-144	GVMAG	SC1	MGVL4	27.7218	580795	88	38326	153399	28	Marine	high	medium	medium		PRJNA405472	SAMN07631022	SRR6056608	3300009702
GVMAG-S-3300009702-216	GVMAG	SC2	Solumviruses	32.4951	286505	81	8978	17050	31	Marine	high	low	medium		PRJNA405472	SAMN07631022	SRR6056608	3300009702
GVMAG-S-3300009703-83	GVMAG	SC10	MGVL68	25.5974	709731	79	22650	54303	43	Marine	high	low	medium		PRJNA405473	SAMN07631023	SRR6056609	3300009703
GVMAG-M-3300011013-19	GVMAG	SC10	MGVL58	26.5186	364295	90	25568	64743	19	Marine	high	low	high		PRJNA405474	SAMN07631024	SRR6056610	3300011013
GVMAG-S-3300011013-114	GVMAG	SC2	MGVL23	31.3076	158294	93	19985	48689	8	Marine	medium	medium	medium		PRJNA405474	SAMN07631024	SRR6056610	3300011013
GVMAG-S-1096104-89	GVMAG	SC2	Solumviruses	36.1267	134773	81	7385	24330	16	Marine	medium	medium	medium		PRJNA405477	SAMN07631026	SRR6056555	3300024429
GVMAG-S-1092401-23	GVMAG	SC10	Tetraselmisviruses	41.1658	227276	88	7958	14333	28	Non-marine Saline and Alkaline	medium	medium	low		PRJNA405999	SAMN07631160	SRR6056296	3300008963
GVMAG-S-1092455-34	GVMAG	SC3	Prasinoviruses	38.6998	173926	92	8883	31809	19	Non-marine Saline and Alkaline	high	low	high		PRJNA406000	SAMN07631161	SRR6056300	3300009000
GVMAG-S-1092455-40	GVMAG	SC3	Prasinoviruses	43.2588	204837	93	58342	92638	7	Non-marine Saline and Alkaline	high	medium	medium		PRJNA406000	SAMN07631161	SRR6056300	3300009000
GVMAG-S-1092455-30	GVMAG	SC3	Prasinoviruses	44.0505	213532	92	9516	19191	23	Non-marine Saline and Alkaline	medium	medium	medium		PRJNA406000	SAMN07631161	SRR6056300	3300009000
GVMAG-S-1092455-32	GVMAG	SC3	Prasinoviruses	43.0338	168995	93	7459	17698	22	Non-marine Saline and Alkaline	medium	low	medium		PRJNA406000	SAMN07631161	SRR6056300	3300009000
GVMAG-M-3300009001-5	GVMAG	SC10	MGVL59	25.7813	211452	89	7874	14991	27	Non-marine Saline and Alkaline	medium	low	low		PRJNA406001	SAMN07631162	SRR6056279	3300009001
GVMAG-S-1092458-48	GVMAG	SC3	Prasinoviruses	41.4345	108166	91	6258	9447	17	Non-marine Saline and Alkaline	medium	low	low		PRJNA406001	SAMN07631162	SRR6056279	3300009001
GVMAG-M-3300026187-2	GVMAG	SC3	Prasinoviruses	34.3304	338210	91	10897	41568	32	Non-marine Saline and Alkaline	high	medium	medium		PRJNA406001	SAMN07631162	SRR6056279	3300026187
GVMAG-M-3300009001-9	GVMAG	SC9	MGVL57	30.8763	283402	90	9242	16932	32	Non-marine Saline and Alkaline	medium	medium	medium		PRJNA406001	SAMN07631162	SRR6056279	3300009001
GVMAG-M-3300010151-7	GVMAG	SC0	MGVSL3	20.8119	224093	89	33569	38181	7	Marine	high	low	high		PRJNA405924	SAMN07631170	SRR6050407	3300010151
GVMAG-M-3300010397-1	GVMAG	SC1	MGVL6	38.9008	398102	85	18954	33098	28	Soil	medium	low	medium		PRJNA406041	SAMN07631250	SRR6185369	3300010397
GVMAG-M-3300010396-37	GVMAG	SC1	MGVL3	28.5749	198748	86	9684	16506	21	Soil	medium	medium	medium		PRJNA406043	SAMN07631252	SRR6185437	3300010396
GVMAG-M-3300014493-9	GVMAG	SC6	Klosneuviruses	27.9158	1765722	86	17874	51215	122	Soil	high	medium	low	1132125	PRJNA406796	SAMN07631792	SRR6505091	3300014493		https://isogenie.osu.edu
GVMAG-M-3300014493-2	GVMAG	SC2	MGVL14	29.2989	199844	87	8005	11759	25	Soil	medium	low	low	1132125	PRJNA406796	SAMN07631792	SRR6505091	3300014493		https://isogenie.osu.edu
GVMAG-M-3300014493-14	GVMAG	SC2	Solumviruses	32.4613	271794	82	9368	27529	30	Soil	high	low	medium	1132125	PRJNA406796	SAMN07631792	SRR6505091	3300014493		https://isogenie.osu.edu
GVMAG-S-3300012919-72	GVMAG	SC9	MGVL41	31.8153	342892	94	19658	54738	18	Marine	high	low	high		PRJNA405199	SAMN07632548	SRR6269009	3300012919
GVMAG-S-3300012919-65	GVMAG	SC9	MGVL40	26.2841	383434	87	20644	44120	25	Marine	high	low	high		PRJNA405199	SAMN07632548	SRR6269009	3300012919
GVMAG-S-3300012919-62	GVMAG	SC9	MGVL40	27.7566	446590	90	20879	41649	27	Marine	high	low	high		PRJNA405199	SAMN07632548	SRR6269009	3300012919
GVMAG-S-3300012919-68	GVMAG	SC9	OLPV	33.8886	230027	90	7630	20953	27	Marine	low	low	low		PRJNA405199	SAMN07632548	SRR6269009	3300012919
GVMAG-S-3300012919-56	GVMAG	SC9	MGVL40	23.3295	327140	89	8312	25797	39	Marine	medium	low	medium		PRJNA405199	SAMN07632548	SRR6269009	3300012919
GVMAG-M-3300012920-24	GVMAG	SC9	MGVL38	28.8831	328154	92	32199	37858	16	Marine	high	low	high		PRJNA405201	SAMN07632550	SRR6269029	3300012920
GVMAG-M-3300012920-30	GVMAG	SC10	MGVL64	19.1069	559133	90	17029	38603	40	Marine	high	low	medium		PRJNA405201	SAMN07632550	SRR6269029	3300012920
GVMAG-M-3300012936-34	GVMAG	SC9	MGVL42	25.4932	462736	92	44268	102823	16	Marine	high	low	high		PRJNA405202	SAMN07632551	SRR6269030	3300012936
GVMAG-M-3300012936-15	GVMAG	SC9	MGVL38	25.6113	448985	92	47725	69681	12	Marine	high	low	high		PRJNA405202	SAMN07632551	SRR6269030	3300012936
GVMAG-M-3300012936-19	GVMAG	SC9	MGVL38	23.7219	448442	89	33090	57157	19	Marine	high	low	high		PRJNA405202	SAMN07632551	SRR6269030	3300012936
GVMAG-M-3300012936-37	GVMAG	SC9	OLPV	28.9888	406533	90	20276	39746	23	Marine	high	low	high		PRJNA405202	SAMN07632551	SRR6269030	3300012936
GVMAG-S-3300012936-62	GVMAG	SC6	Faunusviruses	21.6539	824635	91	17478	84371	56	Marine	high	high	low		PRJNA405202	SAMN07632551	SRR6269030	3300012936
GVMAG-M-3300012936-41	GVMAG	SC9	MGVL42	27.6889	670236	91	12841	46781	60	Marine	high	high	low		PRJNA405202	SAMN07632551	SRR6269030	3300012936
GVMAG-M-3300012936-4	GVMAG	SC10	Tetraselmisviruses	23.4685	498399	90	11836	38355	45	Marine	high	medium	medium		PRJNA405202	SAMN07632551	SRR6269030	3300012936
GVMAG-M-3300012936-38	GVMAG	SC6	Faunusviruses	21.4504	473637	92	17082	37202	35	Marine	high	medium	medium		PRJNA405202	SAMN07632551	SRR6269030	3300012936
GVMAG-M-3300012936-1	GVMAG	SC8	MGVSL10	37.295	214581	94	16411	35155	15	Marine	medium	medium	medium		PRJNA405202	SAMN07632551	SRR6269030	3300012936
GVMAG-M-3300012936-23	GVMAG	SC9	Prymnesioviruses	22.3415	296609	88	10463	27848	30	Marine	high	low	medium		PRJNA405202	SAMN07632551	SRR6269030	3300012936
GVMAG-S-3300012928-77	GVMAG	SC10	Aureococcusviruses	31.1895	132878	84	7874	22831	15	Marine	low	low	low		PRJNA405203	SAMN07632552	SRR6269032	3300012928
GVMAG-M-3300012928-17	GVMAG	SC10	Aureococcusviruses	27.4611	447225	93	16159	45892	34	Marine	medium	medium	medium		PRJNA405203	SAMN07632552	SRR6269032	3300012928
GVMAG-M-3300012954-17	GVMAG	SC9	MGVL47	31.9427	392593	89	19396	35857	23	Marine	high	low	high		PRJNA405204	SAMN07632553	SRR6269135	3300012954
GVMAG-M-3300012954-26	GVMAG	SC6	Klosneuviruses	20.8942	1220202	90	17995	46050	82	Marine	high	high	low		PRJNA405204	SAMN07632553	SRR6269135	3300012954
GVMAG-M-3300012954-33	GVMAG	SC9	Prymnesioviruses	22.6223	298944	89	13575	24145	26	Marine	high	high	low		PRJNA405204	SAMN07632553	SRR6269135	3300012954
GVMAG-M-3300012954-15	GVMAG	SC9	Prymnesioviruses	21.404	382297	91	12031	30027	36	Marine	high	low	medium		PRJNA405204	SAMN07632553	SRR6269135	3300012954
GVMAG-M-3300012954-11	GVMAG	SC9	MGVL42	31.1788	413727	91	10353	25033	43	Marine	high	low	medium		PRJNA405204	SAMN07632553	SRR6269135	3300012954
GVMAG-S-3300012954-83	GVMAG	SC10	Aureococcusviruses	23.5614	340438	83	8723	20762	39	Marine	medium	medium	medium		PRJNA405204	SAMN07632553	SRR6269135	3300012954
GVMAG-M-3300012953-22	GVMAG	SC2	Iridoviruses	38.9548	241698	91	17625	53062	15	Marine	high	low	high		PRJNA406185	SAMN07632619	SRR6475283	3300012953
GVMAG-S-3300012953-123	GVMAG	SC9	MGVL45	30.8845	222979	89	8110	18328	27	Marine	medium	low	medium		PRJNA406185	SAMN07632619	SRR6475283	3300012953
GVMAG-M-3300012952-13	GVMAG	SC10	MGVL63	53.7074	356461	92	16368	48183	26	Marine	high	low	high		PRJNA406186	SAMN07632620	SRR6475349	3300012952
GVMAG-M-3300012952-3	GVMAG	SC3	MGVL25	42.1407	244341	93	41077	69912	10	Marine	medium	low	medium		PRJNA406186	SAMN07632620	SRR6475349	3300012952
GVMAG-S-3300012952-63	GVMAG	SC9	MGVL42	36.3	354099	87	10059	22328	38	Marine	medium	low	medium		PRJNA406186	SAMN07632620	SRR6475349	3300012952
GVMAG-M-3300012952-6	GVMAG	SC2	MGVL23	27.2092	311582	87	9879	19238	34	Marine	high	medium	medium		PRJNA406186	SAMN07632620	SRR6475349	3300012952
GVMAG-M-3300006900-23	GVMAG	SC5	MGVL30	23.3665	847644	88	11785	30025	82	Marine	high	medium	low		PRJNA405730	SAMN07632883	SRR6048014	3300006900
GVMAG-M-3300021963-34	GVMAG	SC8	MGVL36	46.4393	309262	92	24492	67274	13	Marine	high	low	high		PRJNA439806	SAMN08769303	SRR7130817	3300021963
GVMAG-M-3300021963-19	GVMAG	SC3	YLPV	52.2016	216823	90	17192	52961	14	Marine	high	medium	medium		PRJNA439806	SAMN08769303	SRR7130817	3300021963
GVMAG-M-3300021963-39	GVMAG	SC3	YLPV	50.2984	284397	91	22411	41736	16	Marine	high	medium	medium		PRJNA439806	SAMN08769303	SRR7130817	3300021963
GVMAG-M-3300021963-5	GVMAG	SC10	MGVL62	30.8366	214719	87	7296	15391	28	Marine	high	low	medium		PRJNA439806	SAMN08769303	SRR7130817	3300021963
GVMAG-M-3300021964-9	GVMAG	SC10	MGVL62	26.5192	318038	92	31641	66849	16	Marine	high	low	high		PRJNA439813	SAMN08769304	SRR7132117	3300021964
GVMAG-M-3300021964-8	GVMAG	SC10	MGVL60	26.9557	229228	92	25491	59940	10	Marine	high	low	high		PRJNA439813	SAMN08769304	SRR7132117	3300021964
GVMAG-M-3300021964-29	GVMAG	SC10	MGVL60	18.1729	438878	90	25819	54076	22	Marine	high	low	high		PRJNA439813	SAMN08769304	SRR7132117	3300021964
GVMAG-M-3300021964-16	GVMAG	SC2	Iridoviruses	28.891	187290	90	21035	53046	12	Marine	high	low	high		PRJNA439813	SAMN08769304	SRR7132117	3300021964
GVMAG-M-3300021964-56	GVMAG	SC10	MGVL62	26.0958	337027	90	29188	50763	15	Marine	high	low	high		PRJNA439813	SAMN08769304	SRR7132117	3300021964
GVMAG-M-3300021964-31	GVMAG	SC9	MGVL57	28.3912	317398	89	18176	28993	23	Marine	medium	low	medium		PRJNA439813	SAMN08769304	SRR7132117	3300021964
GVMAG-M-3300021961-40	GVMAG	SC9	MGVL47	49.1136	372504	92	42101	129063	11	Marine	high	low	high		PRJNA439808	SAMN08769308	SRR7130820	3300021961
GVMAG-M-3300021961-46	GVMAG	SC9	MGVL57	33.7422	375586	90	39520	128580	11	Marine	high	low	high		PRJNA439808	SAMN08769308	SRR7130820	3300021961
GVMAG-M-3300021961-52	GVMAG	SC9	MGVL44	46.5538	398051	88	23319	69827	23	Marine	high	low	high		PRJNA439808	SAMN08769308	SRR7130820	3300021961
GVMAG-M-3300021961-61	GVMAG	SC9	MGVL47	28.809	387372	90	44711	68666	12	Marine	high	low	high		PRJNA439808	SAMN08769308	SRR7130820	3300021961
GVMAG-M-3300021961-64	GVMAG	SC10	MGVL66	27.727	286699	92	16057	43246	20	Marine	high	low	high		PRJNA439808	SAMN08769308	SRR7130820	3300021961
GVMAG-M-3300021961-60	GVMAG	SC9	MGVL44	46.4498	323829	90	18566	31439	18	Marine	high	low	high		PRJNA439808	SAMN08769308	SRR7130820	3300021961
GVMAG-M-3300021961-10	GVMAG	SC10	MGVL67	23.568	630826	87	18061	39343	41	Marine	high	low	medium		PRJNA439808	SAMN08769308	SRR7130820	3300021961
GVMAG-M-3300021961-22	GVMAG	SC9	MGVL57	33.4406	352434	87	11063	20763	35	Marine	medium	low	medium		PRJNA439808	SAMN08769308	SRR7130820	3300021961
GVMAG-M-3300021957-23	GVMAG	SC9	OLPV	26.7188	212764	87	10519	21502	23	Marine	medium	low	medium		PRJNA439811	SAMN08769309	SRR7131305	3300021957
GVMAG-M-3300021958-28	GVMAG	SC2	Iridoviruses	29.4628	261509	89	19982	37934	17	Marine	high	low	high		PRJNA439812	SAMN08769322	SRR7132116	3300021958
GVMAG-M-3300021958-16	GVMAG	SC10	MGVL62	27.0507	636217	91	44430	93226	21	Marine	high	high	low		PRJNA439812	SAMN08769322	SRR7132116	3300021958
GVMAG-M-3300021958-5	GVMAG	SC10	MGVL67	24.4944	591380	89	13186	37114	52	Marine	high	medium	low		PRJNA439812	SAMN08769322	SRR7132116	3300021958
GVMAG-M-3300021958-39	GVMAG	SC10	MGVL60	19.8278	855864	89	10722	30316	88	Marine	high	medium	low		PRJNA439812	SAMN08769322	SRR7132116	3300021958
GVMAG-M-3300021958-43	GVMAG	SC9	MGVL43	26.7811	729421	89	10764	28850	73	Marine	high	high	low		PRJNA439812	SAMN08769322	SRR7132116	3300021958
GVMAG-M-3300021958-41	GVMAG	SC9	MGVL42	33.0903	218943	88	8498	14904	25	Marine	medium	low	low		PRJNA439812	SAMN08769322	SRR7132116	3300021958
GVMAG-M-3300021958-32	GVMAG	SC9	MGVL42	26.6491	500692	92	43268	58735	16	Marine	high	medium	medium		PRJNA439812	SAMN08769322	SRR7132116	3300021958
GVMAG-M-3300021958-3	GVMAG	SC9	MGVL43	28.5475	287941	84	7456	20148	38	Marine	medium	medium	medium		PRJNA439812	SAMN08769322	SRR7132116	3300021958
GVMAG-M-3300021958-1	GVMAG	SC10	MGVL67	29.3956	252878	89	8993	19499	28	Marine	medium	medium	medium		PRJNA439812	SAMN08769322	SRR7132116	3300021958
GVMAG-M-3300021958-21	GVMAG	SC10	MGVL60	21.7312	193634	85	9703	17602	22	Marine	medium	low	medium		PRJNA439812	SAMN08769322	SRR7132116	3300021958
GVMAG-M-3300021959-2	GVMAG	SC10	MGVL62	22.1103	657986	88	11382	41340	63	Marine	high	medium	low		PRJNA439810	SAMN08769323	SRR7131306	3300021959
GVMAG-M-3300021959-33	GVMAG	SC9	MGVL42	27.8991	266829	85	8284	14902	33	Marine	medium	low	low		PRJNA439810	SAMN08769323	SRR7131306	3300021959
GVMAG-M-3300021960-18	GVMAG	SC9	MGVL43	27.5468	371601	91	14953	62919	25	Marine	medium	low	medium		PRJNA439809	SAMN08769324	SRR7130903	3300021960
GVMAG-M-3300021960-31	GVMAG	SC9	Chrysomulinaviruses	23.0426	521238	89	10660	33999	50	Marine	high	medium	medium		PRJNA439809	SAMN08769324	SRR7130903	3300021960
GVMAG-M-3300021960-34	GVMAG	SC9	YLMV	28.5358	287309	89	10393	31685	31	Marine	high	low	medium		PRJNA439809	SAMN08769324	SRR7130903	3300021960
GVMAG-M-3300021960-2	GVMAG	SC9	MGVL57	27.1397	339230	89	14062	28185	27	Marine	high	low	medium		PRJNA439809	SAMN08769324	SRR7130903	3300021960
GVMAG-M-3300021962-60	GVMAG	SC10	MGVL62	25.9335	473187	89	39781	89120	14	Marine	high	low	high		PRJNA439807	SAMN08769325	SRR7130819	3300021962
GVMAG-M-3300021962-56	GVMAG	SC10	MGVL62	22.6891	384304	91	41988	78664	12	Marine	high	low	high		PRJNA439807	SAMN08769325	SRR7130819	3300021962
GVMAG-M-3300021962-24	GVMAG	SC9	MGVL57	32.1009	344616	90	20272	47240	18	Marine	high	low	high		PRJNA439807	SAMN08769325	SRR7130819	3300021962
GVMAG-M-3300021962-62	GVMAG	SC9	MGVL43	26.3092	337961	89	13850	43549	25	Marine	high	low	high		PRJNA439807	SAMN08769325	SRR7130819	3300021962
GVMAG-M-3300021962-8	GVMAG	SC9	YLMV	26.3907	483117	87	7645	21258	62	Marine	high	high	low		PRJNA439807	SAMN08769325	SRR7130819	3300021962
GVMAG-M-3300021962-22	GVMAG	SC3	Prasinoviruses	37.186	213524	91	15440	49718	18	Marine	high	medium	medium		PRJNA439807	SAMN08769325	SRR7130819	3300021962
GVMAG-M-3300021962-14	GVMAG	SC9	YLMV	26.579	247812	91	10074	22385	26	Marine	medium	low	medium		PRJNA439807	SAMN08769325	SRR7130819	3300021962
GVMAG-M-3300021962-5	GVMAG	SC9	YLMV	31.0697	319424	88	11160	19734	30	Marine	medium	medium	medium		PRJNA439807	SAMN08769325	SRR7130819	3300021962
GVMAG-M-3300022309-7	GVMAG	SC1	MGVL5	18.5485	310111	88	23777	50775	19	Marine	medium	medium	medium		PRJNA439829	SAMN08769329	SRR7133727	3300022309
GVMAG-S-3300013100-88	GVMAG	SC2	MGVL20	35.9001	165615	82	7162	16670	22	Rhizosphere	medium	low	medium		PRJNA444380	SAMN08776596	SRR6957165	3300013100
GVMAG-M-3300021516-3	GVMAG	SC2	Iridoviruses	36.7238	235711	90	33483	57547	8	Freshwater	high	low	high		PRJNA443326	SAMN08776715	SRR7053526	3300021516
GVMAG-M-3300017991-11	GVMAG	SC2	Iridoviruses	34.9271	516158	87	19359	38822	37	Non-marine Saline and Alkaline	high	medium	medium		PRJNA444016	SAMN08776755	SRR6963480	3300017991
GVMAG-M-3300017989-5	GVMAG	SC0	MGVSL9	31.1417	325968	89	19654	90476	17	Non-marine Saline and Alkaline	high	low	high		PRJNA444014	SAMN08776775	SRR6963479	3300017989
GVMAG-M-3300017989-16	GVMAG	SC9	MGVL51	35.4094	370035	87	36751	66466	16	Non-marine Saline and Alkaline	high	low	high		PRJNA444014	SAMN08776775	SRR6963479	3300017989
GVMAG-M-3300017989-1	GVMAG	SC2	Ascoviruses	45.5503	228802	89	38838	56779	9	Non-marine Saline and Alkaline	high	low	high		PRJNA444014	SAMN08776775	SRR6963479	3300017989
GVMAG-M-3300017989-29	GVMAG	SC3	MGVL26	45.4779	184448	90	15868	30340	12	Non-marine Saline and Alkaline	high	low	high		PRJNA444014	SAMN08776775	SRR6963479	3300017989
GVMAG-M-3300017989-35	GVMAG	SC1	MGVL3	40.723	154311	84	7786	36052	18	Non-marine Saline and Alkaline	medium	low	medium		PRJNA444014	SAMN08776775	SRR6963479	3300017989
GVMAG-M-3300021185-27	GVMAG	SC10	MGVL66	30.3071	313930	90	26777	48735	15	Marine	high	low	high		PRJNA441839	SAMN08776800	SRR7080724	3300021185
GVMAG-M-3300021185-22	GVMAG	SC10	MGVL65	29.9368	227656	91	9888	31101	22	Marine	high	low	high		PRJNA441839	SAMN08776800	SRR7080724	3300021185
GVMAG-M-3300021185-6	GVMAG	SC9	MGVL42	26.9605	621743	89	10537	24861	65	Marine	high	medium	low		PRJNA441839	SAMN08776800	SRR7080724	3300021185
GVMAG-M-3300021185-43	GVMAG	SC3	Prasinoviruses	34.5203	220143	94	27866	109573	9	Marine	high	medium	medium		PRJNA441839	SAMN08776800	SRR7080724	3300021185
GVMAG-M-3300021185-19	GVMAG	SC9	MGVL43	27.6255	254453	84	7831	22874	32	Marine	high	low	medium		PRJNA441839	SAMN08776800	SRR7080724	3300021185
GVMAG-M-3300021185-39	GVMAG	SC9	MGVL40	28.336	262599	91	11752	22067	26	Marine	high	low	medium		PRJNA441839	SAMN08776800	SRR7080724	3300021185
GVMAG-M-3300021185-41	GVMAG	SC10	MGVL67	27.9238	251205	87	9389	19422	28	Marine	medium	low	medium		PRJNA441839	SAMN08776800	SRR7080724	3300021185
GVMAG-M-3300021185-21	GVMAG	SC6	Faunusviruses	18.7982	366450	86	8898	18784	43	Marine	medium	low	medium		PRJNA441839	SAMN08776800	SRR7080724	3300021185
GVMAG-M-3300020182-26	GVMAG	SC10	MGVL68	28.976	552682	91	26070	106416	25	Marine	high	low	high	1150568	PRJNA441613	SAMN08776802	SRR7058377	3300020182		14
GVMAG-M-3300020182-21	GVMAG	SC10	MGVL63	20.1179	432286	88	8083	23502	52	Marine	medium	low	low	1150568	PRJNA441613	SAMN08776802	SRR7058377	3300020182		14
GVMAG-M-3300020182-31	GVMAG	SC9	Chrysomulinaviruses	25.4971	732637	86	8162	19375	90	Marine	high	medium	low	1150568	PRJNA441613	SAMN08776802	SRR7058377	3300020182		14
GVMAG-M-3300020182-22	GVMAG	SC9	MGVL57	31.3006	425759	90	16678	49827	33	Marine	high	low	medium	1150568	PRJNA441613	SAMN08776802	SRR7058377	3300020182		14
GVMAG-M-3300020182-48	GVMAG	SC9	MGVL57	30.4769	215737	89	7777	19383	27	Marine	medium	low	medium	1150568	PRJNA441613	SAMN08776802	SRR7058377	3300020182		14
GVMAG-M-3300020182-10	GVMAG	SC10	MGVL65	22.6035	404495	90	9902	18561	46	Marine	high	medium	medium	1150568	PRJNA441613	SAMN08776802	SRR7058377	3300020182		14
GVMAG-M-3300020595-37	GVMAG	SC10	MGVL65	29.6521	319101	90	39602	59461	15	Marine	high	low	high	1150565	PRJNA441610	SAMN08776908	SRR7058355	3300020595		14
GVMAG-M-3300020595-14	GVMAG	SC9	MGVL47	21.2768	277481	86	23329	40984	19	Marine	high	low	high	1150565	PRJNA441610	SAMN08776908	SRR7058355	3300020595		14
GVMAG-M-3300020595-13	GVMAG	SC9	MGVL40	34.218	372970	91	27911	40746	21	Marine	high	low	high	1150565	PRJNA441610	SAMN08776908	SRR7058355	3300020595		14
GVMAG-M-3300020595-15	GVMAG	SC9	MGVL42	20.7985	413679	90	19412	34361	29	Marine	medium	low	medium	1150565	PRJNA441610	SAMN08776908	SRR7058355	3300020595		14
GVMAG-M-3300020595-7	GVMAG	SC10	MGVL67	31.0992	261431	92	10154	17921	29	Marine	high	low	medium	1150565	PRJNA441610	SAMN08776908	SRR7058355	3300020595		14
GVMAG-M-3300021378-40	GVMAG	SC9	YLMV	32.6593	345666	90	24776	70624	17	Marine	high	low	high		PRJNA441408	SAMN08776970	SRR7080634	3300021378
GVMAG-M-3300021378-13	GVMAG	SC10	MGVL63	21.5996	534497	82	8886	29922	62	Marine	high	medium	low		PRJNA441408	SAMN08776970	SRR7080634	3300021378
GVMAG-M-3300021378-36	GVMAG	SC9	MGVL40	26.8848	239362	94	13527	22490	21	Marine	high	low	medium		PRJNA441408	SAMN08776970	SRR7080634	3300021378
GVMAG-M-3300021364-5	GVMAG	SC2	Iridoviruses	27.414	274440	92	31822	65754	9	Marine	high	medium	medium		PRJNA441406	SAMN08776971	SRR7080633	3300021364
GVMAG-M-3300017987-33	GVMAG	SC7	MGVL32	46.0165	589502	87	14547	28240	48	Non-marine Saline and Alkaline	high	low	medium		PRJNA444013	SAMN08777217	SRR6963311	3300017987
GVMAG-M-3300020194-44	GVMAG	SC10	MGVL63	28.0957	429963	86	20261	38163	26	Marine	high	low	high		PRJNA443846	SAMN08777299	SRR6979585	3300020194
GVMAG-M-3300020194-16	GVMAG	SC9	MGVL57	31.8149	336254	92	22213	34313	20	Marine	high	low	high		PRJNA443846	SAMN08777299	SRR6979585	3300020194
GVMAG-M-3300020194-30	GVMAG	SC10	MGVL67	28.021	265940	91	8542	19440	30	Marine	high	low	medium		PRJNA443846	SAMN08777299	SRR6979585	3300020194
GVMAG-M-3300021079-11	GVMAG	SC9	MGVL52	32.4136	443703	90	29519	59967	19	Freshwater	high	low	high		PRJNA443335	SAMN08777316	SRR7053537	3300021079
GVMAG-M-3300021079-14	GVMAG	SC9	MGVL44	32.825	345618	86	13367	32322	30	Freshwater	high	low	high		PRJNA443335	SAMN08777316	SRR7053537	3300021079
GVMAG-M-3300021079-16	GVMAG	SC6	Namaoviruses	22.7554	370852	86	32050	46889	12	Freshwater	low	low	low		PRJNA443335	SAMN08777316	SRR7053537	3300021079
GVMAG-M-3300021079-23	GVMAG	SC10	MGVL62	36.2051	208664	88	32725	55490	8	Freshwater	medium	low	medium		PRJNA443335	SAMN08777316	SRR7053537	3300021079
GVMAG-M-3300020178-21	GVMAG	SC3	Prasinoviruses	40.6716	159421	91	28342	56815	9	Marine	high	low	high		PRJNA443848	SAMN08777514	SRR6979610	3300020178
GVMAG-M-3300020178-15	GVMAG	SC3	Prasinoviruses	43.7261	262578	93	30818	38339	14	Marine	high	high	low		PRJNA443848	SAMN08777514	SRR6979610	3300020178
GVMAG-M-3300020178-18	GVMAG	SC3	Prasinoviruses	51.0284	237164	92	23273	74018	13	Marine	high	medium	medium		PRJNA443848	SAMN08777514	SRR6979610	3300020178
GVMAG-M-3300018065-4	GVMAG	SC2	Iridoviruses	44.0646	160873	91	9777	19672	18	Non-marine Saline and Alkaline	medium	low	medium		PRJNA444012	SAMN08777561	SRR6963312	3300018065
GVMAG-M-3300021373-23	GVMAG	SC2	Iridoviruses	27.2956	244446	91	21391	32713	15	Marine	high	medium	medium		PRJNA441412	SAMN08777604	SRR7080639	3300021373
GVMAG-M-3300021952-1	GVMAG	SC3	YLPV	50.3275	222872	92	42026	79240	11	Freshwater	high	low	high		PRJNA441444	SAMN08777626	SRR7108930	3300021952
GVMAG-M-3300021389-31	GVMAG	SC9	MGVL43	33.3189	315175	86	45954	80520	9	Marine	high	low	high		PRJNA441415	SAMN08777758	SRR7080642	3300021389
GVMAG-M-3300021389-49	GVMAG	SC9	MGVL57	31.2489	395448	91	27135	65689	20	Marine	high	low	high		PRJNA441415	SAMN08777758	SRR7080642	3300021389
GVMAG-M-3300021389-22	GVMAG	SC9	MGVL57	34.5013	361659	91	23227	54247	17	Marine	high	low	high		PRJNA441415	SAMN08777758	SRR7080642	3300021389
GVMAG-M-3300021389-12	GVMAG	SC2	MGVL13	31.5135	210519	92	21018	54169	10	Marine	high	low	high		PRJNA441415	SAMN08777758	SRR7080642	3300021389
GVMAG-M-3300021389-2	GVMAG	SC9	OLPV	25.2375	267479	87	10786	28873	23	Marine	high	low	medium		PRJNA441415	SAMN08777758	SRR7080642	3300021389
GVMAG-M-3300021389-5	GVMAG	SC10	MGVL67	21.7765	232407	88	7218	15865	31	Marine	medium	low	medium		PRJNA441415	SAMN08777758	SRR7080642	3300021389
GVMAG-M-3300021371-30	GVMAG	SC9	MGVL47	29.0576	361936	89	18037	33374	26	Marine	high	low	high		PRJNA441410	SAMN08777770	SRR7080636	3300021371
GVMAG-M-3300021379-1	GVMAG	SC10	MGVL60	20.0726	421206	90	29205	50731	19	Marine	high	low	high		PRJNA441411	SAMN08777771	SRR7080638	3300021379
GVMAG-M-3300021425-21	GVMAG	SC9	MGVL43	26.6516	417539	90	25690	69549	20	Marine	high	low	high		PRJNA441413	SAMN08777772	SRR7080640	3300021425
GVMAG-M-3300021375-16	GVMAG	SC9	MGVL55	28.4386	380522	89	16857	30408	26	Marine	high	low	high		PRJNA441416	SAMN08777773	SRR7080656	3300021375
GVMAG-M-3300021444-4	GVMAG	SC2	Ascoviruses	36.8337	144840	91	16120	23834	10	Soil	medium	medium	medium		PRJNA441435	SAMN08777779	SRR7091524	3300021444
GVMAG-M-3300021365-13	GVMAG	SC10	MGVL68	25.1576	826207	87	28589	64433	40	Marine	high	low	medium	1150562	PRJNA441607	SAMN08777874	SRR7058353	3300021365		14
GVMAG-M-3300021365-10	GVMAG	SC10	MGVL62	19.1605	398507	90	14098	42248	32	Marine	high	low	medium	1150562	PRJNA441607	SAMN08777874	SRR7058353	3300021365		14
GVMAG-M-3300020185-35	GVMAG	SC9	MGVL42	27.0805	538088	93	29740	102102	24	Marine	high	low	high	1150570	PRJNA441615	SAMN08777875	SRR7058483	3300020185		14
GVMAG-M-3300020185-4	GVMAG	SC9	MGVL57	33.3537	378429	90	45165	99921	14	Marine	high	low	high	1150570	PRJNA441615	SAMN08777875	SRR7058483	3300020185		14
GVMAG-M-3300020185-65	GVMAG	SC9	MGVL42	27.1078	444592	91	43004	84255	11	Marine	high	low	high	1150570	PRJNA441615	SAMN08777875	SRR7058483	3300020185		14
GVMAG-M-3300020185-109	GVMAG	SC9	MGVL43	28.5206	423108	89	40454	66812	15	Marine	high	low	high	1150570	PRJNA441615	SAMN08777875	SRR7058483	3300020185		14
GVMAG-M-3300020185-39	GVMAG	SC9	MGVL47	26.6577	270653	92	15200	51463	18	Marine	high	low	high	1150570	PRJNA441615	SAMN08777875	SRR7058483	3300020185		14
GVMAG-M-3300020185-23	GVMAG	SC9	MGVL42	29.1336	413800	91	15648	46124	30	Marine	high	low	high	1150570	PRJNA441615	SAMN08777875	SRR7058483	3300020185		14
GVMAG-M-3300020185-13	GVMAG	SC10	MGVL67	25.5916	446913	87	8186	19046	54	Marine	high	medium	low	1150570	PRJNA441615	SAMN08777875	SRR7058483	3300020185		14
GVMAG-M-3300020185-3	GVMAG	SC10	MGVL67	22.4659	596748	91	54916	140539	19	Marine	high	medium	medium	1150570	PRJNA441615	SAMN08777875	SRR7058483	3300020185		14
GVMAG-M-3300020185-49	GVMAG	SC6	Cafeteriaviruses	24.6287	849347	90	32982	90832	34	Marine	high	low	medium	1150570	PRJNA441615	SAMN08777875	SRR7058483	3300020185		14
GVMAG-M-3300020185-69	GVMAG	SC9	MGVL42	28.8818	452112	91	24633	63434	22	Marine	high	medium	medium	1150570	PRJNA441615	SAMN08777875	SRR7058483	3300020185		14
GVMAG-M-3300020185-70	GVMAG	SC10	MGVL62	22.3765	281130	89	18951	38928	18	Marine	medium	low	medium	1150570	PRJNA441615	SAMN08777875	SRR7058483	3300020185		14
GVMAG-M-3300020185-59	GVMAG	SC9	MGVL38	34.0465	286608	91	16448	33947	23	Marine	medium	low	medium	1150570	PRJNA441615	SAMN08777875	SRR7058483	3300020185		14
GVMAG-M-3300020185-80	GVMAG	SC9	MGVL55	29.9088	438737	90	15685	31547	34	Marine	high	low	medium	1150570	PRJNA441615	SAMN08777875	SRR7058483	3300020185		14
GVMAG-M-3300020185-10	GVMAG	SC10	MGVL67	27.9847	266356	93	7828	17212	33	Marine	high	low	medium	1150570	PRJNA441615	SAMN08777875	SRR7058483	3300020185		14
GVMAG-M-3300020165-43	GVMAG	SC6	Faunusviruses	22.1832	813755	89	38347	101996	25	Marine	high	low	high	1150564	PRJNA441609	SAMN08778199	SRR7072119	3300020165		14
GVMAG-M-3300020165-16	GVMAG	SC10	MGVL67	27.6651	571702	91	44546	85689	17	Marine	high	low	high	1150564	PRJNA441609	SAMN08778199	SRR7072119	3300020165		14
GVMAG-M-3300020165-47	GVMAG	SC9	MGVL52	27.0984	454163	91	38157	71152	16	Marine	high	low	high	1150564	PRJNA441609	SAMN08778199	SRR7072119	3300020165		14
GVMAG-M-3300020165-3	GVMAG	SC9	MGVL50	40.5054	262644	91	35157	43610	10	Marine	high	low	high	1150564	PRJNA441609	SAMN08778199	SRR7072119	3300020165		14
GVMAG-M-3300020165-1	GVMAG	SC9	MGVL42	28.2032	381116	90	17474	36394	28	Marine	high	low	high	1150564	PRJNA441609	SAMN08778199	SRR7072119	3300020165		14
GVMAG-M-3300020165-35	GVMAG	SC10	MGVL58	20.8232	667915	91	17784	63898	43	Marine	high	medium	medium	1150564	PRJNA441609	SAMN08778199	SRR7072119	3300020165		14
GVMAG-M-3300020165-62	GVMAG	SC10	MGVL67	24.4374	431429	89	9118	20698	49	Marine	high	low	medium	1150564	PRJNA441609	SAMN08778199	SRR7072119	3300020165		14
GVMAG-M-3300020187-47	GVMAG	SC9	Chrysomulinaviruses	24.3295	350094	91	44019	80160	11	Marine	high	low	high	1150569	PRJNA441614	SAMN08778202	SRR7058482	3300020187		14
GVMAG-M-3300020187-69	GVMAG	SC9	MGVL42	28.2339	607942	89	29133	74465	28	Marine	high	low	high	1150569	PRJNA441614	SAMN08778202	SRR7058482	3300020187		14
GVMAG-M-3300020187-58	GVMAG	SC9	MGVL43	32.5436	330750	87	14653	41776	24	Marine	high	low	high	1150569	PRJNA441614	SAMN08778202	SRR7058482	3300020187		14
GVMAG-M-3300020187-86	GVMAG	SC10	MGVL66	29.42	307362	93	21225	34269	19	Marine	high	low	high	1150569	PRJNA441614	SAMN08778202	SRR7058482	3300020187		14
GVMAG-M-3300020187-94	GVMAG	SC9	MGVL55	33.128	464502	89	24792	72495	23	Marine	medium	low	medium	1150569	PRJNA441614	SAMN08778202	SRR7058482	3300020187		14
GVMAG-M-3300020187-27	GVMAG	SC10	MGVL68	22.7558	996014	90	34064	68212	38	Marine	high	medium	medium	1150569	PRJNA441614	SAMN08778202	SRR7058482	3300020187		14
GVMAG-M-3300020187-22	GVMAG	SC6	Klosneuviruses	18.9133	506046	90	16648	27519	39	Marine	medium	low	medium	1150569	PRJNA441614	SAMN08778202	SRR7058482	3300020187		14
GVMAG-M-3300020187-12	GVMAG	SC10	MGVL65	22.4753	321864	92	8609	26271	37	Marine	high	medium	medium	1150569	PRJNA441614	SAMN08778202	SRR7058482	3300020187		14
GVMAG-M-3300017963-10	GVMAG	SC10	MGVL58	43.1552	422698	86	23664	62717	24	Non-marine Saline and Alkaline	high	low	high		PRJNA444019	SAMN08778794	SRR6963587	3300017963
GVMAG-M-3300017963-20	GVMAG	SC9	Prymnesioviruses	23.7868	531786	92	29873	37500	30	Non-marine Saline and Alkaline	high	low	high		PRJNA444019	SAMN08778794	SRR6963587	3300017963
GVMAG-M-3300017963-13	GVMAG	SC7	MGVL32	34.4711	815709	81	13377	43646	71	Non-marine Saline and Alkaline	high	low	low		PRJNA444019	SAMN08778794	SRR6963587	3300017963
GVMAG-M-3300017963-43	GVMAG	SC10	MGVL58	46.0021	573215	90	234413	242371	3	Non-marine Saline and Alkaline	high	medium	medium		PRJNA444019	SAMN08778794	SRR6963587	3300017963
GVMAG-M-3300017963-53	GVMAG	SC2	MGVL18	35.1269	322696	85	14809	28545	26	Non-marine Saline and Alkaline	high	low	medium		PRJNA444019	SAMN08778794	SRR6963587	3300017963
GVMAG-M-3300017963-7	GVMAG	SC9	Chrysomulinaviruses	26.5723	247506	88	9854	21813	26	Non-marine Saline and Alkaline	high	low	medium		PRJNA444019	SAMN08778794	SRR6963587	3300017963
GVMAG-M-3300014838-63	GVMAG	SC2	MGVL9	36.868	391782	91	29744	50571	17	Soil	medium	medium	medium	1132132	PRJNA443726	SAMN08778866	SRR6960541	3300014838		https://isogenie.osu.edu
GVMAG-M-3300014838-26	GVMAG	SC3	Medusaviruses	20.47	573639	75	14427	31124	46	Soil	medium	low	medium	1132132	PRJNA443726	SAMN08778866	SRR6960541	3300014838		https://isogenie.osu.edu
GVMAG-M-3300014838-21	GVMAG	SC2	MGVL9	35.4827	341121	82	17006	26948	26	Soil	medium	low	medium	1132132	PRJNA443726	SAMN08778866	SRR6960541	3300014838		https://isogenie.osu.edu
GVMAG-M-3300018868-12	GVMAG	SC9	MGVL52	34.2281	375317	90	29279	89934	17	Freshwater	high	low	high		PRJNA443578	SAMN08779010	SRR7009399	3300018868
GVMAG-M-3300018868-14	GVMAG	SC9	OLPV	38.1069	267332	92	36242	77297	11	Freshwater	high	low	high		PRJNA443578	SAMN08779010	SRR7009399	3300018868
GVMAG-M-3300018868-17	GVMAG	SC8	MGVL35	35.9254	281642	89	26785	37795	17	Freshwater	high	low	high		PRJNA443578	SAMN08779010	SRR7009399	3300018868
GVMAG-M-3300018868-9	GVMAG	SC9	OLPV	30.6747	231363	91	15258	36927	19	Freshwater	high	low	high		PRJNA443578	SAMN08779010	SRR7009399	3300018868
GVMAG-M-3300018868-5	GVMAG	SC8	MGVL33	27.754	214131	94	69359	78917	4	Freshwater	high	medium	medium		PRJNA443578	SAMN08779010	SRR7009399	3300018868
GVMAG-M-3300018080-29	GVMAG	SC9	MGVL42	55.1935	343939	87	24202	79139	20	Non-marine Saline and Alkaline	high	medium	medium		PRJNA444015	SAMN08779047	SRR6963352	3300018080
GVMAG-M-3300018080-53	GVMAG	SC3	MGVL24	50.3535	748174	87	28130	73692	31	Non-marine Saline and Alkaline	high	low	medium		PRJNA444015	SAMN08779047	SRR6963352	3300018080
GVMAG-M-3300018080-43	GVMAG	SC3	MGVL24	47.3246	205200	89	8179	29002	23	Non-marine Saline and Alkaline	medium	low	medium		PRJNA444015	SAMN08779047	SRR6963352	3300018080
GVMAG-M-3300018080-32	GVMAG	SC9	MGVL46	36.3968	183574	86	8129	17534	23	Non-marine Saline and Alkaline	medium	low	medium		PRJNA444015	SAMN08779047	SRR6963352	3300018080
GVMAG-M-3300017971-26	GVMAG	SC3	Raphidoviruses	30.0121	200429	92	21743	44265	11	Non-marine Saline and Alkaline	high	low	high		PRJNA444020	SAMN08779048	SRR6963591	3300017971
GVMAG-M-3300017971-41	GVMAG	SC2	Solumviruses	29.4865	280962	90	22921	34878	16	Non-marine Saline and Alkaline	high	low	high		PRJNA444020	SAMN08779048	SRR6963591	3300017971
GVMAG-M-3300017971-33	GVMAG	SC10	MGVL58	32.3289	827059	87	21749	37202	52	Non-marine Saline and Alkaline	high	medium	low		PRJNA444020	SAMN08779048	SRR6963591	3300017971
GVMAG-M-3300017971-10	GVMAG	SC3	MGVL26	48.4248	238132	87	15134	26304	17	Non-marine Saline and Alkaline	medium	low	medium		PRJNA444020	SAMN08779048	SRR6963591	3300017971
GVMAG-M-3300020167-4	GVMAG	SC9	YLMV	33.4116	389182	88	16166	37404	27	Freshwater	high	low	high		PRJNA443317	SAMN08779072	SRR7053306	3300020167
GVMAG-M-3300020163-17	GVMAG	SC2	Iridoviruses	38.8409	197351	89	18061	28303	14	Freshwater	high	medium	medium		PRJNA443320	SAMN08779073	SRR7053308	3300020163
GVMAG-M-3300021340-15	GVMAG	SC9	MGVL57	36.5316	460757	90	15422	42108	29	Freshwater	high	low	high		PRJNA443322	SAMN08779074	SRR7053315	3300021340
GVMAG-M-3300021340-1	GVMAG	SC3	Raphidoviruses	41.0854	224109	91	30024	33044	12	Freshwater	high	low	high		PRJNA443322	SAMN08779074	SRR7053315	3300021340
GVMAG-M-3300021340-17	GVMAG	SC9	YLMV	28.86	450274	88	12534	45240	40	Freshwater	high	medium	medium		PRJNA443322	SAMN08779074	SRR7053315	3300021340
GVMAG-M-3300021074-6	GVMAG	SC9	MGVL51	35.4683	493776	90	61374	69107	14	Freshwater	high	medium	medium		PRJNA443325	SAMN08779082	SRR7053514	3300021074
GVMAG-M-3300021074-12	GVMAG	SC9	MGVL51	27.9393	245597	86	9275	17411	29	Freshwater	medium	low	medium		PRJNA443325	SAMN08779082	SRR7053514	3300021074
GVMAG-M-3300021075-36	GVMAG	SC9	YLMV	35.2757	266387	88	10163	19951	30	Freshwater	medium	low	medium		PRJNA445054	SAMN08779087	SRR7053653	3300021075
GVMAG-M-3300020051-27	GVMAG	SC10	MGVL62	26.9004	288360	91	24577	38958	16	Marine	medium	low	medium		PRJNA443834	SAMN08779118	SRR6977655	3300020051
GVMAG-M-3300020810-20	GVMAG	SC9	MGVL57	29.8226	496738	89	45452	109095	14	Marine	high	low	high		PRJNA443847	SAMN08779135	SRR6979553	3300020810
GVMAG-M-3300020810-3	GVMAG	SC9	MGVL57	29.2107	349886	91	43981	77175	12	Marine	high	low	high		PRJNA443847	SAMN08779135	SRR6979553	3300020810
GVMAG-M-3300019093-4	GVMAG	SC8	MGVL33	38.9471	162890	92	52058	53035	4	Freshwater	medium	medium	medium		PRJNA443577	SAMN08779180	SRR7010048	3300019093
GVMAG-M-3300019093-11	GVMAG	SC9	YLMV	31.2709	293717	90	33128	41393	15	Freshwater	medium	low	medium		PRJNA443577	SAMN08779180	SRR7010048	3300019093
GVMAG-M-3300019759-3	GVMAG	SC3	Raphidoviruses	32.4964	157156	93	24166	28134	9	Freshwater	medium	low	medium		PRJNA443044	SAMN08779233	SRR7051564	3300019759
GVMAG-M-3300021473-4	GVMAG	SC2	Iridoviruses	28.9677	320964	86	14929	38280	23	Freshwater	medium	low	medium		PRJNA443324	SAMN08779292	SRR7053317	3300021473
GVMAG-M-3300021473-21	GVMAG	SC9	YLMV	27.7588	260782	89	8632	19817	29	Freshwater	high	low	medium		PRJNA443324	SAMN08779292	SRR7053317	3300021473
GVMAG-M-3300017792-3	GVMAG	SC3	Sylvanviruses	34.1109	947665	84	203957	275329	9	Rhizoplane	medium	medium	medium		PRJNA444391	SAMN08779515	SRR7975952	3300017792
GVMAG-M-3300017772-13	GVMAG	SC9	MGVL42	28.4285	596539	90	16787	50849	43	Marine	high	medium	medium		PRJNA465296	SAMN09091842	SRR10522792	3300017772
GVMAG-M-3300017742-1	GVMAG	SC9	Chrysomulinaviruses	22.9975	689952	88	10540	30345	72	Marine	high	medium	low		PRJNA465263	SAMN09091851	SRR10522383	3300017742
GVMAG-M-3300017776-4	GVMAG	SC9	MGVL42	26.5804	455580	88	7484	21514	60	Marine	medium	high	low		PRJNA465258	SAMN09091852	SRR10522375	3300017776
GVMAG-S-1073184-1	GVMAG	SC10	MGVL67	22.6023	769851	90	23108	78680	43		high	medium	medium		PRJNA464907	SAMN09091872	SRR10499903	3300007656
GVMAG-M-3300017771-7	GVMAG	SC3	Prasinoviruses	40.4799	210865	93	38309	71385	11	Marine	high	low	high		PRJNA465289	SAMN09091888	SRR10522779	3300017771
GVMAG-M-3300017771-11	GVMAG	SC3	Prasinoviruses	41.4675	174679	89	9801	25365	17	Marine	medium	medium	medium		PRJNA465289	SAMN09091888	SRR10522779	3300017771
GVMAG-M-3300017763-4	GVMAG	SC10	Aureococcusviruses	30.6889	315655	87	10422	19496	34	Marine	high	low	medium		PRJNA465274	SAMN09091898	SRR10522664	3300017763
GVMAG-M-3300018048-10	GVMAG	SC5	MGVL30	22.4881	261347	89	12201	23669	24	Marine	high	low	medium		PRJNA465691	SAMN09091983	SRR7162752	3300018048
GVMAG-M-3300018041-22	GVMAG	SC10	MGVL62	21.8715	514108	89	9023	20692	61	Marine	high	medium	low		PRJNA465690	SAMN09091984	SRR7162755	3300018041
GVMAG-M-3300017969-5	GVMAG	SC3	Prasinoviruses	40.451	201493	94	9148	19340	22	Marine	high	medium	medium		PRJNA465682	SAMN09091986	SRR7152995	3300017969
GVMAG-M-3300023170-28	GVMAG	SC10	MGVL60	23.8803	215475	91	10802	17425	20	Marine	high	low	medium		PRJNA465682	SAMN09091986	SRR7152995	3300023170
GVMAG-M-3300017956-3	GVMAG	SC9	MGVL57	29.5289	465195	91	37785	58944	16	Marine	high	low	high		PRJNA465677	SAMN09092000	SRR7152675	3300017956
GVMAG-M-3300017956-10	GVMAG	SC9	MGVL42	32.208	291698	90	9816	45929	30	Marine	high	low	high		PRJNA465677	SAMN09092000	SRR7152675	3300017956
GVMAG-M-3300023172-18	GVMAG	SC10	Tetraselmisviruses	18.7729	290850	88	29112	140237	10	Marine	medium	low	medium		PRJNA465677	SAMN09092000	SRR7152675	3300023172
GVMAG-M-3300017956-25	GVMAG	SC10	MGVL62	23.7168	606823	91	31137	48011	31	Marine	high	low	medium		PRJNA465677	SAMN09092000	SRR7152675	3300017956
GVMAG-M-3300017956-15	GVMAG	SC10	Tetraselmisviruses	21.5568	385030	83	16630	46605	25	Marine	medium	low	medium		PRJNA465677	SAMN09092000	SRR7152675	3300017956
GVMAG-M-3300017956-2	GVMAG	SC9	MGVL42	26.1858	375704	91	12154	35109	35	Marine	high	medium	medium		PRJNA465677	SAMN09092000	SRR7152675	3300017956
GVMAG-M-3300022934-23	GVMAG	SC3	Prasinoviruses	52.4504	251079	94	14147	28606	19	Marine	high	medium	medium		PRJNA465675	SAMN09092001	SRR7152503	3300022934
GVMAG-M-3300018049-14	GVMAG	SC9	MGVL57	31.4887	363105	89	19642	33689	23	Marine	high	low	high		PRJNA465673	SAMN09092002	SRR7152439	3300018049
GVMAG-M-3300023087-13	GVMAG	SC3	Prasinoviruses	34.519	246977	93	144896	144896	7	Marine	high	medium	medium		PRJNA465672	SAMN09092003	SRR7152353	3300023087
GVMAG-M-3300023087-9	GVMAG	SC3	Prasinoviruses	39.9743	184666	93	18771	36058	12	Marine	high	medium	medium		PRJNA465672	SAMN09092003	SRR7152353	3300023087
GVMAG-M-3300023108-6	GVMAG	SC9	MGVL42	30.0257	209301	89	17264	47112	14	Marine	medium	low	medium		PRJNA465669	SAMN09092014	SRR7152119	3300023108
GVMAG-M-3300017950-28	GVMAG	SC9	MGVL57	32.8841	240387	86	7169	13991	34	Marine	high	low	low		PRJNA465692	SAMN09092027	SRR7162754	3300017950
GVMAG-M-3300017950-2	GVMAG	SC9	MGVL57	28.6932	336864	90	15911	28501	24	Marine	high	low	medium		PRJNA465692	SAMN09092027	SRR7162754	3300017950
GVMAG-M-3300023173-22	GVMAG	SC9	MGVL57	40.0264	290251	92	31390	54675	12	Marine	high	low	high		PRJNA465688	SAMN09092028	SRR7154899	3300023173
GVMAG-M-3300018426-35	GVMAG	SC9	MGVL57	30.2409	418033	88	7794	18222	51	Marine	high	medium	low		PRJNA465668	SAMN09092039	SRR7152120	3300018426
GVMAG-M-3300023175-3	GVMAG	SC9	MGVL57	33.1172	221326	86	11451	29203	19	Marine	medium	low	medium		PRJNA465668	SAMN09092039	SRR7152120	3300023175
GVMAG-M-3300018426-17	GVMAG	SC9	MGVL57	29.8868	245998	91	20411	27115	14	Marine	high	low	medium		PRJNA465668	SAMN09092039	SRR7152120	3300018426
GVMAG-M-3300018420-25	GVMAG	SC9	MGVL43	27.6672	538573	90	10421	35326	55	Marine	high	high	low		PRJNA465666	SAMN09092040	SRR7151887	3300018420
GVMAG-M-3300018420-30	GVMAG	SC9	MGVL57	34.4954	203569	90	6859	11494	29	Marine	medium	low	low		PRJNA465666	SAMN09092040	SRR7151887	3300018420
GVMAG-M-3300018410-27	GVMAG	SC9	MGVL47	44.4153	316186	92	44064	59753	10	Marine	high	low	high		PRJNA465664	SAMN09092041	SRR7151428	3300018410
GVMAG-M-3300018415-13	GVMAG	SC9	MGVL43	29.8061	510252	87	8208	22626	63	Marine	high	medium	low		PRJNA465662	SAMN09092042	SRR7149136	3300018415
GVMAG-M-3300018415-41	GVMAG	SC9	MGVL57	35.7274	239866	90	13471	25974	21	Marine	medium	low	medium		PRJNA465662	SAMN09092042	SRR7149136	3300018415
GVMAG-M-3300018417-32	GVMAG	SC9	MGVL43	28.2101	213491	87	7565	22409	25	Marine	medium	low	medium		PRJNA465661	SAMN09092043	SRR7149128	3300018417
GVMAG-M-3300017824-14	GVMAG	SC10	MGVL62	21.4338	408737	90	45357	86642	12	Marine	high	low	high		PRJNA465659	SAMN09092115	SRR7148980	3300017824
GVMAG-M-3300017824-8	GVMAG	SC9	MGVL42	30.0423	195990	87	7497	14682	26	Marine	medium	low	low		PRJNA465659	SAMN09092115	SRR7148980	3300017824
GVMAG-M-3300017824-10	GVMAG	SC10	MGVL65	29.3054	299661	92	11892	25471	29	Marine	high	low	medium		PRJNA465659	SAMN09092115	SRR7148980	3300017824
GVMAG-M-3300017744-9	GVMAG	SC3	Prasinoviruses	39.713	277599	93	11414	26899	26	Marine	high	medium	medium		PRJNA465261	SAMN09092232	SRR10522379	3300017744
GVMAG-M-3300022925-12	GVMAG	SC3	Prasinoviruses	34.7374	324523	92	18467	75025	24	Marine	high	medium	medium		PRJNA465660	SAMN09092238	SRR7148981	3300022925
GVMAG-M-3300018416-36	GVMAG	SC1	MGVL5	22.5363	208202	89	13575	25629	19	Marine	medium	medium	medium		PRJNA465660	SAMN09092238	SRR7148981	3300018416
GVMAG-M-3300022905-7	GVMAG	SC3	Prasinoviruses	41.1192	195096	92	19559	44795	14	Marine	high	medium	medium		PRJNA465663	SAMN09092239	SRR7149135	3300022905
GVMAG-M-3300022905-10	GVMAG	SC3	Prasinoviruses	43.7956	216878	91	10782	25283	22	Marine	medium	medium	medium		PRJNA465663	SAMN09092239	SRR7149135	3300022905
GVMAG-M-3300019459-16	GVMAG	SC9	MGVL43	27.7976	375475	89	9928	49956	37	Marine	high	low	medium		PRJNA465665	SAMN09092240	SRR7151429	3300019459
GVMAG-M-3300019459-27	GVMAG	SC9	MGVL47	23.8254	344305	86	7605	19325	44	Marine	medium	low	medium		PRJNA465665	SAMN09092240	SRR7151429	3300019459
GVMAG-M-3300018876-24	GVMAG	SC9	MGVL38	32.9247	298375	89	14594	27504	24	Marine	high	low	medium		PRJNA465667	SAMN09092241	SRR7152121	3300018876
GVMAG-M-3300018428-42	GVMAG	SC10	MGVL62	20.7656	348157	92	23894	45533	17	Marine	high	low	high		PRJNA465670	SAMN09092242	SRR7152251	3300018428
GVMAG-M-3300018428-44	GVMAG	SC6	Cafeteriaviruses	22.5922	859375	89	8247	24901	104	Marine	high	medium	low		PRJNA465670	SAMN09092242	SRR7152251	3300018428
GVMAG-M-3300023178-18	GVMAG	SC10	Tetraselmisviruses	33.6403	380856	90	23672	74938	20	Marine	high	medium	medium		PRJNA465670	SAMN09092242	SRR7152251	3300023178
GVMAG-M-3300023178-17	GVMAG	SC10	Tetraselmisviruses	51.0942	281527	91	14738	24737	20	Marine	high	low	medium		PRJNA465670	SAMN09092242	SRR7152251	3300023178
GVMAG-M-3300017986-28	GVMAG	SC9	MGVL42	30.1119	338159	85	21198	57176	24	Marine	high	low	high		PRJNA465671	SAMN09092243	SRR7152297	3300017986
GVMAG-M-3300017986-31	GVMAG	SC5	MGVL30	18.0933	230389	91	15971	31942	18	Marine	high	low	high		PRJNA465671	SAMN09092243	SRR7152297	3300017986
GVMAG-M-3300023110-7	GVMAG	SC10	MGVL66	28.7457	300946	91	18041	30129	21	Marine	high	low	high		PRJNA465671	SAMN09092243	SRR7152297	3300023110
GVMAG-M-3300017765-1	GVMAG	SC10	Tetraselmisviruses	40.569	277643	91	45092	51235	11	Marine	high	low	high		PRJNA465277	SAMN09092248	SRR10522775	3300017765
GVMAG-M-3300017741-2	GVMAG	SC3	Phaeoviruses	40.9104	268389	88	17303	31488	18	Marine	medium	low	medium		PRJNA465285	SAMN09092252		3300017741
GVMAG-M-3300017741-4	GVMAG	SC9	MGVL40	32.1615	198750	86	9259	22301	21	Marine	high	low	medium		PRJNA465285	SAMN09092252		3300017741
GVMAG-M-3300017952-11	GVMAG	SC10	Tetraselmisviruses	40.8887	321001	91	22054	40465	19	Marine	high	low	high		PRJNA465680	SAMN09092254	SRR7152870	3300017952
GVMAG-M-3300023176-9	GVMAG	SC9	MGVL42	22.141	347879	90	21707	54946	20	Marine	high	low	high		PRJNA465685	SAMN09092256	SRR7154800	3300023176
GVMAG-M-3300017967-12	GVMAG	SC9	MGVL42	29.1573	283850	89	18451	43685	19	Marine	high	low	high		PRJNA465685	SAMN09092256	SRR7154800	3300017967
GVMAG-M-3300017967-22	GVMAG	SC10	Tetraselmisviruses	22.7507	409197	84	30021	59393	17	Marine	medium	low	medium		PRJNA465685	SAMN09092256	SRR7154800	3300017967
GVMAG-M-3300017786-5	GVMAG	SC9	MGVL42	25.7075	366589	91	28940	68051	16	Marine	high	low	high		PRJNA465288	SAMN09092266	SRR10522781	3300017786
GVMAG-M-3300017735-4	GVMAG	SC9	MGVL38	27.4447	489538	88	21702	51006	31	Marine	high	low	medium		PRJNA465298	SAMN09092269		3300017735
GVMAG-M-3300017783-9	GVMAG	SC2	Iridoviruses	34.8534	236611	92	18173	44236	12	Marine	high	low	high		PRJNA465243	SAMN09092437	SRR10522319	3300017783
GVMAG-M-3300017783-11	GVMAG	SC10	MGVL65	29.9188	309117	90	8899	24720	36	Marine	medium	medium	medium		PRJNA465243	SAMN09092437	SRR10522319	3300017783
GVMAG-M-3300017773-1	GVMAG	SC3	Prasinoviruses	40.0995	244317	93	11575	35507	22	Marine	high	low	high		PRJNA465250	SAMN09092448	SRR10522321	3300017773
GVMAG-M-3300017773-3	GVMAG	SC3	Prasinoviruses	33.9881	309229	92	11839	33109	30	Marine	high	medium	medium		PRJNA465250	SAMN09092448	SRR10522321	3300017773
GVMAG-M-3300017724-7	GVMAG	SC9	MGVL57	32.5557	475991	90	40787	57944	21	Marine	high	low	high		PRJNA465252	SAMN09092449	SRR10522336	3300017724
GVMAG-M-3300017724-5	GVMAG	SC9	MGVL38	23.8143	862432	88	12179	35221	77	Marine	high	medium	low		PRJNA465252	SAMN09092449	SRR10522336	3300017724
GVMAG-S-1048034-38	GVMAG	SC2	MGVL17	36.6755	139360	87	13681	23381	13		high	low	medium		PRJNA464720	SAMN09092640	SRR10448423	3300004065
GVMAG-M-3300024519-1	GVMAG	SC10	MGVL66	24.4078	325535	91	8697	19440	39	Marine	high	medium	medium		PRJNA469104	SAMN09093921	SRR7615673	3300024519
GVMAG-M-3300024059-2	GVMAG	SC9	MGVL45	31.7591	300207	89	9797	36485	30	Marine	high	low	high		PRJNA469099	SAMN09093923	SRR7179815	3300024059
GVMAG-M-3300024311-4	GVMAG	SC9	MGVL54	33.2022	493684	88	25168	53110	22	Freshwater	high	medium	medium		PRJNA468932	SAMN09093939	SRR7686979	3300024311
GVMAG-M-3300024311-5	GVMAG	SC9	MGVL54	32.232	494592	88	16706	43299	36	Freshwater	high	low	medium		PRJNA468932	SAMN09093939	SRR7686979	3300024311
GVMAG-M-3300024311-12	GVMAG	SC9	MGVL44	33.8404	233369	84	10768	20269	26	Freshwater	medium	low	medium		PRJNA468932	SAMN09093939	SRR7686979	3300024311
GVMAG-M-3300024062-1	GVMAG	SC1	MGVL5	20.6826	349792	90	56296	62119	14	Marine	medium	high	low		PRJNA469098	SAMN09094076	SRR7179814	3300024062
GVMAG-M-3300024502-4	GVMAG	SC9	YLMV	27.2086	442427	92	25858	77947	24	Freshwater	high	low	high		PRJNA468917	SAMN09094307	SRR7686847	3300024502
GVMAG-M-3300024502-1	GVMAG	SC2	Iridoviruses	24.952	233813	91	14528	72549	14	Freshwater	high	low	high		PRJNA468917	SAMN09094307	SRR7686847	3300024502
GVMAG-M-3300024529-3	GVMAG	SC9	MGVL42	35.4397	273134	89	7111	15967	36	Marine	medium	high	low		PRJNA469102	SAMN09094338	SRR7615666	3300024529
GVMAG-M-3300024513-1	GVMAG	SC9	MGVL46	26.2615	363380	86	13867	32068	30	Freshwater	medium	medium	medium		PRJNA468893	SAMN09094632	SRR7686826	3300024513
GVMAG-M-3300024350-2	GVMAG	SC9	MGVL45	26.0917	552333	84	7387	23347	72	Freshwater	high	medium	low		PRJNA468906	SAMN09094657	SRR7686838	3300024350
GVMAG-M-3300024277-1	GVMAG	SC9	MGVL51	27.2439	455952	88	23634	47125	28	Freshwater	high	low	high		PRJNA468929	SAMN09094686	SRR7686973	3300024277
GVMAG-M-3300024280-4	GVMAG	SC9	MGVL44	38.1901	469674	89	12611	36413	40	Freshwater	medium	high	low		PRJNA468931	SAMN09094687	SRR7686975	3300024280
GVMAG-M-3300024278-1	GVMAG	SC9	YLMV	26.6255	433172	89	17277	31577	29	Freshwater	high	low	high		PRJNA468934	SAMN09094688	SRR7686980	3300024278
GVMAG-M-3300024312-6	GVMAG	SC9	YLMV	28.2804	554472	90	29289	62012	27	Freshwater	high	low	high		PRJNA468936	SAMN09094689	SRR7686987	3300024312
GVMAG-M-3300023179-54	GVMAG	SC6	Cafeteriaviruses	24.336	549528	93	48483	107687	14	Freshwater	high	low	high		PRJNA466875	SAMN09201019	SRR7812697	3300023179
GVMAG-M-3300023179-34	GVMAG	SC9	MGVL57	30.3381	329180	89	34980	91035	12	Freshwater	high	low	high		PRJNA466875	SAMN09201019	SRR7812697	3300023179
GVMAG-M-3300023179-74	GVMAG	SC8	MGVL34	40.6234	372463	93	41500	75410	12	Freshwater	high	low	high		PRJNA466875	SAMN09201019	SRR7812697	3300023179
GVMAG-M-3300023179-42	GVMAG	SC9	MGVL41	31.2025	342213	92	29010	70641	17	Freshwater	high	low	high		PRJNA466875	SAMN09201019	SRR7812697	3300023179
GVMAG-M-3300023179-61	GVMAG	SC6	Cafeteriaviruses	23.5561	530347	88	39661	67621	19	Freshwater	high	low	high		PRJNA466875	SAMN09201019	SRR7812697	3300023179
GVMAG-M-3300023179-153	GVMAG	SC9	MGVL49	28.0148	310361	91	22846	62434	15	Freshwater	high	low	high		PRJNA466875	SAMN09201019	SRR7812697	3300023179
GVMAG-M-3300023179-52	GVMAG	SC8	MGVL35	36.2463	224122	88	14338	58069	15	Freshwater	high	low	high		PRJNA466875	SAMN09201019	SRR7812697	3300023179
GVMAG-M-3300023179-10	GVMAG	SC8	MGVL35	39.5928	329262	91	44648	54103	9	Freshwater	high	low	high		PRJNA466875	SAMN09201019	SRR7812697	3300023179
GVMAG-M-3300023179-18	GVMAG	SC9	MGVL51	26.8966	361674	86	20344	50314	25	Freshwater	high	low	high		PRJNA466875	SAMN09201019	SRR7812697	3300023179
GVMAG-M-3300023179-31	GVMAG	SC10	MGVL61	23.8472	384296	93	26799	48019	20	Freshwater	high	low	high		PRJNA466875	SAMN09201019	SRR7812697	3300023179
GVMAG-M-3300023179-67	GVMAG	SC9	YLMV	24.7537	403928	89	18231	47070	27	Freshwater	high	low	high		PRJNA466875	SAMN09201019	SRR7812697	3300023179
GVMAG-M-3300023179-166	GVMAG	SC9	MGVL57	31.7364	240689	90	18784	45768	13	Freshwater	high	low	high		PRJNA466875	SAMN09201019	SRR7812697	3300023179
GVMAG-M-3300023179-64	GVMAG	SC9	YLMV	26.5053	527865	88	23763	41295	30	Freshwater	high	low	high		PRJNA466875	SAMN09201019	SRR7812697	3300023179
GVMAG-M-3300023179-162	GVMAG	SC10	MGVL68	29.3934	336106	88	15303	41082	26	Freshwater	high	low	high		PRJNA466875	SAMN09201019	SRR7812697	3300023179
GVMAG-M-3300023179-21	GVMAG	SC9	Prymnesioviruses	17.7285	392064	86	16669	40118	29	Freshwater	high	low	high		PRJNA466875	SAMN09201019	SRR7812697	3300023179
GVMAG-M-3300023179-51	GVMAG	SC9	MGVL52	24.4974	358915	90	19425	38168	23	Freshwater	high	low	high		PRJNA466875	SAMN09201019	SRR7812697	3300023179
GVMAG-M-3300023179-158	GVMAG	SC9	MGVL57	25.4205	419725	89	20702	37317	27	Freshwater	high	low	high		PRJNA466875	SAMN09201019	SRR7812697	3300023179
GVMAG-M-3300023179-115	GVMAG	SC6	MGVL31	23.9511	474534	92	22036	35207	25	Freshwater	high	low	high		PRJNA466875	SAMN09201019	SRR7812697	3300023179
GVMAG-M-3300023179-146	GVMAG	SC2	Iridoviruses	24.8288	338735	91	31965	106203	15	Freshwater	high	high	low		PRJNA466875	SAMN09201019	SRR7812697	3300023179
GVMAG-M-3300023179-109	GVMAG	SC6	Namaoviruses	16.6411	1064925	78	17167	67361	72	Freshwater	high	medium	low		PRJNA466875	SAMN09201019	SRR7812697	3300023179
GVMAG-M-3300023179-113	GVMAG	SC2	MGVL23	28.544	589746	89	13970	63963	48	Freshwater	medium	high	low		PRJNA466875	SAMN09201019	SRR7812697	3300023179
GVMAG-M-3300023179-145	GVMAG	SC6	MGVL31	25.0969	813831	89	18086	46200	54	Freshwater	high	low	low		PRJNA466875	SAMN09201019	SRR7812697	3300023179
GVMAG-M-3300023179-45	GVMAG	SC2	Iridoviruses	24.4044	336567	89	21906	37573	22	Freshwater	medium	high	low		PRJNA466875	SAMN09201019	SRR7812697	3300023179
GVMAG-M-3300023179-123	GVMAG	SC10	MGVL68	26.1779	751068	87	13375	34868	66	Freshwater	high	medium	low		PRJNA466875	SAMN09201019	SRR7812697	3300023179
GVMAG-M-3300023179-137	GVMAG	SC9	YLMV	21.6797	464549	88	7135	20059	65	Freshwater	high	medium	low		PRJNA466875	SAMN09201019	SRR7812697	3300023179
GVMAG-M-3300023179-6	GVMAG	SC6	Cafeteriaviruses	26.4094	170481	90	6768	12960	24	Freshwater	medium	low	low		PRJNA466875	SAMN09201019	SRR7812697	3300023179
GVMAG-M-3300023179-117	GVMAG	SC10	MGVL68	35.5768	385664	92	271087	271087	2	Freshwater	medium	medium	medium		PRJNA466875	SAMN09201019	SRR7812697	3300023179
GVMAG-M-3300023179-83	GVMAG	SC2	Iridoviruses	27.07	241374	88	241374	241374	1	Freshwater	high	medium	medium		PRJNA466875	SAMN09201019	SRR7812697	3300023179
GVMAG-M-3300023179-49	GVMAG	SC8	MGVL36	41.004	296298	93	149053	149053	3	Freshwater	high	medium	medium		PRJNA466875	SAMN09201019	SRR7812697	3300023179
GVMAG-M-3300023179-68	GVMAG	SC9	MGVL44	42.1125	358898	89	35847	96724	12	Freshwater	high	medium	medium		PRJNA466875	SAMN09201019	SRR7812697	3300023179
GVMAG-M-3300023179-108	GVMAG	SC2	Iridoviruses	22.8207	587243	89	51552	92126	17	Freshwater	high	medium	medium		PRJNA466875	SAMN09201019	SRR7812697	3300023179
GVMAG-M-3300023179-89	GVMAG	SC10	MGVL61	19.2439	383447	91	39417	73868	11	Freshwater	high	medium	medium		PRJNA466875	SAMN09201019	SRR7812697	3300023179
GVMAG-M-3300023179-11	GVMAG	SC9	YLMV	26.2968	393086	92	65607	67987	12	Freshwater	high	medium	medium		PRJNA466875	SAMN09201019	SRR7812697	3300023179
GVMAG-M-3300023179-139	GVMAG	SC6	Klosneuviruses	20.1784	612184	86	25425	50798	38	Freshwater	high	low	medium		PRJNA466875	SAMN09201019	SRR7812697	3300023179
GVMAG-M-3300023179-32	GVMAG	SC2	Iridoviruses	30.4879	357801	88	30852	49396	14	Freshwater	high	medium	medium		PRJNA466875	SAMN09201019	SRR7812697	3300023179
GVMAG-M-3300023179-80	GVMAG	SC4	MGVL29	23.8054	215275	88	40580	47983	6	Freshwater	medium	low	medium		PRJNA466875	SAMN09201019	SRR7812697	3300023179
GVMAG-M-3300023179-26	GVMAG	SC10	MGVL61	20.5351	395280	91	22804	44205	23	Freshwater	medium	low	medium		PRJNA466875	SAMN09201019	SRR7812697	3300023179
GVMAG-M-3300023179-159	GVMAG	SC2	Iridoviruses	25.5244	413639	86	18480	42145	30	Freshwater	high	medium	medium		PRJNA466875	SAMN09201019	SRR7812697	3300023179
GVMAG-M-3300023179-20	GVMAG	SC6	Cafeteriaviruses	25.4264	418404	89	15447	37060	34	Freshwater	medium	low	medium		PRJNA466875	SAMN09201019	SRR7812697	3300023179
GVMAG-M-3300023179-119	GVMAG	SC2	MGVL22	30.6824	174367	90	14628	28525	12	Freshwater	medium	low	medium		PRJNA466875	SAMN09201019	SRR7812697	3300023179
GVMAG-M-3300023179-126	GVMAG	SC9	YLMV	25.0327	462922	89	11785	26814	44	Freshwater	high	medium	medium		PRJNA466875	SAMN09201019	SRR7812697	3300023179
GVMAG-M-3300023179-131	GVMAG	SC9	MGVL57	35.2969	264445	89	13111	26719	21	Freshwater	medium	low	medium		PRJNA466875	SAMN09201019	SRR7812697	3300023179
GVMAG-M-3300023179-84	GVMAG	SC9	MGVL57	38.5833	231906	90	16097	24386	16	Freshwater	medium	low	medium		PRJNA466875	SAMN09201019	SRR7812697	3300023179
GVMAG-M-3300023179-121	GVMAG	SC9	MGVL44	32.9298	322711	87	13580	24259	26	Freshwater	high	low	medium		PRJNA466875	SAMN09201019	SRR7812697	3300023179
GVMAG-M-3300023179-163	GVMAG	SC2	Iridoviruses	25.5046	265074	86	13861	22834	22	Freshwater	high	medium	medium		PRJNA466875	SAMN09201019	SRR7812697	3300023179
GVMAG-M-3300023179-112	GVMAG	SC9	YLMV	21.5429	353759	85	11840	22346	34	Freshwater	medium	low	medium		PRJNA466875	SAMN09201019	SRR7812697	3300023179
GVMAG-M-3300023179-8	GVMAG	SC9	YLMV	27.899	233539	87	9101	15987	27	Freshwater	high	low	medium		PRJNA466875	SAMN09201019	SRR7812697	3300023179
GVMAG-M-3300023184-181	GVMAG	SC9	MGVL49	30.0755	333424	92	31052	124255	13	Freshwater	high	low	high		PRJNA466873	SAMN09201020	SRR7991489	3300023184
GVMAG-M-3300023184-183	GVMAG	SC6	Cafeteriaviruses	22.9803	518684	91	45186	107472	14	Freshwater	high	low	high		PRJNA466873	SAMN09201020	SRR7991489	3300023184
GVMAG-M-3300023184-70	GVMAG	SC8	MGVL36	33.1172	410941	93	47984	107447	10	Freshwater	high	low	high		PRJNA466873	SAMN09201020	SRR7991489	3300023184
GVMAG-M-3300023184-14	GVMAG	SC8	MGVL36	32.4407	361845	96	45050	105295	10	Freshwater	high	low	high		PRJNA466873	SAMN09201020	SRR7991489	3300023184
GVMAG-M-3300023184-12	GVMAG	SC9	MGVL51	31.6593	454763	87	26757	90846	19	Freshwater	high	low	high		PRJNA466873	SAMN09201020	SRR7991489	3300023184
GVMAG-M-3300023184-110	GVMAG	SC1	Asfarviruses	26.3689	474957	88	44583	85938	14	Freshwater	high	low	high		PRJNA466873	SAMN09201020	SRR7991489	3300023184
GVMAG-M-3300023184-118	GVMAG	SC9	YLMV	31.4488	411879	90	29910	78563	18	Freshwater	high	low	high		PRJNA466873	SAMN09201020	SRR7991489	3300023184
GVMAG-M-3300023184-188	GVMAG	SC9	MGVL57	39.477	389065	90	38025	74165	14	Freshwater	high	low	high		PRJNA466873	SAMN09201020	SRR7991489	3300023184
GVMAG-M-3300023184-155	GVMAG	SC9	MGVL57	36.0149	287642	91	42571	71643	10	Freshwater	high	low	high		PRJNA466873	SAMN09201020	SRR7991489	3300023184
GVMAG-M-3300023184-36	GVMAG	SC7	MGVL32	34.4474	364260	88	31811	71228	14	Freshwater	high	low	high		PRJNA466873	SAMN09201020	SRR7991489	3300023184
GVMAG-M-3300023184-150	GVMAG	SC9	YLMV	33.5873	474423	91	24184	71070	23	Freshwater	high	low	high		PRJNA466873	SAMN09201020	SRR7991489	3300023184
GVMAG-M-3300023184-115	GVMAG	SC9	MGVL57	39.4555	426648	90	34990	61443	16	Freshwater	high	low	high		PRJNA466873	SAMN09201020	SRR7991489	3300023184
GVMAG-M-3300023184-81	GVMAG	SC9	MGVL57	38.1581	402022	89	23531	59402	20	Freshwater	high	low	high		PRJNA466873	SAMN09201020	SRR7991489	3300023184
GVMAG-M-3300023184-104	GVMAG	SC6	MGVL31	24.008	488138	91	34035	58801	19	Freshwater	high	low	high		PRJNA466873	SAMN09201020	SRR7991489	3300023184
GVMAG-M-3300023184-38	GVMAG	SC9	MGVL47	32.7374	355862	89	32820	51688	15	Freshwater	high	low	high		PRJNA466873	SAMN09201020	SRR7991489	3300023184
GVMAG-M-3300023184-35	GVMAG	SC9	YLMV	29.4921	418160	88	22087	35808	27	Freshwater	high	low	high		PRJNA466873	SAMN09201020	SRR7991489	3300023184
GVMAG-M-3300023184-139	GVMAG	SC8	MGVL36	32.1891	299704	93	13658	34001	25	Freshwater	high	low	high		PRJNA466873	SAMN09201020	SRR7991489	3300023184
GVMAG-M-3300023184-141	GVMAG	SC8	MGVL34	42.5541	265608	91	20739	33928	18	Freshwater	high	low	high		PRJNA466873	SAMN09201020	SRR7991489	3300023184
GVMAG-M-3300023184-194	GVMAG	SC8	MGVL35	32.9212	252342	90	14766	33198	18	Freshwater	high	low	high		PRJNA466873	SAMN09201020	SRR7991489	3300023184
GVMAG-M-3300023184-64	GVMAG	SC10	MGVL58	20.9284	1141279	85	30562	105145	51	Freshwater	high	medium	low		PRJNA466873	SAMN09201020	SRR7991489	3300023184
GVMAG-M-3300023184-47	GVMAG	SC9	MGVL51	29.5683	788087	89	15004	44107	59	Freshwater	high	high	low		PRJNA466873	SAMN09201020	SRR7991489	3300023184
GVMAG-M-3300023184-33	GVMAG	SC9	YLMV	32.0058	387377	88	13866	36602	34	Freshwater	medium	high	low		PRJNA466873	SAMN09201020	SRR7991489	3300023184
GVMAG-M-3300023184-29	GVMAG	SC2	Iridoviruses	25.8316	349855	88	15076	35200	26	Freshwater	medium	high	low		PRJNA466873	SAMN09201020	SRR7991489	3300023184
GVMAG-M-3300023184-8	GVMAG	SC10	MGVL63	23.0279	306767	83	7081	12233	43	Freshwater	high	medium	low		PRJNA466873	SAMN09201020	SRR7991489	3300023184
GVMAG-M-3300023184-159	GVMAG	SC9	MGVL51	29.5696	549318	88	291539	291539	6	Freshwater	high	medium	medium		PRJNA466873	SAMN09201020	SRR7991489	3300023184
GVMAG-M-3300023184-58	GVMAG	SC9	MGVL44	35.1205	523571	87	52885	232078	9	Freshwater	high	medium	medium		PRJNA466873	SAMN09201020	SRR7991489	3300023184
GVMAG-M-3300023184-180	GVMAG	SC9	MGVL51	31.7899	466525	90	107704	133831	7	Freshwater	high	medium	medium		PRJNA466873	SAMN09201020	SRR7991489	3300023184
GVMAG-M-3300023184-63	GVMAG	SC6	Cafeteriaviruses	24.34	576315	92	32141	122747	24	Freshwater	medium	low	medium		PRJNA466873	SAMN09201020	SRR7991489	3300023184
GVMAG-M-3300023184-163	GVMAG	SC9	MGVL41	40.4644	250697	90	43948	121958	8	Freshwater	medium	medium	medium		PRJNA466873	SAMN09201020	SRR7991489	3300023184
GVMAG-M-3300023184-66	GVMAG	SC2	MGVL23	46.0452	340233	89	98930	102837	8	Freshwater	medium	medium	medium		PRJNA466873	SAMN09201020	SRR7991489	3300023184
GVMAG-M-3300023184-39	GVMAG	SC10	MGVL63	24.2483	619058	88	43530	101400	22	Freshwater	high	medium	medium		PRJNA466873	SAMN09201020	SRR7991489	3300023184
GVMAG-M-3300023184-40	GVMAG	SC9	MGVL47	40.6806	363822	91	58400	87881	9	Freshwater	high	medium	medium		PRJNA466873	SAMN09201020	SRR7991489	3300023184
GVMAG-M-3300023184-187	GVMAG	SC9	Prymnesioviruses	26.2162	476557	88	33281	83266	20	Freshwater	high	medium	medium		PRJNA466873	SAMN09201020	SRR7991489	3300023184
GVMAG-M-3300023184-65	GVMAG	SC9	YLMV	30.1756	482652	87	52043	80927	14	Freshwater	high	medium	medium		PRJNA466873	SAMN09201020	SRR7991489	3300023184
GVMAG-M-3300023184-117	GVMAG	SC2	MGVL23	29.5362	692568	94	53032	80588	19	Freshwater	high	medium	medium		PRJNA466873	SAMN09201020	SRR7991489	3300023184
GVMAG-M-3300023184-27	GVMAG	SC10	MGVL63	29.1229	271467	87	10031	66502	24	Freshwater	high	medium	medium		PRJNA466873	SAMN09201020	SRR7991489	3300023184
GVMAG-M-3300023184-87	GVMAG	SC2	MGVL23	32.5335	603580	91	15896	63382	43	Freshwater	high	medium	medium		PRJNA466873	SAMN09201020	SRR7991489	3300023184
GVMAG-M-3300023184-149	GVMAG	SC8	MGVL36	46.0467	181733	92	56552	61615	5	Freshwater	medium	medium	medium		PRJNA466873	SAMN09201020	SRR7991489	3300023184
GVMAG-M-3300023184-133	GVMAG	SC9	YLMV	28.9327	496788	90	31574	60249	23	Freshwater	high	medium	medium		PRJNA466873	SAMN09201020	SRR7991489	3300023184
GVMAG-M-3300023184-43	GVMAG	SC6	MGVL31	27.4346	478666	88	15063	51714	36	Freshwater	high	low	medium		PRJNA466873	SAMN09201020	SRR7991489	3300023184
GVMAG-M-3300023184-3	GVMAG	SC9	MGVL49	31.8292	442421	93	22585	51124	26	Freshwater	high	medium	medium		PRJNA466873	SAMN09201020	SRR7991489	3300023184
GVMAG-M-3300023184-96	GVMAG	SC9	MGVL44	41.6542	200700	87	42978	48499	6	Freshwater	medium	low	medium		PRJNA466873	SAMN09201020	SRR7991489	3300023184
GVMAG-M-3300023184-30	GVMAG	SC10	MGVL63	25.8477	485363	84	18999	44136	30	Freshwater	high	medium	medium		PRJNA466873	SAMN09201020	SRR7991489	3300023184
GVMAG-M-3300023184-134	GVMAG	SC2	Iridoviruses	28.8147	175074	90	17816	35422	9	Freshwater	medium	medium	medium		PRJNA466873	SAMN09201020	SRR7991489	3300023184
GVMAG-M-3300023184-202	GVMAG	SC2	Iridoviruses	31.9537	176953	86	14885	22606	15	Freshwater	medium	low	medium		PRJNA466873	SAMN09201020	SRR7991489	3300023184
GVMAG-M-3300024294-11	GVMAG	SC9	Chrysomulinaviruses	24.5806	429688	91	31026	67730	20	Marine	high	low	high	1174753	PRJNA467759	SAMN09201441	SRR7608833	3300024294		32
GVMAG-M-3300024294-14	GVMAG	SC9	MGVL57	29.4164	231303	90	10837	28426	22	Marine	high	low	medium	1174753	PRJNA467759	SAMN09201441	SRR7608833	3300024294		32
GVMAG-M-3300024294-5	GVMAG	SC9	Chrysomulinaviruses	22.4959	227419	87	8752	16281	27	Marine	high	low	medium	1174753	PRJNA467759	SAMN09201441	SRR7608833	3300024294		32
GVMAG-M-3300024230-8	GVMAG	SC9	MGVL42	28.4533	423902	93	44573	66703	18	Marine	high	low	high	1174725	PRJNA467741	SAMN09201450	SRR7600453	3300024230		32
GVMAG-M-3300024329-1	GVMAG	SC9	MGVL57	29.5005	324195	90	16165	39955	23	Marine	high	low	high	1174716	PRJNA467735	SAMN09201451	SRR7594967	3300024329		32
GVMAG-M-3300024329-18	GVMAG	SC10	MGVL64	19.8304	502258	80	12539	24986	47	Marine	high	medium	medium	1174716	PRJNA467735	SAMN09201451	SRR7594967	3300024329		32
GVMAG-M-3300024329-21	GVMAG	SC9	MGVL42	27.1449	313728	87	11277	22862	30	Marine	medium	low	medium	1174716	PRJNA467735	SAMN09201451	SRR7594967	3300024329		32
GVMAG-M-3300024185-6	GVMAG	SC9	MGVL57	30.7936	391585	90	45084	68942	15	Marine	high	low	high	1174758	PRJNA467764	SAMN09201535	SRR7609361	3300024185		32
GVMAG-M-3300024185-4	GVMAG	SC10	MGVL68	28.4285	443069	89	14619	32590	38	Marine	high	low	medium	1174758	PRJNA467764	SAMN09201535	SRR7609361	3300024185		32
GVMAG-M-3300024180-11	GVMAG	SC9	MGVL42	25.6829	292253	90	13982	32938	24	Marine	medium	low	medium	1174757	PRJNA467763	SAMN09201536	SRR7609344	3300024180		32
GVMAG-M-3300024314-16	GVMAG	SC9	MGVL57	28.2948	366915	93	49172	149348	9	Marine	high	low	high	1174746	PRJNA467752	SAMN09201539	SRR7608010	3300024314		32
GVMAG-M-3300024314-17	GVMAG	SC9	MGVL57	30.7106	269689	88	13732	33403	21	Marine	medium	low	medium	1174746	PRJNA467752	SAMN09201539	SRR7608010	3300024314		32
GVMAG-M-3300024327-2	GVMAG	SC9	YLMV	27.3351	392192	92	20592	56770	21	Marine	high	low	high		PRJNA468239	SAMN09201585	SRR7618073	3300024327
GVMAG-M-3300023109-37	GVMAG	SC10	MGVL66	29.6345	350466	92	36640	65383	12	Marine	high	low	high		PRJNA468237	SAMN09201586	SRR7617972	3300023109
GVMAG-M-3300023109-43	GVMAG	SC10	MGVL66	30.0461	348298	91	27875	54262	15	Marine	high	low	high		PRJNA468237	SAMN09201586	SRR7617972	3300023109
GVMAG-M-3300023109-49	GVMAG	SC10	MGVL65	27.2325	359420	94	25241	49857	19	Marine	high	low	high		PRJNA468237	SAMN09201586	SRR7617972	3300023109
GVMAG-M-3300023109-35	GVMAG	SC10	MGVL62	20.8697	395330	91	7811	16610	52	Marine	high	medium	low		PRJNA468237	SAMN09201586	SRR7617972	3300023109
GVMAG-M-3300023109-32	GVMAG	SC10	MGVL60	23.9955	208097	94	32097	57250	10	Marine	medium	low	medium		PRJNA468237	SAMN09201586	SRR7617972	3300023109
GVMAG-M-3300023109-20	GVMAG	SC10	MGVL60	21.329	297477	90	17929	28375	21	Marine	high	low	medium		PRJNA468237	SAMN09201586	SRR7617972	3300023109
GVMAG-M-3300022933-32	GVMAG	SC10	MGVL63	21.9401	526943	83	16415	28177	41	Marine	high	low	medium		PRJNA468232	SAMN09201587	SRR7617356	3300022933
GVMAG-M-3300024319-16	GVMAG	SC10	MGVL63	21.253	588514	83	10693	30025	59	Marine	high	low	low	1174759	PRJNA467765	SAMN09201686	SRR7609362	3300024319		32
GVMAG-M-3300024319-1	GVMAG	SC2	Iridoviruses	28.2713	387039	92	205251	205251	5	Marine	high	medium	medium	1174759	PRJNA467765	SAMN09201686	SRR7609362	3300024319		32
GVMAG-M-3300022931-18	GVMAG	SC9	MGVL57	31.1528	257078	89	11478	17228	25	Marine	medium	low	medium		PRJNA468238	SAMN09201691	SRR7617986	3300022931
GVMAG-M-3300024252-27	GVMAG	SC9	MGVL42	31.5482	374811	90	24019	60071	17	Marine	high	low	high		PRJNA468240	SAMN09201692	SRR7618074	3300024252
GVMAG-M-3300024252-35	GVMAG	SC10	MGVL67	29.935	460781	90	17724	48687	28	Marine	high	low	high		PRJNA468240	SAMN09201692	SRR7618074	3300024252
GVMAG-M-3300024252-9	GVMAG	SC9	MGVL37	28.1646	279017	86	11496	32989	27	Marine	high	low	high		PRJNA468240	SAMN09201692	SRR7618074	3300024252
GVMAG-M-3300024255-31	GVMAG	SC10	Tetraselmisviruses	21.7094	277516	89	35253	60846	11	Marine	medium	medium	medium		PRJNA468243	SAMN09201693	SRR7620404	3300024255
GVMAG-M-3300024302-39	GVMAG	SC6	Cafeteriaviruses	25.3218	459454	85	8111	37963	51	Marine	medium	low	low		PRJNA468255	SAMN09201860	SRR7633064	3300024302
GVMAG-M-3300024299-4	GVMAG	SC9	MGVL57	29.9686	385604	88	33178	49177	21	Marine	high	low	high		PRJNA468254	SAMN09201861	SRR7633017	3300024299
GVMAG-M-3300024261-33	GVMAG	SC6	Cafeteriaviruses	25.8973	519043	92	39399	125231	19	Marine	high	low	high		PRJNA468244	SAMN09201863	SRR7620419	3300024261
GVMAG-M-3300024261-60	GVMAG	SC9	YLMV	30.8846	355417	87	45933	95130	13	Marine	high	low	high		PRJNA468244	SAMN09201863	SRR7620419	3300024261
GVMAG-M-3300024261-56	GVMAG	SC9	MGVL42	30.4095	469300	91	38922	75455	18	Marine	high	low	high		PRJNA468244	SAMN09201863	SRR7620419	3300024261
GVMAG-M-3300024261-61	GVMAG	SC9	MGVL57	31.464	435927	88	35185	58843	18	Marine	high	low	high		PRJNA468244	SAMN09201863	SRR7620419	3300024261
GVMAG-M-3300024261-25	GVMAG	SC9	MGVL55	31.9597	408652	87	23581	39867	24	Marine	high	low	high		PRJNA468244	SAMN09201863	SRR7620419	3300024261
GVMAG-M-3300024261-42	GVMAG	SC9	MGVL38	27.1169	494872	90	30477	91067	23	Marine	high	medium	medium		PRJNA468244	SAMN09201863	SRR7620419	3300024261
GVMAG-M-3300024261-71	GVMAG	SC10	MGVL63	24.1725	396145	85	10557	27356	41	Marine	medium	low	medium		PRJNA468244	SAMN09201863	SRR7620419	3300024261
GVMAG-M-3300024261-78	GVMAG	SC9	MGVL42	27.9966	333040	90	8206	16937	41	Marine	medium	low	medium		PRJNA468244	SAMN09201863	SRR7620419	3300024261
GVMAG-M-3300022916-57	GVMAG	SC1	Asfarviruses	46.1446	330706	93	173012	173012	3	Marine	high	medium	medium		PRJNA468236	SAMN09201864	SRR7617950	3300022916
GVMAG-M-3300022916-4	GVMAG	SC6	Klosneuviruses	30.0432	753068	89	36225	99901	32	Marine	high	low	medium		PRJNA468236	SAMN09201864	SRR7617950	3300022916
GVMAG-M-3300022920-3	GVMAG	SC10	MGVL66	30.0767	258945	93	16670	40166	17	Marine	high	low	high		PRJNA468231	SAMN09201874	SRR7617355	3300022920
GVMAG-M-3300022920-41	GVMAG	SC9	MGVL38	27.7263	301926	87	14790	23183	26	Marine	high	low	medium		PRJNA468231	SAMN09201874	SRR7617355	3300022920
GVMAG-M-3300023210-35	GVMAG	SC9	MGVL42	32.0346	420858	92	32464	85494	21	Marine	high	low	high		PRJNA468224	SAMN09201875	SRR7615657	3300023210
GVMAG-M-3300023210-27	GVMAG	SC9	MGVL39	56.4915	327056	92	16544	54652	22	Marine	high	low	high		PRJNA468224	SAMN09201875	SRR7615657	3300023210
GVMAG-M-3300023210-4	GVMAG	SC10	MGVL66	26.2315	331407	92	23773	36718	21	Marine	high	low	high		PRJNA468224	SAMN09201875	SRR7615657	3300023210
GVMAG-M-3300023210-15	GVMAG	SC10	MGVL58	23.7233	1208655	91	22830	73651	79	Marine	high	high	low		PRJNA468224	SAMN09201875	SRR7615657	3300023210
GVMAG-M-3300023210-3	GVMAG	SC2	MGVL23	31.5503	305468	91	20601	35264	18	Marine	high	high	low		PRJNA468224	SAMN09201875	SRR7615657	3300023210
GVMAG-M-3300023210-14	GVMAG	SC9	MGVL40	34.2939	401791	90	18734	48056	24	Marine	high	medium	medium		PRJNA468224	SAMN09201875	SRR7615657	3300023210
GVMAG-M-3300022752-80	GVMAG	SC9	MGVL57	28.2345	451243	89	29023	53583	20	Freshwater	high	low	high		PRJNA466872	SAMN09202208	SRR7812562	3300022752
GVMAG-M-3300022752-21	GVMAG	SC9	MGVL57	34.9038	386442	90	25038	52559	20	Freshwater	high	low	high		PRJNA466872	SAMN09202208	SRR7812562	3300022752
GVMAG-M-3300022752-92	GVMAG	SC8	MGVL35	35.2856	374722	90	37540	49720	13	Freshwater	high	low	high		PRJNA466872	SAMN09202208	SRR7812562	3300022752
GVMAG-M-3300022752-82	GVMAG	SC9	MGVL56	38.432	420551	88	20778	38422	25	Freshwater	high	low	high		PRJNA466872	SAMN09202208	SRR7812562	3300022752
GVMAG-M-3300022752-15	GVMAG	SC2	Iridoviruses	26.2529	459187	91	97677	170099	8	Freshwater	high	high	low		PRJNA466872	SAMN09202208	SRR7812562	3300022752
GVMAG-M-3300022752-50	GVMAG	SC2	MGVL23	49.9687	623338	87	75631	156552	10	Freshwater	high	high	low		PRJNA466872	SAMN09202208	SRR7812562	3300022752
GVMAG-M-3300022752-26	GVMAG	SC2	MGVL23	59.1368	319446	91	53352	58069	9	Freshwater	medium	high	low		PRJNA466872	SAMN09202208	SRR7812562	3300022752
GVMAG-M-3300022752-2	GVMAG	SC9	MGVL51	25.8606	394307	85	6699	14605	57	Freshwater	high	low	low		PRJNA466872	SAMN09202208	SRR7812562	3300022752
GVMAG-M-3300022752-40	GVMAG	SC2	MGVL23	20.0002	216298	86	7672	13946	28	Freshwater	medium	high	low		PRJNA466872	SAMN09202208	SRR7812562	3300022752
GVMAG-M-3300022752-94	GVMAG	SC9	MGVL51	47.5717	344713	91	83266	93371	8	Freshwater	high	medium	medium		PRJNA466872	SAMN09202208	SRR7812562	3300022752
GVMAG-M-3300022752-33	GVMAG	SC6	Cafeteriaviruses	21.1566	860345	89	29262	90774	37	Freshwater	high	low	medium		PRJNA466872	SAMN09202208	SRR7812562	3300022752
GVMAG-M-3300022752-81	GVMAG	SC6	Cafeteriaviruses	30.615	203358	85	12198	26998	19	Freshwater	medium	low	medium		PRJNA466872	SAMN09202208	SRR7812562	3300022752
GVMAG-M-3300022752-32	GVMAG	SC9	MGVL56	33.0353	255136	88	8388	15683	31	Freshwater	high	low	medium		PRJNA466872	SAMN09202208	SRR7812562	3300022752
GVMAG-M-3300023174-109	GVMAG	SC9	MGVL57	29.6938	516647	91	43348	141220	15	Freshwater	high	low	high		PRJNA466874	SAMN09202209	SRR7812569	3300023174
GVMAG-M-3300023174-166	GVMAG	SC9	MGVL51	41.103	405751	88	49468	114796	13	Freshwater	high	low	high		PRJNA466874	SAMN09202209	SRR7812569	3300023174
GVMAG-M-3300023174-2	GVMAG	SC9	MGVL57	28.7178	442373	89	31944	85028	18	Freshwater	high	low	high		PRJNA466874	SAMN09202209	SRR7812569	3300023174
GVMAG-M-3300023174-1	GVMAG	SC9	YLMV	31.9388	447641	88	25883	82710	25	Freshwater	high	low	high		PRJNA466874	SAMN09202209	SRR7812569	3300023174
GVMAG-M-3300023174-126	GVMAG	SC9	MGVL57	28.5304	364832	91	44602	76420	9	Freshwater	high	low	high		PRJNA466874	SAMN09202209	SRR7812569	3300023174
GVMAG-M-3300023174-100	GVMAG	SC9	MGVL57	43.7195	337577	90	47952	75823	12	Freshwater	high	low	high		PRJNA466874	SAMN09202209	SRR7812569	3300023174
GVMAG-M-3300023174-174	GVMAG	SC6	Namaoviruses	25.4552	709707	89	29301	75062	27	Freshwater	high	low	high		PRJNA466874	SAMN09202209	SRR7812569	3300023174
GVMAG-M-3300023174-77	GVMAG	SC10	MGVL61	24.4043	407211	94	37517	63624	16	Freshwater	high	low	high		PRJNA466874	SAMN09202209	SRR7812569	3300023174
GVMAG-M-3300023174-208	GVMAG	SC10	Tetraselmisviruses	28.9215	524132	89	23814	62514	29	Freshwater	high	low	high		PRJNA466874	SAMN09202209	SRR7812569	3300023174
GVMAG-M-3300023174-188	GVMAG	SC9	MGVL57	28.6491	297926	90	37253	60355	12	Freshwater	high	low	high		PRJNA466874	SAMN09202209	SRR7812569	3300023174
GVMAG-M-3300023174-205	GVMAG	SC6	MGVL31	25.4728	456710	91	22989	55086	26	Freshwater	high	low	high		PRJNA466874	SAMN09202209	SRR7812569	3300023174
GVMAG-M-3300023174-140	GVMAG	SC6	Cafeteriaviruses	23.6221	555154	89	33243	51900	25	Freshwater	high	low	high		PRJNA466874	SAMN09202209	SRR7812569	3300023174
GVMAG-M-3300023174-31	GVMAG	SC6	Cafeteriaviruses	24.324	433485	92	19933	50863	28	Freshwater	high	low	high		PRJNA466874	SAMN09202209	SRR7812569	3300023174
GVMAG-M-3300023174-203	GVMAG	SC9	MGVL57	37.6275	296185	89	32660	45112	13	Freshwater	high	low	high		PRJNA466874	SAMN09202209	SRR7812569	3300023174
GVMAG-M-3300023174-154	GVMAG	SC8	MGVL36	45.3153	235748	94	21284	43845	12	Freshwater	high	low	high		PRJNA466874	SAMN09202209	SRR7812569	3300023174
GVMAG-M-3300023174-187	GVMAG	SC9	YLMV	24.222	446779	89	19547	43603	29	Freshwater	high	low	high		PRJNA466874	SAMN09202209	SRR7812569	3300023174
GVMAG-M-3300023174-165	GVMAG	SC1	MGVL2	26.3436	353296	84	12847	33110	29	Freshwater	high	low	high		PRJNA466874	SAMN09202209	SRR7812569	3300023174
GVMAG-M-3300023174-138	GVMAG	SC9	MGVL57	25.3847	396518	89	16929	32478	27	Freshwater	high	low	high		PRJNA466874	SAMN09202209	SRR7812569	3300023174
GVMAG-M-3300023174-161	GVMAG	SC1	MGVL4	28.9471	229163	89	15453	31110	21	Freshwater	high	low	high		PRJNA466874	SAMN09202209	SRR7812569	3300023174
GVMAG-M-3300023174-79	GVMAG	SC9	MGVL44	40.3361	346449	88	17776	30153	25	Freshwater	high	low	high		PRJNA466874	SAMN09202209	SRR7812569	3300023174
GVMAG-M-3300023174-59	GVMAG	SC4	MGVL29	26.7567	512052	90	98399	173757	10	Freshwater	high	high	low		PRJNA466874	SAMN09202209	SRR7812569	3300023174
GVMAG-M-3300023174-52	GVMAG	SC10	MGVL58	22.413	1304651	86	26392	90710	61	Freshwater	high	high	low		PRJNA466874	SAMN09202209	SRR7812569	3300023174
GVMAG-M-3300023174-148	GVMAG	SC9	YLMV	27.9193	633648	89	34699	73566	23	Freshwater	high	high	low		PRJNA466874	SAMN09202209	SRR7812569	3300023174
GVMAG-M-3300023174-61	GVMAG	SC10	MGVL63	26.2596	800403	83	13255	58747	62	Freshwater	high	medium	low		PRJNA466874	SAMN09202209	SRR7812569	3300023174
GVMAG-M-3300023174-155	GVMAG	SC6	Klosneuviruses	22.6149	1311902	89	19144	57129	87	Freshwater	high	medium	low		PRJNA466874	SAMN09202209	SRR7812569	3300023174
GVMAG-M-3300023174-167	GVMAG	SC10	MGVL58	19.4646	1138896	80	14294	40393	92	Freshwater	high	medium	low		PRJNA466874	SAMN09202209	SRR7812569	3300023174
GVMAG-M-3300023174-164	GVMAG	SC9	YLMV	28.7851	496364	88	10813	33141	50	Freshwater	high	high	low		PRJNA466874	SAMN09202209	SRR7812569	3300023174
GVMAG-M-3300023174-128	GVMAG	SC6	Namaoviruses	24.2704	1461823	85	9555	31876	161	Freshwater	high	medium	low		PRJNA466874	SAMN09202209	SRR7812569	3300023174
GVMAG-M-3300023174-172	GVMAG	SC2	Iridoviruses	28.7931	292817	89	19346	27349	23	Freshwater	medium	high	low		PRJNA466874	SAMN09202209	SRR7812569	3300023174
GVMAG-M-3300023174-160	GVMAG	SC6	Klosneuviruses	30.4459	790879	86	9797	23158	89	Freshwater	medium	low	low		PRJNA466874	SAMN09202209	SRR7812569	3300023174
GVMAG-M-3300023174-16	GVMAG	SC8	MGVL34	46.5963	374588	91	278792	278792	2	Freshwater	high	medium	medium		PRJNA466874	SAMN09202209	SRR7812569	3300023174
GVMAG-M-3300023174-6	GVMAG	SC8	MGVL34	43.9394	463998	93	278120	278120	6	Freshwater	high	medium	medium		PRJNA466874	SAMN09202209	SRR7812569	3300023174
GVMAG-M-3300023174-98	GVMAG	SC9	YLMV	28.631	477894	92	160729	199954	7	Freshwater	high	medium	medium		PRJNA466874	SAMN09202209	SRR7812569	3300023174
GVMAG-M-3300023174-125	GVMAG	SC2	Iridoviruses	25.4032	320093	92	53046	122278	8	Freshwater	high	medium	medium		PRJNA466874	SAMN09202209	SRR7812569	3300023174
GVMAG-M-3300023174-56	GVMAG	SC9	MGVL52	31.4708	481005	91	48969	120020	14	Freshwater	high	medium	medium		PRJNA466874	SAMN09202209	SRR7812569	3300023174
GVMAG-M-3300023174-32	GVMAG	SC9	MGVL44	40.2587	406901	92	44214	101834	10	Freshwater	high	medium	medium		PRJNA466874	SAMN09202209	SRR7812569	3300023174
GVMAG-M-3300023174-206	GVMAG	SC10	MGVL58	33.4749	640077	90	24851	100661	29	Freshwater	high	medium	medium		PRJNA466874	SAMN09202209	SRR7812569	3300023174
GVMAG-M-3300023174-136	GVMAG	SC6	MGVL31	26.4804	583726	91	39275	95759	19	Freshwater	medium	low	medium		PRJNA466874	SAMN09202209	SRR7812569	3300023174
GVMAG-M-3300023174-193	GVMAG	SC9	MGVL57	33.2291	419421	88	31201	95312	19	Freshwater	high	medium	medium		PRJNA466874	SAMN09202209	SRR7812569	3300023174
GVMAG-M-3300023174-88	GVMAG	SC9	MGVL57	27.8393	738290	90	39488	92891	24	Freshwater	high	medium	medium		PRJNA466874	SAMN09202209	SRR7812569	3300023174
GVMAG-M-3300023174-43	GVMAG	SC6	Cafeteriaviruses	20.2228	622778	87	22558	76535	33	Freshwater	high	low	medium		PRJNA466874	SAMN09202209	SRR7812569	3300023174
GVMAG-M-3300023174-147	GVMAG	SC9	YLMV	22.8836	385014	90	28759	73678	17	Freshwater	high	medium	medium		PRJNA466874	SAMN09202209	SRR7812569	3300023174
GVMAG-M-3300023174-196	GVMAG	SC8	MGVL36	41.3522	259118	93	42677	68303	7	Freshwater	high	medium	medium		PRJNA466874	SAMN09202209	SRR7812569	3300023174
GVMAG-M-3300023174-198	GVMAG	SC2	Iridoviruses	24.4347	252105	90	35296	64543	9	Freshwater	high	medium	medium		PRJNA466874	SAMN09202209	SRR7812569	3300023174
[truncated: 280 more rows]
