# Supplementary material for: Giant virus diversity and host interactions through global metagenomics
Source: Nature. 2020 Jan 22;578(7795):432–6. doi: 10.1038/s41586-020-1957-x (PMC7162819; doi:10.1038/s41586-020-1957-x)
Supplement: Supplementary file 5 — Supplementary Table 2 | Annotation of Nucleocytoplasmic Virus Orthologous Genes (NCVOGs). [file 41586_2020_1957_MOESM5_ESM.xlsx]

## Sheet: SI_table_2
NCVOG	Annotation
NCVOG0004	AP (apurinic) endonuclease family 2
NCVOG0022	NCLDV major capsid protein
NCVOG0023	D5-like helicase-primase
NCVOG0035	NAD+ dependent DNA ligase
NCVOG0036	DNA topoisomerase I
NCVOG0038	DNA polymerase elongation subunit family B
NCVOG0052	disulfide (thiol) oxidoreductase, Erv1 / Alr family
NCVOG0059	FtsJ-like methyltransferase
NCVOG0076	DNA or RNA helicases of superfamily II
NCVOG0211	myristylated IMV envelope protein
NCVOG0249	packaging ATPase
NCVOG0256	IMV envelope protein p35
NCVOG0262	Poxvirus Late Transcription Factor VLTF3-like
NCVOG1060	FLAP-like endonuclease XPG
NCVOG1088	RNA ligase (conserved in irido-, asfa- asco- and Marseille viruses)
NCVOG1115	uracil-DNA glycosylase
NCVOG1117	mRNA capping enzyme large subunit, methyltransferase domain
NCVOG1122	Myristylated protein
NCVOG1127	transcription initiation factor IIB
NCVOG1192	YqaJ viral recombinase
