# Supplementary material for: Giant virus diversity and host interactions through global metagenomics
Source: Nature. 2020 Jan 22;578(7795):432–6. doi: 10.1038/s41586-020-1957-x (PMC7162819; doi:10.1038/s41586-020-1957-x)
Supplement: Supplementary file 6 — Supplementary Table 3 | Copy numbers of 20 conserved Nucleocytoplasmic Virus Orthologous Genes (NCVOGs) in Giant Virus Metagenome Assembled Genomes (GVMAGs). [file 41586_2020_1957_MOESM6_ESM.xlsx]

## Sheet: SI_table_3
	NCVOG0004	NCVOG0022	NCVOG0023	NCVOG0035	NCVOG0036	NCVOG0038	NCVOG0052	NCVOG0059	NCVOG0076	NCVOG0211	NCVOG0249	NCVOG0256	NCVOG0262	NCVOG1060	NCVOG1088	NCVOG1115	NCVOG1117	NCVOG1122	NCVOG1127	NCVOG1192
GVMAG-M-3300009071-15	0	20	5	0	0	3	0	0	3	0	4	2	2	0	0	0	2	0	1	3
GVMAG-M-3300022925-12	0	17	3	0	0	4	0	0	2	0	2	1	1	0	0	0	5	1	2	3
GVMAG-S-ERX555976-100	0	17	0	0	0	1	0	0	2	0	2	0	2	0	0	0	3	0	2	1
GVMAG-S-1074330-31	0	16	4	0	0	3	0	0	3	0	2	1	3	0	0	0	5	0	2	2
GVMAG-S-403976-41	0	16	4	0	0	2	0	0	4	0	2	0	2	0	0	0	4	0	2	2
GVMAG-S-1102110-122	0	16	2	0	0	2	0	0	3	0	2	0	2	0	0	0	3	0	0	1
GVMAG-M-3300027833-42	0	15	1	0	0	0	2	1	5	0	2	3	1	1	1	1	2	0	1	1
GVMAG-M-3300020178-15	0	15	3	0	0	2	0	0	5	0	2	2	2	0	0	0	4	0	2	2
GVMAG-S-ERX556030-34	0	15	4	0	0	2	0	0	4	0	2	0	2	0	0	0	5	0	2	3
GVMAG-M-3300027206-1	0	14	3	0	0	1	1	0	3	0	3	1	1	0	0	0	4	0	1	1
GVMAG-M-3300017969-5	0	14	3	0	0	1	0	0	1	0	1	1	3	0	0	0	3	0	2	0
GVMAG-S-1035294-19	0	14	4	0	0	2	3	0	2	0	2	0	2	0	0	0	5	0	2	1
GVMAG-M-3300021962-22	0	14	4	0	0	1	0	0	2	0	2	0	2	0	0	0	3	0	1	1
GVMAG-M-3300009077-7	0	14	1	0	0	1	1	0	1	0	1	0	1	1	1	0	1	0	1	1
GVMAG-M-3300027906-13	0	13	2	0	0	2	0	0	3	0	2	2	2	0	0	0	3	0	2	3
GVMAG-S-ERX556121-86	0	13	4	0	0	2	0	0	4	0	2	1	2	0	0	0	5	0	2	1
GVMAG-S-1037362-75	0	13	4	0	0	1	0	0	3	0	2	1	1	0	0	0	4	0	2	2
GVMAG-S-1037371-165	0	13	1	0	0	1	0	0	2	0	1	1	1	0	0	0	1	0	0	0
GVMAG-M-3300001718-3	0	13	4	0	0	2	0	0	2	0	1	0	1	0	0	0	3	0	1	1
GVMAG-S-ERX556125-36	0	12	4	0	1	2	0	0	3	0	2	2	2	0	0	0	3	0	2	1
GVMAG-M-3300017744-9	0	12	3	0	0	3	0	0	3	0	2	1	2	0	0	0	3	0	1	2
GVMAG-M-3300009422-16	0	12	1	1	0	2	2	1	3	0	1	1	1	1	1	1	2	0	1	1
GVMAG-S-1102104-120	0	12	4	0	0	2	0	0	2	0	1	1	1	0	0	0	3	0	1	2
GVMAG-S-ERX556109-35	0	12	2	0	0	2	0	0	2	0	1	1	0	0	0	0	3	0	1	1
GVMAG-M-3300022905-10	0	12	4	0	0	1	0	0	2	0	2	0	0	0	0	0	2	0	1	2
GVMAG-S-ERX556087-13	0	12	3	0	0	1	0	0	0	0	2	0	1	0	0	0	2	0	1	3
GVMAG-M-3300020187-37	0	12	1	0	1	1	1	1	3	0	1	0	1	1	1	0	1	0	1	2
GVMAG-M-3300020178-18	0	11	3	0	0	3	0	0	0	0	3	2	2	0	0	0	3	0	1	2
GVMAG-M-3300001348-16	0	11	3	0	2	1	2	2	7	0	2	2	0	3	1	0	3	0	1	2
GVMAG-M-3300001460-12	0	11	4	1	0	2	1	0	3	0	2	2	4	0	0	0	2	0	2	1
GVMAG-S-ERX555957-35	0	11	1	0	2	1	3	2	4	0	2	1	2	0	0	2	2	0	1	1
GVMAG-S-ERX555927-67	0	11	2	0	0	2	0	0	4	0	2	1	2	0	0	0	3	0	2	3
GVMAG-S-3300000117-106	0	11	3	0	0	2	0	0	2	0	2	1	1	0	0	0	4	0	1	2
GVMAG-S-ERX556059-82	0	11	3	0	0	2	0	0	1	0	2	1	2	0	0	0	4	0	1	1
GVMAG-S-1092455-34	0	11	1	0	1	3	0	0	0	0	1	1	1	0	0	0	3	0	2	0
GVMAG-S-1074346-73	0	11	4	0	0	3	0	0	4	0	3	0	1	0	0	0	4	0	2	2
GVMAG-S-1037377-104	0	11	3	0	0	1	0	0	1	0	2	0	3	0	0	0	5	0	3	2
GVMAG-S-ERX556003-78	0	11	4	0	0	1	0	0	2	0	1	0	2	0	0	0	3	0	1	1
GVMAG-S-1074330-49	0	11	2	0	0	3	0	0	1	0	1	0	1	0	0	0	2	0	1	1
GVMAG-S-1092455-32	0	11	1	0	0	4	0	0	1	0	0	0	1	0	0	0	2	0	1	0
GVMAG-M-3300013133-4	1	10	2	1	2	2	4	3	7	0	0	3	2	0	1	1	3	1	1	1
GVMAG-M-3300024319-16	1	10	1	0	1	1	1	3	1	0	1	1	1	0	0	0	1	0	1	1
GVMAG-M-3300024185-4	1	10	1	1	0	1	2	0	3	0	2	0	2	1	1	1	1	0	1	1
GVMAG-S-1035261-36	0	10	3	0	0	4	0	0	1	0	1	2	1	0	0	0	3	0	2	2
GVMAG-M-3300017773-3	0	10	1	0	0	2	0	0	2	0	0	2	2	0	0	0	1	0	1	2
GVMAG-M-3300023087-13	0	10	2	0	0	1	0	0	2	1	2	1	2	0	0	0	2	1	1	4
GVMAG-S-1064190-106	0	10	4	0	0	3	0	0	3	0	2	1	2	0	0	0	5	0	3	3
GVMAG-M-3300017697-11	0	10	1	0	1	1	0	1	2	0	1	1	1	1	1	0	1	0	1	1
GVMAG-S-1030632-135	0	10	3	0	0	2	2	0	1	0	3	0	1	0	0	0	5	0	2	2
GVMAG-M-3300021963-39	0	10	5	0	0	1	2	0	1	0	3	0	2	0	0	0	7	0	2	2
GVMAG-M-3300021185-41	0	10	1	0	0	0	1	1	1	0	1	0	1	0	1	0	0	0	1	0
GVMAG-M-3300017773-1	0	10	2	0	0	3	0	0	1	0	1	0	1	0	0	0	2	0	1	1
Klosneuvirus (Klos)	2	9	5	1	1	2	4	4	7	1	4	4	2	2	2	1	1	2	1	1
GVMAG-M-3300014493-9	1	9	3	1	1	1	3	1	12	1	3	4	3	3	2	1	1	1	1	0
GVMAG-M-3300020187-27	1	9	1	2	1	0	2	1	4	0	1	4	1	1	1	1	1	0	2	2
GVMAG-M-3300009161-52	1	9	1	0	1	0	2	3	1	0	1	2	1	1	0	1	1	0	1	1
GVMAG-M-3300012954-26	1	9	2	3	1	3	5	2	5	0	3	1	2	4	0	2	2	0	2	2
GVMAG-S-1102114-126	0	9	2	0	0	2	0	0	3	0	1	2	1	0	0	0	2	0	1	2
GVMAG-M-3300001589-9	0	9	1	3	0	1	1	2	4	0	2	1	1	1	0	0	3	0	1	0
O. lucimarinus virus OlV5 HQ632827 (Os08)	0	9	2	0	1	2	0	0	2	0	1	1	1	0	0	0	2	0	1	2
GVMAG-S-1037362-78	0	9	3	0	0	2	0	0	3	0	0	1	1	0	0	0	4	0	2	1
GVMAG-S-1092455-30	0	9	0	0	0	1	0	0	2	0	2	0	2	0	0	0	3	0	1	4
GVMAG-S-3300013094-155	0	9	2	0	0	2	2	0	3	1	1	0	1	0	0	0	2	0	1	3
GVMAG-S-1017421-20	0	9	3	0	0	1	1	0	2	0	1	0	1	0	0	0	5	0	1	1
GVMAG-S-1037377-112	0	9	3	0	0	1	0	0	2	0	1	0	1	0	0	0	3	0	1	1
GVMAG-M-3300021185-43	0	9	3	0	0	2	0	0	1	0	1	0	1	0	0	0	2	0	2	2
GVMAG-S-1059911-62	0	9	3	0	0	1	0	0	1	0	1	0	1	0	0	0	3	0	1	2
GVMAG-S-ERX556133-45	0	9	1	0	0	1	1	1	2	0	0	0	0	0	1	0	1	0	1	1
GVMAG-M-3300009182-39	1	8	3	1	1	4	2	0	2	0	3	8	1	1	0	1	0	0	1	1
GVMAG-M-3300018428-44	1	8	3	2	2	2	4	0	5	0	1	5	1	1	1	1	3	0	1	1
Terrestrivirus (Terr)	1	8	3	1	1	1	4	1	8	1	3	4	3	3	2	1	2	1	1	1
GVMAG-M-3300023184-30	1	8	2	1	1	1	2	0	2	0	1	2	0	1	0	0	1	0	0	0
GVMAG-M-3300017788-2	1	8	2	1	1	1	2	1	2	0	1	0	1	1	0	0	1	0	1	1
GVMAG-M-3300024261-33	0	8	1	1	1	1	2	2	5	0	1	3	1	1	1	1	1	0	1	1
GVMAG-M-3300021365-13	0	8	1	1	0	1	2	1	2	0	1	3	1	0	1	0	1	0	1	1
GVMAG-M-3300010354-74	0	8	0	0	1	0	0	0	2	0	2	2	2	0	2	0	2	0	0	0
GVMAG-S-1091232-121	0	8	2	1	1	1	5	3	1	0	2	2	1	2	0	0	1	0	0	1
GVMAG-M-3300020165-43	0	8	1	1	1	1	3	1	6	0	1	2	1	2	1	0	2	0	1	1
GVMAG-M-3300009180-38	0	8	2	0	0	1	4	1	2	0	1	2	0	1	1	1	0	0	2	2
GVMAG-M-3300022934-23	0	8	4	0	0	1	0	0	2	0	1	2	2	0	0	0	5	0	3	1
GVMAG-S-1092455-40	0	8	2	0	0	1	0	0	2	0	1	2	0	0	0	0	2	0	2	1
GVMAG-M-3300001348-41	0	8	3	0	1	2	1	1	4	0	2	1	1	1	1	0	1	0	1	2
GVMAG-M-3300005523-3	0	8	1	0	0	2	0	0	1	0	2	1	3	0	0	0	2	0	3	3
O. tauri virus 1 NC013288 (Ost1)	0	8	2	0	1	1	0	0	2	1	1	1	1	0	0	0	2	0	1	1
GVMAG-M-3300012936-38	0	8	2	1	2	2	3	0	3	0	1	1	2	1	1	0	2	0	0	1
GVMAG-M-3300025652-16	0	8	2	0	0	1	0	0	3	0	1	1	1	0	0	0	2	0	1	1
GVMAG-S-403982-53	0	8	3	0	0	2	0	0	2	0	1	1	1	0	0	0	3	0	2	1
O. lucimarinus virus 2 olv2 NC028091 (Os07)	0	8	2	0	1	1	0	0	2	0	1	1	1	0	0	0	2	0	1	1
O. mediterraneus virus 1 omv1 NC0298092 (Osme)	0	8	2	0	1	1	0	0	2	0	1	1	1	0	0	0	2	0	1	1
O. tauri virus 2 NC014789 (Ost2)	0	8	2	0	1	1	0	0	2	0	1	1	1	0	0	0	2	0	1	1
O. tauri virus otv5 NC 010191 (Ost5)	0	8	2	0	1	1	0	0	2	0	1	1	1	0	0	0	2	0	1	1
Micromonas sp. rcc1109 virus mpv1 NC014767 (Micr)	0	8	2	0	0	1	0	0	2	0	1	1	1	0	0	0	2	0	1	1
O. lucimarinus virus olv1 NC 014766 (Os01)	0	8	2	0	0	1	0	0	2	0	1	1	1	0	0	0	2	0	1	1
O. lucimarinus virus 7 olv7 NC028093 (Os09)	0	8	2	0	0	1	0	0	2	0	1	1	1	0	0	0	2	0	1	1
GVMAG-S-1092447-28	0	8	2	0	1	1	0	0	1	0	1	1	1	0	0	0	2	0	1	1
GVMAG-S-1074264-73	0	8	1	0	0	1	0	0	1	0	1	1	2	0	0	0	2	0	1	2
GVMAG-M-3300021963-19	0	8	3	0	0	2	3	0	3	0	2	0	2	0	0	0	3	0	1	3
GVMAG-S-ERX556046-16	0	8	3	0	0	1	0	0	1	0	2	0	0	0	0	0	2	0	2	0
GVMAG-S-3300012936-62	0	8	3	0	2	0	2	2	8	0	1	0	2	4	1	2	3	0	2	1
GVMAG-M-3300017788-7	0	8	1	0	0	1	1	1	6	0	1	0	1	2	0	1	2	0	1	0
GVMAG-M-3300017771-7	0	8	2	0	1	1	0	0	2	0	1	0	1	0	0	0	1	0	1	1
GVMAG-S-3300006565-14	0	8	2	0	0	1	0	0	2	0	1	0	0	0	0	0	2	0	1	2
GVMAG-M-3300001589-11	0	8	1	0	0	0	2	0	1	0	1	0	1	1	1	0	1	0	1	1
GVMAG-M-3300023174-155	3	7	7	2	1	0	1	2	10	0	2	3	1	2	1	3	3	0	3	1
GVMAG-S-1037377-56	2	7	2	2	0	1	0	0	2	0	1	5	2	0	1	0	2	0	1	1
GVMAG-M-3300009163-18	1	7	3	0	1	2	3	1	6	0	1	3	1	0	1	1	1	0	1	1
GVMAG-M-3300025897-2	1	7	1	1	0	1	2	1	2	0	1	3	2	1	1	1	2	0	1	1
GVMAG-M-3300021958-43	1	7	2	2	1	1	4	2	6	0	2	2	2	1	1	0	3	0	2	0
GVMAG-M-3300023174-61	1	7	1	1	1	1	2	4	7	0	1	2	0	1	0	1	1	0	1	2
GVMAG-M-3300023174-204	1	7	3	1	1	1	3	2	6	0	1	2	1	1	0	1	0	0	1	3
GVMAG-M-3300023184-13	1	7	1	1	1	1	3	1	5	0	1	2	1	1	0	0	1	0	1	1
GVMAG-M-3300023179-150	1	7	0	1	1	1	2	1	3	0	0	1	1	1	0	0	1	0	1	1
GVMAG-S-ERX556004-9	1	7	2	0	1	1	0	0	1	0	0	1	1	0	0	0	1	0	1	1
GVMAG-S-3300005613-42	0	7	1	0	1	1	3	3	6	0	3	5	3	1	1	1	4	0	2	2
GVMAG-M-3300004806-7	0	7	1	1	0	1	3	1	4	0	2	4	1	1	0	0	1	0	1	1
GVMAG-M-3300013093-40	0	7	4	0	0	3	1	0	3	0	2	3	1	0	0	0	4	0	2	2
GVMAG-M-3300027804-12	0	7	0	1	0	1	4	1	3	0	1	3	1	1	1	0	1	0	1	1
GVMAG-M-3300013286-17	0	7	1	0	0	2	2	1	8	0	1	2	2	0	0	0	2	0	1	1
GVMAG-M-3300001351-8	0	7	1	1	0	1	2	1	6	0	1	2	1	0	1	0	1	0	1	1
GVMAG-M-3300023179-74	0	7	1	1	0	1	3	1	4	0	1	2	1	0	1	0	1	0	0	1
GVMAG-M-3300024252-35	0	7	1	0	1	1	1	1	4	0	1	2	1	1	1	0	1	0	1	1
GVMAG-M-3300009151-45	0	7	1	1	0	1	2	0	2	0	1	2	0	1	1	0	0	0	1	1
GVMAG-S-1035100-100	0	7	1	0	0	1	1	1	2	0	1	2	1	1	1	0	2	0	1	1
GVMAG-M-3300008012-2	0	7	3	0	0	0	0	0	2	0	1	2	1	0	0	0	3	0	2	1
GVMAG-S-1059923-44	0	7	4	0	0	1	0	0	1	0	1	2	2	0	0	0	3	0	2	1
GVMAG-M-3300021185-21	0	7	2	1	1	1	1	2	5	0	0	2	1	0	0	0	1	0	0	1
GVMAG-S-1059924-57	0	7	3	0	0	1	0	0	2	0	2	1	1	0	0	0	2	0	1	2
Yellowstone lake phycodnavirus 3 NC028108 (Yel4)	0	7	2	0	0	0	0	0	2	1	1	1	2	0	0	0	2	0	1	3
GVMAG-M-3300023184-177	0	7	1	1	0	1	2	1	5	0	1	1	1	1	1	1	1	0	1	1
GVMAG-M-3300026187-2	0	7	3	0	0	1	0	0	4	0	1	1	1	0	0	0	5	0	3	5
GVMAG-M-3300025138-11	0	7	0	0	0	1	1	1	3	0	1	1	1	0	0	1	1	0	0	0
GVMAG-M-3300020595-37	0	7	2	0	1	1	1	1	2	0	1	1	0	1	1	0	1	0	1	1
GVMAG-M-3300021952-1	0	7	2	0	0	1	1	0	2	0	1	1	1	0	0	0	3	0	1	3
GVMAG-S-ERX556005-85	0	7	2	0	1	1	0	0	2	0	1	1	1	0	0	0	3	0	2	1
Bathycoccus sp. rcc1105 virus bpv1 NC014765 (Bavi)	0	7	2	0	0	1	0	0	2	0	1	1	1	0	0	0	3	0	1	2
GVMAG-M-3300021389-45	0	7	2	0	0	1	0	0	2	0	1	1	1	0	0	0	3	0	1	1
GVMAG-S-ERX555935-135	0	7	1	0	1	1	1	1	1	0	1	1	1	1	1	0	1	0	0	1
GVMAG-M-3300009706-33	0	7	2	0	0	2	2	1	0	0	1	1	1	0	1	0	1	0	1	1
Barrevirus (Barr)	0	7	2	1	0	2	2	0	2	1	0	1	2	0	0	0	0	2	0	1
GVMAG-S-3300013006-88	0	7	2	1	0	0	2	1	3	0	0	1	1	0	1	1	1	0	1	1
GVMAG-M-3300023174-140	0	7	1	2	1	2	2	1	7	0	3	0	1	0	1	0	1	0	1	1
GVMAG-M-3300017771-11	0	7	3	0	0	0	0	0	2	0	2	0	1	0	0	0	2	0	1	1
GVMAG-S-1040241-146	0	7	2	0	0	1	0	0	1	0	2	0	1	0	0	0	2	0	1	1
GVMAG-S-ERX555967-93	0	7	1	1	1	1	3	1	5	0	1	0	2	2	1	1	2	0	1	1
GVMAG-M-3300023179-162	0	7	1	0	0	1	1	1	3	0	1	0	0	1	1	1	1	0	0	0
GVMAG-M-3300022905-7	0	7	2	0	0	3	0	0	3	0	1	0	1	0	0	0	2	0	1	3
GVMAG-M-3300009544-28	0	7	3	1	0	1	1	0	2	0	1	0	1	0	0	0	1	0	1	1
GVMAG-M-3300024329-18	0	7	1	1	0	1	0	2	2	0	1	0	2	0	0	0	1	0	1	1
GVMAG-M-3300023087-9	0	7	3	0	0	1	0	0	2	0	1	0	1	0	0	0	4	0	2	2
GVMAG-M-3300025874-52	0	7	1	0	1	1	1	0	1	0	1	0	1	0	1	0	0	0	0	1
GVMAG-S-1092458-48	0	7	0	0	0	2	0	0	1	0	1	0	0	0	0	0	2	0	1	0
GVMAG-M-3300009161-11	3	6	1	1	1	1	2	0	10	0	3	7	2	3	1	0	2	0	1	1
GVMAG-S-1063923-83	2	6	3	1	0	2	2	4	4	1	2	3	1	2	1	0	2	1	0	1
GVMAG-M-3300010334-45	1	6	1	2	1	2	3	1	10	0	2	7	2	0	2	1	2	0	2	2
GVMAG-M-3300027712-25	1	6	1	0	1	1	3	1	5	0	0	6	1	1	1	0	2	0	0	1
GVMAG-M-3300021958-16	1	6	1	2	0	1	0	0	4	0	3	4	1	0	1	0	2	0	2	2
Harvfovirus (Harv)	1	6	3	1	0	1	2	0	4	0	2	4	2	0	1	1	1	0	1	1
GVMAG-M-3300023174-60	1	6	1	0	0	1	4	1	4	0	1	3	1	1	1	1	1	0	1	1
GVMAG-M-3300023184-62	1	6	1	1	0	1	3	1	2	0	1	3	1	1	1	0	1	0	1	1
GVMAG-M-3300027969-16	1	6	1	1	0	1	2	1	3	0	1	2	1	1	0	0	1	0	1	1
GVMAG-M-3300027749-36	1	6	2	1	0	1	3	1	3	0	0	2	1	1	1	0	2	0	1	0
GVMAG-M-3300023174-128	1	6	2	2	3	2	3	5	11	0	2	1	2	3	1	1	3	0	1	1
Indivirus (Indi)	1	6	4	1	1	1	2	4	4	0	2	1	2	2	1	1	1	1	1	1
GVMAG-M-3300009180-39	1	6	1	1	0	1	2	1	2	0	2	1	1	1	0	0	1	0	1	1
GVMAG-M-3300013132-26	1	6	2	1	0	1	2	5	1	0	2	1	1	1	1	0	1	0	1	0
GVMAG-M-3300003410-18	1	6	2	1	0	2	1	0	2	0	1	1	1	0	1	0	1	0	0	0
GVMAG-M-3300023109-20	1	6	1	0	0	1	0	0	2	0	0	1	1	0	1	0	1	0	1	1
GVMAG-M-3300020185-70	1	6	1	0	0	1	0	0	1	0	0	1	1	0	1	0	1	0	1	0
GVMAG-S-1101164-64	0	6	0	0	0	1	4	1	1	0	0	8	1	0	1	0	2	0	1	1
GVMAG-S-1035357-3	0	6	2	1	0	1	3	2	4	0	1	6	1	1	0	0	1	0	1	0
GVMAG-M-3300010160-56	0	6	2	2	1	2	4	1	11	0	6	5	2	2	2	1	3	0	2	1
GVMAG-S-1101161-73	0	6	0	1	0	1	4	1	6	0	1	4	1	1	1	0	1	0	1	1
GVMAG-S-1101171-110	0	6	1	1	0	1	4	1	5	0	1	4	1	1	1	0	1	0	1	1
GVMAG-M-3300013004-44	0	6	1	0	0	1	4	1	4	0	1	4	1	1	1	1	1	0	1	1
GVMAG-M-3300023184-63	0	6	1	0	1	0	2	1	4	0	1	4	1	0	0	1	1	0	1	1
GVMAG-M-3300023174-6	0	6	1	0	0	1	3	0	3	0	1	4	1	1	1	1	2	0	1	0
GVMAG-S-1101172-89	0	6	1	1	0	1	4	1	5	0	1	3	1	0	0	0	1	0	1	1
GVMAG-S-3300013006-158	0	6	1	0	0	1	2	1	3	0	1	3	1	0	1	1	1	0	1	1
GVMAG-M-3300021964-29	0	6	3	1	0	0	1	0	2	0	1	3	1	0	1	0	1	0	1	1
GVMAG-S-1016713-46	0	6	2	0	0	1	1	1	2	0	3	2	3	0	0	1	2	0	0	1
GVMAG-M-3300023184-14	0	6	1	1	0	1	3	1	4	0	2	2	1	1	0	0	1	0	1	1
GVMAG-S-3300013094-167	0	6	3	0	0	0	1	0	2	1	1	2	1	0	0	0	2	0	1	3
GVMAG-S-1101181-123	0	6	1	1	0	1	3	1	3	0	1	2	2	1	1	0	0	0	1	0
GVMAG-M-3300021958-5	0	6	2	1	0	1	2	1	2	0	1	2	2	0	1	0	3	0	0	0
GVMAG-M-3300009164-25	0	6	1	0	0	1	3	1	1	0	1	2	1	0	1	0	0	0	0	0
GVMAG-M-3300025316-29	0	6	1	0	0	1	4	1	4	0	0	2	1	1	1	0	2	0	1	1
GVMAG-S-3300002307-39	0	6	2	0	0	2	0	0	2	0	0	2	1	0	0	0	3	0	1	1
GVMAG-M-3300020182-26	0	6	1	1	0	1	2	1	4	0	2	1	1	1	1	1	2	0	0	1
GVMAG-S-3300004097-159	0	6	0	0	1	1	4	0	4	0	1	1	1	0	0	0	1	0	1	1
GVMAG-M-3300023174-12	0	6	2	0	0	1	2	2	1	0	1	1	1	1	0	0	0	0	1	2
GVMAG-S-1085336-36	0	6	2	0	0	2	0	0	2	0	0	1	1	0	0	0	2	0	1	3
GVMAG-M-3300017963-7	0	6	0	1	0	1	1	1	3	0	2	0	2	1	1	0	1	0	1	0
GVMAG-S-1035142-103	0	6	3	0	0	1	2	0	3	1	1	0	2	0	0	0	5	0	3	4
GVMAG-M-3300023210-4	0	6	1	0	0	1	1	1	2	1	1	0	1	0	1	0	1	0	1	1
GVMAG-S-3300012006-64	0	6	0	1	0	1	3	1	4	0	1	0	0	0	0	0	1	0	0	0
GVMAG-M-3300020165-16	0	6	1	0	1	1	2	1	3	0	1	0	1	1	1	0	2	0	1	1
GVMAG-M-3300020185-3	0	6	1	0	1	1	2	1	3	0	1	0	1	1	1	0	1	0	2	2
P. bursaria chlorella virus ar158 NC009899 (Pab2)	0	6	2	0	0	2	1	0	3	0	1	0	1	0	0	0	2	0	1	2
P. bursaria Chlorella virus MA-1D JX997172 (Pab3)	0	6	2	0	0	2	1	0	3	0	1	0	1	0	0	0	1	0	1	2
P. bursaria Chlorella virus NY2A NC009898 (Pab4)	0	6	2	0	0	2	1	0	3	0	1	0	1	0	0	0	1	0	1	2
GVMAG-S-1040241-131	0	6	1	0	0	0	0	0	3	0	1	0	1	0	0	0	2	0	2	2
GVMAG-S-ERX555959-42	0	6	1	0	0	2	1	1	2	0	1	0	0	0	2	0	1	0	0	1
P. bursaria chlorella virus 1 NC000852 (Pabu)	0	6	2	0	0	2	1	0	2	0	1	0	1	0	0	0	1	0	1	2
Yellowstone lake phycodnavirus 2 NC028110 (Yel3)	0	6	2	0	0	2	2	0	1	0	1	0	1	0	0	0	3	0	1	1
GVMAG-S-ERX555907-92	0	6	1	0	1	1	1	1	1	0	1	0	1	0	1	0	1	0	1	1
GVMAG-M-3300009161-13	0	6	0	1	0	1	1	1	1	0	1	0	1	1	1	0	1	0	0	0
GVMAG-S-3300009790-139	0	6	2	0	0	1	0	0	1	0	1	0	4	0	0	0	2	0	2	2
GVMAG-M-3300007618-2	0	6	1	1	1	1	0	1	4	0	0	0	1	0	1	0	1	0	1	0
GVMAG-S-1103018-91	0	6	1	1	0	0	0	0	2	0	0	0	1	1	1	0	2	0	0	1
Megavirus montpellier3 LN868518 (Memo)	2	5	1	1	2	3	2	2	8	2	3	3	3	2	0	1	2	3	1	2
Megavirus courdo11 JX975216 (Meco)	2	5	1	1	1	3	2	2	8	2	3	3	3	2	0	1	2	3	1	2
Megavirus lba JX885207, (Meg1)	2	5	1	1	1	1	2	2	8	2	3	3	3	1	0	1	2	3	1	2
Megavirus terra1 NC023640 (Megt)	2	5	0	1	1	2	2	2	8	2	1	2	2	1	0	0	2	3	1	3
GVMAG-M-3300010299-8	2	5	2	0	1	1	2	0	3	0	1	1	0	1	1	0	1	0	0	3
Catovirus KY684083 (Cato)	1	5	5	1	1	1	2	1	6	0	2	7	1	2	1	1	2	1	1	1
GVMAG-M-3300013133-39	1	5	4	1	1	2	3	0	11	0	1	7	1	2	0	2	1	0	2	2
GVMAG-M-3300027963-41	1	5	1	0	0	1	3	1	2	0	1	7	1	1	1	0	2	0	1	1
GVMAG-M-3300023174-129	1	5	1	1	0	1	4	1	7	0	1	6	1	1	0	0	1	0	1	1
Tupavirus Soda Lake (Tup1)	1	5	3	1	1	1	3	2	6	1	6	5	2	2	0	1	2	4	2	1
GVMAG-S-3300009084-161	1	5	5	1	1	2	3	2	5	1	3	5	2	2	0	1	2	0	2	1
GVMAG-M-3300009163-47	1	5	1	0	0	1	2	1	2	0	2	4	1	1	0	1	1	0	1	1
GVMAG-M-3300005613-49	1	5	2	1	1	1	3	2	8	0	1	4	1	3	1	0	2	0	1	1
GVMAG-S-1035414-12	1	5	1	1	0	1	2	1	3	0	1	4	1	1	0	0	1	0	1	1
GVMAG-S-1101164-72	1	5	1	0	0	1	4	1	2	0	1	4	1	0	1	0	1	0	1	1
Tupavirus Deep Ocean (Tupa)	1	5	3	1	1	1	3	2	6	1	6	3	2	2	0	1	2	3	2	1
Megavirus avenue9 LN867403 (Meav)	1	5	1	1	1	2	2	2	10	2	3	3	2	2	0	1	3	3	2	3
Moumouvirus Monve (Momo)	1	5	1	3	2	1	2	3	9	3	2	3	2	1	0	1	2	3	1	1
A. polyphaga lentillevirus AFYC01000000 (Acle)	1	5	1	1	1	1	2	2	7	1	2	3	2	1	0	1	1	1	1	1
GVMAG-S-3300013006-145	1	5	1	0	0	1	4	1	2	0	2	3	0	1	0	0	1	0	1	1
GVMAG-S-1101182-85	1	5	1	1	0	1	4	1	4	0	1	3	1	1	1	0	1	0	1	1
GVMAG-M-3300013006-15	1	5	1	0	0	1	3	1	4	0	1	3	1	1	1	0	2	0	1	1
GVMAG-M-3300023174-176	1	5	1	0	0	1	4	1	3	0	1	3	1	0	1	0	1	0	1	1
GVMAG-S-ERX556091-19	1	5	1	1	1	1	0	0	1	0	1	3	1	0	1	0	1	0	1	1
Hokovirus (Hoko)	1	5	3	1	1	1	3	4	6	0	3	2	1	1	2	1	2	1	1	1
Mimivirus pointerouge1 LN871174 (Prog)	1	5	1	1	0	1	2	2	7	1	2	2	2	1	0	1	1	0	2	1
GVMAG-S-1006661-47	1	5	1	1	1	1	1	1	5	0	1	2	1	1	1	1	2	0	1	1
GVMAG-S-1101161-79	1	5	2	1	0	0	4	0	2	0	1	2	1	1	0	1	1	0	0	1
GVMAG-S-1006661-59	1	5	1	1	1	1	0	0	2	0	1	2	1	0	1	0	0	0	1	1
GVMAG-M-3300023174-77	1	5	1	1	0	1	0	0	2	0	1	2	1	0	1	0	1	0	1	1
GVMAG-M-3300022933-32	1	5	1	0	0	1	1	2	1	0	1	2	0	0	0	0	1	0	1	1
GVMAG-M-3300022752-92	1	5	1	0	0	1	3	1	3	0	0	2	0	1	1	0	1	0	1	1
GVMAG-S-1055481-12	1	5	1	0	1	1	0	0	2	0	0	2	1	0	1	0	1	0	1	1
GVMAG-M-3300020192-26	1	5	8	1	1	1	2	5	11	1	1	1	2	1	0	1	1	0	1	1
GVMAG-S-ERX555927-53	1	5	2	1	0	1	1	0	3	0	1	1	1	0	1	0	1	0	1	1
GVMAG-M-3300000117-10	1	5	1	1	1	1	0	0	3	0	1	1	1	0	1	0	1	0	0	0
GVMAG-M-3300023179-31	1	5	1	1	0	1	0	0	3	0	1	1	1	0	1	0	1	0	1	1
GVMAG-M-3300009184-46	1	5	1	0	0	0	3	1	2	0	1	1	1	1	1	0	1	0	1	1
GVMAG-S-1101174-84	1	5	2	1	0	1	2	1	3	0	0	1	1	1	1	0	0	0	1	0
GVMAG-M-3300023179-27	1	5	1	1	1	1	2	2	9	0	2	0	1	1	1	1	1	0	1	1
GVMAG-M-3300009697-1	1	5	3	1	0	1	1	1	4	0	2	0	2	3	1	1	1	0	1	0
GVMAG-M-3300025822-14	1	5	1	0	0	1	1	0	1	0	0	0	1	0	0	0	1	0	0	0
GVMAG-M-3300023184-70	0	5	1	1	0	1	4	1	3	0	1	8	1	1	0	0	1	0	1	1
GVMAG-M-3300021138-26	0	5	1	0	0	1	3	1	2	0	0	7	0	0	0	0	0	0	0	0
GVMAG-M-3300022752-33	0	5	2	1	1	1	2	1	7	0	2	6	3	0	1	1	1	0	1	1
GVMAG-M-3300025138-6	0	5	3	3	2	3	2	1	4	0	1	6	2	2	2	0	1	0	2	1
GVMAG-S-1073184-1	0	5	2	1	1	1	2	0	3	0	2	5	0	1	1	0	1	0	1	0
GVMAG-S-3300013006-207	0	5	0	0	0	0	2	1	1	0	1	5	1	0	0	0	0	0	0	0
GVMAG-M-3300023184-77	0	5	1	1	0	1	3	1	6	0	1	4	1	1	0	0	1	0	1	1
GVMAG-M-3300009180-16	0	5	1	1	0	1	3	1	5	0	1	4	1	1	1	0	1	0	1	1
GVMAG-S-1101164-61	0	5	1	1	0	1	4	1	3	0	1	4	2	1	1	1	1	0	1	1
GVMAG-S-3300013006-138	0	5	1	1	0	1	3	1	2	0	1	4	1	1	1	0	1	0	1	1
GVMAG-M-3300009163-40	0	5	1	1	0	1	4	1	6	0	2	3	3	1	0	1	2	0	2	2
GVMAG-S-3300010158-111	0	5	1	1	0	1	3	0	3	0	2	3	1	1	1	0	0	0	1	1
GVMAG-M-3300021378-13	0	5	3	2	1	1	1	1	1	0	2	3	2	1	0	0	1	0	1	2
GVMAG-S-3300013126-172	0	5	1	1	0	1	2	1	5	0	1	3	1	0	1	1	1	0	1	1
GVMAG-M-3300013285-6	0	5	1	0	0	1	3	1	4	0	1	3	1	1	1	0	1	0	1	1
GVMAG-S-3300013286-35	0	5	0	0	0	1	3	1	4	0	1	3	1	1	1	1	2	0	1	1
GVMAG-S-3300013093-109	0	5	1	0	0	1	4	1	3	0	1	3	1	1	1	1	1	0	1	1
GVMAG-S-3300010158-104	0	5	1	1	0	1	3	1	3	0	1	3	1	1	1	0	1	0	1	1
GVMAG-M-3300001349-30	0	5	2	0	1	2	2	2	3	0	1	3	0	2	2	0	2	0	3	2
Yellowstone lake phycodnavirus 1 NC028112 (Yel2)	0	5	2	0	0	1	2	0	2	0	1	3	1	0	0	0	2	0	1	2
GVMAG-S-3300013006-131	0	5	2	0	0	1	3	1	2	0	2	2	1	0	0	1	2	0	0	0
GVMAG-M-3300023174-55	0	5	1	1	2	1	1	1	6	0	1	2	1	1	1	1	1	0	1	1
GVMAG-M-3300027712-16	0	5	1	1	0	1	2	1	5	0	1	2	1	1	1	1	2	0	1	1
GVMAG-M-3300027798-6	0	5	1	1	0	1	2	1	4	0	1	2	0	0	0	0	0	0	0	0
GVMAG-M-3300007619-1	0	5	2	1	1	0	0	1	4	0	1	2	1	1	1	0	0	0	0	1
GVMAG-S-3300013094-97	0	5	1	0	0	1	7	1	3	0	1	2	1	0	1	0	1	0	2	1
GVMAG-S-3300013004-203	0	5	1	0	0	1	4	1	3	0	1	2	0	1	0	0	2	0	1	0
GVMAG-M-3300023179-97	0	5	1	1	0	1	3	0	3	0	1	2	1	1	1	0	1	0	0	1
GVMAG-M-3300004806-1	0	5	1	1	0	1	2	1	3	0	1	2	1	1	2	0	1	0	1	1
GVMAG-M-3300021963-34	0	5	1	1	0	1	2	1	3	0	1	2	1	0	0	0	0	0	0	1
GVMAG-M-3300027759-16	0	5	1	1	0	1	2	0	3	0	1	2	1	0	0	0	0	0	1	1
GVMAG-M-3300018868-17	0	5	1	0	0	1	3	0	2	0	1	2	1	0	1	0	0	0	1	1
GVMAG-M-3300009155-59	0	5	1	0	0	0	2	1	2	0	1	2	1	1	0	0	0	0	1	1
GVMAG-S-1101165-84	0	5	2	0	0	1	2	1	1	0	1	2	1	0	1	0	1	0	0	1
GVMAG-M-2140918012-2	0	5	4	0	0	1	1	1	2	0	2	1	0	1	0	0	3	0	0	1
Cafeteria roenbergensis virus bv-pw1 NC014637 (Caro)	0	5	1	1	1	1	2	1	8	0	1	1	1	1	1	0	1	0	1	1
GVMAG-M-3300025860-12	0	5	1	1	0	0	1	0	4	0	1	1	1	0	1	0	1	0	1	0
GVMAG-M-3300023179-138	0	5	1	1	0	1	2	1	3	0	1	1	1	1	1	0	2	0	1	0
A. polyphaga moumouvirus NC020104 (Ac20)	0	5	2	0	0	1	1	0	3	0	1	1	1	0	0	0	2	0	1	2
GVMAG-S-3300005662-218	0	5	0	1	0	1	4	1	2	0	1	1	1	0	0	0	0	0	1	1
GVMAG-M-3300025874-2	0	5	1	0	0	0	2	0	2	0	1	1	1	0	0	0	1	0	0	1
GVMAG-M-3300007345-3	0	5	2	0	1	1	1	1	2	0	1	1	0	1	0	0	1	0	1	1
GVMAG-M-3300017824-10	0	5	2	0	1	1	0	0	2	0	1	1	1	1	1	0	1	0	1	1
GVMAG-M-3300020178-21	0	5	1	0	0	1	0	0	1	0	1	1	1	0	0	0	2	0	1	1
GVMAG-S-1035100-105	0	5	1	0	0	0	0	1	0	0	1	1	1	0	0	0	0	0	0	1
GVMAG-M-3300013005-61	0	5	1	1	1	1	2	0	9	0	2	0	1	1	1	0	2	0	1	1
GVMAG-M-3300013132-23	0	5	5	0	0	1	2	0	3	1	1	0	1	0	0	1	2	1	1	1
GVMAG-M-3300020182-31	0	5	0	2	0	3	3	0	6	0	1	0	1	1	0	1	2	0	1	1
GVMAG-M-3300020185-49	0	5	1	1	1	1	3	1	6	0	1	0	1	1	0	1	1	0	1	1
GVMAG-M-3300001352-25	0	5	1	1	0	1	2	1	6	0	1	0	1	2	1	1	1	0	1	1
GVMAG-M-3300007522-15	0	5	1	1	0	1	2	1	6	0	1	0	1	1	1	0	1	0	1	1
A. turfacea Chlorella virus WI0606 JX997187 (Ac22)	0	5	2	0	0	1	1	0	3	0	1	0	1	0	0	0	2	0	1	2
A. turfacea Chlorella virus MO0605SPH JX997175 (Actu)	0	5	2	0	0	1	1	0	3	0	1	0	1	0	0	0	2	0	1	2
P. bursaria Chlorella virus CVR-1 JX997164 (Pa09)	0	5	2	0	0	1	1	0	3	0	1	0	1	0	0	0	2	0	1	2
GVMAG-S-1074258-71	0	5	0	0	0	1	3	0	2	0	1	0	0	0	1	0	1	0	0	0
GVMAG-M-3300024261-71	0	5	0	0	0	1	2	1	2	0	1	0	1	1	1	0	0	0	0	1
GVMAG-S-405408-30	0	5	1	0	0	1	0	0	2	0	1	0	2	0	0	0	2	0	0	2
GVMAG-S-3300013195-8	0	5	1	0	0	0	0	0	2	0	1	0	2	0	0	0	3	0	1	2
GVMAG-M-3300009183-73	0	5	1	0	0	1	1	1	1	0	1	0	1	1	0	0	1	0	1	0
GVMAG-M-3300027779-53	0	5	1	0	0	1	1	1	4	0	0	0	1	0	1	0	1	0	1	1
GVMAG-M-3300023210-15	2	4	2	1	2	2	3	2	3	0	2	5	2	4	2	1	4	0	3	4
GVMAG-M-3300009161-14	2	4	3	0	1	2	1	0	4	0	1	4	0	0	0	0	1	0	0	0
Niemeyer virus KT599914 (Nivi)	2	4	1	1	2	3	2	3	8	1	2	2	2	1	0	1	1	1	1	1
GVMAG-M-3300009193-33	2	4	2	1	0	1	1	0	3	0	1	1	1	0	1	1	1	0	0	0
Faunusvirus (Drel)	2	4	2	1	1	1	2	1	4	0	1	0	1	1	1	1	1	0	1	1
GVMAG-M-3300005613-29	1	4	0	0	1	1	3	0	6	0	2	6	1	1	1	0	1	0	1	1
Hyperionvirus (Hype)	1	4	4	0	1	2	2	1	8	0	2	5	3	3	2	1	1	0	1	1
GVMAG-M-3300023179-145	1	4	1	1	1	1	1	2	6	0	1	4	1	1	1	2	1	0	1	1
GVMAG-S-3300010158-93	1	4	1	0	0	1	3	1	1	0	0	4	1	1	1	0	2	0	1	0
Saudi moumouvirus KY110734 (Saud)	1	4	1	2	1	1	2	2	8	3	3	3	2	1	0	1	1	4	1	1
Bandra megavirus isolate KK-1 MG779410 (Band)	1	4	1	1	1	1	2	2	9	2	3	3	2	1	0	1	1	3	1	2
Afrovirus Urmite69 CWHP01000001 (Afro)	1	4	1	1	1	1	2	2	8	2	3	3	2	1	0	1	1	3	1	2
Megavirus battle43 LN868256 (Meba)	1	4	1	1	1	1	2	2	8	2	3	3	2	1	0	1	1	3	1	2
Megavirus chiliensis NC016072 (Mech)	1	4	1	1	1	1	2	2	8	2	3	3	2	1	0	1	1	3	1	2
Megavirus shan LN868520 (Mesh)	1	4	3	1	1	1	2	2	8	2	3	3	2	1	0	1	1	3	1	2
Megavirus T1 LN868526 (Met1)	1	4	1	1	1	1	2	2	8	2	3	3	2	1	0	1	1	3	1	2
Megavirus T4 LN869537 (Met4)	1	4	1	1	1	1	2	2	8	2	3	3	2	1	0	1	1	2	1	2
Megavirus vitis isolate vigne MG807319 (Mvit)	1	4	1	1	1	1	2	2	8	2	3	3	2	1	0	1	1	3	1	2
A. castellanii mamavirus JF801956 (Acma)	1	4	1	1	1	1	2	2	7	1	3	3	2	1	0	1	1	1	1	1
Mimivirus terra2 NC023639 (Mite)	1	4	1	1	1	1	2	2	7	1	3	3	2	1	0	1	1	1	1	1
Moumouvirus goulette KC008572 (Mogo)	1	4	1	1	1	2	2	2	7	3	2	3	3	1	0	1	1	2	1	1
Acanthamoeba polyphaga mimivirus Oyster KM982401 (Oyst)	1	4	1	1	1	1	2	2	7	1	2	3	2	1	0	1	1	1	1	1
GVMAG-S-1101165-51	1	4	1	1	0	1	2	1	8	0	2	3	1	0	1	0	2	0	2	0
GVMAG-M-3300027769-26	1	4	1	1	1	1	0	0	3	0	2	3	1	0	1	0	1	0	1	1
Acanthamoeba polyphaga mimivirus Kroon KM982402 (Kroo)	1	4	1	1	1	1	2	2	7	1	1	3	2	1	0	1	1	1	1	1
GVMAG-S-1101174-64	1	4	1	1	1	1	2	4	8	0	1	3	1	2	1	0	1	0	2	1
GVMAG-M-3300023174-205	1	4	1	1	0	1	2	1	5	0	1	3	1	1	1	1	1	0	1	1
GVMAG-S-1006664-89	1	4	1	1	0	1	4	0	4	0	1	3	1	1	1	0	1	0	1	1
GVMAG-M-3300010334-28	1	4	1	1	1	1	2	1	4	0	1	3	0	2	0	0	1	2	0	1
GVMAG-S-1035085-51	1	4	2	1	1	1	2	1	4	0	1	3	1	1	1	1	1	0	1	1
GVMAG-M-3300010158-60	1	4	1	1	0	1	3	0	3	0	1	3	1	1	1	0	1	0	1	1
GVMAG-M-3300021964-9	1	4	1	1	0	1	0	0	3	0	1	3	1	0	1	0	1	0	1	1
GVMAG-M-3300009051-3	1	4	2	1	1	1	0	0	2	0	1	3	1	0	1	0	1	0	1	0
GVMAG-S-1101166-82	1	4	2	0	0	0	3	1	2	0	0	3	1	1	1	0	1	0	1	0
GVMAG-M-3300018428-42	1	4	1	1	0	1	0	0	2	0	0	3	1	0	0	1	1	0	1	0
A. polyphaga mimivirus NC014649 (Ac19)	1	4	1	1	1	1	2	2	7	1	2	2	2	1	0	1	1	1	1	1
Mimivirus amazonia LN867402 (Amaz)	1	4	1	1	1	1	2	2	7	1	2	2	2	1	0	1	1	1	1	1
Mimivirus Bombay isolate 1 KU761889 (Bomb)	1	4	1	1	1	1	2	2	7	1	2	2	2	1	0	1	1	1	1	1
Hirudovirus Sangsue KF493731 (Hist)	1	4	1	1	1	1	2	2	7	1	2	2	2	1	0	1	1	1	1	1
Acanthamoeba castellanii mimivirus kasaii AP017644 (Kasa)	1	4	1	1	1	1	2	2	7	1	2	2	2	1	0	1	1	1	1	1
Mimivirus Bombay 1 KU761889 (Mibo)	1	4	1	1	1	1	2	2	7	1	2	2	2	1	0	1	1	1	1	1
Samba virus KF959826 (Savi)	1	4	1	1	1	1	2	2	7	1	2	2	2	1	0	1	1	1	1	1
Acanthamoeba castellanii mimivirus shirakomae AP017645 (Shir)	1	4	1	1	1	1	2	2	7	1	2	2	2	1	0	1	1	1	1	1
GVMAG-M-3300021962-56	1	4	1	1	1	1	0	0	3	0	2	2	1	0	1	0	1	0	1	1
GVMAG-S-1101180-74	1	4	1	1	1	1	0	0	3	0	2	2	1	0	1	0	1	0	1	1
Bodo saltans virus NG (BsVi)	1	4	20	1	1	1	2	1	7	0	1	2	1	1	0	1	1	0	1	1
GVMAG-M-3300023174-206	1	4	2	0	1	1	2	0	5	0	1	2	1	0	0	0	1	0	1	1
GVMAG-S-3300013131-119	1	4	1	1	1	1	1	1	5	0	1	2	1	2	1	1	2	0	1	1
GVMAG-M-3300023184-60	1	4	1	1	1	1	0	0	3	0	1	2	1	0	1	0	1	0	1	1
GVMAG-S-1101178-73	1	4	1	1	1	1	0	0	3	0	1	2	1	0	1	0	1	0	1	1
GVMAG-M-3300001347-22	1	4	0	1	0	1	1	2	2	0	1	2	1	1	1	1	2	0	1	1
GVMAG-M-3300017824-14	1	4	1	1	0	1	0	0	2	0	1	2	1	0	1	0	1	0	1	1
GVMAG-M-3300011013-19	1	4	1	0	1	1	2	1	1	0	1	2	1	1	0	0	1	0	1	2
GVMAG-S-1040241-154	1	4	1	1	1	1	0	0	1	0	1	2	1	0	1	0	1	0	1	1
GVMAG-M-3300023179-109	1	4	7	1	2	2	3	7	3	0	0	2	1	1	1	2	1	0	1	3
GVMAG-S-1017766-37	1	4	1	0	1	1	2	0	1	0	0	2	1	1	0	1	0	0	1	1
GVMAG-S-1014582-52	1	4	1	1	1	1	2	2	4	1	2	1	1	1	0	1	1	1	1	1
Satyrvirus (Mell)	1	4	7	1	0	1	1	3	3	1	2	1	1	3	0	0	1	1	0	0
GVMAG-S-ERX556032-80	1	4	1	0	0	1	1	0	3	0	2	1	1	0	0	0	1	0	1	1
GVMAG-M-3300005662-19	1	4	1	0	1	1	0	0	3	0	2	1	0	0	2	0	0	0	2	0
Megavirus bus LN868539 (Mebu)	1	4	2	2	2	4	0	1	7	1	1	1	1	2	0	0	1	2	1	1
GVMAG-M-3300004277-10	1	4	1	1	1	1	2	1	5	0	1	1	1	1	0	0	1	0	1	1
GVMAG-M-3300009436-15	1	4	2	1	1	1	1	0	5	0	1	1	2	1	1	1	0	0	1	0
GVMAG-S-1101162-81	1	4	1	1	0	1	0	0	5	0	1	1	1	0	1	0	1	0	1	1
GVMAG-M-3300023184-43	1	4	1	2	1	1	2	1	4	0	1	1	1	2	1	1	2	0	1	1
GVMAG-M-3300021964-8	1	4	0	1	0	1	0	0	4	0	1	1	1	0	0	0	1	0	1	1
GVMAG-M-3300023179-26	1	4	0	1	0	1	0	0	4	0	1	1	1	0	0	0	0	0	0	1
GVMAG-M-3300025695-27	1	4	0	0	0	0	0	0	4	0	1	1	1	0	1	0	1	0	0	1
GVMAG-M-3300021962-60	1	4	1	1	1	1	1	0	3	0	1	1	1	0	1	0	1	0	1	1
GVMAG-M-3300025695-21	1	4	1	1	0	1	0	0	3	0	1	1	1	0	1	0	1	0	1	1
GVMAG-M-3300020194-44	1	4	1	1	1	0	0	2	2	0	1	1	0	1	0	0	1	0	1	1
GVMAG-M-3300027804-47	1	4	1	2	1	1	0	0	6	0	0	1	1	0	1	0	1	0	1	1
GVMAG-M-3300020565-3	1	4	1	1	1	1	0	0	6	0	0	1	1	0	1	0	1	0	0	0
GVMAG-S-1101181-136	1	4	1	1	0	1	2	0	4	0	0	1	1	0	0	0	2	0	1	1
GVMAG-M-3300023179-4	1	4	1	1	1	1	2	1	6	0	1	0	1	1	1	1	1	0	1	1
GVMAG-M-3300023174-174	1	4	1	1	1	1	2	0	4	0	1	0	1	1	0	0	2	0	1	1
GVMAG-M-3300023174-136	1	4	0	1	0	1	2	0	4	0	1	0	1	1	1	0	0	0	1	1
GVMAG-S-1004661-13	1	4	0	0	0	1	1	0	4	0	1	0	1	0	1	0	0	1	0	0
GVMAG-M-3300009151-61	0	4	1	0	0	3	4	2	6	0	3	5	2	1	1	0	2	0	2	1
GVMAG-S-1035085-42	0	4	1	1	0	1	2	0	3	0	1	5	1	0	0	0	1	0	1	1
GVMAG-M-3300023174-16	0	4	2	0	0	1	4	0	2	0	1	4	1	1	1	0	1	0	1	0
GVMAG-M-3300023179-64	0	4	1	1	0	1	3	1	2	0	1	4	1	1	1	0	2	0	1	1
GVMAG-S-3300013094-124	0	4	1	0	0	1	1	1	2	0	1	4	1	1	0	0	1	0	0	1
GVMAG-S-ERX556045-52	0	4	1	1	0	1	4	2	5	0	2	3	2	1	2	1	2	0	1	2
GVMAG-S-1006664-8	0	4	2	0	0	2	0	0	4	0	2	3	3	0	1	0	0	0	2	1
GVMAG-S-1101164-105	0	4	1	0	0	1	3	1	5	0	1	3	1	0	1	0	1	0	1	1
GVMAG-M-3300010157-26	0	4	1	0	0	0	4	1	4	0	1	3	1	1	1	0	1	0	1	0
GVMAG-M-3300023184-139	0	4	1	1	0	1	3	1	4	0	1	3	0	1	0	0	1	0	1	1
GVMAG-M-3300027797-21	0	4	1	0	0	1	2	0	4	0	1	3	1	0	0	0	0	0	0	1
GVMAG-M-3300023184-39	0	4	1	1	1	0	3	5	2	0	1	3	1	1	0	0	1	0	1	1
GVMAG-M-3300023210-3	0	4	2	1	1	1	2	0	2	0	1	3	1	0	1	0	0	0	1	0
GVMAG-S-1101165-91	0	4	1	1	0	0	4	1	1	0	1	3	1	0	1	1	2	0	1	1
GVMAG-S-3300010157-111	0	4	1	0	0	1	3	1	1	0	1	3	0	0	1	0	2	0	1	1
GVMAG-M-3300009161-51	0	4	1	1	0	2	2	3	6	0	3	2	2	0	0	0	3	0	2	2
GVMAG-M-3300017783-11	0	4	3	0	1	1	0	0	2	0	3	2	0	1	1	0	0	0	0	0
GVMAG-S-1103008-45	0	4	3	1	0	1	5	2	4	0	2	2	2	0	0	0	2	0	1	1
GVMAG-M-3300023174-43	0	4	1	1	1	1	0	0	11	0	1	2	1	1	1	0	1	0	1	2
GVMAG-M-3300027836-15	0	4	3	2	0	2	3	0	8	0	1	2	2	0	2	0	1	0	1	1
GVMAG-M-3300024302-11	0	4	1	1	0	1	2	1	6	0	1	2	1	1	1	0	1	0	1	0
GVMAG-M-3300023179-10	0	4	1	0	0	1	3	1	3	0	1	2	1	0	1	1	1	0	1	0
GVMAG-S-1035231-53	0	4	1	0	0	1	2	0	3	0	1	2	1	0	0	0	1	0	0	1
GVMAG-M-3300009159-29	0	4	1	0	0	0	2	0	3	0	1	2	1	0	0	0	1	0	1	0
GVMAG-S-ERX555961-93	0	4	1	0	1	1	1	0	3	0	1	2	1	1	0	1	2	0	1	1
GVMAG-S-1035315-10	0	4	0	0	0	1	1	0	3	0	1	2	1	0	0	0	1	0	1	1
GVMAG-M-3300027896-39	0	4	1	0	0	0	3	1	2	0	1	2	1	0	1	1	1	0	0	1
GVMAG-M-3300004807-10	0	4	0	1	0	1	2	0	2	0	1	2	0	0	0	1	1	0	0	1
GVMAG-S-1026894-110	0	4	1	0	0	1	2	0	2	0	1	2	1	0	0	0	2	0	1	1
GVMAG-S-ERX555947-70	0	4	1	0	0	1	0	1	2	0	1	2	1	1	1	0	1	0	1	1
GVMAG-S-1102237-47	0	4	3	1	0	2	1	1	1	0	1	2	1	0	0	0	1	0	2	1
GVMAG-M-3300010368-29	0	4	0	1	0	2	1	2	0	0	1	2	1	0	0	0	1	0	0	0
GVMAG-S-1035124-85	0	4	0	1	0	1	2	1	4	0	0	2	1	1	0	0	0	0	1	0
GVMAG-M-3300023179-123	0	4	1	0	1	1	2	1	3	0	0	2	1	1	1	0	4	0	1	1
GVMAG-S-404869-56	0	4	0	0	0	1	2	1	2	0	0	2	1	0	1	0	1	0	0	1
GVMAG-M-3300000116-5	0	4	1	0	1	1	2	1	1	0	0	2	1	0	0	0	2	0	0	1
GVMAG-M-3300009182-67	0	4	2	0	0	1	1	0	1	0	0	2	1	1	0	0	2	0	1	1
GVMAG-M-3300024255-31	0	4	2	0	0	1	0	1	1	0	0	2	2	0	0	1	1	0	0	1
GVMAG-M-3300006810-8	0	4	1	0	0	2	3	1	3	0	5	1	2	1	2	1	2	0	1	1
GVMAG-M-3300009155-39	0	4	2	0	1	0	2	1	5	0	2	1	2	0	1	0	1	0	1	2
GVMAG-M-3300005613-11	0	4	1	1	0	1	2	1	3	0	2	1	1	1	1	0	1	0	1	1
GVMAG-S-3300010354-249	0	4	2	0	0	0	0	1	3	0	2	1	0	1	1	0	1	0	0	0
GVMAG-M-3300001348-7	0	4	1	1	1	1	2	1	2	0	2	1	1	1	1	0	2	0	1	1
GVMAG-M-3300013006-27	0	4	1	0	0	0	2	0	2	0	2	1	1	0	1	0	0	0	0	0
GVMAG-S-1062857-90	0	4	1	1	0	1	2	1	1	0	2	1	1	1	1	0	1	0	1	1
GVMAG-M-3300023179-2	0	4	1	1	1	1	2	1	11	1	1	1	1	0	1	1	1	0	1	1
Chrysochromulina ericina virus cev-01b NC028094 (Cher)	0	4	1	1	0	1	3	1	3	1	1	1	1	1	1	1	1	0	1	1
GVMAG-M-3300023179-61	0	4	1	0	1	0	2	1	8	0	1	1	1	1	1	0	2	0	1	1
GVMAG-M-3300013004-26	0	4	1	1	1	3	3	1	5	0	1	1	2	1	0	0	2	0	1	2
GVMAG-M-3300023174-30	0	4	1	1	0	1	0	0	3	0	1	1	1	0	1	0	1	0	1	1
GVMAG-M-3300021079-16	0	4	1	0	0	0	0	0	3	0	1	1	1	0	0	0	0	0	1	0
GVMAG-S-ERX556019-29	0	4	2	0	0	2	4	1	2	0	1	1	1	1	0	0	1	0	0	1
GVMAG-M-3300009068-1	0	4	1	0	0	1	3	1	2	0	1	1	1	0	1	0	2	0	1	1
GVMAG-M-3300009163-35	0	4	1	0	0	1	3	1	2	0	1	1	1	1	0	0	1	0	1	1
GVMAG-M-3300001346-3	0	4	1	0	1	0	1	2	2	0	1	1	1	0	0	1	0	0	1	0
GVMAG-S-1037383-112	0	4	0	0	0	2	0	0	2	0	1	1	1	0	0	0	3	0	2	2
GVMAG-M-3300027770-64	0	4	0	0	0	2	4	1	1	0	1	1	2	0	1	0	1	0	2	1
GVMAG-M-3300023179-52	0	4	0	0	0	2	3	0	1	0	1	1	1	0	1	0	1	0	1	0
GVMAG-S-1101169-121	0	4	0	0	0	2	1	1	1	0	1	1	0	0	0	0	1	0	1	1
GVMAG-M-3300023170-28	0	4	2	1	0	1	1	0	1	0	1	1	1	0	1	0	0	0	0	1
GVMAG-M-3300013094-40	0	4	1	1	0	2	0	1	1	0	1	1	1	1	0	0	1	0	0	1
GVMAG-S-3300013285-54	0	4	0	1	0	1	0	1	1	0	1	1	1	1	1	0	0	0	1	1
GVMAG-M-3300022920-3	0	4	1	0	1	1	1	1	0	0	1	1	1	0	1	0	1	0	1	1
GVMAG-M-3300023184-183	0	4	1	1	1	1	2	1	11	0	0	1	1	0	1	0	2	0	1	1
GVMAG-M-3300021961-10	0	4	1	1	1	1	1	1	3	0	0	1	1	1	1	0	1	0	1	1
GVMAG-M-3300027746-30	0	4	1	1	1	1	0	0	3	0	0	1	1	0	1	0	1	0	1	0
GVMAG-S-3300009703-83	0	4	1	1	0	1	3	1	2	0	0	1	2	1	1	1	1	0	1	1
GVMAG-M-3300009181-38	0	4	2	0	0	1	4	0	2	0	3	0	1	0	1	0	1	0	1	0
GVMAG-S-ERX555952-71	0	4	1	0	0	2	4	1	1	0	2	0	2	2	0	1	3	0	2	2
GVMAG-M-3300001349-29	0	4	1	1	2	1	2	1	6	0	1	0	1	1	0	0	2	0	1	1
GVMAG-M-3300025880-17	0	4	2	1	1	1	3	1	4	0	1	0	0	1	1	0	3	0	0	1
GVMAG-S-3300000171-20	0	4	0	1	1	1	2	1	4	0	1	0	1	1	0	0	1	0	0	0
GVMAG-M-3300027963-6	0	4	2	0	0	0	2	2	3	0	1	0	1	1	0	0	1	0	1	2
A. turfacea Chlorella virus OR0704 JX997185 (Ac21)	0	4	2	0	0	1	1	0	3	0	1	0	1	0	0	0	2	0	1	2
GVMAG-S-1103012-103	0	4	1	0	0	1	3	2	2	0	1	0	1	0	1	0	1	0	1	1
GVMAG-M-3300010160-60	0	4	1	1	1	0	1	3	2	0	1	0	1	0	0	1	1	1	1	0
GVMAG-S-1101166-124	0	4	0	0	0	1	0	0	2	0	1	0	0	0	0	0	2	0	0	1
GVMAG-M-3300009443-8	0	4	1	0	1	1	1	1	1	0	1	0	1	1	1	0	1	0	1	1
GVMAG-M-3300023110-7	0	4	1	0	1	1	1	1	1	0	1	0	1	1	1	0	1	0	0	1
GVMAG-M-3300025695-2	0	4	1	0	0	1	1	0	1	0	1	0	1	0	0	0	1	0	1	1
GVMAG-M-3300025707-20	0	4	1	0	0	1	1	0	1	0	1	0	1	0	0	1	0	0	0	1
GVMAG-S-3300010299-67	0	4	2	0	0	0	0	0	0	0	1	0	1	0	0	0	3	0	0	0
GVMAG-M-3300007516-49	0	4	1	0	0	1	2	0	2	0	0	0	1	0	0	0	1	0	1	0
GVMAG-S-3300005613-53	2	3	1	0	1	1	3	1	4	0	2	8	2	1	1	1	1	0	1	2
GVMAG-M-3300023184-64	2	3	1	0	1	1	3	1	9	0	2	5	2	1	0	1	1	0	1	0
GVMAG-S-1016716-111	2	3	1	0	1	2	1	0	5	0	1	5	1	1	1	0	1	0	0	0
GVMAG-S-ERX555997-21	2	3	2	2	1	2	0	0	5	0	2	2	1	0	1	1	3	0	2	2
GVMAG-M-3300023112-4	2	3	1	0	1	1	2	1	4	0	3	1	2	1	1	0	1	0	1	2
GVMAG-M-3300023174-52	1	3	3	0	1	0	1	2	7	0	2	11	2	1	0	2	1	0	2	0
GVMAG-M-3300005613-41	1	3	3	0	1	2	5	1	6	0	1	8	1	1	1	0	4	0	2	3
GVMAG-M-3300023174-167	1	3	4	2	0	1	3	2	6	0	1	7	2	1	1	1	1	0	1	1
GVMAG-S-3300000115-46	1	3	1	1	1	1	3	1	2	0	1	7	1	1	1	0	4	0	1	2
GVMAG-M-3300009182-17	1	3	1	0	2	1	2	1	7	0	1	6	1	1	1	0	1	0	1	1
GVMAG-S-1035145-78	1	3	1	1	0	1	2	0	5	0	1	6	1	1	1	0	1	0	0	0
GVMAG-M-3300023179-115	1	3	0	0	1	1	2	1	4	0	1	4	1	1	1	1	1	0	0	1
GVMAG-S-1035348-10	1	3	1	1	1	1	3	0	3	0	1	4	0	1	1	1	1	0	2	1
GVMAG-M-3300017971-33	1	3	1	0	0	1	2	0	5	0	2	3	2	1	1	0	1	0	1	3
GVMAG-M-3300027763-16	1	3	1	1	1	1	0	0	2	0	1	3	1	0	1	0	1	0	1	1
GVMAG-M-3300001352-32	1	3	1	1	2	1	3	0	1	0	1	3	0	1	0	0	1	0	1	1
GVMAG-S-ERX556058-31	1	3	2	1	1	0	4	0	2	0	0	3	1	1	1	0	0	0	3	1
GVMAG-M-3300005528-18	1	3	5	1	1	1	2	2	3	0	5	2	3	2	4	1	4	0	2	2
GVMAG-M-3300017742-1	1	3	4	1	0	2	5	1	4	0	2	2	1	1	1	1	1	0	1	1
GVMAG-M-3300027963-21	1	3	1	1	1	1	0	0	5	0	1	2	1	0	1	0	1	0	1	1
GVMAG-S-1016704-75	1	3	2	1	0	2	2	1	4	0	1	2	0	1	2	0	3	0	1	3
GVMAG-M-3300010158-15	1	3	2	2	0	1	0	0	4	0	1	2	1	0	2	0	1	0	1	1
GVMAG-S-1101171-79	1	3	0	2	0	1	3	0	3	0	1	2	1	0	0	1	0	0	1	1
GVMAG-M-3300010370-26	1	3	1	0	1	1	0	0	1	0	0	2	1	0	1	0	1	0	1	0
GVMAG-M-3300020182-21	1	3	1	1	0	0	1	0	1	0	3	1	1	1	0	0	0	0	0	0
GVMAG-M-3300009068-12	1	3	1	1	1	1	2	1	3	0	2	1	1	1	0	1	1	0	1	1
GVMAG-M-3300025860-20	1	3	2	1	0	1	1	1	6	0	1	1	0	0	1	1	1	0	1	3
GVMAG-M-3300010370-19	1	3	1	1	1	1	0	0	6	0	1	1	1	0	1	0	1	0	1	1
GVMAG-S-1096109-48	1	3	0	0	0	1	2	1	5	0	1	1	1	1	1	0	1	0	0	1
GVMAG-M-3300004273-3	1	3	2	1	1	1	0	2	4	0	1	1	3	2	1	1	2	0	1	2
GVMAG-M-3300013004-38	1	3	1	1	1	1	0	0	4	0	1	1	1	0	1	0	1	0	1	0
GVMAG-M-3300023184-104	1	3	1	1	0	1	2	1	3	0	1	1	1	1	1	1	1	0	0	1
GVMAG-M-3300027788-41	1	3	0	0	0	1	1	1	3	0	1	1	1	1	0	0	1	0	1	1
GVMAG-M-3300009181-24	1	3	1	0	0	0	1	2	3	0	1	1	1	0	0	0	0	0	0	0
GVMAG-S-3300012000-72	1	3	0	0	0	1	0	0	3	0	1	1	0	0	1	1	0	0	0	1
GVMAG-M-3300008012-17	1	3	2	0	1	0	2	0	0	0	1	1	0	0	4	1	3	0	0	1
GVMAG-S-1035294-15	1	3	1	0	0	1	3	0	4	0	0	1	0	0	0	0	0	0	0	0
GVMAG-M-3300025622-10	1	3	1	0	0	1	1	0	2	0	0	1	1	1	0	0	0	0	0	0
GVMAG-M-3300027763-29	1	3	1	1	1	1	0	0	2	0	0	1	1	0	1	0	0	0	0	1
GVMAG-M-3300023179-103	1	3	2	1	1	1	1	4	8	0	1	0	1	0	1	1	1	0	1	1
GVMAG-M-3300022916-4	1	3	4	1	1	1	0	3	6	0	1	0	1	0	1	0	1	0	1	1
GVMAG-S-3300013138-349	1	3	0	1	1	1	0	1	1	0	1	0	1	0	0	1	1	0	1	1
GVMAG-M-3300023184-8	1	3	2	1	1	0	0	2	1	0	1	0	1	0	1	0	2	0	0	0
GVMAG-M-3300023174-165	1	3	1	0	0	0	0	0	1	0	1	0	1	0	1	1	1	0	1	1
GVMAG-M-3300020051-27	1	3	1	1	1	1	0	0	2	0	0	0	1	0	0	0	0	0	1	1
GVMAG-S-1101168-65	0	3	1	1	0	1	4	1	4	0	1	7	1	0	1	0	0	0	0	1
GVMAG-M-3300023174-126	0	3	1	1	0	0	2	1	1	0	1	7	1	0	1	0	1	0	1	1
GVMAG-M-3300009182-64	0	3	1	0	0	1	2	0	1	0	1	6	1	1	0	0	0	0	0	1
GVMAG-S-1015567-333	0	3	7	0	1	1	0	1	4	0	2	5	0	2	3	0	1	0	0	0
GVMAG-M-3300010334-41	0	3	2	0	0	2	4	1	7	0	1	5	1	1	0	0	2	0	0	2
GVMAG-M-3300023174-88	0	3	2	1	0	2	4	1	2	0	1	5	1	0	2	0	1	0	1	1
GVMAG-S-1101174-114	0	3	1	0	0	0	4	1	2	0	0	5	1	0	0	0	1	0	0	0
GVMAG-M-3300027712-10	0	3	1	0	0	1	2	1	5	0	2	4	2	0	0	0	5	0	2	2
GVMAG-M-3300023179-33	0	3	1	1	0	1	3	1	3	0	2	4	1	1	1	0	1	0	1	1
GVMAG-M-3300027712-35	0	3	1	0	1	1	0	0	3	0	2	4	1	0	1	1	0	0	2	1
GVMAG-S-3300013131-116	0	3	2	1	1	1	3	1	10	0	1	4	1	1	1	1	1	0	1	1
GVMAG-S-1101162-73	0	3	1	1	0	2	3	1	6	0	1	4	1	1	0	0	3	0	2	1
GVMAG-M-3300023179-54	0	3	1	0	1	1	2	1	6	0	1	4	1	1	0	1	2	0	1	1
GVMAG-M-3300009182-30	0	3	1	0	0	0	2	0	5	0	1	4	1	0	0	0	2	0	0	1
GVMAG-M-3300023174-189	0	3	1	0	0	0	4	1	4	0	1	4	1	0	1	0	1	0	1	1
GVMAG-M-3300009163-62	0	3	2	0	0	1	3	1	4	0	1	4	1	0	0	0	1	0	1	1
GVMAG-M-3300010160-7	0	3	1	1	0	1	2	1	4	0	1	4	0	0	0	0	1	0	1	1
GVMAG-S-3300010158-137	0	3	1	0	0	1	2	0	4	0	1	4	1	1	1	0	0	0	1	1
GVMAG-S-3300013014-110	0	3	1	1	0	2	3	1	3	0	1	4	1	1	1	0	1	0	1	1
GVMAG-M-3300021960-31	0	3	1	1	0	2	3	1	2	0	1	4	1	1	0	0	2	0	3	1
GVMAG-M-3300009068-24	0	3	1	1	0	1	3	0	2	0	1	4	1	1	1	0	0	0	1	0
GVMAG-M-3300023174-111	0	3	1	1	0	1	3	1	2	0	1	4	1	1	1	0	1	0	1	1
GVMAG-M-3300023174-134	0	3	1	0	0	1	3	1	1	0	1	4	1	1	1	0	1	0	1	0
GVMAG-S-1101181-109	0	3	1	1	0	1	1	1	1	0	0	4	0	1	0	0	0	0	1	0
GVMAG-M-3300009151-82	0	3	2	2	0	1	2	1	4	0	3	3	3	0	1	0	2	0	1	1
GVMAG-M-3300013093-48	0	3	1	1	1	1	1	0	4	0	2	3	1	0	1	0	1	0	1	0
GVMAG-M-3300005955-1	0	3	1	0	1	1	1	1	4	0	2	3	1	1	0	0	2	0	1	2
GVMAG-M-3300023174-209	0	3	2	1	0	1	3	1	2	0	2	3	1	1	1	0	1	0	1	1
GVMAG-S-ERX556126-94	0	3	1	0	1	1	1	1	2	0	2	3	1	1	1	0	1	0	1	1
GVMAG-M-3300023174-203	0	3	0	1	0	1	3	1	5	0	1	3	1	1	1	0	1	0	1	1
GVMAG-S-3300012000-63	0	3	2	1	0	1	3	1	5	0	1	3	0	1	1	0	0	0	0	1
GVMAG-M-3300023184-190	0	3	1	1	0	1	3	1	4	0	1	3	1	1	0	0	1	0	1	1
GVMAG-S-404869-41	0	3	1	1	0	1	2	1	4	0	1	3	1	1	0	0	2	0	1	1
GVMAG-M-3300009151-50	0	3	1	0	0	1	2	0	4	0	1	3	1	0	0	0	1	0	1	1
GVMAG-S-1026894-48	0	3	1	1	0	1	1	0	4	0	1	3	1	0	0	0	2	0	1	1
GVMAG-M-3300009161-63	0	3	1	1	0	1	3	0	3	0	1	3	1	1	1	0	1	0	1	0
GVMAG-M-3300024311-5	0	3	2	1	0	1	3	1	3	0	1	3	1	1	1	0	1	0	1	1
GVMAG-S-3300012000-57	0	3	1	1	0	0	3	1	3	0	1	3	1	1	1	0	1	0	1	1
GVMAG-M-3300000736-2	0	3	1	0	0	0	3	2	3	0	1	3	1	1	1	0	3	0	1	1
GVMAG-M-3300001352-47	0	3	1	0	1	1	2	2	3	0	1	3	1	0	1	0	1	0	1	2
GVMAG-M-3300006119-4	0	3	1	0	0	1	2	0	3	0	1	3	0	0	0	0	1	0	1	1
GVMAG-S-1035088-157	0	3	1	0	0	1	2	0	3	0	1	3	1	0	0	0	0	0	1	1
GVMAG-S-1035237-23	0	3	1	0	0	1	2	0	3	0	1	3	1	0	0	0	1	0	1	1
GVMAG-S-1101165-163	0	3	1	0	0	1	2	0	3	0	1	3	1	0	0	0	1	0	1	1
GVMAG-M-3300018868-5	0	3	2	0	0	0	2	0	3	0	1	3	1	0	0	0	1	0	1	1
GVMAG-S-1035145-40	0	3	0	0	0	0	0	0	3	0	1	3	1	0	0	0	1	0	1	0
GVMAG-M-3300027770-28	0	3	1	0	0	2	5	0	2	0	1	3	1	0	1	0	0	0	1	2
GVMAG-M-3300009152-45	0	3	1	1	0	1	3	1	2	0	1	3	1	0	1	1	1	0	1	1
GVMAG-M-3300023174-31	0	3	1	1	1	1	1	0	1	0	1	3	1	1	1	1	1	0	1	1
GVMAG-M-3300018416-26	0	3	3	0	0	1	1	1	1	0	1	3	1	0	0	1	1	0	2	1
GVMAG-S-1035324-5	0	3	1	0	0	1	0	0	1	0	1	3	0	1	0	0	1	0	0	0
GVMAG-M-3300009151-43	0	3	1	1	0	1	2	0	3	0	0	3	1	1	0	1	1	0	0	1
GVMAG-M-3300027708-63	0	3	1	1	0	2	4	1	4	0	3	2	2	2	0	0	2	0	2	2
GVMAG-M-3300023174-148	0	3	1	1	0	1	5	2	3	0	3	2	2	3	1	0	2	0	2	2
GVMAG-S-1101165-58	0	3	1	1	0	1	2	1	2	0	3	2	1	0	0	0	2	0	0	2
GVMAG-M-3300023174-56	0	3	1	0	0	1	3	1	6	0	2	2	2	1	2	0	1	0	1	2
GVMAG-M-3300005613-13	0	3	3	0	0	2	3	0	4	0	2	2	0	1	2	0	0	0	2	1
GVMAG-S-1101169-93	0	3	1	1	0	1	3	1	4	0	2	2	1	1	1	0	2	0	1	1
GVMAG-M-3300023179-20	0	3	1	1	0	0	1	0	4	0	2	2	1	1	0	1	2	0	1	1
GVMAG-M-3300023179-116	0	3	1	1	0	1	3	1	3	0	2	2	1	1	1	0	1	0	1	1
GVMAG-M-3300008012-16	0	3	1	0	1	1	0	1	3	0	2	2	1	1	2	0	1	0	1	2
GVMAG-M-3300027747-57	0	3	1	1	0	1	4	1	1	0	2	2	1	1	1	0	1	0	1	1
GVMAG-S-3300012919-65	0	3	1	1	0	1	3	1	1	0	2	2	1	1	0	0	1	0	1	1
GVMAG-M-3300000115-5	0	3	1	0	0	1	0	0	1	0	2	2	0	0	1	0	1	0	1	0
GVMAG-S-3300000115-70	0	3	1	0	0	0	3	1	0	0	2	2	1	0	0	0	1	0	0	1
GVMAG-M-3300027741-14	0	3	1	0	0	1	2	1	0	0	2	2	0	0	1	0	2	0	0	0
Mimivirus longchamps LN871173 (Milo)	0	3	2	2	0	1	0	2	6	0	1	2	2	0	0	0	1	0	1	1
GVMAG-M-3300027707-23	0	3	1	2	0	1	3	1	5	0	1	2	2	1	1	0	1	0	0	1
GVMAG-M-3300009161-41	0	3	1	1	0	1	3	0	4	0	1	2	2	1	1	0	1	0	0	0
GVMAG-S-1074260-36	0	3	1	1	0	1	3	2	4	0	1	2	1	1	1	0	2	0	1	1
GVMAG-M-3300017788-86	0	3	1	1	2	1	2	1	4	0	1	2	0	2	0	1	1	1	1	0
GVMAG-M-3300023184-180	0	3	1	0	0	1	2	1	4	0	1	2	1	1	1	0	2	0	1	1
GVMAG-M-3300009183-1	0	3	0	0	0	1	3	1	3	0	1	2	1	1	1	0	1	0	1	1
GVMAG-M-3300023174-73	0	3	2	0	0	1	2	0	3	0	1	2	0	1	0	0	0	0	0	1
GVMAG-M-3300025778-1	0	3	1	0	0	1	2	0	3	0	1	2	1	0	0	0	1	0	1	1
GVMAG-S-1035133-146	0	3	1	0	0	1	2	0	3	0	1	2	0	0	0	0	1	0	1	1
GVMAG-S-3300005662-174	0	3	0	0	0	1	2	1	3	0	1	2	1	1	1	0	1	0	1	1
GVMAG-S-1035423-6	0	3	2	0	0	2	1	1	3	0	1	2	0	1	0	0	2	0	1	0
GVMAG-M-3300013094-1	0	3	0	0	0	2	3	0	2	0	1	2	1	0	0	0	0	0	1	1
GVMAG-S-ERX555943-30	0	3	1	1	0	1	3	1	2	0	1	2	1	1	1	0	2	0	1	1
GVMAG-M-3300023184-121	0	3	1	0	0	1	3	1	2	0	1	2	1	0	1	0	1	0	1	1
GVMAG-M-3300001348-40	0	3	1	0	2	1	2	2	2	0	1	2	2	1	0	1	2	0	2	0
GVMAG-M-3300009154-19	0	3	1	0	0	1	2	0	2	0	1	2	1	0	0	0	0	0	1	1
GVMAG-M-3300023179-49	0	3	1	0	0	1	2	0	2	0	1	2	0	0	1	0	0	0	1	1
GVMAG-M-3300023184-141	0	3	1	0	0	1	2	1	2	0	1	2	1	0	1	0	1	0	1	1
GVMAG-M-3300023178-18	0	3	2	1	0	1	1	1	2	0	1	2	1	0	0	0	1	0	2	1
GVMAG-S-1092152-17	0	3	2	0	0	0	0	0	2	0	1	2	1	0	0	0	1	0	1	1
GVMAG-M-3300027759-32	0	3	1	0	0	1	2	2	1	0	1	2	2	0	0	0	2	0	0	0
GVMAG-S-3300010158-63	0	3	1	0	0	1	1	0	1	0	1	2	1	0	0	0	1	0	0	1
GVMAG-S-3300010354-217	0	3	1	0	0	1	4	1	2	0	0	2	0	0	1	1	1	0	1	1
GVMAG-S-3300013285-58	0	3	1	0	0	2	2	1	1	0	0	2	2	0	1	0	1	0	0	0
GVMAG-M-3300013004-50	0	3	1	0	1	1	3	1	5	0	2	1	2	1	1	0	2	0	2	1
GVMAG-S-3300013094-108	0	3	1	1	0	1	3	1	5	0	2	1	1	1	0	0	1	0	1	0
GVMAG-S-1101162-56	0	3	1	2	0	1	3	2	4	0	2	1	2	1	1	0	1	0	2	1
GVMAG-M-3300025860-25	0	3	0	1	0	1	2	1	4	0	2	1	1	0	0	0	1	0	1	1
GVMAG-M-3300009164-3	0	3	1	1	0	1	3	1	2	0	2	1	1	1	1	0	1	0	1	1
GVMAG-M-3300023184-187	0	3	1	1	0	1	3	1	2	0	2	1	2	0	1	0	1	0	1	1
GVMAG-S-ERX556031-46	0	3	1	0	0	1	2	1	2	0	2	1	2	1	0	0	3	0	1	1
GVMAG-M-3300027770-59	0	3	1	1	0	0	1	1	2	0	2	1	1	0	0	0	0	0	0	0
GVMAG-M-3300024350-2	0	3	2	1	1	2	4	2	1	0	2	1	0	1	0	0	1	1	1	0
Edafosvirus (Edaf)	0	3	1	0	1	1	3	2	4	1	1	1	3	1	2	1	4	0	1	0
GVMAG-M-3300020165-62	0	3	1	1	1	1	2	1	3	1	1	1	0	1	1	0	1	0	0	1
GVMAG-M-3300013132-70	0	3	4	0	0	2	1	1	1	1	1	1	1	0	1	1	1	0	1	1
GVMAG-M-3300023179-82	0	3	2	1	1	1	0	2	11	0	1	1	1	0	0	1	1	0	1	1
GVMAG-S-3300012000-76	0	3	1	1	0	1	1	1	7	0	1	1	1	0	0	0	1	0	2	1
GVMAG-M-3300018080-29	0	3	1	0	0	1	2	0	6	0	1	1	1	2	0	0	2	0	0	2
GVMAG-M-3300007516-50	0	3	1	1	0	1	3	3	5	0	1	1	0	0	0	0	2	0	2	1
GVMAG-M-3300024302-39	0	3	1	1	1	0	3	1	5	0	1	1	1	2	1	0	0	0	0	0
GVMAG-M-3300009181-26	0	3	1	0	0	1	3	1	4	0	1	1	1	0	1	0	0	0	1	1
GVMAG-M-3300023174-187	0	3	1	0	0	1	3	1	4	0	1	1	1	0	1	0	2	0	1	1
GVMAG-M-3300021962-46	0	3	1	1	0	1	2	0	4	0	1	1	1	0	1	0	2	0	1	1
GVMAG-S-3300005662-148	0	3	1	1	0	2	3	0	3	0	1	1	1	1	1	0	1	0	1	2
GVMAG-M-3300021389-49	0	3	1	1	0	1	3	1	3	0	1	1	1	1	2	0	1	0	0	1
GVMAG-M-3300023184-168	0	3	1	1	0	1	3	1	3	0	1	1	1	1	0	0	1	0	1	1
GVMAG-M-3300024502-4	0	3	1	1	0	1	3	1	3	0	1	1	1	1	1	1	1	0	1	1
GVMAG-S-1101171-111	0	3	1	1	0	1	3	1	3	0	1	1	1	1	1	0	1	0	1	1
GVMAG-M-3300023174-147	0	3	2	0	0	1	3	1	3	0	1	1	1	0	2	0	2	0	1	1
GVMAG-M-3300005662-5	0	3	1	0	0	1	2	0	3	0	1	1	1	1	1	0	1	0	0	1
GVMAG-S-1101168-145	0	3	1	0	0	1	2	0	3	0	1	1	1	0	0	0	1	0	1	1
GVMAG-M-3300020572-5	0	3	1	0	0	1	1	0	3	0	1	1	1	0	0	0	1	0	1	1
GVMAG-S-3300010157-104	0	3	0	0	0	1	1	1	3	0	1	1	0	1	1	0	1	0	1	1
GVMAG-M-3300023174-144	0	3	1	1	0	1	3	1	2	0	1	1	1	1	1	0	1	0	1	1
GVMAG-M-3300009786-2	0	3	0	0	0	3	2	0	2	0	1	1	2	1	0	0	2	0	0	0
GVMAG-M-3300019093-7	0	3	0	1	0	1	2	0	2	0	1	1	1	1	0	0	0	0	1	1
GVMAG-M-3300027734-16	0	3	1	0	0	1	2	0	2	0	1	1	1	0	0	0	1	0	1	1
GVMAG-M-3300026093-6	0	3	1	1	0	1	1	0	2	0	1	1	1	1	0	1	1	0	0	0
GVMAG-M-3300009161-71	0	3	1	0	0	1	1	1	2	0	1	1	1	1	0	0	1	1	1	0
GVMAG-M-3300020726-3	0	3	1	0	0	1	1	1	2	0	1	1	1	0	0	0	1	0	1	0
GVMAG-M-3300023174-154	0	3	1	0	0	0	1	0	2	0	1	1	1	0	1	0	0	0	1	1
GVMAG-S-1017376-16	0	3	0	0	1	1	0	0	2	0	1	1	1	0	0	0	1	0	0	1
GVMAG-M-3300024062-1	0	3	1	0	0	1	0	0	2	0	1	1	1	0	0	0	1	0	2	1
GVMAG-M-3300017950-28	0	3	1	1	0	2	4	1	1	0	1	1	1	0	0	0	1	0	0	0
GVMAG-M-3300027892-27	0	3	0	0	0	1	3	0	1	0	1	1	2	0	1	0	0	0	0	0
GVMAG-S-1102105-81	0	3	0	1	0	1	2	0	1	0	1	1	1	1	1	0	0	0	1	0
GVMAG-M-3300012920-30	0	3	2	1	1	1	1	1	1	0	1	1	1	0	0	1	1	0	0	1
GVMAG-M-3300023174-132	0	3	1	1	0	1	1	0	1	0	1	1	1	1	1	0	2	0	1	0
GVMAG-M-3300027746-18	0	3	1	1	0	1	1	1	1	0	1	1	1	1	0	0	1	0	0	0
GVMAG-S-1101172-157	0	3	1	1	0	1	1	0	1	0	1	1	0	1	0	0	1	0	0	0
GVMAG-M-3300007622-7	0	3	1	0	1	2	0	0	1	0	1	1	0	0	0	1	1	0	1	1
GVMAG-M-3300006190-14	0	3	1	1	0	1	0	0	1	0	1	1	1	0	1	1	1	0	1	1
GVMAG-S-1101177-93	0	3	1	1	0	1	0	0	1	0	1	1	1	0	1	0	1	0	1	1
GVMAG-S-3300001941-2	0	3	0	0	0	0	0	0	1	0	1	1	1	0	1	1	0	0	1	0
GVMAG-M-3300001348-11	0	3	1	1	0	1	3	1	0	0	1	1	1	0	0	0	0	0	1	1
GVMAG-M-3300027687-8	0	3	1	1	0	2	1	1	0	0	1	1	1	0	1	0	2	0	0	1
GVMAG-S-ERX555931-76	0	3	1	0	1	1	1	1	0	0	1	1	0	1	1	0	2	0	1	1
GVMAG-M-3300027892-64	0	3	1	0	0	1	2	1	3	0	0	1	2	0	1	0	1	0	0	1
GVMAG-S-1035082-66	0	3	0	0	0	1	2	1	3	0	0	1	1	0	0	0	1	0	1	1
GVMAG-S-ERX555907-94	0	3	1	0	1	1	1	1	3	0	0	1	1	1	1	0	1	0	1	1
GVMAG-S-1101164-113	0	3	0	1	0	1	1	1	2	0	0	1	1	1	0	0	2	0	0	1
GVMAG-M-3300009155-85	0	3	2	1	0	2	0	0	2	0	0	1	1	0	0	0	2	0	0	1
GVMAG-M-3300000115-19	0	3	1	1	0	1	0	1	2	0	0	1	1	1	0	0	0	0	0	0
GVMAG-M-3300023174-160	0	3	3	0	1	1	1	0	5	0	3	0	0	0	0	1	0	0	1	0
GVMAG-M-3300024529-3	0	3	1	4	0	0	1	0	3	0	2	0	3	1	2	0	0	0	2	0
GVMAG-M-3300002242-2	0	3	1	1	0	1	3	1	2	0	2	0	2	1	0	0	1	0	1	1
GVMAG-M-3300021958-1	0	3	1	2	0	1	0	0	2	0	2	0	1	0	1	0	0	0	0	0
GVMAG-S-ERX555967-67	0	3	2	0	0	1	5	1	1	0	2	0	2	1	1	0	1	0	2	2
GVMAG-M-3300021958-3	0	3	1	0	0	2	2	0	1	0	2	0	1	0	0	0	0	0	2	1
GVMAG-M-3300007522-31	0	3	1	0	1	1	0	1	2	1	1	0	1	0	1	0	1	0	1	1
GVMAG-M-3300023184-88	0	3	1	0	0	1	3	1	5	0	1	0	1	0	1	1	2	0	1	1
GVMAG-M-3300020185-10	0	3	1	1	1	0	1	1	5	0	1	0	1	0	1	0	1	0	0	1
GVMAG-M-3300022752-2	0	3	1	1	1	1	4	1	4	0	1	0	0	1	0	1	2	0	0	0
GVMAG-M-3300007363-5	0	3	2	0	0	2	2	0	4	0	1	0	0	0	0	0	1	0	1	1
GVMAG-M-3300027747-41	0	3	1	1	0	1	2	1	4	0	1	0	1	0	0	0	1	0	0	0
GVMAG-M-3300022752-81	0	3	1	0	1	1	1	0	4	0	1	0	1	0	0	0	0	0	0	0
GVMAG-M-3300013132-4	0	3	1	0	0	1	0	0	4	0	1	0	0	0	0	0	0	0	1	0
GVMAG-S-3300013014-113	0	3	1	1	0	1	3	1	3	0	1	0	1	0	1	0	1	0	1	1
GVMAG-S-ERX555926-38	0	3	2	1	0	0	3	1	3	0	1	0	1	0	1	0	1	0	1	1
GVMAG-M-3300027804-59	0	3	1	1	0	1	2	1	3	0	1	0	1	0	1	0	1	0	1	1
GVMAG-M-3300010158-33	0	3	1	0	0	1	2	0	3	0	1	0	1	0	0	0	1	0	1	1
GVMAG-S-3300013093-187	0	3	1	0	0	1	2	0	3	0	1	0	2	0	0	0	1	0	1	1
GVMAG-M-3300007559-2	0	3	1	0	0	0	2	0	3	0	1	0	1	0	0	0	1	0	1	0
GVMAG-M-3300021185-27	0	3	1	0	1	1	1	1	3	0	1	0	1	1	1	0	1	0	1	1
GVMAG-S-3300012000-62	0	3	2	1	0	1	1	0	3	0	1	0	1	0	1	0	1	0	1	0
GVMAG-M-3300001348-19	0	3	1	0	0	1	1	0	3	0	1	0	0	0	1	0	0	0	1	1
GVMAG-M-3300023184-101	0	3	0	1	0	1	2	0	2	0	1	0	1	0	0	0	0	0	1	1
GVMAG-M-3300009185-36	0	3	1	0	0	1	2	0	2	0	1	0	1	0	0	0	0	0	1	1
GVMAG-M-3300009185-7	0	3	1	0	0	1	2	0	2	0	1	0	1	0	0	0	1	0	1	1
GVMAG-M-3300021963-12	0	3	1	0	0	1	2	0	2	0	1	0	1	0	0	0	0	0	1	1
GVMAG-M-3300023179-99	0	3	1	0	0	1	2	0	2	0	1	0	1	0	0	0	0	0	1	1
GVMAG-S-1102107-72	0	3	2	1	1	1	1	0	2	0	1	0	2	0	1	0	1	0	1	0
GVMAG-M-3300009151-12	0	3	2	0	1	1	1	1	2	0	1	0	0	0	0	0	3	0	0	1
GVMAG-M-3300021185-22	0	3	2	0	1	1	1	1	2	0	1	0	1	0	0	0	1	0	1	1
GVMAG-S-ERX555931-87	0	3	1	0	1	1	1	1	2	0	1	0	0	0	1	0	1	0	1	1
GVMAG-M-3300012954-11	0	3	1	2	0	1	1	0	2	0	1	0	1	1	1	1	0	0	0	0
GVMAG-M-3300010299-5	0	3	1	0	1	1	0	1	2	0	1	0	1	0	1	0	1	0	1	0
GVMAG-M-3300002404-2	0	3	1	2	0	1	0	0	2	0	1	0	1	0	0	0	0	0	0	1
GVMAG-M-3300020185-35	0	3	2	1	0	1	2	1	1	0	1	0	1	1	2	0	1	0	1	1
GVMAG-M-3300009550-18	0	3	2	0	1	1	1	0	1	0	1	0	1	1	0	0	2	0	0	1
GVMAG-S-ERX556045-90	0	3	1	0	1	1	1	1	1	0	1	0	1	1	1	0	2	0	0	0
GVMAG-M-3300001352-24	0	3	1	1	0	1	1	1	1	0	1	0	1	1	1	0	1	0	0	1
GVMAG-M-3300023179-107	0	3	3	0	0	0	1	0	1	0	1	0	1	0	1	0	0	0	0	1
GVMAG-S-1092172-25	0	3	1	0	1	1	0	0	1	0	1	0	1	0	1	0	0	0	1	0
GVMAG-M-3300005662-3	0	3	3	2	0	1	0	0	1	0	1	0	2	0	2	0	1	0	1	3
GVMAG-S-1102104-103	0	3	2	2	0	1	0	0	1	0	1	0	0	1	0	0	0	0	0	1
GVMAG-M-3300027971-17	0	3	1	0	0	1	0	1	1	0	1	0	1	0	1	1	0	0	0	1
GVMAG-S-ERX556034-54	0	3	1	0	0	0	0	0	1	0	1	0	1	0	0	0	1	0	0	1
GVMAG-M-3300020165-1	0	3	2	0	0	1	2	1	0	0	1	0	1	1	1	1	2	0	1	1
GVMAG-M-3300020595-7	0	3	1	0	1	1	1	0	0	0	1	0	1	0	1	0	1	0	1	1
GVMAG-M-3300023109-49	0	3	1	0	1	1	1	1	0	0	1	0	1	2	1	0	1	0	1	1
GVMAG-M-3300020505-5	0	3	4	1	1	1	1	0	6	0	0	0	1	1	0	1	0	0	0	0
GVMAG-M-3300013094-6	0	3	2	0	1	1	0	2	4	0	0	0	1	0	1	0	1	0	1	1
GVMAG-M-3300009155-19	0	3	1	1	0	2	3	1	3	0	0	0	1	1	0	0	1	0	1	1
GVMAG-M-3300009681-26	0	3	1	0	1	1	0	0	1	0	0	0	1	0	1	0	0	0	0	0
GVMAG-M-3300010370-10	3	2	1	1	0	2	0	0	2	0	3	4	0	0	1	0	0	0	0	1
GVMAG-M-3300005613-33	2	2	0	0	0	2	2	0	3	0	1	4	1	0	0	1	1	0	0	0
GVMAG-M-3300017963-43	2	2	1	0	0	1	2	0	2	0	2	2	1	1	1	1	1	0	0	2
GVMAG-M-3300017956-25	2	2	1	1	1	1	1	0	7	0	1	2	0	0	1	1	1	0	1	1
GVMAG-M-3300004806-22	1	2	0	1	0	1	4	0	2	0	1	6	1	1	0	0	2	0	1	0
GVMAG-M-3300023174-57	1	2	1	1	0	0	2	1	2	0	0	5	1	1	1	1	0	0	1	0
GVMAG-M-3300005613-25	1	2	1	0	0	1	1	0	3	0	2	4	0	1	1	0	1	0	1	2
GVMAG-M-3300027779-64	1	2	0	0	0	1	3	1	4	0	1	4	1	1	1	0	1	0	1	1
GVMAG-M-3300013131-73	1	2	2	2	0	3	0	0	3	0	3	3	0	0	1	0	1	0	1	1
GVMAG-M-3300005613-6	1	2	1	0	1	1	3	1	2	0	3	3	1	1	1	0	2	0	1	0
GVMAG-S-1006661-62	1	2	1	1	0	1	0	0	4	0	2	3	1	0	0	0	1	0	1	1
GVMAG-M-3300018041-22	1	2	4	1	1	2	0	0	2	0	2	3	0	1	0	1	1	0	3	1
GVMAG-S-403982-43	1	2	0	1	0	1	0	0	2	0	2	3	1	0	1	0	1	0	1	1
GVMAG-M-3300009155-74	1	2	2	1	0	1	1	0	7	0	1	3	0	0	1	0	2	0	1	0
GVMAG-S-1017247-24	1	2	1	1	1	0	0	0	5	0	1	3	1	0	1	0	1	0	1	1
GVMAG-M-3300009159-67	1	2	0	1	1	1	2	0	4	0	1	3	1	1	1	1	0	0	1	1
GVMAG-M-3300006900-23	1	2	2	1	0	0	2	3	3	0	1	3	1	0	1	0	2	0	2	2
GVMAG-M-3300021959-2	1	2	1	3	1	3	0	0	2	0	1	3	0	0	2	0	0	0	3	1
GVMAG-M-3300005613-38	1	2	1	0	1	1	3	1	6	0	0	3	1	0	1	0	2	0	1	1
GVMAG-M-3300020165-35	1	2	1	0	1	2	3	1	5	0	1	2	0	1	0	0	1	0	2	1
GVMAG-M-3300018420-25	1	2	4	1	0	3	2	2	5	0	1	2	2	1	0	0	2	0	1	2
GVMAG-M-3300027833-29	1	2	1	1	0	1	3	0	4	0	1	2	1	1	1	0	1	0	1	1
GVMAG-M-3300017956-2	1	2	1	0	0	0	2	0	3	0	1	2	1	1	0	1	0	0	1	0
GVMAG-M-3300017788-50	1	2	1	1	1	1	0	0	3	0	1	2	0	0	1	0	1	0	1	1
GVMAG-M-3300007516-29	1	2	1	0	1	2	0	1	2	0	1	2	0	1	0	0	3	0	1	1
GVMAG-M-3300021365-10	1	2	1	1	0	1	1	0	2	0	0	2	1	0	1	1	1	0	1	1
GVMAG-M-3300014204-73	1	2	1	1	0	1	1	1	4	0	2	1	1	1	1	1	0	1	1	2
GVMAG-S-3300005056-23	1	2	1	0	0	2	0	0	6	0	1	1	1	1	1	1	1	0	2	1
GVMAG-M-3300020187-69	1	2	1	1	0	1	3	1	5	0	1	1	1	1	1	1	1	0	1	1
GVMAG-S-1017394-19	1	2	1	1	0	1	0	0	4	0	1	1	1	0	1	0	1	0	1	1
GVMAG-M-3300009436-18	1	2	1	0	0	1	3	1	3	0	1	1	1	1	1	0	2	0	0	0
GVMAG-M-3300027833-31	1	2	3	2	0	2	4	1	2	0	1	1	1	1	1	0	1	0	1	1
GVMAG-M-3300023179-89	1	2	1	1	0	2	1	0	2	0	1	1	2	0	2	0	1	0	2	0
GVMAG-M-3300027804-48	1	2	1	1	0	1	0	0	1	0	1	1	0	0	1	0	1	0	1	1
GVMAG-S-1102112-150	1	2	1	0	0	1	0	1	1	0	1	1	1	1	0	0	1	0	1	0
GVMAG-M-3300023109-35	1	2	2	0	0	2	0	2	0	0	1	1	1	1	0	0	1	0	3	1
GVMAG-S-1091231-78	1	2	0	0	0	2	0	0	3	0	0	1	0	0	1	0	2	0	2	0
GVMAG-S-3300013130-139	1	2	1	0	0	1	1	0	1	0	0	1	0	0	0	0	1	0	1	1
GVMAG-M-3300009169-13	1	2	4	1	2	1	2	1	3	0	2	0	2	1	2	1	4	0	1	2
Kaumoebavirus isolate Sc (Kaum)	1	2	1	0	0	1	1	1	3	1	1	0	1	0	1	0	1	2	1	1
GVMAG-M-3300022916-57	1	2	0	0	0	1	0	0	2	1	1	0	1	0	0	1	1	0	1	1
GVMAG-S-3300009702-144	1	2	2	0	0	1	0	2	2	1	1	0	1	1	1	1	1	1	1	1
GVMAG-M-3300013127-27	1	2	2	1	1	1	2	1	7	0	1	0	0	2	0	1	1	0	1	1
GVMAG-S-3300013132-149	1	2	2	1	0	2	2	1	2	0	1	0	1	0	1	1	0	0	0	1
GVMAG-M-3300027777-39	1	2	1	1	0	0	1	0	2	0	1	0	1	1	1	0	1	0	0	1
Faustovirus D5B KU702949 (Fau3)	1	2	1	0	0	1	0	1	2	0	1	0	1	1	1	1	1	0	1	1
Faustovirus D6 KU702951 (Fau4)	1	2	1	0	0	1	0	1	2	0	1	0	1	1	1	1	1	0	1	1
GVMAG-S-3300010160-169	1	2	1	0	1	1	1	0	0	0	1	0	1	1	2	0	2	0	1	1
GVMAG-M-3300019459-27	1	2	1	0	0	0	2	1	4	0	0	0	1	0	1	0	1	0	0	0
GVMAG-M-3300025705-7	1	2	1	0	0	1	2	1	2	0	0	0	1	0	1	0	1	0	0	1
GVMAG-M-3300023174-161	1	2	1	0	1	1	1	1	2	0	0	0	1	1	1	1	1	0	1	0
GVMAG-M-3300013093-49	0	2	1	1	0	1	2	1	5	0	1	8	1	1	1	0	1	0	1	1
GVMAG-S-3300013285-36	0	2	0	1	0	1	1	0	3	0	1	6	1	0	1	0	1	0	1	1
GVMAG-S-1026894-64	0	2	1	0	0	1	2	1	2	0	1	6	0	1	0	0	1	0	1	1
GVMAG-M-3300023174-208	0	2	1	1	0	1	2	1	1	0	1	6	2	0	0	1	1	0	1	1
GVMAG-M-3300009159-41	0	2	2	1	0	1	6	2	5	0	2	5	1	2	1	0	2	0	2	2
GVMAG-M-3300009443-9	0	2	1	1	0	0	1	1	6	0	1	5	1	1	1	0	1	0	1	1
GVMAG-M-3300012936-41	0	2	2	2	0	3	3	0	5	0	1	5	1	3	2	0	0	0	1	2
GVMAG-M-3300027732-33	0	2	1	2	0	1	2	1	3	0	1	5	1	1	0	0	1	0	1	1
GVMAG-S-1101179-79	0	2	0	1	0	2	4	1	2	0	1	5	1	0	1	0	1	0	0	1
GVMAG-M-3300009184-32	0	2	1	1	0	1	3	1	2	0	1	5	1	1	1	0	1	0	1	0
GVMAG-M-3300021960-2	0	2	0	1	0	1	3	1	2	0	1	5	1	1	0	0	1	0	1	1
GVMAG-S-1035112-32	0	2	1	1	0	1	3	1	2	0	1	5	1	1	1	0	1	0	1	1
GVMAG-S-3300013094-119	0	2	1	0	0	1	1	1	2	0	1	5	0	2	0	0	1	0	1	1
GVMAG-M-3300022752-66	0	2	1	0	0	0	1	0	2	0	1	5	1	0	0	0	0	0	1	1
GVMAG-M-3300023184-16	0	2	1	1	0	1	3	1	1	0	1	5	1	1	1	0	1	0	1	1
GVMAG-M-3300009155-2	0	2	1	1	0	1	3	1	3	0	0	5	1	1	1	0	1	0	1	1
GVMAG-M-3300009432-20	0	2	1	1	0	1	3	1	2	0	0	5	1	1	1	0	1	0	1	1
GVMAG-M-3300013093-22	0	2	1	1	0	1	3	1	4	0	2	4	1	1	0	0	1	0	1	1
GVMAG-M-3300023184-165	0	2	1	1	0	1	3	1	3	0	2	4	1	1	1	0	1	0	1	1
GVMAG-S-3300013014-88	0	2	2	1	0	1	2	1	2	0	2	4	1	1	1	0	1	0	1	1
GVMAG-S-1035082-55	0	2	1	1	0	1	3	0	1	0	2	4	1	1	1	0	1	0	0	1
GVMAG-M-3300005613-15	0	2	1	1	0	1	4	1	4	0	1	4	1	0	1	0	1	0	1	1
GVMAG-M-3300017963-20	0	2	2	1	0	1	3	1	4	0	1	4	1	1	1	1	1	0	1	1
GVMAG-M-3300023174-46	0	2	1	1	0	1	3	1	4	0	1	4	1	1	1	0	1	0	0	0
GVMAG-M-3300023179-68	0	2	1	0	0	2	2	1	4	0	1	4	1	0	1	0	2	0	1	1
GVMAG-M-3300023174-196	0	2	0	0	0	1	4	1	3	0	1	4	1	0	0	0	1	0	1	0
GVMAG-M-3300009155-3	0	2	3	1	0	1	3	1	3	0	1	4	1	1	2	0	2	0	1	1
GVMAG-M-3300023174-168	0	2	0	1	0	1	3	0	3	0	1	4	1	1	0	0	1	0	1	1
GVMAG-M-3300023184-68	0	2	1	1	0	1	3	1	3	0	1	4	1	1	1	0	1	0	1	1
GVMAG-M-3300027708-5	0	2	1	1	0	1	3	1	3	0	1	4	1	1	1	0	1	0	1	1
GVMAG-M-3300023174-32	0	2	1	0	0	1	3	1	3	0	1	4	1	1	1	0	2	0	1	1
GVMAG-M-3300027769-4	0	2	1	0	0	1	3	1	3	0	1	4	1	1	1	0	2	0	1	1
GVMAG-M-3300009068-11	0	2	1	1	0	1	2	1	3	0	1	4	1	1	1	0	2	0	0	1
GVMAG-S-1101165-49	0	2	1	1	0	1	2	1	3	0	1	4	0	0	1	1	2	0	1	0
GVMAG-S-ERX555967-130	0	2	1	0	1	1	1	1	3	0	1	4	1	1	1	0	1	0	1	1
GVMAG-S-ERX556054-45	0	2	1	1	0	1	3	1	2	0	1	4	0	1	1	0	1	0	1	1
GVMAG-M-3300009161-9	0	2	1	0	0	1	3	0	2	0	1	4	1	0	1	0	0	0	1	1
GVMAG-M-3300023174-131	0	2	1	1	0	1	2	1	2	0	1	4	1	1	0	1	1	0	1	1
GVMAG-S-3300010316-20	0	2	3	0	1	2	1	0	2	0	1	4	2	1	1	0	1	0	1	1
GVMAG-M-3300027736-24	0	2	0	1	0	1	1	0	2	0	1	4	1	0	0	0	0	0	1	1
GVMAG-M-3300023174-109	0	2	1	1	0	2	5	1	1	0	1	4	1	2	1	0	1	0	1	1
GVMAG-M-3300023179-34	0	2	1	1	0	1	3	0	1	0	1	4	1	0	1	0	0	0	1	1
GVMAG-M-3300027969-2	0	2	1	1	0	1	3	1	1	0	1	4	1	1	1	0	1	0	1	1
GVMAG-S-1101165-79	0	2	1	1	0	1	3	1	1	0	1	4	1	1	1	0	1	0	1	1
GVMAG-S-3300012000-53	0	2	1	1	0	1	3	1	1	0	1	4	1	1	1	0	1	0	1	1
GVMAG-S-ERX556019-53	0	2	1	1	0	1	3	2	1	0	1	4	1	1	1	0	1	0	1	1
GVMAG-S-1101168-109	0	2	1	0	0	0	3	1	1	0	1	4	0	1	0	0	2	0	1	0
GVMAG-M-3300009172-8	0	2	0	1	0	1	2	2	1	0	1	4	1	1	1	0	1	0	1	2
GVMAG-M-3300020182-22	0	2	1	0	0	1	2	1	1	0	1	4	1	1	2	0	1	0	1	1
GVMAG-M-3300023179-8	0	2	1	0	0	1	2	0	1	0	1	4	1	0	0	0	1	0	1	1
GVMAG-M-3300005528-9	0	2	1	1	0	0	1	1	1	0	1	4	1	0	0	0	0	0	1	1
GVMAG-M-3300009152-6	0	2	3	0	0	1	1	0	3	0	0	4	1	1	1	0	0	0	2	0
GVMAG-S-1035082-69	0	2	1	0	0	1	3	2	2	0	0	4	1	0	0	0	1	0	1	1
GVMAG-M-3300025894-42	0	2	1	0	0	1	1	2	1	0	0	4	1	0	0	0	1	0	1	1
GVMAG-M-3300009164-70	0	2	2	0	0	2	3	1	3	0	5	3	2	1	1	0	2	0	1	2
GVMAG-M-3300027804-17	0	2	0	0	0	2	3	1	2	0	3	3	1	0	1	0	2	0	1	1
GVMAG-S-1101164-76	0	2	1	1	1	1	2	0	5	0	2	3	1	0	1	0	1	0	1	1
GVMAG-M-3300024261-42	0	2	1	1	0	2	3	0	4	0	2	3	1	0	1	1	1	0	1	1
GVMAG-M-3300023179-114	0	2	1	1	0	1	3	1	4	0	2	3	1	1	1	0	1	0	1	1
GVMAG-M-3300009183-46	0	2	1	1	0	1	3	1	3	0	2	3	1	1	1	0	2	0	1	1
GVMAG-M-3300010157-4	0	2	1	1	0	1	3	1	3	0	2	3	1	1	1	0	1	0	1	1
GVMAG-M-3300023184-58	0	2	1	0	0	1	4	1	2	0	2	3	1	0	1	0	1	0	1	1
GVMAG-S-1006664-93	0	2	1	0	0	1	3	1	2	0	2	3	0	1	1	0	1	0	1	1
GVMAG-M-3300023184-27	0	2	1	0	0	1	2	0	2	0	2	3	2	1	2	0	1	0	1	1
GVMAG-M-3300009183-6	0	2	3	0	0	1	3	2	1	0	2	3	1	0	0	0	1	0	1	0
GVMAG-S-ERX555964-61	0	2	1	0	0	1	2	1	1	0	2	3	1	1	0	0	2	0	1	1
GVMAG-S-3300013093-108	0	2	0	0	0	1	1	0	1	0	2	3	1	0	0	0	1	0	0	0
GVMAG-S-1035192-18	0	2	1	0	0	1	4	2	6	0	1	3	1	0	1	0	3	0	1	1
GVMAG-M-3300005613-8	0	2	1	1	0	1	3	1	6	0	1	3	2	1	1	0	1	0	1	1
GVMAG-S-1101173-78	0	2	2	0	0	1	5	2	5	0	1	3	1	0	1	0	4	0	1	1
GVMAG-M-3300009164-8	0	2	1	1	0	1	3	1	5	0	1	3	2	1	1	0	2	0	1	1
GVMAG-M-3300023184-133	0	2	0	0	0	1	3	1	5	0	1	3	1	1	1	0	2	0	1	1
GVMAG-M-3300013285-9	0	2	2	1	0	1	2	1	5	0	1	3	0	1	0	0	1	0	1	1
GVMAG-M-3300023179-126	0	2	2	1	0	1	2	5	5	0	1	3	1	1	1	0	1	0	1	1
GVMAG-S-3300005517-64	0	2	1	1	0	1	1	1	5	0	1	3	1	0	1	0	2	0	0	1
GVMAG-M-3300009159-4	0	2	1	1	0	2	3	1	4	0	1	3	1	1	1	0	1	0	1	1
GVMAG-M-3300009182-53	0	2	1	1	0	2	3	1	4	0	1	3	1	1	1	0	2	0	1	1
GVMAG-M-3300009684-23	0	2	1	1	0	1	3	1	4	0	1	3	1	1	1	0	2	0	1	1
GVMAG-M-3300023109-53	0	2	1	1	0	0	3	1	4	0	1	3	1	1	1	0	1	0	1	1
GVMAG-M-3300023174-98	0	2	1	1	0	0	2	1	4	0	1	3	1	1	1	0	2	0	1	1
GVMAG-M-3300009181-35	0	2	1	0	0	1	0	2	4	0	1	3	1	0	0	0	1	0	0	0
GVMAG-M-3300010334-24	0	2	1	1	0	2	3	1	3	0	1	3	1	0	0	0	1	0	1	1
GVMAG-M-3300023174-193	0	2	1	1	0	1	3	0	3	0	1	3	1	1	1	0	2	0	1	1
GVMAG-M-3300023184-105	0	2	1	1	0	1	3	1	3	0	1	3	1	1	1	0	1	0	1	1
GVMAG-S-1101164-67	0	2	1	1	0	1	3	1	3	0	1	3	1	1	1	0	1	0	1	1
GVMAG-M-3300018426-35	0	2	2	0	0	1	3	0	3	0	1	3	1	3	0	0	1	0	1	1
GVMAG-M-3300023184-38	0	2	1	0	0	1	3	1	3	0	1	3	1	1	1	0	1	0	1	1
GVMAG-M-3300027736-43	0	2	1	0	0	1	3	1	3	0	1	3	1	1	1	0	2	0	1	1
GVMAG-S-1101169-110	0	2	1	0	0	1	3	1	3	0	1	3	1	1	1	0	2	0	1	1
GVMAG-S-3300012000-91	0	2	1	0	0	1	3	1	3	0	1	3	1	0	0	0	1	0	1	1
GVMAG-S-3300013094-109	0	2	1	0	0	1	3	1	3	0	1	3	1	1	1	1	2	0	1	1
GVMAG-S-3300005662-175	0	2	1	1	0	1	1	1	3	0	1	3	1	0	1	0	0	0	1	1
GVMAG-M-3300023184-118	0	2	1	1	0	1	3	1	2	0	1	3	1	1	1	0	1	0	1	1
GVMAG-S-1035082-51	0	2	1	1	0	1	3	1	2	0	1	3	0	1	1	0	1	0	1	1
GVMAG-S-1101178-88	0	2	1	0	0	1	3	1	2	0	1	3	1	1	1	0	1	0	1	1
GVMAG-S-3300012000-73	0	2	1	0	0	1	3	1	2	0	1	3	1	1	1	0	3	0	1	1
GVMAG-S-3300010157-96	0	2	1	0	0	2	2	0	2	0	1	3	1	0	1	0	0	0	0	1
GVMAG-M-3300009507-18	0	2	1	1	0	1	2	0	2	0	1	3	1	0	1	0	0	0	1	1
GVMAG-M-3300023184-155	0	2	1	1	0	1	2	1	2	0	1	3	1	1	1	0	1	0	1	1
GVMAG-M-3300023179-11	0	2	1	0	0	1	2	1	2	0	1	3	1	1	1	0	2	0	1	1
GVMAG-M-3300023184-65	0	2	1	0	0	1	2	1	2	0	1	3	1	1	1	0	2	0	1	1
GVMAG-M-3300009159-48	0	2	1	1	0	1	1	0	2	0	1	3	1	1	1	0	0	0	0	1
GVMAG-M-3300023174-138	0	2	1	1	0	2	3	1	1	0	1	3	1	1	0	0	1	0	1	1
GVMAG-M-3300009155-48	0	2	1	1	0	1	3	1	1	0	1	3	1	1	1	0	1	0	1	1
GVMAG-M-3300013005-39	0	2	1	1	0	1	3	0	1	0	1	3	1	0	1	0	1	0	1	1
GVMAG-M-3300021340-15	0	2	1	1	0	1	3	1	1	0	1	3	1	1	1	0	1	0	1	1
GVMAG-M-3300023174-182	0	2	1	1	0	1	3	1	1	0	1	3	1	1	1	0	2	0	1	2
GVMAG-M-3300023174-2	0	2	1	1	0	1	3	1	1	0	1	3	1	1	1	0	1	0	1	1
GVMAG-M-3300027707-10	0	2	1	0	0	1	3	1	1	0	1	3	1	0	1	0	1	0	1	0
GVMAG-S-1101162-82	0	2	1	0	0	0	3	0	1	0	1	3	1	0	1	0	2	0	1	1
GVMAG-S-403982-34	0	2	2	1	0	0	1	1	1	0	1	3	1	0	0	0	1	0	2	0
GVMAG-M-3300017788-43	0	2	1	1	1	1	1	0	5	0	0	3	1	0	0	1	1	0	1	0
GVMAG-S-1101174-122	0	2	1	1	0	1	3	0	4	0	0	3	1	0	1	0	0	0	0	1
GVMAG-M-3300025860-17	0	2	1	1	0	1	2	1	3	0	0	3	1	0	1	0	1	0	0	0
GVMAG-M-3300022752-94	0	2	1	0	0	1	2	1	3	0	0	3	1	0	1	0	2	0	1	1
GVMAG-M-3300019093-4	0	2	1	0	0	1	2	0	1	0	0	3	0	0	0	0	0	0	0	1
GVMAG-S-3300013006-177	0	2	1	0	0	1	1	1	3	0	3	2	1	0	0	0	1	0	0	1
GVMAG-S-1101181-90	0	2	1	0	0	0	4	1	2	0	3	2	0	1	1	0	2	0	1	1
GVMAG-S-1035082-32	0	2	4	0	0	3	1	1	4	0	2	2	2	0	1	0	1	0	1	1
GVMAG-M-3300021079-11	0	2	1	1	0	1	3	1	3	0	2	2	1	1	1	0	1	0	1	1
GVMAG-M-3300006752-9	0	2	1	1	0	2	3	1	2	0	2	2	1	1	1	0	1	0	1	1
GVMAG-M-3300010158-63	0	2	1	1	0	1	3	1	2	0	2	2	1	1	1	0	1	0	1	1
GVMAG-M-3300027763-17	0	2	1	1	0	1	2	1	2	0	2	2	1	0	0	0	1	0	1	0
GVMAG-M-3300009163-63	0	2	1	0	0	1	5	1	1	0	2	2	1	0	1	0	1	0	0	1
P. globosa virus 12T HQ634147 (Ph14)	0	2	1	1	0	1	3	1	1	0	2	2	1	0	1	0	1	0	1	1
P. globosa virus 16T KC662249 (Ph15)	0	2	1	1	0	1	3	1	1	0	2	2	1	0	1	0	1	0	1	1
GVMAG-M-3300009420-1	0	2	2	0	0	1	3	1	1	0	2	2	1	0	1	0	1	0	0	1
GVMAG-M-3300013130-9	0	2	1	0	0	1	2	0	0	0	2	2	1	0	1	0	0	0	0	1
Homavirus (Homa)	0	2	1	0	0	0	1	1	2	1	1	2	1	0	1	1	0	2	1	0
GVMAG-M-3300027754-9	0	2	1	1	0	1	3	2	7	0	1	2	1	0	0	0	1	0	1	1
GVMAG-S-1101172-98	0	2	1	0	0	1	3	2	6	0	1	2	1	0	0	0	1	0	0	1
GVMAG-S-3300007722-115	0	2	1	0	0	1	3	1	6	0	1	2	1	1	1	0	1	0	2	1
GVMAG-M-3300013004-36	0	2	1	1	0	0	3	0	6	0	1	2	1	0	0	0	0	0	0	1
GVMAG-S-3300004128-18	0	2	1	0	0	0	2	0	6	0	1	2	1	0	0	0	1	0	0	1
GVMAG-S-1066088-158	0	2	0	1	0	0	5	1	5	0	1	2	1	0	1	0	1	0	2	1
GVMAG-S-1074262-51	0	2	1	1	0	1	3	0	5	0	1	2	1	0	2	0	1	0	1	1
GVMAG-M-3300023210-35	0	2	1	1	0	1	2	1	5	0	1	2	1	1	1	0	3	0	1	1
GVMAG-S-1035124-35	0	2	2	1	0	1	2	1	5	0	1	2	1	1	1	0	2	0	1	1
GVMAG-S-1035145-108	0	2	2	1	0	0	2	1	5	0	1	2	1	1	2	0	1	0	1	1
GVMAG-M-3300010354-11	0	2	1	1	0	1	1	0	5	0	1	2	1	0	0	1	0	0	1	1
GVMAG-S-3300013093-152	0	2	1	0	0	1	1	0	5	0	1	2	0	0	1	0	1	0	2	1
GVMAG-S-1101180-64	0	2	1	1	1	1	0	0	5	0	1	2	1	0	0	0	1	0	0	1
GVMAG-M-3300009182-78	0	2	1	1	0	1	3	1	4	0	1	2	1	1	1	1	1	0	1	1
GVMAG-M-3300010158-59	0	2	1	1	0	1	3	1	4	0	1	2	1	1	1	0	1	0	1	1
GVMAG-M-3300021185-45	0	2	2	1	0	1	3	1	4	0	1	2	1	1	1	0	1	0	1	1
GVMAG-M-3300021425-21	0	2	1	1	0	1	3	1	4	0	1	2	1	1	1	0	1	0	1	1
GVMAG-M-3300023184-86	0	2	1	1	0	1	3	1	4	0	1	2	1	1	1	1	1	0	1	1
GVMAG-M-3300024258-28	0	2	1	1	0	1	3	1	4	0	1	2	1	1	0	0	1	0	1	1
GVMAG-M-3300027770-73	0	2	1	1	0	1	3	1	4	0	1	2	1	1	1	0	2	0	1	1
GVMAG-S-1074335-3	0	2	1	1	0	1	3	1	4	0	1	2	1	1	1	0	1	0	1	1
GVMAG-M-3300010158-36	0	2	1	0	0	1	3	1	4	0	1	2	1	0	0	0	0	0	1	1
GVMAG-M-3300023179-42	0	2	1	0	0	1	3	0	4	0	1	2	1	1	1	0	1	0	1	1
GVMAG-M-3300023184-163	0	2	1	0	0	1	3	0	4	0	1	2	1	0	0	0	1	0	1	0
GVMAG-M-3300027707-28	0	2	1	0	0	1	3	0	4	0	1	2	1	1	1	0	1	0	1	1
GVMAG-S-1101161-78	0	2	1	0	0	1	3	1	4	0	1	2	0	1	1	0	1	0	1	1
Organic Lake phycodnavirus 1 ADX06186 (OrLa)	0	2	1	0	0	1	3	1	4	0	1	2	1	0	0	0	1	0	1	1
GVMAG-M-3300009001-9	0	2	1	1	0	0	3	0	4	0	1	2	1	0	0	0	1	0	0	1
GVMAG-S-3300013094-100	0	2	0	1	1	1	2	0	4	0	1	2	1	0	1	0	1	0	1	1
GVMAG-S-1101169-102	0	2	1	0	0	1	2	1	4	0	1	2	1	1	0	0	1	0	1	1
GVMAG-M-3300013094-45	0	2	1	1	0	1	1	0	4	0	1	2	0	0	0	0	0	0	1	0
GVMAG-M-3300023178-17	0	2	1	1	0	1	1	1	4	0	1	2	1	0	0	0	1	0	1	1
GVMAG-M-3300017788-78	0	2	1	0	1	0	1	1	4	0	1	2	1	1	0	0	2	0	1	0
GVMAG-M-3300024278-1	0	2	1	2	0	1	4	1	3	0	1	2	1	1	1	0	1	0	1	1
GVMAG-M-3300023174-24	0	2	1	2	0	1	3	1	3	0	1	2	1	1	1	0	1	0	1	1
GVMAG-M-3300004240-17	0	2	0	1	0	1	3	1	3	0	1	2	1	1	1	0	2	0	1	1
GVMAG-M-3300010158-13	0	2	1	1	0	1	3	1	3	0	1	2	1	1	1	0	1	0	1	1
GVMAG-M-3300020185-109	0	2	1	1	0	1	3	1	3	0	1	2	1	1	1	0	1	0	1	1
GVMAG-M-3300023174-49	0	2	1	1	0	1	3	1	3	0	1	2	1	1	1	0	1	0	1	1
GVMAG-S-3300013132-167	0	2	1	1	0	1	3	1	3	0	1	2	0	1	1	1	1	0	1	1
GVMAG-M-3300005662-68	0	2	1	0	0	1	3	1	3	0	1	2	1	1	1	0	1	0	1	1
GVMAG-M-3300025767-17	0	2	1	0	0	1	3	0	3	0	1	2	1	0	0	0	1	0	1	1
GVMAG-S-3300012000-64	0	2	1	0	0	1	3	1	3	0	1	2	1	1	1	0	1	0	1	1
GVMAG-S-1101166-63	0	2	1	0	0	2	2	1	3	0	1	2	0	1	0	0	1	0	1	1
GVMAG-S-3300013132-210	0	2	1	0	0	2	2	0	3	0	1	2	1	1	1	0	2	0	1	1
GVMAG-M-3300009161-30	0	2	1	1	0	1	2	1	3	0	1	2	1	1	1	0	1	0	1	1
GVMAG-M-3300023174-137	0	2	1	1	0	1	2	1	3	0	1	2	1	0	0	0	1	0	1	1
GVMAG-M-3300023174-5	0	2	1	1	0	1	2	1	3	0	1	2	1	1	0	0	1	0	1	1
GVMAG-M-3300023184-3	0	2	1	1	0	1	2	0	3	0	1	2	2	0	0	0	1	0	1	1
GVMAG-S-1101181-100	0	2	1	1	0	1	2	1	3	0	1	2	1	1	1	0	1	0	1	0
GVMAG-S-3300005662-140	0	2	2	0	0	1	2	1	3	0	1	2	1	0	1	0	1	0	0	0
GVMAG-M-3300009164-20	0	2	1	1	0	1	1	1	3	0	1	2	1	1	1	0	1	0	1	0
GVMAG-S-ERX556101-77	0	2	1	1	0	1	1	1	3	0	1	2	1	0	0	0	1	0	1	1
GVMAG-M-3300021961-52	0	2	1	0	0	1	1	1	3	0	1	2	1	1	1	0	1	0	1	1
GVMAG-S-1035375-24	0	2	0	0	0	1	1	0	3	0	1	2	1	0	0	0	1	0	1	1
GVMAG-S-ERX555907-63	0	2	0	1	0	1	0	0	3	0	1	2	1	0	0	0	1	0	1	1
GVMAG-M-3300013131-35	0	2	1	0	0	1	0	0	3	0	1	2	0	0	1	0	1	0	2	1
GVMAG-M-3300023179-67	0	2	1	0	0	1	4	1	2	0	1	2	1	1	1	0	1	0	1	1
GVMAG-S-1017268-20	0	2	0	0	0	1	4	1	2	0	1	2	1	0	2	0	1	0	1	0
GVMAG-M-3300021962-62	0	2	1	1	0	0	4	1	2	0	1	2	1	1	1	0	1	0	0	1
GVMAG-S-1035082-76	0	2	1	1	0	2	3	1	2	0	1	2	0	1	0	0	1	0	1	1
GVMAG-S-3300000115-74	0	2	1	1	0	2	3	0	2	0	1	2	1	1	0	0	0	0	1	1
GVMAG-M-3300001348-35	0	2	0	1	0	1	3	1	2	0	1	2	1	1	0	0	1	0	1	1
GVMAG-M-3300009497-12	0	2	1	1	0	1	3	1	2	0	1	2	1	1	1	0	1	0	1	1
GVMAG-M-3300020165-47	0	2	1	1	0	1	3	1	2	0	1	2	1	1	1	0	1	0	1	1
GVMAG-M-3300022752-80	0	2	1	1	0	1	3	1	2	0	1	2	1	1	0	0	1	0	1	1
GVMAG-M-3300023179-59	0	2	1	1	0	1	3	1	2	0	1	2	1	1	1	0	2	0	1	1
GVMAG-M-3300023179-86	0	2	1	1	0	1	3	1	2	0	1	2	1	1	0	0	1	0	1	1
GVMAG-M-3300023179-90	0	2	1	1	0	1	3	1	2	0	1	2	1	1	1	0	1	0	1	1
GVMAG-S-3300000576-38	0	2	2	1	0	1	3	2	2	0	1	2	1	1	1	0	3	0	1	1
GVMAG-M-3300005613-26	0	2	1	0	0	1	3	1	2	0	1	2	1	0	1	0	1	0	1	1
GVMAG-M-3300005662-62	0	2	1	0	0	1	3	1	2	0	1	2	1	1	1	0	1	0	1	1
GVMAG-M-3300012936-15	0	2	1	0	0	1	3	0	2	0	1	2	1	0	1	0	1	0	1	1
GVMAG-M-3300023179-91	0	2	1	0	0	1	3	1	2	0	1	2	1	1	1	1	2	0	1	1
GVMAG-M-3300024311-4	0	2	3	0	0	1	3	1	2	0	1	2	1	1	1	0	1	0	1	1
GVMAG-S-3300013006-144	0	2	1	0	0	1	3	1	2	0	1	2	1	0	1	0	1	0	1	1
GVMAG-S-1101169-100	0	2	1	1	0	0	3	1	2	0	1	2	1	0	1	0	2	0	1	1
GVMAG-S-3300000226-21	0	2	1	1	0	1	2	0	2	0	1	2	1	1	0	0	1	0	1	1
GVMAG-S-ERX556019-34	0	2	1	1	0	1	2	1	2	0	1	2	1	0	1	0	1	0	0	0
GVMAG-S-3300007519-203	0	2	1	0	0	1	2	1	2	0	1	2	1	0	0	0	1	0	1	0
GVMAG-M-3300023184-149	0	2	0	0	0	0	2	0	2	0	1	2	1	0	1	0	1	0	0	0
GVMAG-M-3300023179-152	0	2	1	1	0	1	1	1	2	0	1	2	1	0	1	0	1	0	0	1
GVMAG-M-3300006922-4	0	2	1	0	0	1	1	0	2	0	1	2	1	1	0	0	1	0	1	0
GVMAG-M-3300009684-20	0	2	0	0	0	1	1	0	2	0	1	2	1	0	0	0	0	0	1	1
GVMAG-S-1016713-148	0	2	1	0	0	1	1	0	2	0	1	2	1	1	0	0	0	0	0	0
GVMAG-S-1066013-9	0	2	1	0	0	1	1	1	2	0	1	2	1	1	1	0	2	0	0	1
GVMAG-S-ERX555965-56	0	2	1	1	0	0	1	1	2	0	1	2	1	0	0	0	1	0	0	1
GVMAG-M-3300023109-43	0	2	1	0	0	2	0	1	2	0	1	2	1	1	1	0	1	0	1	1
GVMAG-S-1101161-118	0	2	1	0	0	1	0	0	2	0	1	2	0	0	0	0	1	0	0	1
GVMAG-S-ERX555907-83	0	2	1	0	0	0	0	0	2	0	1	2	1	0	0	0	1	0	0	0
GVMAG-M-3300023184-18	0	2	1	0	0	1	4	1	1	0	1	2	1	0	1	0	1	0	1	1
GVMAG-M-3300023174-3	0	2	0	1	0	1	3	0	1	0	1	2	1	1	1	0	1	0	1	1
GVMAG-M-3300024327-2	0	2	1	1	0	1	3	1	1	0	1	2	1	1	1	0	1	0	1	1
GVMAG-M-3300027759-42	0	2	1	1	0	1	3	1	1	0	1	2	1	1	1	0	1	0	1	1
GVMAG-M-3300025849-19	0	2	0	0	0	1	3	1	1	0	1	2	1	1	1	0	1	0	0	1
GVMAG-M-3300023179-132	0	2	1	0	0	0	3	1	1	0	1	2	1	1	1	0	1	0	1	1
GVMAG-M-3300005613-55	0	2	2	0	1	1	2	0	1	0	1	2	1	1	1	0	1	0	1	2
GVMAG-S-ERX556126-61	0	2	2	0	1	1	2	0	1	0	1	2	0	1	1	0	1	0	1	0
GVMAG-M-3300022752-21	0	2	1	1	0	1	2	1	1	0	1	2	1	1	0	0	1	0	1	1
GVMAG-M-3300023174-124	0	2	1	1	0	1	2	1	1	0	1	2	1	1	0	0	1	0	1	1
GVMAG-M-3300023179-158	0	2	1	0	0	1	2	1	1	0	1	2	1	2	1	0	1	0	1	1
GVMAG-M-3300021962-5	0	2	2	1	0	0	2	0	1	0	1	2	1	0	1	1	0	0	0	0
GVMAG-M-3300009182-71	0	2	1	0	0	0	2	1	1	0	1	2	1	1	0	0	1	0	1	0
GVMAG-M-3300027892-54	0	2	0	1	0	1	1	1	1	0	1	2	1	0	0	0	1	0	1	1
GVMAG-S-3300012954-83	0	2	0	1	0	3	0	0	1	0	1	2	1	0	0	0	1	0	0	0
GVMAG-M-3300002154-3	0	2	1	0	0	1	1	1	0	0	1	2	1	0	0	1	1	0	0	0
GVMAG-S-3300013093-113	0	2	0	1	0	1	2	0	3	0	0	2	0	1	0	0	0	0	1	1
GVMAG-M-3300024513-1	0	2	1	0	0	1	3	0	2	0	0	2	1	0	0	0	1	0	0	1
GVMAG-M-3300012954-33	0	2	1	2	0	2	2	1	2	0	0	2	1	0	0	0	2	0	1	0
GVMAG-S-1101168-71	0	2	2	0	0	2	2	1	2	0	0	2	0	1	0	0	1	0	1	1
GVMAG-M-3300012954-15	0	2	2	0	0	1	2	1	1	0	0	2	1	0	1	1	1	0	1	1
GVMAG-M-3300009151-31	0	2	1	0	0	1	0	0	1	0	0	2	1	0	1	0	1	0	0	1
GVMAG-S-1101164-119	0	2	0	0	0	1	1	0	0	0	0	2	0	0	0	0	1	0	1	1
GVMAG-M-3300027754-30	0	2	4	1	0	2	1	0	2	0	4	1	1	0	1	0	0	0	0	0
GVMAG-M-3300024519-1	0	2	0	0	2	1	0	2	2	0	4	1	1	1	1	0	1	0	2	2
GVMAG-M-3300009163-51	0	2	1	1	0	1	5	0	4	0	3	1	0	1	0	0	3	0	1	1
GVMAG-M-3300009181-65	0	2	2	1	0	1	0	1	1	0	3	1	1	0	0	0	1	0	0	0
GVMAG-M-3300009419-6	0	2	1	0	0	1	3	1	5	0	2	1	1	0	0	0	1	0	1	1
GVMAG-M-3300021074-6	0	2	1	1	0	2	2	1	4	0	2	1	1	1	1	0	2	0	0	1
GVMAG-M-3300023174-130	0	2	1	1	0	2	4	1	3	0	2	1	1	1	1	0	1	0	1	1
GVMAG-M-3300021958-32	0	2	2	1	0	2	3	1	3	0	2	1	1	1	0	0	1	0	1	1
GVMAG-M-3300023174-59	0	2	5	0	0	1	2	2	3	0	2	1	2	0	2	0	2	0	2	2
GVMAG-M-3300006124-6	0	2	0	1	0	1	1	0	3	0	2	1	1	0	1	0	0	0	0	0
GVMAG-M-3300006810-14	0	2	2	1	0	0	1	0	3	0	2	1	2	1	1	0	0	0	0	1
GVMAG-M-3300023184-47	0	2	2	1	0	3	5	1	2	0	2	1	1	1	3	0	2	0	1	2
GVMAG-S-ERX555967-69	0	2	2	0	0	1	4	1	2	0	2	1	1	1	1	0	1	0	1	0
GVMAG-S-1103008-47	0	2	1	1	0	3	3	0	2	0	2	1	1	0	1	0	1	0	2	1
GVMAG-M-3300009185-54	0	2	1	1	0	1	3	1	2	0	2	1	1	1	0	0	1	0	1	1
GVMAG-S-3300010158-141	0	2	0	0	0	1	2	0	2	0	2	1	1	0	0	0	0	0	1	0
GVMAG-M-3300002092-9	0	2	0	1	0	1	1	1	2	0	2	1	1	1	0	1	1	0	0	1
GVMAG-M-3300020185-80	0	2	1	1	0	1	3	1	1	0	2	1	1	0	1	0	1	0	1	2
GVMAG-S-3300002153-41	0	2	1	0	0	1	3	1	1	0	2	1	1	0	1	0	1	0	1	1
GVMAG-M-3300017741-4	0	2	1	1	0	1	1	0	1	0	2	1	1	1	0	0	1	0	1	0
GVMAG-M-3300005286-3	0	2	1	1	1	1	0	1	1	0	2	1	0	1	0	0	0	0	0	0
GVMAG-M-3300006875-10	0	2	1	0	0	1	0	1	1	0	2	1	0	0	0	0	0	0	0	0
GVMAG-S-ERX556028-76	0	2	1	0	1	1	0	0	2	1	1	1	0	1	0	0	0	0	0	0
GVMAG-S-1016713-123	0	2	1	1	0	1	3	0	5	0	1	1	1	0	1	0	2	0	1	1
GVMAG-M-3300023184-135	0	2	1	0	0	1	2	0	5	0	1	1	1	0	0	0	1	0	1	1
GVMAG-M-3300027754-40	0	2	2	1	1	0	1	2	5	0	1	1	1	0	0	0	1	0	0	1
GVMAG-M-3300009705-30	0	2	2	1	0	1	7	1	4	0	1	1	0	2	1	0	1	0	2	0
GVMAG-M-3300027770-24	0	2	2	2	0	1	3	2	4	0	1	1	1	2	3	0	5	0	1	1
GVMAG-M-3300024294-11	0	2	1	1	0	1	3	1	4	0	1	1	1	1	1	0	1	0	0	1
GVMAG-S-3300013014-104	0	2	1	1	0	1	3	1	4	0	1	1	1	1	1	0	2	0	1	1
GVMAG-M-3300020167-4	0	2	1	0	0	1	3	1	4	0	1	1	1	0	1	0	0	0	1	1
GVMAG-M-3300023184-167	0	2	1	0	0	1	3	0	4	0	1	1	1	0	0	0	1	0	1	1
GVMAG-M-3300023184-181	0	2	1	0	0	1	3	0	4	0	1	1	1	0	0	0	1	0	1	1
GVMAG-M-3300025783-2	0	2	1	0	0	1	3	1	4	0	1	1	0	0	0	0	1	0	1	1
GVMAG-S-1074260-58	0	2	1	0	0	1	3	1	4	0	1	1	1	1	1	0	1	0	1	1
GVMAG-M-3300025767-13	0	2	1	1	0	0	3	0	4	0	1	1	1	1	1	0	0	0	1	1
GVMAG-M-3300023184-12	0	2	1	1	0	1	2	1	4	0	1	1	1	1	0	0	1	0	0	0
GVMAG-S-1101165-83	0	2	1	1	0	1	2	1	4	0	1	1	1	1	1	0	1	0	1	1
GVMAG-S-3300012919-55	0	2	1	1	0	1	2	1	4	0	1	1	1	0	0	0	1	0	1	1
GVMAG-M-3300023174-166	0	2	2	0	0	1	2	0	4	0	1	1	1	1	1	0	1	0	1	1
GVMAG-M-3300009182-70	0	2	1	0	0	1	1	1	4	0	1	1	0	1	0	0	1	0	1	0
GVMAG-M-3300013285-24	0	2	0	0	0	1	1	0	4	0	1	1	1	0	0	0	0	0	1	1
GVMAG-M-3300021120-1	0	2	1	0	0	1	1	0	4	0	1	1	0	0	0	0	1	0	1	1
GVMAG-S-1101164-164	0	2	1	0	0	1	1	0	4	0	1	1	0	0	0	0	1	0	1	1
GVMAG-S-3300002466-75	0	2	2	0	1	0	1	3	4	0	1	1	1	0	0	0	1	0	1	0
GVMAG-M-3300009684-3	0	2	1	0	0	0	1	0	4	0	1	1	1	0	1	0	0	0	0	0
GVMAG-M-3300023179-6	0	2	3	0	0	0	1	0	4	0	1	1	1	1	0	1	0	0	0	1
GVMAG-M-3300023184-51	0	2	1	2	0	1	3	1	3	0	1	1	1	1	1	0	2	0	1	1
GVMAG-M-3300010158-11	0	2	2	1	0	1	3	1	3	0	1	1	1	1	0	0	1	0	1	1
GVMAG-M-3300017956-3	0	2	1	1	0	1	3	1	3	0	1	1	1	1	0	0	1	0	1	1
GVMAG-M-3300021962-24	0	2	1	1	0	1	3	1	3	0	1	1	1	1	1	0	1	0	1	1
GVMAG-M-3300023174-75	0	2	1	1	0	1	3	1	3	0	1	1	1	0	1	0	2	0	1	1
GVMAG-M-3300024314-16	0	2	1	1	0	1	3	2	3	0	1	1	1	1	0	0	1	0	1	1
GVMAG-M-3300027833-11	0	2	1	1	0	1	3	1	3	0	1	1	1	1	1	0	1	0	1	1
GVMAG-S-ERX556022-25	0	2	1	1	0	1	3	1	3	0	1	1	1	1	1	1	1	0	1	1
GVMAG-S-ERX556028-72	0	2	1	1	0	1	3	1	3	0	1	1	1	1	1	0	1	0	1	1
GVMAG-M-3300021961-60	0	2	1	0	0	1	3	0	3	0	1	1	1	1	1	0	1	0	1	1
GVMAG-S-1035085-55	0	2	1	2	0	2	2	0	3	0	1	1	0	0	1	0	1	0	1	1
GVMAG-S-ERX556101-89	0	2	1	0	1	1	2	1	3	0	1	1	1	1	0	1	3	0	1	1
GVMAG-M-3300009159-65	0	2	1	1	0	1	2	1	3	0	1	1	1	0	0	0	1	0	1	1
GVMAG-M-3300023174-107	0	2	1	1	0	1	2	1	3	0	1	1	1	0	0	0	1	0	1	1
GVMAG-M-3300027746-47	0	2	0	1	0	1	2	0	3	0	1	1	1	0	1	0	0	0	0	1
GVMAG-M-3300027770-41	0	2	1	1	0	1	2	1	3	0	1	1	1	0	1	0	1	0	1	0
GVMAG-S-1035088-145	0	2	1	0	0	1	2	1	3	0	1	1	1	0	1	0	1	0	1	1
GVMAG-S-ERX555967-113	0	2	1	0	0	1	2	1	3	0	1	1	1	0	0	0	0	0	1	1
GVMAG-M-3300023109-37	0	2	1	0	1	1	1	1	3	0	1	1	1	1	1	0	1	0	1	1
GVMAG-M-3300023110-24	0	2	1	0	1	1	1	1	3	0	1	1	1	1	1	0	1	0	1	1
GVMAG-S-ERX555967-131	0	2	1	0	1	1	1	0	3	0	1	1	1	0	0	0	2	0	1	1
GVMAG-M-3300023173-22	0	2	1	1	0	1	1	1	3	0	1	1	1	1	1	0	1	0	2	1
GVMAG-M-3300024261-60	0	2	1	1	0	1	1	1	3	0	1	1	1	1	1	0	1	0	1	1
GVMAG-M-3300020728-1	0	2	1	0	0	1	1	0	3	0	1	1	0	0	0	0	1	0	1	1
GVMAG-M-3300027708-51	0	2	1	0	0	1	1	0	3	0	1	1	1	0	0	0	1	0	1	1
GVMAG-S-1101162-118	0	2	1	0	0	1	1	0	3	0	1	1	1	0	1	0	1	0	1	1
GVMAG-M-3300009185-15	0	2	1	1	0	2	0	1	3	0	1	1	1	1	1	0	1	0	1	1
GVMAG-M-3300021378-40	0	2	1	0	0	2	3	1	2	0	1	1	1	1	0	0	1	0	1	1
GVMAG-S-1016704-108	0	2	1	2	0	1	3	1	2	0	1	1	1	1	1	0	2	0	1	1
GVMAG-S-1101171-113	0	2	0	2	0	1	3	1	2	0	1	1	1	1	1	0	1	0	1	1
GVMAG-M-3300001348-25	0	2	1	1	0	1	3	0	2	0	1	1	1	0	1	0	1	0	1	1
GVMAG-M-3300009161-26	0	2	1	1	0	1	3	1	2	0	1	1	1	1	1	0	2	0	1	1
GVMAG-M-3300010334-46	0	2	1	1	0	1	3	1	2	0	1	1	1	2	1	0	1	0	1	0
GVMAG-M-3300018049-14	0	2	1	1	0	1	3	1	2	0	1	1	1	1	1	0	1	0	1	1
GVMAG-M-3300020595-15	0	2	1	1	0	1	3	0	2	0	1	1	0	0	1	1	0	0	0	0
GVMAG-M-3300020810-20	0	2	1	1	0	1	3	1	2	0	1	1	1	1	0	0	1	0	1	1
GVMAG-M-3300020810-3	0	2	1	1	0	1	3	1	2	0	1	1	1	1	1	0	1	0	1	1
GVMAG-M-3300023179-18	0	2	1	1	0	1	3	1	2	0	1	1	1	1	1	1	1	0	1	1
GVMAG-M-3300024261-61	0	2	1	1	0	1	3	1	2	0	1	1	1	1	0	0	1	0	2	1
GVMAG-M-3300025699-48	0	2	1	1	0	1	3	1	2	0	1	1	1	1	0	0	1	0	1	1
GVMAG-S-1101173-83	0	2	1	1	0	1	3	1	2	0	1	1	1	0	1	0	1	0	1	1
GVMAG-S-ERX556127-47	0	2	1	1	0	1	3	1	2	0	1	1	1	1	0	0	1	0	1	1
GVMAG-M-3300021079-14	0	2	1	0	0	1	3	0	2	0	1	1	1	1	1	0	0	0	1	0
GVMAG-M-3300023179-71	0	2	1	0	0	1	3	0	2	0	1	1	1	1	0	0	0	0	1	1
GVMAG-S-3300012919-72	0	2	1	0	0	1	3	1	2	0	1	1	1	1	0	1	2	0	1	1
GVMAG-M-3300012952-13	0	2	1	1	0	0	3	1	2	0	1	1	1	1	1	1	1	0	0	1
GVMAG-S-ERX555913-57	0	2	1	0	0	0	3	1	2	0	1	1	1	0	1	1	1	0	1	1
GVMAG-M-3300012936-37	0	2	1	1	0	1	2	1	2	0	1	1	1	0	0	0	1	0	1	1
GVMAG-M-3300024258-14	0	2	2	1	0	1	2	0	2	0	1	1	1	0	1	0	1	0	1	1
GVMAG-S-3300000115-91	0	2	2	1	0	1	2	1	2	0	1	1	1	1	1	0	2	0	1	0
GVMAG-S-3300000177-8	0	2	1	1	0	1	2	1	2	0	1	1	1	0	1	0	2	0	1	0
GVMAG-M-3300000115-3	0	2	1	0	0	1	2	0	2	0	1	1	0	1	0	0	0	0	0	0
GVMAG-M-3300027621-7	0	2	0	0	0	1	2	0	2	0	1	1	2	0	1	0	0	0	1	1
GVMAG-S-1101165-105	0	2	1	0	0	1	2	1	2	0	1	1	1	0	1	0	0	0	0	1
GVMAG-S-1035091-31	0	2	1	2	0	0	2	1	2	0	1	1	1	0	0	0	1	0	0	1
GVMAG-M-3300001589-6	0	2	1	0	0	0	2	0	2	0	1	1	1	1	1	0	0	0	1	0
GVMAG-S-1091796-13	0	2	4	0	0	2	1	1	2	0	1	1	1	0	1	0	1	0	1	1
GVMAG-S-ERX556126-98	0	2	2	0	1	1	1	1	2	0	1	1	1	1	1	0	1	0	1	1
GVMAG-M-3300003395-8	0	2	1	1	0	1	1	1	2	0	1	1	1	2	0	0	2	0	1	1
GVMAG-M-3300022752-32	0	2	1	0	0	1	1	1	2	0	1	1	1	1	0	0	2	0	1	0
GVMAG-M-3300009169-4	0	2	1	1	0	0	1	1	2	0	1	1	1	0	0	0	1	0	1	1
GVMAG-M-3300023179-73	0	2	2	0	0	0	1	1	2	0	1	1	1	0	1	1	1	0	0	1
GVMAG-S-ERX556126-91	0	2	0	0	0	0	0	1	2	0	1	1	1	1	0	0	2	0	0	1
GVMAG-M-3300025767-29	0	2	1	1	0	0	5	0	1	0	1	1	1	0	0	0	0	0	0	2
GVMAG-S-1101162-94	0	2	2	1	0	2	3	1	1	0	1	1	1	0	1	0	1	0	1	1
GVMAG-S-3300005645-37	0	2	1	1	0	2	3	1	1	0	1	1	1	0	0	0	2	0	1	1
GVMAG-S-1101166-70	0	2	1	0	0	2	3	1	1	0	1	1	1	1	1	0	1	0	1	1
GVMAG-M-3300020182-84	0	2	1	1	0	1	3	1	1	0	1	1	1	1	1	0	1	0	1	1
GVMAG-M-3300023184-150	0	2	1	1	0	1	3	1	1	0	1	1	1	1	1	0	1	0	1	1
GVMAG-S-ERX555965-54	0	2	1	1	0	1	3	1	1	0	1	1	1	0	0	0	1	0	1	1
GVMAG-S-ERX556133-39	0	2	1	1	0	1	3	1	1	0	1	1	1	0	1	0	1	0	1	1
GVMAG-M-3300009164-69	0	2	1	0	0	1	3	1	1	0	1	1	1	0	1	0	1	0	1	1
GVMAG-M-3300017824-8	0	2	0	0	0	1	3	1	1	0	1	1	0	0	1	0	1	0	0	0
GVMAG-M-3300021375-17	0	2	1	0	0	1	3	1	1	0	1	1	1	1	1	0	1	0	1	1
GVMAG-M-3300023174-92	0	2	0	0	0	1	3	1	1	0	1	1	1	1	1	0	1	0	1	1
GVMAG-S-3300005662-220	0	2	1	0	0	1	3	1	1	0	1	1	1	1	1	0	2	0	1	1
GVMAG-M-3300027785-8	0	2	2	0	0	2	2	1	1	0	1	1	1	0	1	0	1	0	1	0
GVMAG-M-3300012936-4	0	2	3	2	0	1	2	3	1	0	1	1	1	2	1	0	2	0	1	0
GVMAG-M-3300023184-72	0	2	0	1	0	1	2	1	1	0	1	1	1	0	1	0	1	0	0	0
GVMAG-M-3300020187-47	0	2	1	0	0	1	2	1	1	0	1	1	1	1	1	1	1	0	1	1
GVMAG-M-3300023179-153	0	2	1	0	0	1	2	0	1	0	1	1	1	0	1	0	1	0	1	1
GVMAG-S-1035303-20	0	2	1	0	0	1	2	0	1	0	1	1	1	0	0	0	1	0	1	1
GVMAG-M-3300009436-24	0	2	1	2	0	0	2	1	1	0	1	1	1	1	0	0	1	0	0	1
GVMAG-M-3300013005-64	0	2	1	0	0	2	1	0	1	0	1	1	1	0	1	0	1	0	1	1
GVMAG-M-3300020187-86	0	2	1	0	1	1	1	1	1	0	1	1	1	1	1	0	1	0	1	1
GVMAG-M-3300004240-13	0	2	1	1	0	1	1	0	1	0	1	1	3	0	0	0	1	0	0	0
GVMAG-M-3300009183-74	0	2	1	1	0	1	1	3	1	0	1	1	1	0	0	0	1	0	1	0
GVMAG-M-3300009434-22	0	2	1	0	0	1	1	1	1	0	1	1	1	0	1	0	2	0	1	1
GVMAG-M-3300027754-43	0	2	1	0	0	1	1	0	1	0	1	1	1	1	1	0	0	0	0	0
GVMAG-S-1016713-174	0	2	4	0	1	1	0	0	1	0	1	1	1	0	0	0	1	0	1	1
GVMAG-S-3300010299-37	0	2	2	1	0	1	0	1	1	0	1	1	1	0	0	1	1	0	0	0
GVMAG-M-3300020561-6	0	2	1	0	0	1	0	0	1	0	1	1	0	0	0	0	1	0	1	0
GVMAG-S-1101181-137	0	2	0	0	0	1	0	1	1	0	1	1	1	0	0	0	0	0	0	0
GVMAG-M-3300023172-18	0	2	2	1	0	0	0	1	1	0	1	1	1	0	0	0	1	0	1	0
GVMAG-M-3300005613-42	0	2	1	0	0	0	0	0	1	0	1	1	0	1	0	0	2	0	0	0
GVMAG-S-1039734-46	0	2	1	1	0	1	2	1	0	0	1	1	1	1	1	0	1	0	1	1
GVMAG-M-3300027779-26	0	2	1	0	0	1	1	0	0	0	1	1	1	0	0	1	0	0	0	1
GVMAG-M-3300020716-5	0	2	1	1	0	1	0	0	5	0	0	1	2	0	0	1	0	0	2	0
GVMAG-S-1074262-49	0	2	1	0	0	1	3	3	4	0	0	1	2	1	1	1	3	0	1	2
GVMAG-M-3300009419-14	0	2	1	0	0	1	2	0	4	0	0	1	1	0	0	0	1	0	0	0
GVMAG-S-1035100-98	0	2	1	0	0	1	2	2	4	0	0	1	1	1	1	0	1	0	0	2
GVMAG-S-3300004128-22	0	2	1	0	0	1	1	1	4	0	0	1	1	0	0	0	1	0	1	0
GVMAG-M-3300027707-43	0	2	1	0	0	1	3	1	3	0	0	1	1	0	0	0	1	0	0	1
GVMAG-S-1035103-41	0	2	1	0	0	0	3	1	3	0	0	1	1	1	0	0	1	0	1	1
GVMAG-M-3300020194-30	0	2	1	0	1	1	0	1	3	0	0	1	1	1	0	0	1	0	0	1
GVMAG-S-3300013014-93	0	2	2	0	0	2	5	1	2	0	0	1	1	0	1	0	2	0	2	1
GVMAG-M-3300023174-157	0	2	1	1	0	2	3	1	2	0	0	1	1	1	1	0	1	0	1	2
GVMAG-M-3300017950-2	0	2	1	1	0	1	3	1	2	0	0	1	1	1	1	0	1	0	1	1
GVMAG-M-3300023179-21	0	2	1	1	0	1	2	1	2	0	0	1	1	0	1	0	1	0	1	0
GVMAG-M-3300027771-10	0	2	1	1	0	1	2	1	2	0	0	1	1	1	0	0	1	0	1	0
GVMAG-S-1101176-83	0	2	0	0	0	1	1	1	2	0	0	1	0	1	0	0	1	0	0	1
GVMAG-M-3300020182-10	0	2	2	0	0	1	4	2	1	0	0	1	1	1	1	0	2	0	1	1
GVMAG-S-3300005662-156	0	2	1	1	0	1	3	1	1	0	0	1	1	0	0	0	1	0	1	2
GVMAG-M-3300006108-3	0	2	1	0	0	1	2	0	1	0	0	1	0	0	0	0	0	0	0	1
GVMAG-S-1026894-114	0	2	3	0	0	1	2	0	1	0	0	1	1	0	0	0	2	0	1	1
GVMAG-S-1101181-88	0	2	1	1	0	1	1	0	1	0	0	1	1	2	1	1	0	0	0	0
GVMAG-M-3300005517-3	0	2	2	0	0	1	1	1	1	0	0	1	1	0	0	0	1	0	0	0
GVMAG-S-1026894-104	0	2	1	0	0	1	1	0	1	0	0	1	1	0	0	0	3	0	1	1
GVMAG-S-1035124-71	0	2	1	0	0	0	0	0	1	0	0	1	0	0	0	0	0	0	0	0
GVMAG-S-403982-44	0	2	1	1	0	1	1	0	0	0	0	1	1	0	0	0	1	0	2	1
GVMAG-M-3300017772-13	0	2	5	3	0	2	0	1	3	0	4	0	1	1	0	0	1	0	1	1
GVMAG-M-3300025168-6	0	2	2	0	0	0	1	1	2	0	4	0	1	1	1	0	1	0	1	0
GVMAG-M-3300010368-6	0	2	1	0	0	0	1	1	3	0	3	0	1	1	1	0	2	0	0	1
GVMAG-M-3300018415-13	0	2	1	1	0	2	4	1	2	0	3	0	0	1	0	0	0	0	1	1
GVMAG-M-3300017735-4	0	2	1	1	0	1	3	1	1	0	3	0	1	0	1	1	1	0	1	1
GVMAG-M-3300023210-14	0	2	1	1	0	1	4	1	6	0	2	0	1	0	1	0	2	0	1	1
GVMAG-M-3300020185-69	0	2	1	0	0	2	2	1	4	0	2	0	1	1	1	0	1	0	1	1
GVMAG-M-3300020595-32	0	2	1	0	1	1	1	1	4	0	2	0	1	1	1	0	3	0	1	1
GVMAG-S-1074330-19	0	2	1	0	0	2	2	0	3	0	2	0	1	1	1	0	0	0	1	1
GVMAG-S-1041346-183	0	2	1	0	0	0	1	0	3	0	2	0	1	0	0	0	0	0	1	1
GVMAG-M-3300023174-164	0	2	1	0	0	2	2	2	2	0	2	0	2	1	1	0	2	0	1	1
GVMAG-S-1101166-91	0	2	1	1	0	0	1	0	2	0	2	0	1	0	0	0	2	0	0	0
GVMAG-S-1035082-103	0	2	1	0	0	0	1	0	2	0	2	0	1	0	1	0	0	0	0	1
GVMAG-M-3300024312-6	0	2	1	1	0	1	3	1	1	0	2	0	1	1	1	0	1	0	0	1
GVMAG-S-3300013131-309	0	2	0	0	0	0	3	0	1	0	2	0	1	0	0	0	1	0	1	0
GVMAG-S-ERX555961-69	0	2	0	0	0	0	0	0	1	0	2	0	1	0	0	0	1	0	0	2
GVMAG-M-3300020187-94	0	2	1	0	0	1	3	1	0	0	2	0	1	1	0	0	1	0	0	1
GVMAG-S-1035112-36	0	2	1	0	0	0	1	0	0	0	2	0	1	0	0	0	0	0	0	0
Trichoplusia ni ascovirus 2c NC_008518 (Tric)	0	2	1	0	0	1	1	0	1	1	1	0	1	1	2	0	0	1	1	0
GVMAG-M-3300020166-5	0	2	1	1	0	1	3	1	6	0	1	0	1	1	1	0	2	0	1	1
GVMAG-M-3300020185-33	0	2	1	1	0	1	3	1	6	0	1	0	1	1	1	0	2	0	1	1
GVMAG-M-3300024261-37	0	2	1	1	0	1	3	1	5	0	1	0	1	1	1	0	1	0	1	1
GVMAG-M-3300025880-76	0	2	1	1	0	1	3	0	5	0	1	0	1	0	1	0	1	0	1	1
GVMAG-M-3300027836-21	0	2	2	1	0	1	3	0	5	0	1	0	1	0	1	0	1	0	1	1
GVMAG-M-3300010158-55	0	2	0	0	0	1	3	1	5	0	1	0	1	1	1	0	1	0	1	1
GVMAG-M-3300023184-160	0	2	1	0	0	1	2	1	5	0	1	0	1	0	0	0	1	0	1	1
GVMAG-S-1102114-93	0	2	1	0	0	1	1	0	5	0	1	0	1	0	1	0	3	0	0	0
GVMAG-M-3300018868-6	0	2	1	1	0	1	3	1	4	0	1	0	1	1	0	0	2	0	1	1
GVMAG-M-3300020185-18	0	2	1	1	0	1	3	1	4	0	1	0	1	1	0	0	2	0	1	1
GVMAG-M-3300021425-30	0	2	1	1	0	1	3	1	4	0	1	0	1	1	1	0	2	0	1	1
GVMAG-S-ERX556126-77	0	2	1	1	0	1	3	0	4	0	1	0	1	1	1	0	1	0	1	1
GVMAG-M-3300013005-43	0	2	1	0	0	1	3	0	4	0	1	0	1	0	1	0	0	0	1	1
GVMAG-M-3300020166-18	0	2	1	0	0	1	3	1	4	0	1	0	1	1	0	0	1	0	1	1
GVMAG-S-ERX556088-21	0	2	1	0	0	1	3	1	4	0	1	0	1	1	0	0	1	0	1	1
GVMAG-M-3300012936-34	0	2	1	0	0	1	2	1	4	0	1	0	1	1	1	0	1	0	1	1
GVMAG-S-3300002092-30	0	2	1	0	0	1	2	0	4	0	1	0	0	0	0	0	3	0	1	1
GVMAG-M-3300021142-12	0	2	1	1	1	0	2	0	4	0	1	0	1	0	1	0	1	0	0	1
GVMAG-M-3300007708-3	0	2	7	0	0	1	1	1	4	0	1	0	1	0	2	0	1	0	0	1
GVMAG-M-3300027892-81	0	2	1	0	0	0	1	1	4	0	1	0	1	0	0	0	1	0	0	1
GVMAG-S-ERX555907-72	0	2	3	1	1	1	0	0	4	0	1	0	3	1	0	2	5	0	1	0
GVMAG-M-3300017952-11	0	2	1	1	0	1	0	1	4	0	1	0	1	0	0	0	1	0	1	1
GVMAG-M-3300023179-117	0	2	0	0	1	1	4	0	3	0	1	0	1	1	0	0	3	0	0	1
GVMAG-M-3300020185-39	0	2	1	1	0	1	4	1	3	0	1	0	1	0	1	0	1	0	0	1
GVMAG-M-3300027963-9	0	2	0	0	0	0	4	1	3	0	1	0	1	1	1	0	1	0	1	1
GVMAG-S-3300012919-62	0	2	1	1	0	2	3	1	3	0	1	0	1	1	1	0	1	0	1	1
GVMAG-M-3300009180-1	0	2	1	1	0	1	3	1	3	0	1	0	1	1	1	0	1	0	1	1
GVMAG-M-3300009182-48	0	2	1	1	0	1	3	1	3	0	1	0	1	1	0	0	1	0	1	1
GVMAG-M-3300009425-37	0	2	1	1	0	1	3	0	3	0	1	0	1	0	1	0	0	0	0	1
GVMAG-M-3300010368-24	0	2	1	1	0	1	3	2	3	0	1	0	1	1	1	0	1	0	1	1
GVMAG-M-3300012954-17	0	2	1	1	0	1	3	1	3	0	1	0	1	1	1	0	3	0	1	1
GVMAG-M-3300019459-16	0	2	1	1	0	1	3	0	3	0	1	0	1	1	1	0	1	0	1	1
GVMAG-M-3300020185-65	0	2	1	1	0	1	3	1	3	0	1	0	1	1	1	0	1	0	0	1
GVMAG-M-3300021378-36	0	2	0	1	0	1	3	0	3	0	1	0	1	1	1	0	0	0	1	1
GVMAG-M-3300021961-40	0	2	1	1	0	1	3	1	3	0	1	0	1	1	1	0	1	0	1	1
GVMAG-M-3300023174-116	0	2	1	1	0	1	3	1	3	0	1	0	1	0	1	0	1	0	1	1
GVMAG-S-1016728-106	0	2	1	1	0	1	3	0	3	0	1	0	0	0	1	0	1	0	1	1
GVMAG-S-1030632-69	0	2	1	1	0	1	3	1	3	0	1	0	1	1	1	0	2	0	1	1
GVMAG-S-3300011013-78	0	2	1	1	0	1	3	1	3	0	1	0	1	1	1	0	2	0	1	1
GVMAG-S-ERX555997-40	0	2	1	1	0	1	3	1	3	0	1	0	1	1	1	0	1	0	1	1
GVMAG-S-ERX556045-73	0	2	1	1	0	1	3	1	3	0	1	0	1	1	0	0	1	0	1	1
GVMAG-M-3300009149-34	0	2	1	0	0	1	3	1	3	0	1	0	1	1	1	0	2	0	1	1
GVMAG-M-3300021185-19	0	2	1	0	0	1	3	0	3	0	1	0	1	1	1	0	0	0	1	1
GVMAG-M-3300021425-14	0	2	1	0	0	1	3	1	3	0	1	0	1	1	1	0	1	0	1	1
GVMAG-M-3300023210-27	0	2	1	0	0	1	3	1	3	0	1	0	1	0	1	0	1	0	1	1
GVMAG-M-3300025890-48	0	2	1	0	0	1	3	1	3	0	1	0	1	1	1	0	1	0	1	1
GVMAG-M-3300027892-69	0	2	0	1	0	0	3	1	3	0	1	0	1	0	1	0	1	0	1	1
GVMAG-S-1093511-40	0	2	1	1	0	0	3	1	3	0	1	0	1	1	1	0	1	0	1	1
GVMAG-M-3300005662-25	0	2	1	0	0	0	3	2	3	0	1	0	1	1	1	0	2	0	1	1
GVMAG-M-3300020187-58	0	2	1	1	0	2	2	1	3	0	1	0	1	1	1	0	1	0	1	1
GVMAG-M-3300023184-188	0	2	1	1	0	1	2	1	3	0	1	0	1	1	1	0	1	0	1	1
GVMAG-M-3300009180-45	0	2	1	0	0	1	2	0	3	0	1	0	1	0	0	0	1	0	1	1
GVMAG-M-3300012936-1	0	2	1	0	0	1	2	0	3	0	1	0	0	0	0	0	1	0	0	1
GVMAG-M-3300018416-45	0	2	1	0	0	1	2	1	3	0	1	0	1	1	1	0	2	0	1	1
GVMAG-M-3300018868-14	0	2	1	0	0	1	2	1	3	0	1	0	1	0	0	0	1	0	1	1
GVMAG-M-3300020169-51	0	2	1	0	0	1	2	1	3	0	1	0	1	1	1	0	1	0	1	1
GVMAG-M-3300024059-2	0	2	1	0	0	1	2	1	3	0	1	0	1	1	1	0	1	0	1	1
GVMAG-M-3300024230-8	0	2	1	1	0	1	1	0	3	0	1	0	1	1	1	0	0	0	1	1
GVMAG-M-3300025860-3	0	2	0	1	0	1	1	0	3	0	1	0	1	1	0	0	0	0	1	1
GVMAG-M-3300013127-31	0	2	3	0	0	1	1	0	3	0	1	0	0	0	0	0	1	0	0	1
GVMAG-M-3300027892-21	0	2	0	0	0	1	1	0	3	0	1	0	1	0	0	0	0	0	0	0
GVMAG-S-3300002466-141	0	2	1	0	0	1	1	1	3	0	1	0	1	1	1	1	1	0	1	1
GVMAG-S-ERX555967-140	0	2	1	0	0	1	1	1	3	0	1	0	1	0	0	0	2	0	1	1
Organic Lake phycodnavirus 2 HQ704803 (Or07)	0	2	1	0	0	1	1	1	3	0	1	0	1	0	0	0	1	0	1	1
GVMAG-S-ERX556019-101	0	2	1	0	1	0	1	1	3	0	1	0	0	1	0	0	1	0	0	1
GVMAG-M-3300009068-46	0	2	1	0	0	1	0	1	3	0	1	0	1	1	1	0	1	0	0	1
GVMAG-S-1091229-144	0	2	2	0	0	1	0	0	3	0	1	0	1	0	1	0	1	0	1	1
GVMAG-S-ERX555913-34	0	2	1	1	0	1	4	1	2	0	1	0	1	0	5	1	3	0	0	1
GVMAG-S-ERX555917-56	0	2	0	0	0	1	4	1	2	0	1	0	1	1	1	0	1	0	1	1
GVMAG-M-3300024252-27	0	2	1	1	0	1	3	1	2	0	1	0	1	1	1	0	1	0	1	1
GVMAG-M-3300025880-30	0	2	1	1	0	1	3	1	2	0	1	0	1	1	1	0	1	0	1	1
GVMAG-M-3300027892-57	0	2	1	1	0	1	3	1	2	0	1	0	1	0	0	0	1	0	1	1
GVMAG-S-1102244-53	0	2	1	1	0	1	3	0	2	0	1	0	1	0	1	0	1	0	1	1
GVMAG-S-3300000576-53	0	2	0	1	0	1	3	0	2	0	1	0	1	1	0	0	1	0	1	1
GVMAG-S-ERX556037-58	0	2	0	1	0	1	3	1	2	0	1	0	0	1	0	0	1	0	1	1
GVMAG-M-3300003404-4	0	2	1	0	0	1	3	0	2	0	1	0	1	1	1	0	1	0	1	1
GVMAG-M-3300023184-161	0	2	1	0	0	1	3	1	2	0	1	0	1	0	0	0	1	0	1	1
GVMAG-M-3300027810-12	0	2	2	0	0	1	3	1	2	0	1	0	1	1	1	0	1	0	1	1
GVMAG-S-1016722-115	0	2	1	0	0	1	3	1	2	0	1	0	1	1	1	0	2	0	1	1
GVMAG-S-1039716-42	0	2	1	0	0	1	3	1	2	0	1	0	1	1	1	0	2	0	1	0
GVMAG-M-3300012936-19	0	2	1	1	0	0	3	0	2	0	1	0	1	0	1	0	1	0	1	1
GVMAG-S-ERX555965-48	0	2	1	1	0	0	3	1	2	0	1	0	1	0	1	0	1	0	0	1
GVMAG-M-3300025880-75	0	2	1	0	0	0	3	1	2	0	1	0	1	1	1	0	2	0	1	1
GVMAG-M-3300020194-16	0	2	1	1	0	1	2	1	2	0	1	0	1	1	1	0	1	0	1	1
GVMAG-S-1017745-87	0	2	0	1	0	1	2	1	2	0	1	0	1	0	1	0	1	0	1	0
GVMAG-S-1102244-55	0	2	1	1	0	1	2	0	2	0	1	0	1	0	1	0	0	0	1	1
GVMAG-S-3300000576-45	0	2	1	1	0	1	2	1	2	0	1	0	1	1	1	0	2	0	1	0
GVMAG-M-3300009498-22	0	2	1	0	0	1	2	1	2	0	1	0	1	0	0	0	1	0	0	1
GVMAG-M-3300027892-73	0	2	1	0	0	1	2	1	2	0	1	0	1	1	1	0	1	0	0	1
GVMAG-S-1016713-141	0	2	1	0	0	1	2	0	2	0	1	0	1	0	0	0	0	0	0	1
GVMAG-M-3300009180-41	0	2	1	1	0	0	2	1	2	0	1	0	1	2	0	0	1	0	0	1
GVMAG-M-3300024261-56	0	2	1	1	0	0	2	1	2	0	1	0	1	1	1	0	2	0	1	1
GVMAG-M-3300010370-30	0	2	1	0	0	0	2	1	2	0	1	0	1	0	0	0	1	0	1	2
GVMAG-M-3300024180-11	0	2	1	0	0	0	2	0	2	0	1	0	1	0	1	0	1	0	1	1
GVMAG-M-3300027810-8	0	2	1	0	0	0	2	0	2	0	1	0	2	2	1	1	0	0	0	1
GVMAG-S-1016725-158	0	2	1	0	0	0	2	0	2	0	1	0	1	0	0	0	1	0	0	0
GVMAG-S-1035079-49	0	2	1	0	0	0	2	0	2	0	1	0	0	0	0	0	1	0	1	1
GVMAG-S-3300010368-97	0	2	1	0	0	0	2	2	2	0	1	0	1	0	0	0	1	0	0	1
GVMAG-S-1041352-77	0	2	4	0	0	2	1	0	2	0	1	0	1	0	1	1	1	0	1	1
GVMAG-M-3300009163-12	0	2	2	0	2	1	1	2	2	0	1	0	0	1	0	0	5	0	1	1
GVMAG-S-1016728-84	0	2	1	1	1	1	1	1	2	0	1	0	1	1	0	0	1	0	0	0
GVMAG-S-ERX556063-42	0	2	1	0	1	1	1	1	2	0	1	0	0	0	1	0	2	0	1	1
GVMAG-S-ERX556063-48	0	2	1	0	1	1	1	1	2	0	1	0	0	1	1	0	1	0	1	1
GVMAG-M-3300012928-17	0	2	1	1	0	1	1	0	2	0	1	0	0	0	0	0	2	0	2	2
GVMAG-M-3300005583-9	0	2	1	0	0	1	1	1	2	0	1	0	1	1	1	0	1	0	0	0
GVMAG-M-3300009785-4	0	2	1	0	0	1	1	0	2	0	1	0	1	1	1	0	1	0	0	1
GVMAG-M-3300021389-2	0	2	1	0	0	1	1	1	2	0	1	0	1	0	0	0	1	0	1	1
GVMAG-M-3300023184-50	0	2	0	0	0	1	1	0	2	0	1	0	1	0	0	0	0	0	1	1
GVMAG-S-1102237-83	0	2	2	0	1	0	1	0	2	0	1	0	1	0	0	0	2	0	1	0
GVMAG-M-3300018410-27	0	2	1	1	0	0	1	1	2	0	1	0	1	1	1	0	1	0	1	1
GVMAG-M-3300023108-6	0	2	1	1	0	0	1	0	2	0	1	0	1	1	1	0	1	0	0	0
GVMAG-M-3300013006-17	0	2	1	0	0	0	1	1	2	0	1	0	1	0	0	0	0	0	1	0
GVMAG-M-3300007236-6	0	2	2	1	1	1	0	0	2	0	1	0	1	0	0	0	1	0	1	1
GVMAG-M-3300027971-3	0	2	1	0	0	0	0	0	2	0	1	0	1	1	1	0	0	0	0	1
GVMAG-S-1035088-123	0	2	1	0	0	2	4	1	1	0	1	0	1	0	1	0	1	0	1	1
GVMAG-M-3300007522-55	0	2	1	1	0	1	3	1	1	0	1	0	1	1	1	0	1	0	1	1
GVMAG-M-3300020595-14	0	2	1	1	0	1	3	1	1	0	1	0	1	0	1	0	1	0	1	1
GVMAG-M-3300024301-20	0	2	0	1	0	1	3	1	1	0	1	0	1	1	1	1	2	0	0	1
GVMAG-M-3300023184-120	0	2	1	0	0	1	3	1	1	0	1	0	1	1	0	0	1	0	1	1
GVMAG-M-3300027983-55	0	2	0	0	0	1	3	1	1	0	1	0	1	1	0	0	1	0	1	1
GVMAG-M-3300027810-10	0	2	1	0	0	0	3	1	1	0	1	0	1	0	1	0	1	0	1	1
GVMAG-S-3300013004-245	0	2	0	0	0	0	3	1	1	0	1	0	1	0	1	0	0	0	0	0
GVMAG-M-3300020185-23	0	2	1	1	0	2	2	1	1	0	1	0	1	1	1	0	2	0	1	1
GVMAG-S-1017286-11	0	2	1	1	0	2	2	1	1	0	1	0	0	0	1	0	1	0	0	1
GVMAG-M-3300021108-1	0	2	3	0	0	2	2	1	1	0	1	0	0	0	0	0	1	0	1	1
GVMAG-M-3300023174-188	0	2	1	1	0	1	2	1	1	0	1	0	1	1	1	0	1	0	1	0
GVMAG-S-3300004097-149	0	2	0	1	0	1	2	1	1	0	1	0	1	0	1	0	2	0	1	1
GVMAG-S-ERX555907-102	0	2	1	1	0	1	2	1	1	0	1	0	1	0	0	0	1	0	1	1
GVMAG-M-3300001348-24	0	2	0	0	0	1	2	0	1	0	1	0	1	1	0	0	0	0	1	0
GVMAG-M-3300005517-13	0	2	2	0	0	1	2	0	1	0	1	0	0	0	1	0	1	0	0	1
GVMAG-M-3300009441-23	0	2	1	0	0	1	2	1	1	0	1	0	1	1	0	0	1	0	0	1
GVMAG-M-3300021389-31	0	2	1	0	0	1	2	1	1	0	1	0	1	0	1	0	1	0	1	1
GVMAG-M-3300009059-10	0	2	5	1	0	2	1	1	1	0	1	0	1	0	1	1	1	0	1	1
GVMAG-M-3300009409-46	0	2	1	1	0	2	1	0	1	0	1	0	1	1	1	0	0	0	0	0
GVMAG-M-3300020542-1	0	2	0	0	0	2	1	0	1	0	1	0	1	0	1	0	2	0	1	1
GVMAG-S-1091795-7	0	2	1	0	0	2	1	1	1	0	1	0	0	0	1	0	1	0	1	1
GVMAG-S-3300005689-16	0	2	2	0	0	2	1	0	1	0	1	0	1	0	1	0	1	0	1	1
GVMAG-M-3300027804-36	0	2	0	1	0	1	1	0	1	0	1	0	1	0	1	0	0	0	0	1
GVMAG-M-3300010368-35	0	2	1	0	0	1	1	1	1	0	1	0	1	0	0	0	1	0	1	0
GVMAG-M-3300015360-128	0	2	3	0	0	1	1	1	1	0	1	0	1	0	1	0	1	0	0	1
GVMAG-M-3300022752-39	0	2	0	0	0	1	1	1	1	0	1	0	1	1	1	0	1	0	0	0
GVMAG-M-3300027798-19	0	2	4	0	0	1	1	0	1	0	1	0	1	0	1	0	0	0	1	0
GVMAG-S-1064195-113	0	2	0	0	0	1	1	0	1	0	1	0	0	1	1	0	0	0	1	0
GVMAG-M-3300025767-21	0	2	1	1	0	1	0	1	1	0	1	0	0	0	1	0	1	0	1	1
GVMAG-S-1037377-105	0	2	1	0	1	0	0	0	1	0	1	0	1	0	0	0	2	0	1	1
GVMAG-M-3300022309-7	0	2	2	0	0	0	0	0	1	0	1	0	1	0	1	0	1	0	1	1
GVMAG-M-3300022920-41	0	2	1	1	0	1	3	0	0	0	1	0	1	0	1	0	1	0	1	1
GVMAG-M-3300022931-18	0	2	1	1	0	1	3	1	0	0	1	0	1	0	0	0	1	0	1	0
GVMAG-M-3300017967-12	0	2	1	0	0	1	2	0	0	0	1	0	1	1	1	0	1	0	1	1
GVMAG-S-1017745-26	0	2	0	0	0	1	2	1	0	0	1	0	1	0	1	1	1	0	1	0
GVMAG-S-ERX555967-166	0	2	0	0	0	0	2	0	0	0	1	0	1	0	0	0	0	0	0	0
GVMAG-M-3300007708-4	0	2	3	0	0	1	1	1	0	0	1	0	1	0	1	0	1	0	0	0
GVMAG-S-3300010354-269	0	2	2	0	0	1	1	0	0	0	1	0	1	0	0	0	0	0	1	1
GVMAG-S-3300004128-37	0	2	1	0	0	2	0	1	0	0	1	0	1	0	0	0	1	0	0	0
GVMAG-S-1035124-107	0	2	1	0	0	2	0	0	1	1	0	0	1	0	1	0	1	0	1	1
GVMAG-M-3300021340-17	0	2	1	0	0	1	4	1	5	0	0	0	1	0	2	0	2	0	2	1
GVMAG-M-3300020185-13	0	2	0	2	0	1	3	2	5	0	0	0	1	0	1	0	2	0	1	1
GVMAG-S-1004280-12	0	2	1	2	0	1	4	0	4	0	0	0	0	0	0	0	1	0	0	0
GVMAG-S-3300013094-84	0	2	1	2	0	2	3	0	4	0	0	0	1	1	1	0	1	0	1	0
GVMAG-M-3300009151-53	0	2	1	1	0	1	1	0	3	0	0	0	0	1	0	0	1	0	0	0
GVMAG-S-1035285-32	0	2	1	0	0	1	1	0	3	0	0	0	1	0	0	0	2	0	1	2
GVMAG-M-3300009163-5	0	2	1	0	0	1	2	1	2	0	0	0	1	0	0	0	1	0	0	0
GVMAG-M-3300010160-44	0	2	1	0	0	1	2	0	2	0	0	0	1	0	0	0	2	0	0	1
GVMAG-S-ERX555987-49	0	2	0	0	0	1	0	0	2	0	0	0	1	0	0	0	1	0	1	1
GVMAG-S-3300013137-308	0	2	1	0	0	0	0	1	2	0	0	0	0	0	0	1	1	0	1	1
GVMAG-M-3300024314-17	0	2	1	0	0	2	2	1	1	0	0	0	1	0	0	0	1	0	1	1
GVMAG-S-ERX555935-167	0	2	0	0	0	2	2	1	1	0	0	0	1	0	0	0	0	0	0	0
GVMAG-M-3300018417-32	0	2	1	0	0	1	2	0	1	0	0	0	1	1	0	0	0	0	1	1
GVMAG-S-ERX556009-55	0	2	1	0	0	1	1	1	1	0	0	0	1	0	0	0	0	0	0	0
GVMAG-S-ERX556112-23	0	2	1	1	0	0	1	1	1	0	0	0	1	0	0	0	1	0	1	1
GVMAG-S-1017244-19	0	2	2	0	0	0	1	0	1	0	0	0	1	0	0	0	1	0	1	0
GVMAG-S-1064190-84	0	2	1	0	0	3	0	0	1	0	0	0	1	0	0	0	0	0	0	0
GVMAG-S-1064195-66	0	2	1	0	0	0	0	1	1	0	0	0	1	0	0	0	0	0	0	0
GVMAG-S-ERX556121-75	0	2	0	0	0	1	1	0	0	0	0	0	1	0	1	0	0	0	0	0
GVMAG-M-3300021958-39	2	1	1	2	2	1	1	0	3	0	1	5	0	0	0	0	2	0	3	0
GVMAG-S-1101172-105	2	1	1	2	1	1	1	0	3	0	1	4	1	1	2	1	0	0	1	0
GVMAG-M-3300010158-8	2	1	2	0	1	1	3	1	7	0	1	2	0	1	0	1	2	0	1	1
GVMAG-S-3300005517-106	2	1	1	0	0	1	0	0	0	0	1	1	0	0	0	0	0	0	1	0
GVMAG-S-1015567-928	2	1	1	2	0	1	1	1	3	0	1	0	1	1	0	1	1	0	1	0
GVMAG-M-3300023179-108	1	1	1	1	0	1	2	0	5	0	1	8	1	0	1	1	1	0	0	1
GVMAG-M-3300023174-102	1	1	1	1	0	1	1	0	2	0	1	6	1	1	1	0	0	0	1	0
GVMAG-M-3300021364-5	1	1	0	2	0	1	0	0	1	2	1	4	1	0	1	0	1	0	0	0
GVMAG-S-1035303-19	1	1	1	1	0	1	1	0	1	0	1	4	0	1	0	0	0	0	0	0
GVMAG-S-1101172-104	1	1	1	1	0	1	3	1	3	0	0	4	0	1	2	0	0	0	1	1
GVMAG-S-3300002186-40	1	1	1	1	0	1	1	0	3	2	2	3	1	1	1	0	1	0	1	0
GVMAG-S-1017397-20	1	1	1	1	1	1	0	0	5	0	2	3	1	0	1	0	1	0	1	1
GVMAG-M-3300010299-7	1	1	3	0	1	4	2	1	3	0	2	3	0	0	1	0	3	0	1	1
GVMAG-S-3300010160-96	1	1	1	1	1	1	1	0	4	0	1	3	1	1	1	0	0	0	1	0
GVMAG-M-3300024502-1	1	1	1	1	0	1	1	0	3	0	1	3	1	1	1	0	0	0	1	0
GVMAG-S-1059904-8	1	1	3	1	0	2	2	2	2	0	1	3	1	0	0	0	2	0	1	2
GVMAG-S-1041352-47	1	1	1	1	0	1	1	1	2	0	1	3	1	1	0	1	1	0	1	3
GVMAG-M-3300009164-67	1	1	0	1	0	1	0	0	1	0	1	3	1	0	0	0	1	0	0	1
GVMAG-S-3300013126-260	1	1	1	0	0	1	2	0	3	0	0	3	0	0	0	0	1	0	0	0
GVMAG-M-3300017991-11	1	1	1	1	1	1	1	0	3	0	2	2	1	1	1	1	0	0	1	0
GVMAG-S-1059906-5	1	1	2	0	0	1	2	1	1	0	2	2	1	1	1	1	3	0	1	2
GVMAG-M-3300023179-62	1	1	1	1	1	1	1	0	4	1	1	2	1	1	1	0	0	0	1	0
GVMAG-M-3300010354-31	1	1	1	1	0	1	0	0	5	0	1	2	0	0	1	0	1	0	1	1
GVMAG-S-1017352-14	1	1	2	1	1	1	1	0	4	0	1	2	0	0	1	0	1	0	0	1
GVMAG-M-3300023184-186	1	1	1	0	1	1	1	1	4	0	1	2	1	0	1	0	1	0	0	1
GVMAG-S-3300010368-70	1	1	1	0	0	1	1	0	4	0	1	2	2	1	1	0	1	0	1	0
GVMAG-S-3300006056-154	1	1	6	1	0	0	2	1	3	0	1	2	0	0	2	0	1	0	1	0
GVMAG-M-3300021958-28	1	1	1	0	1	1	1	0	2	0	1	2	0	1	1	0	0	0	0	0
GVMAG-M-3300023174-80	1	1	1	0	0	1	0	0	2	0	1	2	0	0	1	0	1	0	1	0
GVMAG-M-3300006810-1	1	1	1	0	0	1	2	2	1	0	1	2	1	0	0	0	1	0	0	1
GVMAG-M-3300007072-7	1	1	1	0	0	1	1	1	3	1	0	2	1	1	1	1	2	2	1	1
GVMAG-M-3300020727-4	1	1	1	1	0	1	0	0	3	0	0	2	1	0	0	0	0	0	0	1
GVMAG-M-3300007345-7	1	1	1	2	0	1	0	1	2	0	0	2	1	1	0	0	1	0	0	1
GVMAG-S-1035435-20	1	1	0	1	0	1	2	0	3	0	3	1	1	1	1	1	1	0	1	0
GVMAG-S-3300005286-75	1	1	0	1	1	1	1	3	4	1	2	1	0	0	0	1	1	3	1	1
GVMAG-M-3300017963-13	1	1	3	1	0	1	3	1	5	0	2	1	1	0	1	1	0	0	1	1
Dasosvirus (Daso)	1	1	1	0	1	1	0	0	3	0	2	1	2	0	1	0	0	0	0	1
GVMAG-S-1101173-68	1	1	5	0	0	2	1	2	2	0	2	1	1	0	1	1	2	0	1	1
Cedratvirus A11 (CeA1)	1	1	1	1	0	1	1	1	2	2	1	1	1	1	1	1	1	0	1	0
Cedratvirus lausannensis (CeLa)	1	1	1	1	0	1	1	1	2	2	1	1	1	1	1	1	1	0	1	0
Tokyovirus A1 NC030230 (Tokv)	1	1	1	1	0	1	1	0	3	1	1	1	1	1	1	1	1	0	1	0
GVMAG-M-3300017971-41	1	1	1	0	0	1	2	0	2	1	1	1	0	1	0	1	1	0	0	1
GVMAG-M-3300017989-5	1	1	1	0	0	1	1	1	1	1	1	1	1	0	0	1	1	1	0	0
GVMAG-M-2140918012-1	1	1	1	1	0	1	0	0	1	1	1	1	1	0	0	1	0	0	0	0
GVMAG-M-3300009488-12	1	1	1	1	0	1	3	1	6	0	1	1	1	1	1	1	1	0	1	1
GVMAG-M-3300023179-139	1	1	2	1	0	1	2	1	3	0	1	1	1	1	1	1	1	0	1	0
GVMAG-M-3300013010-19	1	1	1	1	1	1	1	0	3	0	1	1	1	1	1	1	0	0	1	0
GVMAG-M-3300005589-24	1	1	1	0	1	1	1	0	3	0	1	1	1	1	1	1	0	0	1	0
GVMAG-M-3300023179-92	1	1	1	1	0	1	1	0	3	0	1	1	1	1	1	0	1	0	1	0
GVMAG-S-1038524-41	1	1	1	1	0	1	1	0	2	0	1	1	1	1	1	0	0	0	1	0
GVMAG-S-1059906-7	1	1	2	2	0	1	0	1	2	0	1	1	2	0	0	1	1	0	1	1
GVMAG-M-3300009151-35	1	1	1	0	0	0	0	0	2	0	1	1	1	0	1	0	1	0	0	0
GVMAG-M-3300023184-110	1	1	1	0	1	1	1	1	1	0	1	1	1	0	1	0	1	0	1	0
GVMAG-M-3300009169-14	1	1	1	0	0	1	1	1	1	0	1	1	1	0	0	0	1	0	0	2
GVMAG-S-1101174-75	1	1	0	0	0	2	0	0	1	0	1	1	0	0	1	0	2	0	0	0
GVMAG-S-ERX556045-99	1	1	1	0	1	1	0	0	1	0	1	1	1	0	1	0	0	1	1	0
GVMAG-S-3300007722-100	1	1	2	0	0	1	0	0	0	0	1	1	0	0	1	0	0	0	2	1
Cedratvirus Zaza IHUMI-S29 LT994652 (Zaza)	1	1	1	1	0	1	1	1	2	2	0	1	1	1	1	1	1	0	1	0
Brazilian cedratvirus IHUMI-27.7 LT994651 (BCed)	1	1	1	0	0	1	1	0	2	2	0	1	1	1	1	1	1	0	1	0
GVMAG-S-3300007519-189	1	1	0	0	0	2	1	0	2	1	0	1	1	1	1	0	0	0	1	1
Pithovirus sibericum p1084-t NC023423 (Pisi)	1	1	1	0	0	1	1	1	1	1	0	1	1	1	1	1	1	0	1	0
Pithovirus LC8 LT598839 (Plc8)	1	1	1	0	0	1	1	1	1	1	0	1	1	1	1	1	1	0	1	0
GVMAG-M-3300017989-1	1	1	1	0	0	1	1	0	3	0	0	1	1	1	1	0	0	0	1	0
GVMAG-S-1104514-73	1	1	1	0	0	1	1	1	3	0	0	1	1	1	0	0	1	0	1	1
GVMAG-S-3300010354-157	1	1	1	0	1	2	2	0	2	0	0	1	1	0	0	0	1	0	1	1
GVMAG-M-3300017963-10	1	1	1	0	0	1	1	1	3	0	4	0	1	1	1	1	2	0	1	1
GVMAG-M-3300009443-14	1	1	1	1	0	4	2	0	1	0	3	0	1	0	0	0	2	0	0	0
Gaeavirus (Gaea)	1	1	1	1	1	0	1	1	3	0	2	0	0	1	0	0	1	1	0	1
GVMAG-S-1016713-169	1	1	1	1	1	1	1	0	1	0	2	0	1	1	1	0	0	0	1	0
Pacmanvirus A23 (Pacm)	1	1	1	0	0	1	0	1	5	1	1	0	1	1	1	1	1	2	1	1
Lausannevirus NC015326 (Laus)	1	1	1	1	1	1	1	0	3	1	1	0	1	1	1	1	1	0	1	0
Noumeavirus NMV1 NC033775 (Noum)	1	1	1	1	1	1	1	0	3	1	1	0	1	1	1	1	1	0	1	0
Port-miou virus NC028047 (Povi)	1	1	1	1	1	1	1	0	3	1	1	0	1	1	1	1	1	0	1	0
Tunisvirus fontaine2 U484 KF483846 (Tufo)	1	1	1	1	1	1	1	0	3	1	1	0	1	1	1	1	1	0	1	0
Brazilian marseillevirus BH2014 NC029692 (Brma)	1	1	1	1	0	1	1	0	3	1	1	0	1	1	1	1	1	0	1	0
Marseillevirus marseillevirus t19 NC013756 (Mama)	1	1	1	1	0	1	1	0	3	1	1	0	1	1	1	1	1	0	1	0
Melbournevirus NC025412 (Me06)	1	1	1	1	0	1	1	0	3	1	1	0	1	1	1	1	1	0	1	0
African swine fever virus BA71V NC001659 (Af22)	1	1	1	0	0	1	1	1	3	1	1	0	1	0	1	0	1	0	1	1
African swine fever virus Malawi LIL 201 AY261361 (Af23)	1	1	1	0	0	1	1	1	3	1	1	0	1	0	1	0	1	0	1	1
African swine fever virus Georgia 20071 FR682468 (Afsw)	1	1	1	0	0	1	1	1	3	1	1	0	1	0	1	0	1	0	1	1
Golden Marseillevirus NC_031465 (Gold)	1	1	4	1	0	1	1	0	2	1	1	0	1	1	1	1	1	0	1	0
GVMAG-S-1048034-38	1	1	1	0	0	1	1	0	2	1	1	0	1	1	0	1	0	0	0	0
GVMAG-M-3300024336-7	1	1	1	0	0	1	0	0	2	1	1	0	1	0	1	1	1	1	1	1
GVMAG-M-3300013132-66	1	1	1	0	0	0	1	0	1	1	1	0	1	0	0	1	0	0	0	0
GVMAG-S-1029409-49	1	1	1	1	0	1	0	0	4	0	1	0	1	1	1	1	1	0	1	0
GVMAG-M-3300014204-45	1	1	1	0	0	1	0	0	4	0	1	0	1	0	1	1	1	0	1	1
GVMAG-M-3300009529-2	1	1	1	1	0	0	2	1	3	0	1	0	1	1	1	0	1	0	1	0
GVMAG-M-3300010151-7	1	1	1	0	0	1	1	1	3	0	1	0	1	0	1	0	2	0	1	1
GVMAG-M-3300021964-56	1	1	1	1	1	1	0	0	3	0	1	0	0	0	1	0	1	0	1	1
GVMAG-M-3300015360-154	1	1	1	2	0	1	0	0	3	0	1	0	1	1	0	1	0	0	1	0
GVMAG-S-3300013005-171	1	1	1	1	1	1	0	0	2	0	1	0	0	0	2	0	2	0	1	1
GVMAG-M-3300020554-7	1	1	0	1	0	1	0	0	2	0	1	0	1	0	1	0	1	0	1	1
GVMAG-M-3300025676-16	1	1	1	1	0	1	0	0	2	0	1	0	1	0	1	0	0	0	1	0
GVMAG-M-3300027777-11	1	1	0	1	0	1	0	0	2	0	1	0	1	0	1	0	0	0	1	0
Faustovirus D3 KU556803 (Fau1)	1	1	1	0	0	1	0	1	2	0	1	0	1	1	1	1	1	0	1	1
Faustovirus D5A KU702950 (Fau2)	1	1	1	0	0	1	0	1	2	0	1	0	1	1	1	1	1	0	1	1
Faustovirus E12 KJ614390 (Fau5)	1	1	1	0	0	1	0	1	2	0	1	0	1	1	1	1	1	0	1	1
Faustovirus E23 KU702952 (Fau6)	1	1	1	0	0	1	0	1	2	0	1	0	1	1	1	1	1	0	1	1
Faustovirus E24 KU702948 (Fe24)	1	1	1	0	0	1	0	1	2	0	1	0	1	1	1	1	1	0	1	1
Faustovirus LC9 CZDJ02000001 (Flc9)	1	1	1	0	0	1	0	1	2	0	1	0	1	1	1	1	1	0	1	1
GVMAG-S-1092944-30	1	1	1	0	0	1	0	0	2	0	1	0	1	1	1	1	1	0	1	1
GVMAG-M-3300014204-43	1	1	1	0	0	2	0	0	1	0	1	0	1	0	1	1	1	0	1	1
GVMAG-M-3300010160-26	1	1	1	0	0	1	0	0	1	0	1	0	1	0	1	0	1	0	1	1
GVMAG-S-1021933-23	1	1	2	1	0	1	1	0	2	1	0	0	1	0	0	1	1	0	0	0
GVMAG-M-3300021079-18	1	1	1	0	0	1	1	0	2	1	0	0	1	1	0	1	1	0	1	0
GVMAG-S-3300010316-51	1	1	1	0	0	1	0	0	5	0	0	0	0	0	1	1	1	0	1	1
GVMAG-M-3300027707-33	1	1	1	0	1	1	1	0	3	0	0	0	1	0	1	0	1	0	0	1
GVMAG-S-3300012952-63	1	1	1	1	0	1	1	0	2	0	0	0	0	2	3	0	0	0	0	1
GVMAG-S-1017244-20	1	1	1	1	0	1	0	0	2	0	0	0	0	0	0	0	1	0	0	1
GVMAG-M-3300009529-9	0	1	2	1	0	1	5	1	4	0	1	8	0	0	1	1	2	0	1	1
GVMAG-M-3300027747-36	0	1	4	0	0	2	4	2	3	0	1	8	1	0	3	0	2	0	2	2
GVMAG-M-3300022752-15	0	1	1	1	0	3	2	0	3	0	1	8	0	1	1	0	0	0	1	1
GVMAG-M-3300023184-182	0	1	0	0	0	1	1	1	1	0	1	6	1	1	0	0	1	0	0	2
GVMAG-M-3300005662-28	0	1	1	0	0	0	1	0	1	0	1	6	1	0	1	0	1	0	1	0
GVMAG-S-1041346-184	0	1	1	1	0	1	3	1	2	0	2	5	1	1	1	0	1	0	1	1
GVMAG-S-1101169-75	0	1	1	1	0	1	1	0	4	0	1	5	1	1	1	0	0	0	0	0
GVMAG-M-3300010158-43	0	1	1	0	0	1	4	1	2	0	1	5	1	1	1	0	1	0	1	0
GVMAG-M-3300009182-72	0	1	0	0	0	2	0	1	2	0	1	5	1	0	1	0	1	0	0	2
GVMAG-M-3300027720-18	0	1	1	1	0	1	0	0	2	0	1	5	0	0	0	0	0	0	0	0
GVMAG-S-1102110-105	0	1	0	0	1	1	1	0	1	0	1	5	1	0	0	0	2	0	0	0
GVMAG-M-3300021962-8	0	1	3	1	0	2	1	1	2	0	5	4	0	2	0	1	3	0	0	0
GVMAG-S-3300013285-29	0	1	1	1	0	1	3	0	3	0	2	4	1	1	0	0	1	0	1	1
GVMAG-M-3300009154-8	0	1	1	2	0	1	2	1	1	0	2	4	1	0	1	0	1	0	1	1
GVMAG-S-1017379-7	0	1	1	1	0	1	0	2	6	0	1	4	0	1	0	0	2	0	1	0
GVMAG-M-3300023174-67	0	1	0	0	0	1	2	0	5	0	1	4	1	1	1	0	0	0	1	0
GVMAG-M-3300023179-32	0	1	1	0	0	1	2	0	3	0	1	4	1	1	1	0	0	0	0	1
GVMAG-M-3300009182-61	0	1	1	0	1	1	1	2	3	0	1	4	1	1	0	0	0	0	1	0
GVMAG-M-3300021964-36	0	1	2	1	0	1	1	1	3	0	1	4	1	0	0	0	1	0	2	1
GVMAG-M-3300005662-30	0	1	1	1	0	2	2	1	2	0	1	4	1	1	2	0	1	0	1	1
GVMAG-M-3300009155-26	0	1	1	1	0	1	2	1	2	0	1	4	1	0	0	0	1	0	1	1
GVMAG-M-3300012952-6	0	1	1	0	0	1	2	0	2	0	1	4	1	0	1	0	0	0	1	0
GVMAG-M-3300027747-14	0	1	1	0	1	1	0	1	2	0	1	4	1	0	0	0	1	0	0	0
GVMAG-M-3300009161-60	0	1	1	0	0	1	0	0	2	0	1	4	1	1	0	0	0	0	1	1
GVMAG-S-ERX556119-27	0	1	1	1	0	0	0	0	2	0	1	4	1	0	0	0	1	0	2	1
GVMAG-S-1101166-76	0	1	1	0	0	1	3	1	1	0	1	4	1	1	0	0	2	0	1	0
GVMAG-M-3300023174-125	0	1	1	1	0	0	3	0	1	0	1	4	1	1	1	0	0	0	0	0
GVMAG-S-1101171-76	0	1	0	0	1	1	1	1	1	0	1	4	0	0	1	0	1	0	1	0
GVMAG-M-3300004128-2	0	1	0	1	0	1	2	0	0	0	1	4	1	0	1	0	1	0	1	0
GVMAG-M-3300017987-33	0	1	1	1	0	1	1	1	6	0	0	4	1	0	2	1	1	0	0	1
GVMAG-S-1035088-40	0	1	0	0	0	0	1	1	2	0	0	4	2	1	2	0	1	0	0	1
GVMAG-M-3300023184-159	0	1	1	1	0	1	4	1	4	0	2	3	0	1	1	0	2	0	1	1
GVMAG-S-1035124-57	0	1	1	0	0	1	3	1	2	0	2	3	1	1	1	0	1	0	1	1
GVMAG-S-1101177-91	0	1	1	0	0	1	3	1	2	0	2	3	1	1	1	0	2	0	1	1
GVMAG-S-1096109-37	0	1	1	2	0	2	2	0	2	0	2	3	1	1	0	0	0	0	1	0
GVMAG-M-3300018868-12	0	1	1	1	0	1	2	1	2	0	2	3	1	1	1	0	1	0	1	0
GVMAG-M-3300022752-50	0	1	2	0	0	1	2	0	4	1	1	3	1	1	1	0	0	0	1	0
GVMAG-S-1035145-149	0	1	1	0	0	0	3	0	3	1	1	3	1	0	0	0	0	0	0	0
Solumvirus (Solu)	0	1	1	0	0	1	1	0	1	1	1	3	1	1	0	0	1	2	1	0
GVMAG-S-3300013093-130	0	1	1	0	0	1	3	0	7	0	1	3	1	1	1	0	1	0	1	1
GVMAG-S-1035118-87	0	1	1	0	0	1	3	0	6	0	1	3	1	0	1	0	1	0	1	1
GVMAG-S-3300013285-28	0	1	2	2	0	1	1	1	5	0	1	3	1	0	0	1	1	0	2	1
GVMAG-S-1101174-77	0	1	1	1	0	1	1	0	5	0	1	3	1	1	1	0	0	0	1	0
GVMAG-M-3300027770-43	0	1	1	0	0	0	0	0	5	0	1	3	0	1	1	0	0	0	1	0
GVMAG-M-3300018428-16	0	1	1	1	0	1	4	0	4	0	1	3	0	0	1	0	1	0	1	1
GVMAG-M-3300004128-5	0	1	2	0	0	2	3	1	4	0	1	3	0	0	0	1	2	0	0	3
GVMAG-M-3300022752-82	0	1	1	1	0	1	3	1	4	0	1	3	1	1	1	0	2	0	1	1
GVMAG-M-3300020595-13	0	1	1	1	0	1	2	1	4	0	1	3	1	1	1	1	1	0	1	0
GVMAG-M-3300024277-1	0	1	1	1	0	1	2	1	4	0	1	3	1	1	1	0	2	0	1	1
GVMAG-M-3300027708-39	0	1	1	0	0	0	2	1	4	0	1	3	1	1	0	0	2	0	1	1
GVMAG-S-ERX556017-20	0	1	2	2	0	1	0	0	4	0	1	3	1	0	0	1	2	0	0	0
GVMAG-M-3300010370-2	0	1	4	2	1	2	5	2	3	0	1	3	1	1	2	0	2	0	1	2
GVMAG-S-1101165-81	0	1	1	1	0	1	4	1	3	0	1	3	1	1	1	1	2	0	1	1
GVMAG-M-3300027892-70	0	1	1	1	0	1	3	1	3	0	1	3	1	1	0	0	1	0	1	1
GVMAG-S-3300010157-88	0	1	1	0	0	1	3	1	3	0	1	3	1	1	0	0	3	0	1	1
GVMAG-S-3300013132-231	0	1	1	0	0	1	3	0	3	0	1	3	0	1	1	0	2	0	1	1
GVMAG-M-3300013094-3	0	1	1	1	0	0	3	1	3	0	1	3	1	1	1	1	2	0	1	1
GVMAG-M-3300005662-20	0	1	1	1	0	2	2	1	3	0	1	3	0	1	1	0	2	0	1	1
GVMAG-M-3300009161-36	0	1	1	0	0	1	2	1	3	0	1	3	0	1	0	0	1	0	0	1
GVMAG-M-3300023174-79	0	1	1	0	0	1	2	0	3	0	1	3	1	1	1	0	2	0	1	1
GVMAG-S-1035145-107	0	1	1	0	0	0	2	1	3	0	1	3	0	0	1	0	1	0	0	1
GVMAG-S-1085360-44	0	1	2	2	0	1	1	0	3	0	1	3	1	0	1	0	0	0	1	0
GVMAG-M-3300021963-5	0	1	1	0	1	1	0	1	3	0	1	3	0	0	0	0	1	0	1	1
GVMAG-S-1101181-91	0	1	1	0	0	1	4	2	2	0	1	3	1	0	1	0	1	0	1	2
GVMAG-M-3300017724-7	0	1	1	1	0	1	3	1	2	0	1	3	0	1	0	0	1	0	1	1
GVMAG-M-3300021473-21	0	1	0	0	0	1	3	1	2	0	1	3	1	0	1	0	1	0	1	1
GVMAG-M-3300023179-113	0	1	0	0	0	1	2	0	2	0	1	3	1	0	0	0	0	0	0	0
GVMAG-S-1101173-79	0	1	0	1	0	0	2	0	2	0	1	3	1	1	1	0	0	0	0	1
GVMAG-S-3300005662-202	0	1	1	0	0	0	2	0	2	0	1	3	0	0	1	0	0	0	1	1
GVMAG-S-ERX555907-90	0	1	1	0	1	1	1	1	2	0	1	3	1	1	1	0	1	0	1	1
GVMAG-M-3300023184-24	0	1	0	1	0	1	1	0	2	0	1	3	1	1	1	0	1	0	1	0
GVMAG-M-3300025727-45	0	1	0	1	0	1	1	0	2	0	1	3	1	0	1	0	1	0	1	1
GVMAG-M-3300007522-21	0	1	1	0	0	0	1	0	2	0	1	3	1	1	1	1	1	0	1	0
GVMAG-M-3300023174-172	0	1	1	1	1	2	0	0	2	0	1	3	0	0	0	0	0	0	1	0
GVMAG-M-3300023184-134	0	1	1	1	0	1	0	0	2	0	1	3	1	0	0	0	1	0	0	0
GVMAG-M-3300018416-36	0	1	1	0	0	1	0	0	2	0	1	3	1	0	1	0	1	0	1	0
GVMAG-M-3300009009-8	0	1	1	0	0	0	0	0	2	0	1	3	1	1	0	0	0	0	0	0
GVMAG-S-3300005662-233	0	1	1	0	0	0	0	1	2	0	1	3	0	0	0	0	1	0	0	1
GVMAG-M-3300023179-111	0	1	1	1	0	0	4	0	1	0	1	3	1	1	1	0	0	0	1	1
GVMAG-S-ERX556049-19	0	1	1	1	0	1	3	1	1	0	1	3	1	1	0	0	1	0	1	1
GVMAG-M-3300023184-178	0	1	2	0	0	1	3	1	1	0	1	3	1	1	1	0	1	0	2	1
GVMAG-M-3300027763-32	0	1	1	0	0	1	3	1	1	0	1	3	0	0	1	0	1	0	0	1
GVMAG-M-3300009181-12	0	1	1	1	0	1	2	1	1	0	1	3	1	0	1	0	1	0	1	0
GVMAG-M-3300021516-3	0	1	1	1	0	1	1	0	1	0	1	3	1	1	0	0	0	0	1	0
GVMAG-M-3300027770-19	0	1	0	0	0	1	1	0	1	0	1	3	1	1	0	0	0	0	1	0
GVMAG-S-1102113-126	0	1	1	0	0	1	0	0	1	0	1	3	1	1	0	0	2	0	1	1
GVMAG-M-3300027763-30	0	1	1	1	0	0	0	0	1	0	1	3	1	1	0	0	0	0	1	0
GVMAG-S-1035124-42	0	1	1	1	0	1	2	1	3	0	0	3	1	0	0	0	1	0	1	0
GVMAG-S-3300013006-81	0	1	1	0	0	0	1	1	3	0	0	3	0	0	2	0	1	0	0	1
GVMAG-S-1101162-72	0	1	2	1	0	1	1	1	7	0	3	2	1	0	0	0	2	0	2	1
GVMAG-M-3300017989-17	0	1	0	0	0	1	2	0	1	1	2	2	1	1	0	0	0	0	1	1
GVMAG-S-1040241-73	0	1	1	0	0	2	2	1	8	0	2	2	4	1	1	1	2	0	2	2
GVMAG-M-3300009441-17	0	1	1	1	0	2	4	1	4	0	2	2	0	2	0	0	1	0	1	1
GVMAG-M-3300017724-5	0	1	4	1	0	1	3	0	3	0	2	2	1	0	1	0	1	0	2	1
GVMAG-M-3300021373-23	0	1	1	1	0	0	1	0	3	0	2	2	1	1	1	0	0	0	1	0
GVMAG-S-1096107-44	0	1	1	0	0	1	0	0	3	0	2	2	1	0	0	0	1	0	1	0
GVMAG-M-3300009187-29	0	1	0	1	0	1	2	1	2	0	2	2	1	1	0	0	1	0	1	1
GVMAG-S-1045057-15	0	1	1	1	0	0	1	0	2	0	2	2	0	0	0	0	1	0	0	1
GVMAG-M-3300009164-63	0	1	1	0	0	2	4	0	0	0	2	2	1	1	0	0	0	0	0	0
GVMAG-S-3300004128-12	0	1	2	0	0	3	2	1	0	0	2	2	1	0	2	0	2	0	0	0
Sylvanvirus (Sylv)	0	1	1	0	0	1	2	0	0	0	2	2	0	1	0	0	2	0	0	0
GVMAG-M-3300018080-19	0	1	2	0	0	1	3	0	1	2	1	2	1	0	0	0	0	0	0	0
GVMAG-M-3300027697-22	0	1	0	2	0	0	0	0	3	1	1	2	1	0	0	0	0	0	1	0
GVMAG-M-3300027707-39	0	1	1	1	1	0	3	1	10	0	1	2	1	0	0	0	2	0	0	1
GVMAG-M-3300009161-34	0	1	1	1	0	1	4	1	4	0	1	2	1	1	1	0	1	0	1	1
GVMAG-M-3300021961-46	0	1	1	1	0	1	3	1	4	0	1	2	1	1	0	0	3	0	1	0
GVMAG-M-3300023184-81	0	1	0	1	0	1	3	1	4	0	1	2	1	1	0	0	2	0	1	1
GVMAG-S-3300013093-118	0	1	1	1	0	1	3	1	4	0	1	2	1	1	1	0	1	0	1	1
GVMAG-S-1074334-30	0	1	3	1	0	0	3	1	4	0	1	2	1	1	1	0	1	0	1	1
GVMAG-M-3300018080-53	0	1	0	1	1	1	2	0	4	0	1	2	1	1	0	1	2	0	0	0
GVMAG-M-3300023184-89	0	1	1	1	0	1	2	2	4	0	1	2	1	0	0	0	1	0	1	1
GVMAG-S-1035300-1	0	1	0	0	0	1	2	1	4	0	1	2	1	1	1	0	1	0	1	1
GVMAG-S-3300012000-65	0	1	1	0	0	1	2	0	4	0	1	2	1	1	1	0	0	0	1	0
GVMAG-S-1035100-96	0	1	1	2	0	1	1	1	4	0	1	2	2	0	0	0	2	0	2	0
Aureococcus anophagefferens virus btv-01 NC024697 (Auan)	0	1	2	1	0	1	1	0	4	0	1	2	1	0	0	0	1	0	1	1
GVMAG-M-3300010160-11	0	1	1	1	0	1	1	1	4	0	1	2	1	1	1	0	1	0	0	1
GVMAG-S-1101182-111	0	1	1	1	0	1	1	0	4	0	1	2	1	0	1	0	0	0	0	0
GVMAG-S-405408-21	0	1	1	1	0	1	0	0	4	0	1	2	1	0	0	0	1	0	1	0
GVMAG-S-1035082-40	0	1	1	0	0	1	5	0	3	0	1	2	1	0	1	0	1	0	1	2
GVMAG-S-ERX555970-12	0	1	1	2	0	1	4	1	3	0	1	2	0	1	0	0	2	0	0	1
GVMAG-S-ERX556019-57	0	1	1	1	0	2	3	1	3	0	1	2	0	1	0	0	0	0	1	0
GVMAG-M-3300010160-29	0	1	1	2	0	1	3	2	3	0	1	2	1	1	1	0	1	0	1	1
GVMAG-M-3300009001-5	0	1	1	1	0	1	3	0	3	0	1	2	0	0	0	0	1	0	0	1
GVMAG-M-3300023184-115	0	1	1	1	0	1	3	1	3	0	1	2	1	0	1	0	1	0	0	1
GVMAG-M-3300024261-8	0	1	1	1	0	1	3	1	3	0	1	2	1	1	0	0	1	0	1	1
GVMAG-S-ERX555999-24	0	1	0	1	0	1	3	1	3	0	1	2	0	1	0	0	2	0	1	1
GVMAG-S-3300013132-265	0	1	0	0	0	1	3	0	3	0	1	2	1	1	0	0	1	0	1	0
GVMAG-M-3300009436-33	0	1	1	1	0	1	2	1	3	0	1	2	0	1	0	0	1	0	1	1
GVMAG-S-1101171-112	0	1	1	0	0	1	2	1	3	0	1	2	0	0	0	0	1	0	1	1
GVMAG-M-3300027708-20	0	1	1	1	0	1	1	0	3	0	1	2	0	0	1	0	0	0	0	1
GVMAG-M-3300017765-1	0	1	2	0	0	1	1	1	3	0	1	2	1	0	0	0	1	0	1	0
GVMAG-S-ERX555954-49	0	1	1	0	0	1	1	1	3	0	1	2	1	1	0	0	0	0	0	2
GVMAG-S-3300010157-108	0	1	1	1	0	1	0	0	3	0	1	2	1	0	1	0	1	0	1	1
GVMAG-M-3300023184-191	0	1	1	0	0	1	0	0	3	0	1	2	1	1	0	0	0	0	0	1
GVMAG-S-ERX555913-37	0	1	1	0	0	1	6	3	2	0	1	2	0	1	1	2	2	0	1	2
GVMAG-M-3300023174-141	0	1	1	0	0	1	5	1	2	0	1	2	1	0	1	0	1	0	1	0
GVMAG-M-3300009155-46	0	1	1	1	0	2	3	1	2	0	1	2	1	1	1	0	1	0	1	0
GVMAG-M-3300023179-146	0	1	1	0	0	2	3	0	2	0	1	2	0	1	1	0	0	0	0	1
GVMAG-M-3300023174-100	0	1	1	1	0	1	3	1	2	0	1	2	1	1	1	0	1	0	1	1
GVMAG-S-1101177-100	0	1	1	0	0	1	3	1	2	0	1	2	1	1	1	0	3	0	1	1
GVMAG-M-3300024329-1	0	1	1	2	0	0	3	1	2	0	1	2	1	1	0	0	1	0	1	0
GVMAG-M-3300013286-14	0	1	0	0	0	1	2	0	2	0	1	2	1	0	0	1	0	0	0	0
GVMAG-M-3300023184-40	0	1	1	0	0	1	2	2	2	0	1	2	1	0	0	0	1	0	0	1
GVMAG-M-3300027770-8	0	1	0	0	0	1	2	0	2	0	1	2	1	0	1	0	0	0	0	0
GVMAG-S-3300000576-28	0	1	1	0	0	1	2	0	2	0	1	2	1	0	0	0	1	0	1	0
GVMAG-S-ERX555917-73	0	1	1	0	0	1	2	0	2	0	1	2	1	1	0	0	2	0	0	1
GVMAG-S-1102114-101	0	1	1	1	0	1	1	1	2	0	1	2	1	0	0	0	0	0	1	1
GVMAG-S-1041355-65	0	1	1	0	0	1	1	0	2	0	1	2	1	1	1	0	0	0	1	0
GVMAG-S-3300011013-114	0	1	0	0	0	1	1	0	2	0	1	2	1	1	1	0	0	0	0	0
GVMAG-S-3300000101-140	0	1	1	1	0	0	1	0	2	0	1	2	1	0	0	0	0	0	0	1
GVMAG-M-3300023179-83	0	1	1	1	0	1	0	0	2	0	1	2	1	1	1	0	0	0	0	0
GVMAG-M-3300027797-6	0	1	1	1	0	1	0	0	2	0	1	2	0	0	0	0	1	0	0	1
GVMAG-S-3300002307-41	0	1	0	0	0	1	0	0	2	0	1	2	0	0	0	0	0	0	1	1
GVMAG-M-3300009068-16	0	1	3	0	0	0	0	1	2	0	1	2	1	1	0	0	1	0	0	1
GVMAG-M-3300021375-16	0	1	1	1	0	1	3	1	1	0	1	2	0	1	1	0	1	0	1	0
GVMAG-M-3300009182-2	0	1	1	1	0	1	2	1	1	0	1	2	1	1	0	0	1	0	1	1
GVMAG-S-ERX556043-36	0	1	3	1	0	0	2	2	1	0	1	2	2	1	1	1	2	0	1	2
GVMAG-M-3300004240-8	0	1	1	0	0	0	2	0	1	0	1	2	1	1	1	1	0	0	0	0
GVMAG-S-3300013132-246	0	1	4	0	0	2	1	1	1	0	1	2	0	0	0	0	1	0	1	1
GVMAG-S-1102114-122	0	1	2	0	1	1	1	0	1	0	1	2	1	1	0	0	3	0	1	1
GVMAG-M-3300017971-10	0	1	1	0	0	1	1	0	1	0	1	2	1	0	0	0	0	0	0	0
GVMAG-M-3300001352-44	0	1	1	0	1	0	1	0	1	0	1	2	1	1	0	0	1	0	1	0
GVMAG-M-3300023174-68	0	1	1	0	0	2	0	1	1	0	1	2	1	0	1	0	1	0	1	0
GVMAG-S-1037383-93	0	1	1	0	0	1	2	1	0	0	1	2	0	1	1	0	1	0	0	1
GVMAG-M-3300027771-3	0	1	1	0	1	1	1	0	0	0	1	2	1	1	0	0	3	0	0	1
GVMAG-M-3300027963-59	0	1	1	0	0	1	1	0	0	0	1	2	1	0	1	0	0	0	1	0
GVMAG-S-1101169-99	0	1	0	1	0	0	1	0	4	1	0	2	1	0	0	0	0	0	1	0
GVMAG-S-1035420-25	0	1	1	0	0	1	1	0	2	1	0	2	0	1	1	1	2	2	1	0
GVMAG-M-3300023174-210	0	1	1	0	0	1	3	1	5	0	0	2	0	0	0	0	0	0	0	0
GVMAG-S-1035100-124	0	1	1	0	0	0	2	0	3	0	0	2	1	0	1	0	0	0	0	1
GVMAG-S-3300013005-167	0	1	1	0	0	0	1	0	3	0	0	2	1	1	0	0	2	0	1	1
GVMAG-S-1035088-45	0	1	1	3	0	2	5	1	2	0	0	2	0	0	2	0	1	0	3	2
GVMAG-S-3300010354-171	0	1	1	0	0	1	2	1	2	0	0	2	1	0	0	0	2	0	0	0
GVMAG-M-3300009163-3	0	1	1	0	0	1	2	1	1	0	0	2	1	1	1	0	1	0	1	1
GVMAG-S-1016713-135	0	1	0	0	0	1	2	0	1	0	0	2	1	0	0	0	0	0	0	1
GVMAG-S-3300010354-221	0	1	1	1	0	0	2	0	1	0	0	2	1	1	1	0	0	0	0	0
GVMAG-M-3300019093-11	0	1	1	0	0	1	1	0	1	0	0	2	1	1	1	0	0	0	0	1
GVMAG-M-3300021134-5	0	1	2	0	0	1	0	0	1	0	0	2	0	1	0	0	0	0	0	1
GVMAG-S-3300012919-56	0	1	1	1	0	1	1	0	0	0	0	2	0	1	0	0	1	0	0	1
GVMAG-M-3300027763-2	0	1	2	0	0	0	1	1	3	0	3	1	1	0	1	0	1	0	0	1
GVMAG-M-3300013129-28	0	1	2	1	0	1	0	0	3	0	3	1	1	1	0	0	2	0	0	1
GVMAG-M-3300013093-42	0	1	1	0	0	1	4	1	0	0	3	1	1	0	1	0	1	0	1	1
Tetraselmis virus 1 KY322437 (Tetr)	0	1	2	1	0	1	1	1	5	0	2	1	1	0	0	0	1	0	1	1
GVMAG-M-3300020523-10	0	1	1	1	0	1	3	1	4	0	2	1	1	0	1	0	1	0	1	1
GVMAG-S-1092429-15	0	1	1	1	0	1	3	1	4	0	2	1	1	1	0	0	1	0	1	1
GVMAG-M-3300017763-4	0	1	0	1	0	1	1	0	3	0	2	1	1	0	0	0	1	0	1	1
GVMAG-M-3300020187-12	0	1	2	0	0	1	1	2	3	0	2	1	0	2	1	0	2	0	0	0
GVMAG-M-3300021185-6	0	1	1	2	0	1	2	0	2	0	2	1	0	2	1	0	3	0	1	0
GVMAG-M-3300027892-5	0	1	1	1	0	1	2	3	2	0	2	1	0	2	1	0	1	0	1	1
GVMAG-M-3300009154-37	0	1	1	0	0	1	2	0	2	0	2	1	1	1	0	0	0	0	1	0
GVMAG-M-3300009181-40	0	1	1	1	0	0	1	1	2	0	2	1	1	1	1	1	1	0	1	0
GVMAG-M-3300027963-47	0	1	1	1	0	0	1	0	2	0	2	1	1	2	0	0	0	0	1	0
GVMAG-M-3300010318-5	0	1	1	0	0	2	2	0	1	0	2	1	1	1	0	0	1	0	0	1
GVMAG-S-3300010157-147	0	1	0	0	0	0	2	0	1	0	2	1	1	0	0	0	1	0	0	0
GVMAG-M-3300017786-5	0	1	1	1	0	1	1	1	1	0	2	1	1	1	0	0	1	0	0	1
GVMAG-S-3300013093-85	0	1	0	1	0	1	0	1	1	0	2	1	1	1	1	0	1	0	1	1
GVMAG-S-3300010368-80	0	1	0	1	0	0	1	0	0	0	2	1	1	0	0	0	1	0	1	1
GVMAG-M-3300027790-3	0	1	2	1	0	1	0	0	4	1	1	1	1	1	0	1	1	0	1	1
GVMAG-M-3300023174-104	0	1	1	0	0	1	2	0	3	1	1	1	1	1	1	0	0	1	1	0
Camelpox virus CMS AY009089 (Cavi)	0	1	1	0	1	1	1	0	3	1	1	1	1	1	0	1	1	2	0	0
Deerpox virus W-1170-84 AY841896 (Devi)	0	1	1	0	1	1	1	0	3	1	1	1	1	1	0	1	1	2	0	0
Taterapox virus strain Dahomey 1968, DQ437594 (Poab)	0	1	1	0	1	1	1	0	3	1	1	1	1	1	0	1	1	2	0	0
Yoka poxvirus strain DakArB 4268, HQ849551 (Poad)	0	1	1	0	1	1	1	0	3	1	1	1	1	1	0	1	1	2	0	0
Cotia virus SPAn232, HQ647181 (Poae)	0	1	1	0	1	1	1	0	3	1	1	1	1	0	0	1	1	2	0	0
Pigeonpox virus isolate FeP2, KJ801920 (Poah)	0	1	1	0	1	1	1	0	3	1	1	1	1	0	0	1	1	2	0	0
Penguinpox virus isolate PSan92, KJ859677 (Poai)	0	1	1	0	1	1	1	0	3	1	1	1	1	0	0	1	1	2	0	0
Raccoonpox virus, KP143769 (Poak)	0	1	1	0	1	1	1	0	3	1	1	1	1	1	0	1	1	2	0	0
Turkeypox virus strain TKPV-HU1124/2011, KP728110 (Poam)	0	1	1	0	1	1	1	0	3	1	1	1	1	0	0	1	1	3	0	0
Pteropox virus strain Australia, KU980965 (Poan)	0	1	1	0	1	1	1	0	3	1	1	1	1	1	0	1	1	2	0	0
Volepox virus strain CA, KU749311 (Poao)	0	1	1	0	1	1	1	0	3	1	1	1	1	1	0	1	1	2	0	0
Skunkpox virus strain WA, KU749310 (Poap)	0	1	1	0	1	1	1	0	3	1	1	1	1	1	0	1	1	2	0	0
BeAn 58058 virus, KY094066 (Poaq)	0	1	1	0	1	1	1	0	3	1	1	1	1	0	0	1	1	2	0	0
NY_014 poxvirus strain 2013, MF001305 (Poas)	0	1	1	0	1	1	1	0	3	1	1	1	1	1	0	1	1	1	0	0
Murmansk poxvirus strain LEIV-11411, MF001304 (Poat)	0	1	1	0	1	1	1	0	3	1	1	1	1	1	0	1	1	1	0	0
Squirrelpox virus Berlin_2015, MF503315 (Poau)	0	1	1	0	1	1	1	0	3	1	1	1	1	1	0	1	1	3	0	0
Eptesipox virus strain Washington, KY747497 (Poav)	0	1	1	0	1	1	1	0	3	1	1	1	1	0	0	1	1	2	0	0
Sea otter poxvirus strain ELK, MH427217 (Pobc)	0	1	1	0	1	1	1	0	3	1	1	1	1	0	0	1	1	3	0	0
Fowlpox virus, AF198100 (Poxg)	0	1	1	0	1	1	1	0	3	1	1	1	1	0	0	1	1	2	0	0
Camelpox virus GVMAG-M-96 from Kazakhstan, AF438165 (Poxh)	0	1	1	0	1	1	1	0	3	1	1	1	1	1	0	1	1	2	0	0
Cowpox virus strain Brighton Red, AF482758 (Poxi)	0	1	1	0	1	1	1	0	3	1	1	1	1	1	0	1	1	2	0	0
Lumpy skin disease virus NI-2490 isolate Neethling 2490, AF325528 (Poxj)	0	1	1	0	1	1	1	0	3	1	1	1	1	1	0	1	1	3	0	0
Swinepox virus isolate 17077-99, AF410153 (Poxk)	0	1	1	0	1	1	1	0	3	1	1	1	1	0	0	1	1	2	0	0
Goatpox virus Pellor, AY077835 (Poxl)	0	1	1	0	1	1	1	0	3	1	1	1	1	1	0	1	1	3	0	0
Sheeppox virus 10700-99 strain TU-V02127, AY077832 (Poxm)	0	1	1	0	1	1	1	0	3	1	1	1	1	1	0	1	1	2	0	0
Canarypox virus strain ATCC VR-111, AY318871 (Poxn)	0	1	1	0	1	1	1	0	3	1	1	1	0	0	0	1	1	3	0	0
Ectromelia virus strain Moscow, AF012825 (Poxo)	0	1	1	0	1	1	1	0	3	1	1	1	1	1	0	1	1	2	0	0
Myxoma virus strain Lausanne, AF170726 (Poxq)	0	1	1	0	1	1	1	0	3	1	1	1	1	1	0	1	1	3	0	0
Yaba monkey tumor virus, AY386371 (Poxt)	0	1	1	0	1	1	1	0	3	1	1	1	1	0	0	1	1	2	0	0
Yaba-like disease virus (YLDV), AJ293568 (Poxu)	0	1	1	0	1	1	1	0	3	1	1	1	1	0	0	1	1	2	0	0
Rabbit fibroma virus, AF170722 (Poxv)	0	1	1	0	1	1	1	0	3	1	1	1	1	1	0	1	1	3	0	0
Monkeypox virus strain Zaire-96-I-16, AF380138 (Poxw)	0	1	1	0	1	1	1	0	3	1	1	1	1	1	0	1	1	2	0	0
Variola virus DNA, X69198 (Poxx)	0	1	1	0	1	1	1	0	3	1	1	1	1	1	0	1	1	2	0	0
Vaccinia virus WR, AY243312 (Poxy)	0	1	1	0	1	1	1	0	3	1	1	1	1	1	0	1	1	2	0	0
Deerpox virus W-848-83, AY689436 (Poxz)	0	1	1	0	1	1	1	0	3	1	1	1	1	1	0	1	1	2	0	0
Raccoonpox virus NC027213 (Racv)	0	1	1	0	1	1	1	0	3	1	1	1	1	1	0	1	1	2	0	0
Taterapox virus NC008291 (Tavi)	0	1	1	0	1	1	1	0	3	1	1	1	1	1	0	1	1	2	0	0
Yoka poxvirus NC015960 (Yoka)	0	1	1	0	1	1	1	0	3	1	1	1	1	1	0	1	1	2	0	0
Flamingopox virus FGPVKD09, MF678796 (Poaz)	0	1	1	0	1	1	0	0	3	1	1	1	1	0	0	1	1	2	0	0
GVMAG-S-1041346-124	0	1	1	1	1	1	0	0	2	1	1	1	1	1	1	0	0	0	0	0
GVMAG-M-3300023184-184	0	1	1	1	0	1	3	1	1	1	1	1	1	1	0	0	1	0	1	1
GVMAG-S-1015567-472	0	1	0	0	0	2	0	1	1	1	1	1	0	0	0	0	0	0	0	0
GVMAG-S-1097288-23	0	1	2	1	0	1	1	0	0	1	1	1	1	1	1	0	0	1	1	0
GVMAG-S-1063923-109	0	1	1	0	0	1	1	0	0	1	1	1	1	0	0	0	0	1	0	1
GVMAG-S-1017745-107	0	1	1	1	0	2	5	0	6	0	1	1	1	0	1	0	1	0	2	1
GVMAG-S-ERX556096-11	0	1	1	0	0	0	0	0	5	0	1	1	1	0	0	1	1	0	0	0
GVMAG-M-3300021961-61	0	1	1	0	0	2	4	2	4	0	1	1	1	1	0	0	1	0	1	1
GVMAG-S-1102105-80	0	1	1	1	0	1	3	1	4	0	1	1	1	1	1	1	2	0	1	1
GVMAG-S-3300013006-147	0	1	1	0	0	1	3	1	4	0	1	1	0	1	1	0	1	0	1	1
GVMAG-S-1017244-15	0	1	1	0	0	2	2	0	4	0	1	1	1	1	1	0	0	0	1	0
GVMAG-M-3300010334-8	0	1	1	1	1	1	2	0	4	0	1	1	1	0	1	1	1	0	1	0
GVMAG-M-3300023184-17	0	1	1	0	0	1	1	1	4	0	1	1	1	1	1	0	1	0	0	1
GVMAG-S-1101161-94	0	1	1	1	0	0	1	0	4	0	1	1	0	0	0	0	0	0	0	1
GVMAG-M-3300013006-35	0	1	1	0	0	0	1	0	4	0	1	1	0	0	1	0	1	0	1	1
GVMAG-S-3300010158-109	0	1	1	1	0	1	0	0	4	0	1	1	1	1	1	1	1	0	1	0
GVMAG-S-3300013014-136	0	1	1	1	0	1	0	0	4	0	1	1	1	1	1	0	0	0	1	0
GVMAG-M-3300009159-18	0	1	1	1	0	1	3	0	3	0	1	1	1	1	1	0	1	0	1	1
GVMAG-M-3300025897-42	0	1	2	1	0	1	3	1	3	0	1	1	1	0	0	0	1	0	0	1
GVMAG-S-1102238-66	0	1	1	1	0	1	3	1	3	0	1	1	1	1	1	0	1	0	1	1
GVMAG-S-3300010158-90	0	1	0	0	0	0	3	0	3	0	1	1	1	1	0	0	1	0	0	0
GVMAG-M-3300021075-36	0	1	0	0	0	2	2	1	3	0	1	1	1	0	0	0	1	0	0	0
GVMAG-M-3300005517-19	0	1	1	1	0	1	2	1	3	0	1	1	0	1	1	0	1	0	1	1
GVMAG-M-3300021185-39	0	1	1	0	0	1	2	1	3	0	1	1	0	1	1	1	1	0	0	1
GVMAG-M-3300023184-194	0	1	1	0	0	1	2	1	3	0	1	1	0	0	1	0	1	0	0	0
GVMAG-S-3300010312-35	0	1	0	0	0	1	2	1	3	0	1	1	0	0	1	0	1	0	1	1
GVMAG-M-3300023179-112	0	1	1	0	0	0	2	0	3	0	1	1	1	0	1	0	1	0	0	1
GVMAG-S-3300007345-62	0	1	3	1	0	2	1	0	3	0	1	1	1	1	1	0	0	0	0	0
GVMAG-M-3300009068-25	0	1	1	0	0	1	1	0	3	0	1	1	1	0	0	0	1	0	1	1
GVMAG-S-1035231-58	0	1	1	0	0	1	1	0	3	0	1	1	1	0	0	0	1	0	1	1
GVMAG-M-3300014204-23	0	1	1	1	0	1	0	0	3	0	1	1	1	1	0	1	0	0	1	0
GVMAG-S-3300013286-51	0	1	0	0	0	1	0	0	3	0	1	1	1	0	0	0	1	0	1	1
GVMAG-M-3300021371-30	0	1	1	0	0	2	3	1	2	0	1	1	1	0	0	0	1	0	1	1
GVMAG-M-3300009151-44	0	1	1	1	0	1	3	1	2	0	1	1	1	1	0	0	1	0	1	0
GVMAG-M-3300009182-46	0	1	1	1	0	1	3	1	2	0	1	1	1	1	1	0	2	0	1	1
GVMAG-M-3300018426-17	0	1	1	1	0	1	3	1	2	0	1	1	0	1	0	0	1	0	1	1
GVMAG-M-3300021389-22	0	1	1	1	0	1	3	1	2	0	1	1	0	1	0	0	1	0	1	1
GVMAG-M-3300023179-51	0	1	1	1	0	1	3	1	2	0	1	1	0	0	1	0	1	0	1	1
GVMAG-M-3300023179-63	0	1	1	1	0	1	3	1	2	0	1	1	0	0	1	0	1	0	0	0
GVMAG-M-3300023210-19	0	1	1	1	0	1	3	1	2	0	1	1	1	1	0	0	1	0	1	1
GVMAG-M-3300024299-4	0	1	1	1	0	1	3	1	2	0	1	1	1	1	0	0	1	0	1	1
GVMAG-M-3300002447-5	0	1	1	0	0	1	3	0	2	0	1	1	1	0	1	0	0	0	1	1
GVMAG-M-3300023174-1	0	1	1	0	0	1	3	1	2	0	1	1	1	1	0	0	1	0	1	1
GVMAG-M-3300013004-29	0	1	1	0	0	0	3	1	2	0	1	1	1	1	0	0	1	0	0	1
GVMAG-M-3300023174-198	0	1	1	0	0	0	3	0	2	0	1	1	1	1	1	0	0	0	0	1
GVMAG-M-3300023184-35	0	1	1	2	0	2	2	1	2	0	1	1	1	1	1	0	1	0	1	1
GVMAG-M-3300024261-25	0	1	1	1	0	1	2	1	2	0	1	1	0	1	1	0	1	0	1	1
GVMAG-S-1101182-81	0	1	1	1	0	1	2	1	2	0	1	1	1	1	0	0	1	0	0	1
GVMAG-S-1101178-127	0	1	1	0	0	1	2	0	2	0	1	1	1	0	0	0	2	0	1	1
GVMAG-M-3300009684-34	0	1	1	2	0	0	2	1	2	0	1	1	1	1	0	0	0	0	1	1
GVMAG-S-3300010354-241	0	1	1	0	0	0	2	1	2	0	1	1	0	1	0	0	2	0	0	1
GVMAG-M-3300023184-53	0	1	2	0	1	1	1	1	2	0	1	1	1	0	0	0	4	0	2	1
GVMAG-S-1016722-178	0	1	2	0	1	1	1	0	2	0	1	1	1	0	0	0	0	0	0	2
GVMAG-S-3300005662-70	0	1	0	0	1	1	1	0	2	0	1	1	1	0	1	0	0	0	0	0
GVMAG-M-3300024185-6	0	1	1	1	0	1	1	1	2	0	1	1	0	1	0	0	1	0	1	0
GVMAG-M-3300027752-12	0	1	1	1	0	1	1	1	2	0	1	1	1	1	0	0	1	0	1	0
GVMAG-S-1035112-41	0	1	1	1	0	1	1	1	2	0	1	1	1	2	1	0	0	0	1	1
GVMAG-M-3300003413-11	0	1	1	0	0	1	1	1	2	0	1	1	0	0	1	0	1	0	0	1
GVMAG-M-3300004097-33	0	1	1	0	0	1	1	1	2	0	1	1	1	0	0	0	1	0	0	2
GVMAG-M-3300017989-16	0	1	0	0	0	1	1	1	2	0	1	1	1	0	0	0	1	0	1	1
GVMAG-S-3300013131-216	0	1	1	0	0	1	1	0	2	0	1	1	0	0	0	0	1	0	0	1
GVMAG-M-3300021133-3	0	1	0	1	1	0	1	0	2	0	1	1	1	0	0	0	0	0	0	0
GVMAG-S-1102113-118	0	1	1	0	1	1	0	1	2	0	1	1	1	1	0	0	3	0	1	1
GVMAG-S-ERX555961-36	0	1	0	1	0	1	0	0	2	0	1	1	0	0	0	0	1	0	1	0
GVMAG-M-3300009164-40	0	1	0	0	0	1	0	0	2	0	1	1	0	0	0	0	0	0	1	1
GVMAG-M-3300023174-47	0	1	0	0	0	1	0	0	2	0	1	1	0	0	0	0	0	0	1	1
GVMAG-M-3300020185-4	0	1	1	1	0	1	3	1	1	0	1	1	1	1	1	0	2	0	1	1
GVMAG-M-3300023179-166	0	1	1	0	0	1	3	1	1	0	1	1	1	0	0	0	1	0	1	0
GVMAG-S-1035082-44	0	1	4	0	0	1	3	1	1	0	1	1	1	0	1	0	1	0	0	1
GVMAG-S-3300010368-75	0	1	2	1	0	0	3	1	1	0	1	1	0	0	0	0	1	0	1	1
GVMAG-M-3300027971-25	0	1	1	0	0	0	3	0	1	0	1	1	2	0	1	0	1	0	1	1
GVMAG-M-3300024261-26	0	1	0	1	0	1	2	1	1	0	1	1	1	0	0	0	1	0	1	1
GVMAG-M-3300006165-1	0	1	1	0	0	1	2	1	1	0	1	1	1	0	1	0	1	0	1	1
GVMAG-M-3300009151-7	0	1	1	0	0	1	2	0	1	0	1	1	0	1	0	0	0	0	1	0
GVMAG-M-3300023176-9	0	1	1	0	0	1	2	1	1	0	1	1	0	1	0	0	1	0	1	1
GVMAG-S-1016713-170	0	1	1	0	0	1	2	0	1	0	1	1	0	0	1	0	0	0	1	0
GVMAG-S-ERX555951-64	0	1	2	0	0	1	2	1	1	0	1	1	1	0	1	0	1	0	0	1
GVMAG-M-3300023179-159	0	1	2	2	0	1	1	0	1	0	1	1	0	1	2	0	0	0	0	1
GVMAG-M-3300027720-8	0	1	0	1	0	1	1	0	1	0	1	1	1	0	0	0	0	0	1	0
GVMAG-M-3300018048-10	0	1	0	0	0	1	1	1	1	0	1	1	1	1	1	0	1	0	0	1
GVMAG-M-3300024311-12	0	1	1	0	0	1	1	0	1	0	1	1	1	0	0	0	0	0	0	0
GVMAG-S-ERX556068-66	0	1	0	0	0	1	1	1	1	0	1	1	1	0	1	0	1	0	0	0
GVMAG-S-1016719-169	0	1	0	0	1	0	1	0	1	0	1	1	1	0	0	0	1	0	0	1
GVMAG-M-3300025894-55	0	1	1	1	0	0	1	0	1	0	1	1	1	0	0	0	1	0	1	1
GVMAG-M-3300002447-3	0	1	1	0	0	0	1	0	1	0	1	1	1	1	0	0	0	0	0	0
GVMAG-M-3300009149-7	0	1	1	0	0	0	1	1	1	0	1	1	1	0	1	0	1	0	0	1
GVMAG-M-3300021389-5	0	1	1	0	0	0	1	0	1	0	1	1	1	1	1	0	1	0	0	0
GVMAG-M-3300024252-9	0	1	1	0	0	0	1	0	1	0	1	1	1	0	1	0	1	0	1	1
GVMAG-S-1101166-93	0	1	2	0	0	0	1	0	1	0	1	1	1	0	0	0	0	0	0	0
GVMAG-M-3300020561-2	0	1	1	0	0	1	0	0	1	0	1	1	1	0	1	0	1	0	0	1
GVMAG-S-1024967-63	0	1	1	0	0	1	0	0	1	0	1	1	1	0	0	0	1	1	0	0
GVMAG-S-1045060-49	0	1	1	0	0	1	0	1	1	0	1	1	1	1	0	0	3	0	1	1
GVMAG-S-1017244-22	0	1	1	1	0	0	0	0	1	0	1	1	0	0	1	0	1	0	1	0
GVMAG-M-3300018080-32	0	1	1	0	0	0	0	0	1	0	1	1	1	0	0	0	1	0	0	0
GVMAG-M-3300027747-54	0	1	1	1	0	0	2	1	0	0	1	1	1	0	0	0	1	0	0	0
GVMAG-S-1101178-101	0	1	0	0	0	1	1	0	0	0	1	1	0	0	0	0	0	0	0	0
GVMAG-M-3300014493-2	0	1	1	0	0	0	1	0	0	0	1	1	1	1	1	0	1	0	0	0
Heterosigma akashiwo virus 01, NC_038553 (Heak)	0	1	1	0	0	1	0	0	0	0	1	1	1	1	0	0	2	0	1	1
GVMAG-S-1101165-129	0	1	1	1	0	0	0	0	0	0	1	1	2	0	1	0	0	0	0	0
GVMAG-S-1096103-95	0	1	1	1	0	1	0	1	7	1	0	1	1	1	1	1	2	1	1	1
GVMAG-S-1041355-83	0	1	1	1	0	1	1	0	3	1	0	1	1	1	0	0	1	0	1	0
GVMAG-S-1025707-429	0	1	1	0	0	1	1	0	2	1	0	1	1	1	1	0	1	0	1	0
GVMAG-S-1101162-85	0	1	3	2	0	1	1	1	4	0	0	1	1	0	0	0	1	0	0	1
GVMAG-M-3300017963-53	0	1	0	1	0	1	0	1	4	0	0	1	1	1	1	0	1	0	1	0
GVMAG-S-3300013006-182	0	1	1	0	0	1	2	1	3	0	0	1	0	1	0	0	1	0	0	1
GVMAG-S-1103007-57	0	1	1	0	0	1	3	0	2	0	0	1	1	0	0	0	1	0	0	0
GVMAG-M-3300027797-17	0	1	1	0	0	1	2	1	2	0	0	1	1	0	1	0	0	0	0	0
GVMAG-S-1035285-31	0	1	1	0	0	1	2	0	2	0	0	1	1	0	0	0	1	0	1	1
GVMAG-M-3300005662-48	0	1	2	1	0	1	1	1	2	0	0	1	1	0	0	0	1	0	0	0
GVMAG-M-3300018868-9	0	1	1	0	0	1	1	1	2	0	0	1	1	1	0	0	1	0	1	1
GVMAG-S-3300002186-34	0	1	0	1	0	1	0	0	2	0	0	1	0	0	0	1	0	0	0	1
GVMAG-M-3300018420-30	0	1	2	0	0	1	0	1	2	0	0	1	1	1	0	0	1	0	0	0
GVMAG-S-1035106-53	0	1	1	0	0	0	3	0	1	0	0	1	0	0	0	0	0	0	0	1
GVMAG-S-1102107-116	0	1	1	0	0	1	1	0	1	0	0	1	1	0	0	0	1	0	1	1
GVMAG-M-3300007345-2	0	1	2	0	0	0	4	0	4	0	7	0	1	2	1	0	1	0	1	2
GVMAG-M-3300017776-4	0	1	3	2	0	0	1	0	2	0	7	0	0	0	0	0	0	0	0	2
Acanthamoeba castellanii medusavirus, AP018495 (Medus)	0	1	2	0	0	1	0	0	1	1	3	0	1	0	0	0	0	0	0	1
GVMAG-S-3300002702-22	0	1	2	0	0	0	0	1	5	0	2	0	1	1	1	0	2	0	1	2
GVMAG-S-3300005662-166	0	1	0	0	0	1	2	0	4	0	2	0	1	0	1	0	0	0	1	1
GVMAG-M-3300025617-32	0	1	1	1	0	2	1	1	4	0	2	0	0	1	1	0	1	0	1	1
GVMAG-M-3300009076-8	0	1	2	1	0	1	2	0	3	0	2	0	1	0	1	0	0	0	1	1
GVMAG-S-1102993-41	0	1	1	1	0	0	2	0	3	0	2	0	1	0	0	0	1	0	0	1
GVMAG-M-3300025830-31	0	1	1	1	0	1	1	1	3	0	2	0	1	1	0	0	1	0	1	0
GVMAG-S-3300007722-169	0	1	0	0	0	0	0	1	3	0	2	0	1	0	0	0	1	1	0	1
GVMAG-S-1004280-25	0	1	1	0	1	1	1	0	2	0	2	0	1	1	0	0	3	0	2	1
Orpheovirus IHUMI-LCC2 NC_036594 (Orph)	0	1	1	0	0	1	1	1	2	5	1	0	1	1	1	1	1	0	1	1
GVMAG-M-3300025880-56	0	1	1	0	0	1	1	0	7	2	1	0	1	1	0	1	1	1	1	0
Invertebrate iridescent virus 6 NC003038 (Inr1)	0	1	1	1	0	1	1	0	3	2	1	0	1	2	1	0	1	1	1	0
Cherax quadricarinatus iridovirus CQIV-CN01 MF197913 (Chqi)	0	1	1	1	1	1	1	0	3	1	1	0	1	2	1	0	0	1	1	0
Nile crocodilepox virus, DQ356948 (Poaa)	0	1	1	1	1	1	1	0	3	1	1	0	1	0	0	1	1	1	0	0
Pseudocowpox virus strain VR634, GQ329670 (Poac)	0	1	1	0	1	1	1	0	3	1	1	0	1	1	0	1	1	2	0	0
Parapoxvirus red deer/HL953 strain HL953, KM502564 (Poaj)	0	1	1	0	1	1	1	0	3	1	1	0	1	1	0	1	1	1	0	0
Seal parapoxvirus isolate AFK76s1, KY382358 (Poar)	0	1	1	0	1	1	1	0	3	1	1	0	1	1	0	1	1	2	0	0
Orf virus strain OV-SA00, AY386264 (Poxs)	0	1	1	0	1	1	1	0	3	1	1	0	1	1	0	1	1	2	0	0
A. vulgare iridescent virus 31 NC024451 (Arvu)	0	1	2	1	0	1	1	0	3	1	1	0	1	2	2	0	0	1	1	1
Squirrel poxvirus strain Red squirrel UK, HE601899 (Poaf)	0	1	1	0	1	1	0	0	3	1	1	0	1	0	0	1	1	1	0	0
Molluscum contagiosum virus subtype 1, U60315 (Poxp)	0	1	1	0	1	1	0	0	3	1	1	0	1	1	0	1	1	2	0	0
Bovine papular stomatitis virus strain BV-AR02, AY386265 (Poxr)	0	1	1	0	1	1	0	0	3	1	1	0	1	1	0	1	1	1	0	0
Namao virus, MG745875 (Nama)	0	1	0	0	1	1	2	2	2	1	1	0	1	1	0	2	1	1	1	1
GVMAG-M-3300025644-21	0	1	1	0	0	2	1	0	2	1	1	0	1	0	0	0	1	0	1	2
Anopheles minimus irodovirus isolate AMIV, NC_023848 (Anmi)	0	1	2	1	0	1	1	0	2	1	1	0	1	1	1	0	0	1	1	0
Invertebrate iridovirus 22 NC021901 (Inr2)	0	1	1	1	0	1	1	0	2	1	1	0	1	1	1	0	0	1	1	0
Invertebrate iridovirus 25 NC023613 (Inr4)	0	1	1	1	0	1	1	0	2	1	1	0	1	1	1	0	0	1	1	0
Invertebrate iridovirus 30 NC023611 (Inr5)	0	1	1	1	0	1	1	0	2	1	1	0	1	1	1	0	0	1	1	0
Wiseana iridescent virus NC015790 (Wiir)	0	1	1	1	0	1	1	0	2	1	1	0	1	1	1	0	0	1	1	0
Chinese giant salamander iridovirus CGSIV-HN1104 KF512820 (Chgi)	0	1	1	0	0	1	1	0	2	1	1	0	1	1	1	0	0	1	0	0
Diadromus pulchellus ascovirus 4a NC_011335 (Diad)	0	1	3	0	0	1	1	0	2	1	1	0	1	0	1	0	0	1	1	0
GVMAG-M-3300005613-23	0	1	1	0	0	1	1	0	2	1	1	0	1	1	0	0	1	0	1	0
GVMAG-M-3300017788-25	0	1	1	0	0	1	1	1	2	1	1	0	0	0	1	0	2	0	1	1
GVMAG-M-3300025626-8	0	1	2	0	0	1	1	0	2	1	1	0	1	0	0	0	2	0	1	1
GVMAG-S-1041349-163	0	1	1	0	0	1	1	0	2	1	1	0	1	2	0	1	1	1	1	0
Ranavirus maximus isolate SMA15001, NC_030842 (Rama)	0	1	1	0	0	1	1	0	2	1	1	0	1	1	1	0	0	1	0	0
GVMAG-M-3300017989-29	0	1	1	0	0	1	2	0	1	1	1	0	1	0	0	0	0	1	0	0
Heliothis virescens ascovirus 3f LD135790 KJ755191 (Asc2)	0	1	2	0	0	1	1	0	1	1	1	0	1	1	1	0	0	1	1	0
Heliothis virescens ascovirus 3g JX491653 (Asc3)	0	1	2	0	0	1	1	0	1	1	1	0	1	1	1	0	0	1	1	0
Heliothis virescens ascovirus 3e NC009233 (Asc5)	0	1	1	0	0	1	1	0	1	1	1	0	1	1	1	0	0	1	1	0
GVMAG-S-1092409-41	0	1	1	0	0	1	1	0	1	1	1	0	0	0	0	0	1	0	0	1
Scale drop disease virus isolate C4575, NC_027778 (Scad)	0	1	1	0	0	1	1	0	1	1	1	0	1	1	1	0	2	1	0	0
Spodoptera frugiperda ascovirus 1a NC_008361 (Spod)	0	1	1	0	0	1	1	0	1	1	1	0	1	1	1	0	0	1	1	0
Trichoplusia ni ascovirus 6b KY434117 (Trin)	0	1	1	0	0	1	1	0	1	1	1	0	1	1	2	0	0	1	1	0
GVMAG-S-3300000136-22	0	1	0	0	0	2	0	0	0	1	1	0	1	0	0	0	2	1	0	0
GVMAG-M-3300021960-18	0	1	2	2	0	1	1	0	6	0	1	0	0	1	1	0	0	0	0	0
GVMAG-M-3300009182-16	0	1	1	1	0	2	6	2	5	0	1	0	2	1	1	0	2	0	0	1
GVMAG-S-1035225-37	0	1	0	0	0	1	0	0	5	0	1	0	0	0	0	0	1	0	1	1
GVMAG-M-3300000115-2	0	1	1	1	0	1	3	1	4	0	1	0	0	0	1	0	2	0	0	1
GVMAG-S-1039698-54	0	1	1	0	0	1	3	1	4	0	1	0	1	1	1	0	2	0	1	1
GVMAG-S-1102993-45	0	1	1	1	0	1	2	1	4	0	1	0	1	0	1	0	2	0	1	1
GVMAG-S-3300012000-104	0	1	1	0	0	1	2	0	4	0	1	0	1	0	0	0	1	0	1	1
GVMAG-M-3300009161-25	0	1	1	0	0	0	2	1	4	0	1	0	1	0	0	0	1	0	1	1
GVMAG-M-3300010368-17	0	1	1	0	1	1	1	1	4	0	1	0	1	1	1	0	1	0	1	1
GVMAG-M-3300009182-82	0	1	1	0	0	1	1	0	4	0	1	0	1	0	0	0	1	0	1	1
GVMAG-S-403983-43	0	1	1	0	0	0	1	0	4	0	1	0	1	0	0	0	0	0	0	0
GVMAG-M-3300027793-10	0	1	1	0	0	1	0	1	4	0	1	0	1	1	1	1	1	0	1	1
GVMAG-M-3300009183-5	0	1	1	1	0	1	3	1	3	0	1	0	1	0	0	0	1	0	1	0
GVMAG-M-3300020563-2	0	1	0	0	0	1	3	1	3	0	1	0	1	0	2	0	1	0	1	0
GVMAG-S-1017397-24	0	1	1	0	0	1	3	0	3	0	1	0	0	1	1	0	1	0	1	1
GVMAG-S-3300000929-49	0	1	2	0	0	1	3	0	3	0	1	0	1	0	1	0	2	0	1	1
GVMAG-M-3300009181-16	0	1	2	0	0	0	3	1	3	0	1	0	1	0	1	0	1	0	0	1
GVMAG-S-3300005662-190	0	1	1	0	0	0	3	1	3	0	1	0	1	1	0	0	1	0	1	0
GVMAG-M-3300025727-44	0	1	1	1	0	1	2	0	3	0	1	0	1	1	1	0	0	0	0	1
GVMAG-M-3300027833-22	0	1	1	1	0	1	2	1	3	0	1	0	1	1	1	0	1	0	0	1
GVMAG-S-ERX556045-64	0	1	1	1	0	1	2	1	3	0	1	0	1	1	1	0	1	0	0	1
GVMAG-M-3300020165-3	0	1	1	0	0	1	2	1	3	0	1	0	1	0	1	0	3	0	1	1
Mollivirus sibericum p1084t NC027867 (Mosi)	0	1	1	0	0	1	2	0	3	0	1	0	1	1	0	0	1	0	0	0
GVMAG-M-3300021959-33	0	1	1	0	0	2	1	0	3	0	1	0	1	1	0	0	1	0	0	2
GVMAG-M-3300023179-119	0	1	0	0	0	1	1	0	3	0	1	0	1	1	1	0	0	0	0	0
GVMAG-S-3300013014-199	0	1	1	0	0	1	1	0	3	0	1	0	0	0	0	0	0	0	1	1
GVMAG-S-1101166-118	0	1	1	0	0	0	1	0	3	0	1	0	1	0	0	0	1	0	0	1
GVMAG-M-3300009436-29	0	1	1	0	1	1	0	1	3	0	1	0	1	1	1	1	1	0	1	1
GVMAG-M-3300000128-11	0	1	0	0	0	1	0	0	3	0	1	0	1	1	1	0	0	0	0	0
GVMAG-S-3300012000-52	0	1	1	0	0	1	0	0	3	0	1	0	1	1	0	0	0	1	1	0
GVMAG-M-3300009512-5	0	1	3	0	1	0	0	0	3	0	1	0	1	0	0	0	4	0	1	1
GVMAG-M-3300009426-8	0	1	1	1	0	1	3	1	2	0	1	0	0	0	0	0	1	0	0	1
GVMAG-M-3300009434-15	0	1	2	1	0	1	3	1	2	0	1	0	0	1	0	1	1	0	1	0
GVMAG-M-3300021961-22	0	1	1	1	0	1	3	0	2	0	1	0	0	0	0	0	0	0	1	1
GVMAG-M-3300007522-11	0	1	0	0	0	1	3	2	2	0	1	0	1	1	0	0	1	0	1	1
GVMAG-M-3300020185-59	0	1	1	0	0	1	3	1	2	0	1	0	0	0	1	0	2	0	0	1
GVMAG-M-3300024252-29	0	1	1	0	0	1	3	0	2	0	1	0	1	1	1	0	1	0	1	1
GVMAG-S-1016713-134	0	1	1	0	0	1	3	1	2	0	1	0	1	1	1	0	2	0	0	1
GVMAG-S-1041346-180	0	1	0	0	0	1	3	0	2	0	1	0	1	1	1	0	1	0	0	1
GVMAG-S-ERX556106-38	0	1	1	0	0	1	3	0	2	0	1	0	1	1	1	0	2	0	1	1
GVMAG-M-3300009183-18	0	1	2	0	0	0	3	0	2	0	1	0	1	0	1	0	1	0	0	1
GVMAG-S-3300010368-72	0	1	1	0	0	0	3	1	2	0	1	0	0	1	0	0	1	0	1	1
GVMAG-M-3300018876-24	0	1	1	1	0	1	2	1	2	0	1	0	1	0	1	0	1	0	1	1
GVMAG-S-3300000929-19	0	1	0	1	0	1	2	0	2	0	1	0	0	1	0	0	0	0	0	0
GVMAG-M-3300000517-4	0	1	1	0	0	1	2	1	2	0	1	0	0	0	1	0	1	0	1	1
GVMAG-S-1074258-81	0	1	0	0	0	1	2	0	2	0	1	0	1	0	0	0	3	0	0	0
GVMAG-S-1103017-68	0	1	1	0	0	1	2	0	2	0	1	0	1	0	0	0	0	0	0	0
GVMAG-S-ERX556009-51	0	1	0	0	0	1	2	1	2	0	1	0	2	0	0	0	1	0	0	1
GVMAG-M-3300009786-46	0	1	1	0	0	0	2	0	2	0	1	0	1	1	1	0	0	0	1	1
GVMAG-M-3300021957-23	0	1	1	0	0	0	2	1	2	0	1	0	1	0	0	0	1	0	1	0
GVMAG-S-1016713-150	0	1	1	0	0	0	2	1	2	0	1	0	1	1	1	0	3	0	0	1
GVMAG-M-3300017788-49	0	1	3	0	0	2	1	1	2	0	1	0	1	0	1	0	1	0	1	1
GVMAG-S-3300013130-158	0	1	1	0	0	2	1	1	2	0	1	0	0	0	1	0	2	0	0	1
GVMAG-M-3300025622-31	0	1	0	2	1	1	1	0	2	0	1	0	1	0	0	0	1	0	1	0
GVMAG-M-3300027791-30	0	1	2	0	1	1	1	0	2	0	1	0	1	1	0	0	4	0	2	1
GVMAG-S-3300002466-195	0	1	2	0	1	1	1	0	2	0	1	0	1	1	0	0	4	0	2	1
GVMAG-M-3300017986-28	0	1	1	1	0	1	1	1	2	0	1	0	1	1	1	0	1	0	0	1
GVMAG-M-3300023109-32	0	1	2	1	0	1	1	0	2	0	1	0	0	0	1	0	1	0	0	0
GVMAG-M-3300023184-36	0	1	2	1	0	1	1	1	2	0	1	0	1	0	2	0	1	0	1	1
GVMAG-M-3300025654-17	0	1	1	1	0	1	1	0	2	0	1	0	1	1	1	0	0	0	0	0
GVMAG-S-1016704-142	0	1	0	1	0	1	1	0	2	0	1	0	1	1	1	0	0	0	1	0
Ectocarpus siliculosus virus 1 NC002687 (Ecsi)	0	1	2	0	0	1	1	0	2	0	1	0	1	0	0	0	0	0	0	1
E. huxleyi virus 86 NC007346 (Em27)	0	1	1	0	0	1	1	0	2	0	1	0	1	1	0	1	2	0	1	0
GVMAG-M-3300009181-41	0	1	0	0	0	1	1	0	2	0	1	0	1	0	0	0	1	0	1	1
GVMAG-M-3300009185-10	0	1	1	0	0	1	1	1	2	0	1	0	1	1	1	0	1	0	0	1
GVMAG-M-3300021137-6	0	1	1	0	0	1	1	0	2	0	1	0	0	0	0	0	1	0	1	0
GVMAG-S-1016713-165	0	1	2	0	0	1	1	0	2	0	1	0	1	0	0	0	1	0	0	1
GVMAG-S-1035145-175	0	1	0	0	0	1	1	0	2	0	1	0	0	0	0	0	0	0	0	1
GVMAG-S-3300009084-278	0	1	1	0	0	1	1	0	2	0	1	0	1	1	0	0	0	0	0	1
GVMAG-S-ERX555997-44	0	1	1	0	0	1	1	1	2	0	1	0	0	1	1	0	1	0	1	0
GVMAG-S-ERX555997-49	0	1	1	0	0	1	1	1	2	0	1	0	1	0	1	0	1	0	0	0
GVMAG-M-3300017956-15	0	1	1	2	0	0	1	0	2	0	1	0	1	0	0	0	0	0	1	1
GVMAG-M-3300017989-35	0	1	1	0	0	0	1	0	2	0	1	0	1	0	1	0	0	0	0	1
GVMAG-S-1026894-77	0	1	0	0	0	0	1	1	2	0	1	0	1	0	1	0	1	0	1	1
GVMAG-M-3300013127-28	0	1	1	0	0	1	0	0	2	0	1	0	1	0	1	0	0	0	0	1
GVMAG-M-3300023179-80	0	1	2	0	0	1	0	0	2	0	1	0	1	0	1	0	0	0	0	0
GVMAG-S-1101176-114	0	1	0	0	0	1	0	0	2	0	1	0	0	0	0	0	0	0	1	0
GVMAG-M-3300018414-5	0	1	2	0	0	0	0	1	2	0	1	0	0	0	1	0	3	0	1	0
GVMAG-M-3300027770-17	0	1	0	0	0	0	0	0	2	0	1	0	1	0	0	0	1	0	1	1
GVMAG-S-1102107-84	0	1	1	1	0	1	3	1	1	0	1	0	1	1	0	0	1	0	1	0
GVMAG-M-3300021074-12	0	1	1	0	0	1	3	1	1	0	1	0	0	0	0	0	0	0	0	1
GVMAG-M-3300020182-33	0	1	2	0	0	0	3	0	1	0	1	0	1	1	0	0	2	0	0	0
GVMAG-M-3300012920-24	0	1	1	1	0	1	2	1	1	0	1	0	1	1	0	0	1	0	0	1
GVMAG-M-3300024294-14	0	1	1	1	0	1	2	2	1	0	1	0	1	1	0	0	2	0	1	0
GVMAG-M-3300027708-30	0	1	1	1	0	1	2	0	1	0	1	0	1	0	0	0	1	0	0	1
GVMAG-S-1091229-186	0	1	0	0	0	1	2	0	1	0	1	0	0	0	0	0	0	0	1	1
GVMAG-S-ERX555943-23	0	1	1	0	0	1	2	0	1	0	1	0	0	0	3	1	1	0	0	0
GVMAG-M-3300009495-27	0	1	1	0	1	1	1	0	1	0	1	0	1	1	1	0	1	0	1	1
GVMAG-M-3300021961-64	0	1	1	0	1	1	1	1	1	0	1	0	0	1	1	0	1	0	1	1
GVMAG-S-3300002154-22	0	1	1	0	1	1	1	0	1	0	1	0	1	0	0	0	2	0	1	0
GVMAG-S-ERX556068-53	0	1	0	0	1	1	1	1	1	0	1	0	0	1	0	0	1	0	0	0
GVMAG-M-3300021964-16	0	1	2	1	0	1	1	0	1	0	1	0	1	1	1	0	0	0	1	0
GVMAG-M-3300024294-5	0	1	1	1	0	1	1	1	1	0	1	0	1	0	0	0	1	0	0	1
GVMAG-M-3300027734-21	0	1	1	1	0	1	1	1	1	0	1	0	1	0	1	0	1	0	0	1
E. huxleyi virus 201 JF974311 (Em25)	0	1	2	0	0	1	1	0	1	0	1	0	1	1	0	1	2	0	1	0
E. huxleyi virus 208 JF974318 (Em26)	0	1	2	0	0	1	1	0	1	0	1	0	1	1	0	1	2	0	1	0
GVMAG-M-3300007547-5	0	1	3	0	0	1	1	0	1	0	1	0	0	0	1	0	1	0	1	1
GVMAG-M-3300009436-41	0	1	1	0	0	1	1	1	1	0	1	0	1	1	1	0	2	0	1	0
GVMAG-M-3300017956-10	0	1	1	0	0	1	1	1	1	0	1	0	0	0	1	0	1	0	1	1
GVMAG-S-1016704-121	0	1	2	0	0	1	1	0	1	0	1	0	1	0	0	1	2	0	1	0
GVMAG-S-1091797-24	0	1	1	0	0	1	1	1	1	0	1	0	1	1	0	0	1	0	0	0
GVMAG-S-ERX556098-98	0	1	0	0	0	1	1	1	1	0	1	0	1	0	0	0	1	0	1	0
GVMAG-S-1102994-63	0	1	1	0	1	0	1	1	1	0	1	0	0	0	1	0	1	0	0	1
GVMAG-S-403985-54	0	1	0	1	0	0	1	1	1	0	1	0	1	1	0	0	0	0	1	0
GVMAG-S-3300000115-103	0	1	1	0	0	0	1	0	1	0	1	0	0	1	1	0	0	0	0	0
GVMAG-S-3300005662-251	0	1	0	0	0	0	1	0	1	0	1	0	1	0	0	0	0	0	1	0
GVMAG-S-1101166-60	0	1	1	0	0	2	0	0	1	0	1	0	0	1	0	0	0	0	0	0
GVMAG-S-1035088-118	0	1	1	0	1	1	0	0	1	0	1	0	0	0	1	0	1	0	1	0
GVMAG-M-3300013133-40	0	1	1	0	0	1	0	0	1	0	1	0	1	0	1	0	0	0	1	0
GVMAG-M-3300021473-15	0	1	1	0	0	1	0	0	1	0	1	0	1	1	0	0	3	0	1	1
GVMAG-M-3300024510-1	0	1	2	0	0	1	0	0	1	0	1	0	1	0	0	0	2	0	0	1
GVMAG-S-1026894-105	0	1	1	0	0	1	0	0	1	0	1	0	0	0	0	0	0	0	0	0
GVMAG-S-1091232-186	0	1	2	0	0	1	0	1	1	0	1	0	0	1	1	0	1	0	0	0
GVMAG-S-1101180-76	0	1	0	0	0	1	0	0	1	0	1	0	0	0	0	0	0	0	0	0
GVMAG-S-1035106-56	0	1	1	0	0	0	0	0	1	0	1	0	0	0	0	0	0	0	0	0
GVMAG-S-3300002926-12	0	1	0	0	0	0	0	0	1	0	1	0	1	0	0	0	1	0	0	0
GVMAG-M-3300009705-27	0	1	1	1	0	1	2	0	0	0	1	0	0	0	1	0	0	0	1	1
GVMAG-S-3300010299-45	0	1	2	0	0	1	2	1	0	0	1	0	0	0	0	0	1	0	1	0
[truncated: 280 more rows]
