# Supplementary material for: Giant virus diversity and host interactions through global metagenomics
Source: Nature. 2020 Jan 22;578(7795):432–6. doi: 10.1038/s41586-020-1957-x (PMC7162819; doi:10.1038/s41586-020-1957-x)
Supplement: Supplementary file 7 — Completeness and contamination estimates based on copy numbers 20 conserved Nucleocytoplasmic Virus Orthologous Genes (NCVOGs) compared to the superclade average. [file 41586_2020_1957_MOESM7_ESM.xlsx]

## Sheet: SI_table_4
genome_id	class	lineage	superclade	completeness NCVOGs20 [5%]	singlecopy NCVOGs20	contamination factor NCVOGs20	unique_NCVOGs20	unique_NCVOGs16	totalcount_NCVOGs16	duplicationsfactor_NCVOGs16	completeness	contamination	quality_combined
GVMAG-M-3300010151-7	GVMAG	MGVSL3	SC0	99.6037	84.6154	1.09869	13	9	10	1.11111	high	low	high
GVMAG-M-3300017989-5	GVMAG	MGVSL9	SC0	107.266	100	0	14	10	10	1	high	low	high
GVMAG-S-1102993-45	GVMAG	MGVSL8	SC0	99.6037	76.9231	1.64804	13	10	12	1.2	high	medium	medium
Adoxophyes honmai enomopoxvirus 'L', HF679131 (Poxb)	Isolate	Poxviruses	SC0	91.9419	91.6667	0.595126	12	9	9	1	high	low	high
Amsacta moorei entomopoxvirus, AF250284 (Poxe)	Isolate	Poxviruses	SC0	84.2801	90.9091	0.649228	11	9	9	1	medium	low	medium
Anomala cuprea entomopoxvirus DNA, AP013055 (Poag)	Isolate	Poxviruses	SC0	84.2801	90.9091	0.649228	11	8	8	1	medium	low	medium
BeAn 58058 virus, KY094066 (Poaq)	Isolate	Poxviruses	SC0	99.6037	84.6154	1.09869	13	10	11	1.1	high	low	high
Bovine papular stomatitis virus strain BV-AR02, AY386265 (Poxr)	Isolate	Poxviruses	SC0	91.9419	91.6667	0.595126	12	9	9	1	high	low	high
Camelpox virus CMS AY009089 (Cavi)	Isolate	Poxviruses	SC0	107.266	85.7143	1.02022	14	11	12	1.09091	high	low	high
Camelpox virus GVMAG-M-96 from Kazakhstan, AF438165 (Poxh)	Isolate	Poxviruses	SC0	107.266	85.7143	1.02022	14	11	12	1.09091	high	low	high
Canarypox virus strain ATCC VR-111, AY318871 (Poxn)	Isolate	Poxviruses	SC0	91.9419	83.3333	1.19025	12	9	11	1.22222	high	low	high
Choristoneura biennis entomopoxvirus 'L', HF679132 (Poxa)	Isolate	Poxviruses	SC0	91.9419	75	1.78538	12	9	10	1.11111	high	medium	medium
Choristoneura rosaceana entomopoxvirus 'L', HF679133 (Poxd)	Isolate	Poxviruses	SC0	91.9419	75	1.78538	12	9	10	1.11111	high	medium	medium
Cotia virus SPAn232, HQ647181 (Poae)	Isolate	Poxviruses	SC0	99.6037	84.6154	1.09869	13	10	11	1.1	high	low	high
Cowpox virus strain Brighton Red, AF482758 (Poxi)	Isolate	Poxviruses	SC0	107.266	85.7143	1.02022	14	11	12	1.09091	high	low	high
Deerpox virus W-1170-84 AY841896 (Devi)	Isolate	Poxviruses	SC0	107.266	85.7143	1.02022	14	11	12	1.09091	high	low	high
Deerpox virus W-848-83, AY689436 (Poxz)	Isolate	Poxviruses	SC0	107.266	85.7143	1.02022	14	11	12	1.09091	high	low	high
Ectromelia virus strain Moscow, AF012825 (Poxo)	Isolate	Poxviruses	SC0	107.266	85.7143	1.02022	14	11	12	1.09091	high	low	high
Eptesipox virus strain Washington, KY747497 (Poav)	Isolate	Poxviruses	SC0	99.6037	84.6154	1.09869	13	10	11	1.1	high	low	high
Flamingopox virus FGPVKD09, MF678796 (Poaz)	Isolate	Poxviruses	SC0	91.9419	83.3333	1.19025	12	9	10	1.11111	high	low	high
Fowlpox virus, AF198100 (Poxg)	Isolate	Poxviruses	SC0	99.6037	84.6154	1.09869	13	10	11	1.1	high	low	high
Goatpox virus Pellor, AY077835 (Poxl)	Isolate	Poxviruses	SC0	107.266	85.7143	1.02022	14	11	13	1.18182	high	low	high
Lumpy skin disease virus NI-2490 isolate Neethling 2490, AF325528 (Poxj)	Isolate	Poxviruses	SC0	107.266	85.7143	1.02022	14	11	13	1.18182	high	low	high
Melanoplus sanguinipes entomopoxvirus, AF063866 (Poxf)	Isolate	Poxviruses	SC0	91.9419	91.6667	0.595126	12	9	9	1	high	low	high
Molluscum contagiosum virus subtype 1, U60315 (Poxp)	Isolate	Poxviruses	SC0	91.9419	83.3333	1.19025	12	9	10	1.11111	high	low	high
Monkeypox virus strain Zaire-96-I-16, AF380138 (Poxw)	Isolate	Poxviruses	SC0	107.266	85.7143	1.02022	14	11	12	1.09091	high	low	high
Murmansk poxvirus strain LEIV-11411, MF001304 (Poat)	Isolate	Poxviruses	SC0	107.266	92.8571	0.510108	14	11	11	1	high	low	high
Mythimna separata entomopoxvirus 'L', HF679134 (Poxc)	Isolate	Poxviruses	SC0	91.9419	83.3333	1.19025	12	9	11	1.22222	high	low	high
Myxoma virus strain Lausanne, AF170726 (Poxq)	Isolate	Poxviruses	SC0	107.266	85.7143	1.02022	14	11	13	1.18182	high	low	high
Nile crocodilepox virus, DQ356948 (Poaa)	Isolate	Poxviruses	SC0	99.6037	92.3077	0.549347	13	10	10	1	high	low	high
NY_014 poxvirus strain 2013, MF001305 (Poas)	Isolate	Poxviruses	SC0	107.266	92.8571	0.510108	14	11	11	1	high	low	high
Orf virus strain OV-SA00, AY386264 (Poxs)	Isolate	Poxviruses	SC0	99.6037	84.6154	1.09869	13	10	11	1.1	high	low	high
Parapoxvirus red deer/HL953 strain HL953, KM502564 (Poaj)	Isolate	Poxviruses	SC0	99.6037	92.3077	0.549347	13	10	10	1	high	low	high
Penguinpox virus isolate PSan92, KJ859677 (Poai)	Isolate	Poxviruses	SC0	99.6037	84.6154	1.09869	13	10	11	1.1	high	low	high
Pigeonpox virus isolate FeP2, KJ801920 (Poah)	Isolate	Poxviruses	SC0	99.6037	84.6154	1.09869	13	10	11	1.1	high	low	high
Pseudocowpox virus strain VR634, GQ329670 (Poac)	Isolate	Poxviruses	SC0	99.6037	84.6154	1.09869	13	10	11	1.1	high	low	high
Pteropox virus strain Australia, KU980965 (Poan)	Isolate	Poxviruses	SC0	107.266	85.7143	1.02022	14	11	12	1.09091	high	low	high
Rabbit fibroma virus, AF170722 (Poxv)	Isolate	Poxviruses	SC0	107.266	85.7143	1.02022	14	11	13	1.18182	high	low	high
Raccoonpox virus NC027213 (Racv)	Isolate	Poxviruses	SC0	107.266	85.7143	1.02022	14	11	12	1.09091	high	low	high
Raccoonpox virus, KP143769 (Poak)	Isolate	Poxviruses	SC0	107.266	85.7143	1.02022	14	11	12	1.09091	high	low	high
Salmon gill poxvirus, KT159937 (Poal)	Isolate	Poxviruses	SC0	30.6473	75	1.78538	4	2	2	1	low	medium	low
Sea otter poxvirus strain ELK, MH427217 (Pobc)	Isolate	Poxviruses	SC0	99.6037	84.6154	1.09869	13	10	12	1.2	high	low	high
Seal parapoxvirus isolate AFK76s1, KY382358 (Poar)	Isolate	Poxviruses	SC0	99.6037	84.6154	1.09869	13	10	11	1.1	high	low	high
Sheeppox virus 10700-99 strain TU-V02127, AY077832 (Poxm)	Isolate	Poxviruses	SC0	107.266	85.7143	1.02022	14	11	12	1.09091	high	low	high
Skunkpox virus strain WA, KU749310 (Poap)	Isolate	Poxviruses	SC0	107.266	85.7143	1.02022	14	11	12	1.09091	high	low	high
Squirrel poxvirus strain Red squirrel UK, HE601899 (Poaf)	Isolate	Poxviruses	SC0	84.2801	90.9091	0.649228	11	8	8	1	medium	low	medium
Squirrelpox virus Berlin_2015, MF503315 (Poau)	Isolate	Poxviruses	SC0	107.266	85.7143	1.02022	14	11	13	1.18182	high	low	high
Swinepox virus isolate 17077-99, AF410153 (Poxk)	Isolate	Poxviruses	SC0	99.6037	84.6154	1.09869	13	10	11	1.1	high	low	high
Taterapox virus NC008291 (Tavi)	Isolate	Poxviruses	SC0	107.266	85.7143	1.02022	14	11	12	1.09091	high	low	high
Taterapox virus strain Dahomey 1968, DQ437594 (Poab)	Isolate	Poxviruses	SC0	107.266	85.7143	1.02022	14	11	12	1.09091	high	low	high
Turkeypox virus strain TKPV-HU1124/2011, KP728110 (Poam)	Isolate	Poxviruses	SC0	99.6037	84.6154	1.09869	13	10	12	1.2	high	low	high
Vaccinia virus WR, AY243312 (Poxy)	Isolate	Poxviruses	SC0	107.266	85.7143	1.02022	14	11	12	1.09091	high	low	high
Variola virus DNA, X69198 (Poxx)	Isolate	Poxviruses	SC0	107.266	85.7143	1.02022	14	11	12	1.09091	high	low	high
Volepox virus strain CA, KU749311 (Poao)	Isolate	Poxviruses	SC0	107.266	85.7143	1.02022	14	11	12	1.09091	high	low	high
Yaba monkey tumor virus, AY386371 (Poxt)	Isolate	Poxviruses	SC0	99.6037	84.6154	1.09869	13	10	11	1.1	high	low	high
Yaba-like disease virus (YLDV), AJ293568 (Poxu)	Isolate	Poxviruses	SC0	99.6037	84.6154	1.09869	13	10	11	1.1	high	low	high
Yoka poxvirus NC015960 (Yoka)	Isolate	Poxviruses	SC0	107.266	85.7143	1.02022	14	11	12	1.09091	high	low	high
Yoka poxvirus strain DakArB 4268, HQ849551 (Poad)	Isolate	Poxviruses	SC0	107.266	85.7143	1.02022	14	11	12	1.09091	high	low	high
GVMAG-M-3300000574-23	GVMAG	Asfarviruses	SC1	69.0846	87.5	0.991438	8	6	6	1	medium	low	medium
GVMAG-M-3300005662-3	GVMAG	MGVL5	SC1	94.9914	45.4545	4.32628	11	8	13	1.625	high	high	low
GVMAG-M-3300009068-46	GVMAG	MGVL4	SC1	94.9914	81.8182	1.44209	11	8	8	1	high	medium	medium
GVMAG-M-3300009436-29	GVMAG	MGVSL2	SC1	120.898	92.8571	0.566536	14	11	11	1	high	low	high
GVMAG-M-3300010160-26	GVMAG	MGVL2	SC1	94.9914	100	0	11	7	7	1	high	low	high
GVMAG-M-3300010396-37	GVMAG	MGVL3	SC1	77.7202	77.7778	1.76256	9	7	8	1.14286	medium	medium	medium
GVMAG-M-3300010397-1	GVMAG	MGVL6	SC1	60.4491	85.7143	1.13307	7	4	4	1	medium	low	medium
GVMAG-M-3300013005-64	GVMAG	MGVL5	SC1	103.627	83.3333	1.32192	12	9	10	1.11111	high	medium	medium
GVMAG-M-3300013133-40	GVMAG	MGVL6	SC1	69.0846	100	0	8	5	5	1	medium	low	medium
GVMAG-M-3300014204-43	GVMAG	MGVL7	SC1	103.627	91.6667	0.660959	12	8	9	1.125	high	low	high
GVMAG-M-3300014204-45	GVMAG	MGVL7	SC1	103.627	91.6667	0.660959	12	8	8	1	high	low	high
GVMAG-M-3300014205-55	GVMAG	MGVL7	SC1	69.0846	100	0	8	5	5	1	medium	low	medium
GVMAG-M-3300017989-35	GVMAG	MGVL3	SC1	69.0846	87.5	0.991438	8	5	5	1	medium	low	medium
GVMAG-M-3300018416-36	GVMAG	MGVL5	SC1	86.3558	80	1.5863	10	7	9	1.28571	medium	medium	medium
GVMAG-M-3300020542-1	GVMAG	MGVL5	SC1	86.3558	70	2.37945	10	8	10	1.25	medium	high	low
GVMAG-M-3300022309-7	GVMAG	MGVL5	SC1	77.7202	77.7778	1.76256	9	6	6	1	medium	medium	medium
GVMAG-M-3300022916-57	GVMAG	Asfarviruses	SC1	94.9914	81.8182	1.44209	11	8	8	1	high	medium	medium
GVMAG-M-3300023174-150	GVMAG	MGVL4	SC1	94.9914	90.9091	0.721046	11	8	8	1	high	low	medium
GVMAG-M-3300023174-161	GVMAG	MGVL4	SC1	120.898	85.7143	1.13307	14	10	10	1	high	low	high
GVMAG-M-3300023174-165	GVMAG	MGVL2	SC1	94.9914	90.9091	0.721046	11	7	7	1	high	low	high
GVMAG-M-3300023184-110	GVMAG	Asfarviruses	SC1	120.898	100	0	14	10	10	1	high	low	high
GVMAG-M-3300023184-186	GVMAG	Asfarviruses	SC1	120.898	85.7143	1.13307	14	10	11	1.1	high	low	high
GVMAG-M-3300024062-1	GVMAG	MGVL5	SC1	86.3558	70	2.37945	10	7	8	1.14286	medium	high	low
GVMAG-M-3300024336-7	GVMAG	MGVSL1	SC1	120.898	92.8571	0.566536	14	10	10	1	high	low	high
GVMAG-M-3300026197-8	GVMAG	MGVL1	SC1	60.4491	85.7143	1.13307	7	5	6	1.2	medium	low	medium
GVMAG-M-3300027707-33	GVMAG	Asfarviruses	SC1	94.9914	90.9091	0.721046	11	7	7	1	high	low	high
GVMAG-M-3300027793-10	GVMAG	MGVL3	SC1	112.263	92.3077	0.610116	13	10	10	1	high	low	high
GVMAG-M-3300027833-19	GVMAG	Asfarviruses	SC1	86.3558	90	0.793151	10	9	9	1	medium	low	medium
GVMAG-S-1017379-11	GVMAG	Asfarviruses	SC1	69.0846	87.5	0.991438	8	5	5	1	medium	low	medium
GVMAG-S-1035124-107	GVMAG	MGVL5	SC1	86.3558	80	1.5863	10	7	8	1.14286	medium	medium	medium
GVMAG-S-1092398-48	GVMAG	MGVL1	SC1	34.5423	100	0	4	2	2	1	low	low	low
GVMAG-S-1092944-30	GVMAG	MGVL7	SC1	112.263	92.3077	0.610116	13	9	9	1	high	low	high
GVMAG-S-3300002466-141	GVMAG	MGVL3	SC1	120.898	85.7143	1.13307	14	11	11	1	high	low	high
GVMAG-S-3300009702-144	GVMAG	MGVL4	SC1	138.169	75	1.98288	16	12	13	1.08333	high	medium	medium
GVMAG-S-3300010160-169	GVMAG	MGVL4	SC1	112.263	76.9231	1.83035	13	10	12	1.2	high	medium	medium
GVMAG-S-3300010316-51	GVMAG	Asfarviruses	SC1	86.3558	90	0.793151	10	6	6	1	medium	low	medium
GVMAG-S-ERX556000-70	GVMAG	MGVL1	SC1	51.8135	100	0	6	4	4	1	medium	low	medium
African swine fever virus BA71V NC001659 (Af22)	Isolate	Asfarviruses	SC1	120.898	92.8571	0.566536	14	10	10	1	high	low	high
African swine fever virus Georgia 20071 FR682468 (Afsw)	Isolate	Asfarviruses	SC1	120.898	92.8571	0.566536	14	10	10	1	high	low	high
African swine fever virus Malawi LIL 201 AY261361 (Af23)	Isolate	Asfarviruses	SC1	120.898	92.8571	0.566536	14	10	10	1	high	low	high
Faustovirus D3 KU556803 (Fau1)	Isolate	Faustoviruses	SC1	120.898	92.8571	0.566536	14	10	10	1	high	low	high
Faustovirus D5A KU702950 (Fau2)	Isolate	Faustoviruses	SC1	120.898	92.8571	0.566536	14	10	10	1	high	low	high
Faustovirus D5B KU702949 (Fau3)	Isolate	Faustoviruses	SC1	120.898	85.7143	1.13307	14	10	10	1	high	low	high
Faustovirus D6 KU702951 (Fau4)	Isolate	Faustoviruses	SC1	120.898	85.7143	1.13307	14	10	10	1	high	low	high
Faustovirus E12 KJ614390 (Fau5)	Isolate	Faustoviruses	SC1	120.898	92.8571	0.566536	14	10	10	1	high	low	high
Faustovirus E23 KU702952 (Fau6)	Isolate	Faustoviruses	SC1	120.898	92.8571	0.566536	14	10	10	1	high	low	high
Faustovirus E24 KU702948 (Fe24)	Isolate	Faustoviruses	SC1	120.898	92.8571	0.566536	14	10	10	1	high	low	high
Faustovirus LC9 CZDJ02000001 (Flc9)	Isolate	Faustoviruses	SC1	120.898	92.8571	0.566536	14	10	10	1	high	low	high
Kaumoebavirus isolate Sc (Kaum)	Isolate	Kaumoebaviruses	SC1	129.534	80	1.5863	15	11	12	1.09091	high	medium	medium
Pacmanvirus A23 (Pacm)	Isolate	Pacmanviruses	SC1	138.169	87.5	0.991438	16	12	13	1.08333	high	low	high
GVMAG-M-3300000115-19	GVMAG	MGVL63	SC10	76.6807	77.7778	0.751919	9	6	6	1	medium	low	medium
GVMAG-M-3300000115-5	GVMAG	MGVL68	SC10	76.6807	66.6667	1.12788	9	6	8	1.33333	medium	low	medium
GVMAG-M-3300000116-5	GVMAG	MGVL67	SC10	93.7209	63.6364	1.23041	11	8	11	1.375	high	medium	medium
GVMAG-M-3300000117-10	GVMAG	MGVL62	SC10	102.241	83.3333	0.563939	12	8	8	1	high	low	high
GVMAG-M-3300001346-3	GVMAG	MGVL64	SC10	93.7209	72.7273	0.922809	11	8	9	1.125	high	low	medium
GVMAG-M-3300001347-22	GVMAG	MGVL68	SC10	136.321	68.75	1.05739	16	13	16	1.23077	high	low	low
GVMAG-M-3300001348-19	GVMAG	MGVL65	SC10	76.6807	77.7778	0.751919	9	6	6	1	medium	low	medium
GVMAG-M-3300001348-40	GVMAG	MGVL65	SC10	119.281	35.7143	2.17519	14	11	18	1.63636	high	high	low
GVMAG-M-3300001348-41	GVMAG	MGVL65	SC10	127.801	60	1.35345	15	12	15	1.25	high	medium	medium
GVMAG-M-3300001348-7	GVMAG	MGVL67	SC10	136.321	68.75	1.05739	16	13	16	1.23077	high	low	high
GVMAG-M-3300001349-30	GVMAG	MGVL65	SC10	119.281	14.2857	2.90026	14	11	22	2	high	high	low
GVMAG-M-3300001351-8	GVMAG	MGVL68	SC10	119.281	71.4286	0.966752	14	11	13	1.18182	high	low	high
GVMAG-M-3300001352-24	GVMAG	MGVL67	SC10	110.761	92.3077	0.26028	13	10	10	1	high	low	medium
GVMAG-M-3300001352-32	GVMAG	MGVL63	SC10	119.281	71.4286	0.966752	14	10	15	1.5	high	low	medium
GVMAG-M-3300001352-44	GVMAG	MGVL65	SC10	93.7209	90.9091	0.307603	11	8	9	1.125	high	low	medium
GVMAG-M-3300001352-47	GVMAG	MGVL58	SC10	119.281	57.1429	1.45013	14	11	16	1.45455	high	medium	medium
GVMAG-M-3300001589-11	GVMAG	MGVL67	SC10	93.7209	81.8182	0.615206	11	8	9	1.125	high	low	medium
GVMAG-M-3300001589-9	GVMAG	MGVL67	SC10	110.761	53.8462	1.56168	13	10	16	1.6	high	medium	low
GVMAG-M-3300002154-3	GVMAG	Tetraselmisviruses	SC10	85.2008	80	0.676727	10	8	9	1.125	medium	low	medium
GVMAG-M-3300002186-2	GVMAG	MGVL62	SC10	76.6807	77.7778	0.751919	9	7	9	1.28571	medium	low	medium
GVMAG-M-3300002404-2	GVMAG	MGVL61	SC10	68.1606	62.5	1.26886	8	5	6	1.2	medium	medium	medium
GVMAG-M-3300003410-18	GVMAG	MGVL60	SC10	102.241	66.6667	1.12788	12	8	9	1.125	high	low	medium
GVMAG-M-3300004240-13	GVMAG	Tetraselmisviruses	SC10	85.2008	80	0.676727	10	7	9	1.28571	medium	low	medium
GVMAG-M-3300004807-10	GVMAG	MGVL63	SC10	85.2008	60	1.35345	10	8	10	1.25	medium	medium	medium
GVMAG-M-3300005517-3	GVMAG	Tetraselmisviruses	SC10	76.6807	77.7778	0.751919	9	6	6	1	medium	low	medium
GVMAG-M-3300005528-18	GVMAG	MGVL63	SC10	153.361	27.7778	2.44374	18	14	32	2.28571	high	high	low
GVMAG-M-3300005613-25	GVMAG	MGVL58	SC10	110.761	61.5385	1.3014	13	9	14	1.55556	high	medium	low
GVMAG-M-3300005613-29	GVMAG	MGVL58	SC10	119.281	64.2857	1.20844	14	11	19	1.72727	high	medium	low
GVMAG-M-3300005613-33	GVMAG	MGVL58	SC10	85.2008	40	2.03018	10	7	12	1.71429	medium	high	low
GVMAG-M-3300005613-38	GVMAG	MGVL58	SC10	119.281	64.2857	1.20844	14	10	15	1.5	high	medium	medium
GVMAG-M-3300005613-41	GVMAG	MGVL58	SC10	136.321	43.75	1.90329	16	12	30	2.5	high	medium	medium
GVMAG-M-3300005613-42	GVMAG	MGVL58	SC10	59.6406	71.4286	0.966752	7	4	5	1.25	medium	low	medium
GVMAG-M-3300005613-49	GVMAG	MGVL58	SC10	144.841	52.9412	1.5923	17	13	22	1.69231	high	medium	medium
GVMAG-M-3300005613-55	GVMAG	MGVL58	SC10	119.281	64.2857	1.20844	14	11	14	1.27273	high	medium	medium
GVMAG-M-3300005613-6	GVMAG	MGVL58	SC10	127.801	60	1.35345	15	11	18	1.63636	high	medium	medium
GVMAG-M-3300005662-19	GVMAG	MGVL61	SC10	85.2008	50	1.69182	10	6	9	1.5	medium	medium	medium
GVMAG-M-3300005955-1	GVMAG	MGVL58	SC10	119.281	57.1429	1.45013	14	11	16	1.45455	high	medium	medium
GVMAG-M-3300006190-14	GVMAG	MGVL62	SC10	110.761	92.3077	0.26028	13	10	10	1	high	low	high
GVMAG-M-3300007236-6	GVMAG	MGVL62	SC10	93.7209	72.7273	0.922809	11	8	8	1	high	low	high
GVMAG-M-3300008012-16	GVMAG	MGVL66	SC10	119.281	57.1429	1.45013	14	11	15	1.36364	high	medium	medium
GVMAG-M-3300008012-32	GVMAG	Tetraselmisviruses	SC10	102.241	91.6667	0.281969	12	10	12	1.2	high	low	high
GVMAG-M-3300009001-5	GVMAG	MGVL59	SC10	85.2008	70	1.01509	10	7	10	1.42857	medium	low	low
GVMAG-M-3300009051-3	GVMAG	MGVL62	SC10	110.761	69.2308	1.04112	13	9	11	1.22222	high	low	medium
GVMAG-M-3300009077-7	GVMAG	MGVL67	SC10	102.241	91.6667	0.281969	12	9	9	1	high	low	high
GVMAG-M-3300009151-35	GVMAG	MGVL61	SC10	76.6807	88.8889	0.375959	9	5	5	1	medium	low	medium
GVMAG-M-3300009155-74	GVMAG	MGVL61	SC10	102.241	58.3333	1.40985	12	8	11	1.375	high	medium	low
GVMAG-M-3300009155-85	GVMAG	MGVL61	SC10	76.6807	44.4444	1.8798	9	6	8	1.33333	medium	medium	medium
GVMAG-M-3300009161-11	GVMAG	MGVL58	SC10	136.321	43.75	1.90329	16	12	25	2.08333	high	medium	low
GVMAG-M-3300009161-14	GVMAG	MGVL58	SC10	85.2008	40	2.03018	10	6	10	1.66667	medium	high	low
GVMAG-M-3300009161-52	GVMAG	MGVL63	SC10	127.801	73.3333	0.902302	15	11	15	1.36364	high	low	high
GVMAG-M-3300009163-40	GVMAG	MGVL68	SC10	127.801	40	2.03018	15	12	23	1.91667	high	high	low
GVMAG-M-3300009163-51	GVMAG	MGVL68	SC10	102.241	58.3333	1.40985	12	9	17	1.88889	high	medium	low
GVMAG-M-3300009164-67	GVMAG	MGVL62	SC10	85.2008	90	0.338363	10	7	9	1.28571	medium	low	medium
GVMAG-M-3300009181-24	GVMAG	MGVL63	SC10	76.6807	66.6667	1.12788	9	5	6	1.2	medium	low	medium
GVMAG-M-3300009182-17	GVMAG	MGVL58	SC10	136.321	68.75	1.05739	16	12	19	1.58333	high	low	medium
GVMAG-M-3300009182-30	GVMAG	Aureococcusviruses	SC10	76.6807	44.4444	1.8798	9	6	11	1.83333	medium	medium	medium
GVMAG-M-3300009193-33	GVMAG	MGVL60	SC10	110.761	69.2308	1.04112	13	9	9	1	high	low	medium
GVMAG-M-3300009420-33	GVMAG	Tetraselmisviruses	SC10	68.1606	87.5	0.422954	8	6	7	1.16667	medium	low	low
GVMAG-M-3300009422-16	GVMAG	MGVL68	SC10	136.321	68.75	1.05739	16	13	16	1.23077	high	low	high
GVMAG-M-3300009434-22	GVMAG	MGVL66	SC10	110.761	84.6154	0.520559	13	10	11	1.1	high	low	medium
GVMAG-M-3300009443-8	GVMAG	MGVL66	SC10	119.281	92.8571	0.241688	14	11	11	1	high	low	high
GVMAG-M-3300009443-9	GVMAG	MGVL58	SC10	119.281	78.5714	0.725064	14	11	15	1.36364	high	low	low
GVMAG-M-3300009495-27	GVMAG	MGVL66	SC10	110.761	100	0	13	10	10	1	high	low	medium
GVMAG-M-3300009529-9	GVMAG	MGVL67	SC10	119.281	64.2857	1.20844	14	11	23	2.09091	high	medium	low
GVMAG-M-3300009706-33	GVMAG	MGVL68	SC10	102.241	66.6667	1.12788	12	10	12	1.2	high	low	medium
GVMAG-M-3300009706-42	GVMAG	MGVL65	SC10	85.2008	90	0.338363	10	9	9	1	medium	low	medium
GVMAG-M-3300009785-4	GVMAG	MGVL66	SC10	93.7209	81.8182	0.615206	11	8	8	1	high	low	high
GVMAG-M-3300009786-2	GVMAG	MGVL66	SC10	76.6807	33.3333	2.25576	9	7	12	1.71429	medium	high	low
GVMAG-M-3300010158-15	GVMAG	MGVL61	SC10	110.761	53.8462	1.56168	13	9	12	1.33333	high	medium	medium
GVMAG-M-3300010158-8	GVMAG	MGVL58	SC10	127.801	60	1.35345	15	11	15	1.36364	high	medium	low
GVMAG-M-3300010299-5	GVMAG	MGVL67	SC10	93.7209	81.8182	0.615206	11	8	8	1	high	low	medium
GVMAG-M-3300010299-8	GVMAG	MGVL62	SC10	110.761	53.8462	1.56168	13	9	12	1.33333	high	medium	low
GVMAG-M-3300010300-1	GVMAG	Tetraselmisviruses	SC10	51.1205	83.3333	0.563939	6	4	6	1.5	medium	low	low
GVMAG-M-3300010354-11	GVMAG	Tetraselmisviruses	SC10	102.241	75	0.845908	12	9	10	1.11111	high	low	high
GVMAG-M-3300010354-26	GVMAG	MGVL62	SC10	93.7209	72.7273	0.922809	11	9	10	1.11111	high	low	high
GVMAG-M-3300010354-31	GVMAG	MGVL62	SC10	102.241	83.3333	0.563939	12	8	9	1.125	high	low	high
GVMAG-M-3300010354-74	GVMAG	MGVL62	SC10	68.1606	12.5	2.96068	8	6	11	1.83333	medium	high	low
GVMAG-M-3300010368-17	GVMAG	MGVL66	SC10	119.281	92.8571	0.241688	14	11	11	1	high	low	high
GVMAG-M-3300010368-29	GVMAG	MGVL63	SC10	76.6807	55.5556	1.50384	9	8	11	1.375	medium	medium	medium
GVMAG-M-3300010370-10	GVMAG	MGVL62	SC10	85.2008	40	2.03018	10	6	12	2	medium	high	low
GVMAG-M-3300010370-19	GVMAG	MGVL62	SC10	119.281	85.7143	0.483376	14	10	10	1	high	low	high
GVMAG-M-3300010370-26	GVMAG	MGVL62	SC10	93.7209	81.8182	0.615206	11	7	8	1.14286	high	low	medium
GVMAG-M-3300010370-5	GVMAG	MGVL62	SC10	93.7209	90.9091	0.307603	11	9	9	1	high	low	high
GVMAG-M-3300011013-19	GVMAG	MGVL58	SC10	127.801	73.3333	0.902302	15	11	14	1.27273	high	low	high
GVMAG-M-3300012920-30	GVMAG	MGVL64	SC10	119.281	85.7143	0.483376	14	11	11	1	high	low	medium
GVMAG-M-3300012928-17	GVMAG	Aureococcusviruses	SC10	85.2008	50	1.69182	10	7	10	1.42857	medium	medium	medium
GVMAG-M-3300012936-4	GVMAG	Tetraselmisviruses	SC10	119.281	50	1.69182	14	11	17	1.54545	high	medium	medium
GVMAG-M-3300012952-13	GVMAG	MGVL63	SC10	119.281	78.5714	0.725064	14	11	13	1.18182	high	low	high
GVMAG-M-3300013004-26	GVMAG	MGVL68	SC10	127.801	53.3333	1.57903	15	12	19	1.58333	high	medium	low
GVMAG-M-3300013004-38	GVMAG	MGVL62	SC10	110.761	84.6154	0.520559	13	9	9	1	high	low	high
GVMAG-M-3300013004-50	GVMAG	MGVL68	SC10	127.801	53.3333	1.57903	15	12	18	1.5	high	medium	medium
GVMAG-M-3300013093-48	GVMAG	MGVL59	SC10	110.761	69.2308	1.04112	13	10	13	1.3	high	low	high
GVMAG-M-3300013094-45	GVMAG	MGVL59	SC10	76.6807	66.6667	1.12788	9	6	7	1.16667	medium	low	medium
GVMAG-M-3300013127-31	GVMAG	MGVL58	SC10	68.1606	62.5	1.26886	8	5	5	1	medium	medium	low
GVMAG-M-3300013129-28	GVMAG	MGVL58	SC10	93.7209	63.6364	1.23041	11	8	11	1.375	high	medium	low
GVMAG-M-3300013131-35	GVMAG	MGVL61	SC10	85.2008	60	1.35345	10	7	9	1.28571	medium	medium	medium
GVMAG-M-3300013131-73	GVMAG	MGVL61	SC10	102.241	41.6667	1.97379	12	8	15	1.875	high	medium	medium
GVMAG-M-3300013131-79	GVMAG	MGVL61	SC10	59.6406	85.7143	0.483376	7	4	4	1	medium	low	medium
GVMAG-M-3300013132-26	GVMAG	MGVL63	SC10	127.801	66.6667	1.12788	15	11	17	1.54545	high	low	low
GVMAG-M-3300013132-4	GVMAG	MGVL61	SC10	51.1205	66.6667	1.12788	6	3	3	1	medium	low	low
GVMAG-M-3300013133-39	GVMAG	MGVL58	SC10	136.321	37.5	2.11477	16	12	25	2.08333	high	high	low
GVMAG-M-3300017697-11	GVMAG	MGVL65	SC10	119.281	85.7143	0.483376	14	11	11	1	high	low	high
GVMAG-M-3300017763-4	GVMAG	Aureococcusviruses	SC10	93.7209	81.8182	0.615206	11	9	10	1.11111	high	low	medium
GVMAG-M-3300017765-1	GVMAG	Tetraselmisviruses	SC10	93.7209	72.7273	0.922809	11	8	9	1.125	high	low	high
GVMAG-M-3300017783-11	GVMAG	MGVL65	SC10	76.6807	44.4444	1.8798	9	6	9	1.5	medium	medium	medium
GVMAG-M-3300017788-50	GVMAG	MGVL62	SC10	110.761	76.9231	0.780839	13	9	10	1.11111	high	low	high
GVMAG-M-3300017824-10	GVMAG	MGVL65	SC10	110.761	76.9231	0.780839	13	10	10	1	high	low	medium
GVMAG-M-3300017824-14	GVMAG	MGVL62	SC10	110.761	76.9231	0.780839	13	9	10	1.11111	high	low	high
GVMAG-M-3300017952-11	GVMAG	Tetraselmisviruses	SC10	93.7209	81.8182	0.615206	11	8	8	1	high	low	high
GVMAG-M-3300017956-15	GVMAG	Tetraselmisviruses	SC10	76.6807	77.7778	0.751919	9	6	7	1.16667	medium	low	medium
GVMAG-M-3300017956-25	GVMAG	MGVL62	SC10	127.801	73.3333	0.902302	15	11	12	1.09091	high	low	medium
GVMAG-M-3300017963-10	GVMAG	MGVL58	SC10	127.801	80	0.676727	15	11	15	1.36364	high	low	high
GVMAG-M-3300017963-43	GVMAG	MGVL58	SC10	119.281	50	1.69182	14	10	14	1.4	high	medium	medium
GVMAG-M-3300017967-22	GVMAG	Tetraselmisviruses	SC10	68.1606	87.5	0.422954	8	5	5	1	medium	low	medium
GVMAG-M-3300017971-33	GVMAG	MGVL58	SC10	119.281	50	1.69182	14	10	17	1.7	high	medium	low
GVMAG-M-3300018041-22	GVMAG	MGVL62	SC10	119.281	50	1.69182	14	10	16	1.6	high	medium	low
GVMAG-M-3300018416-26	GVMAG	Tetraselmisviruses	SC10	110.761	69.2308	1.04112	13	10	13	1.3	high	low	high
GVMAG-M-3300018428-35	GVMAG	MGVL66	SC10	110.761	100	0	13	11	11	1	high	low	high
GVMAG-M-3300018428-42	GVMAG	MGVL62	SC10	93.7209	72.7273	0.922809	11	7	9	1.28571	high	low	high
GVMAG-M-3300020051-27	GVMAG	MGVL62	SC10	85.2008	80	0.676727	10	6	6	1	medium	low	medium
GVMAG-M-3300020165-16	GVMAG	MGVL67	SC10	119.281	71.4286	0.966752	14	11	13	1.18182	high	low	high
GVMAG-M-3300020165-35	GVMAG	MGVL58	SC10	119.281	57.1429	1.45013	14	10	15	1.5	high	medium	medium
GVMAG-M-3300020165-62	GVMAG	MGVL67	SC10	127.801	80	0.676727	15	12	13	1.08333	high	low	medium
GVMAG-M-3300020182-10	GVMAG	MGVL65	SC10	110.761	61.5385	1.3014	13	10	15	1.5	high	medium	medium
GVMAG-M-3300020182-21	GVMAG	MGVL63	SC10	85.2008	80	0.676727	10	6	8	1.33333	medium	low	low
GVMAG-M-3300020182-26	GVMAG	MGVL68	SC10	127.801	66.6667	1.12788	15	12	15	1.25	high	low	high
GVMAG-M-3300020185-10	GVMAG	MGVL67	SC10	102.241	83.3333	0.563939	12	9	9	1	high	low	medium
GVMAG-M-3300020185-13	GVMAG	MGVL67	SC10	93.7209	45.4545	1.84562	11	9	14	1.55556	high	medium	low
GVMAG-M-3300020185-3	GVMAG	MGVL67	SC10	119.281	64.2857	1.20844	14	11	14	1.27273	high	medium	medium
GVMAG-M-3300020185-70	GVMAG	MGVL62	SC10	85.2008	90	0.338363	10	6	6	1	medium	low	medium
GVMAG-M-3300020187-12	GVMAG	MGVL65	SC10	93.7209	45.4545	1.84562	11	8	12	1.5	high	medium	medium
GVMAG-M-3300020187-27	GVMAG	MGVL68	SC10	144.841	58.8235	1.39326	17	13	20	1.53846	high	medium	medium
GVMAG-M-3300020187-37	GVMAG	MGVL65	SC10	119.281	78.5714	0.725064	14	11	12	1.09091	high	low	high
GVMAG-M-3300020187-86	GVMAG	MGVL66	SC10	127.801	93.3333	0.225576	15	12	12	1	high	low	high
GVMAG-M-3300020194-30	GVMAG	MGVL67	SC10	93.7209	81.8182	0.615206	11	8	8	1	high	low	medium
GVMAG-M-3300020194-44	GVMAG	MGVL63	SC10	110.761	76.9231	0.780839	13	9	10	1.11111	high	low	high
GVMAG-M-3300020554-7	GVMAG	MGVL61	SC10	93.7209	90.9091	0.307603	11	8	8	1	high	low	high
GVMAG-M-3300020561-6	GVMAG	MGVL61	SC10	68.1606	87.5	0.422954	8	5	5	1	medium	low	medium
GVMAG-M-3300020565-3	GVMAG	MGVL62	SC10	93.7209	81.8182	0.615206	11	7	7	1	high	low	high
GVMAG-M-3300020595-32	GVMAG	MGVL66	SC10	119.281	71.4286	0.966752	14	11	14	1.27273	high	low	high
GVMAG-M-3300020595-37	GVMAG	MGVL65	SC10	119.281	78.5714	0.725064	14	11	11	1	high	low	high
GVMAG-M-3300020595-7	GVMAG	MGVL67	SC10	93.7209	90.9091	0.307603	11	9	9	1	high	low	medium
GVMAG-M-3300020716-5	GVMAG	Tetraselmisviruses	SC10	76.6807	55.5556	1.50384	9	6	8	1.33333	medium	medium	medium
GVMAG-M-3300020727-4	GVMAG	MGVL61	SC10	76.6807	77.7778	0.751919	9	5	6	1.2	medium	low	medium
GVMAG-M-3300021079-23	GVMAG	MGVL62	SC10	59.6406	85.7143	0.483376	7	5	5	1	medium	low	medium
GVMAG-M-3300021133-3	GVMAG	MGVL59	SC10	68.1606	87.5	0.422954	8	6	6	1	medium	low	medium
GVMAG-M-3300021141-14	GVMAG	Tetraselmisviruses	SC10	59.6406	85.7143	0.483376	7	5	5	1	medium	low	medium
GVMAG-M-3300021142-12	GVMAG	MGVL59	SC10	93.7209	72.7273	0.922809	11	8	9	1.125	high	low	high
GVMAG-M-3300021185-22	GVMAG	MGVL65	SC10	102.241	75	0.845908	12	9	9	1	high	low	high
GVMAG-M-3300021185-27	GVMAG	MGVL66	SC10	119.281	85.7143	0.483376	14	11	11	1	high	low	high
GVMAG-M-3300021185-41	GVMAG	MGVL67	SC10	76.6807	88.8889	0.375959	9	6	6	1	medium	low	medium
GVMAG-M-3300021365-10	GVMAG	MGVL62	SC10	119.281	78.5714	0.725064	14	10	11	1.1	high	low	medium
GVMAG-M-3300021365-13	GVMAG	MGVL68	SC10	119.281	71.4286	0.966752	14	11	14	1.27273	high	low	medium
GVMAG-M-3300021378-13	GVMAG	MGVL63	SC10	127.801	53.3333	1.57903	15	12	18	1.5	high	medium	low
GVMAG-M-3300021379-1	GVMAG	MGVL60	SC10	102.241	83.3333	0.563939	12	9	9	1	high	low	high
GVMAG-M-3300021389-5	GVMAG	MGVL67	SC10	85.2008	100	0	10	7	7	1	medium	low	medium
GVMAG-M-3300021958-1	GVMAG	MGVL67	SC10	68.1606	50	1.69182	8	5	7	1.4	medium	medium	medium
GVMAG-M-3300021958-16	GVMAG	MGVL62	SC10	110.761	38.4615	2.08224	13	9	18	2	high	high	low
GVMAG-M-3300021958-21	GVMAG	MGVL60	SC10	76.6807	88.8889	0.375959	9	7	7	1	medium	low	medium
GVMAG-M-3300021958-39	GVMAG	MGVL60	SC10	102.241	41.6667	1.97379	12	8	17	2.125	high	medium	low
GVMAG-M-3300021958-5	GVMAG	MGVL67	SC10	102.241	41.6667	1.97379	12	9	14	1.55556	high	medium	low
GVMAG-M-3300021959-2	GVMAG	MGVL62	SC10	102.241	41.6667	1.97379	12	8	17	2.125	high	medium	low
GVMAG-M-3300021961-10	GVMAG	MGVL67	SC10	127.801	86.6667	0.451151	15	12	12	1	high	low	medium
GVMAG-M-3300021961-64	GVMAG	MGVL66	SC10	110.761	100	0	13	10	10	1	high	low	high
GVMAG-M-3300021962-46	GVMAG	MGVL59	SC10	110.761	69.2308	1.04112	13	10	12	1.2	high	low	high
GVMAG-M-3300021962-56	GVMAG	MGVL62	SC10	119.281	71.4286	0.966752	14	10	12	1.2	high	low	high
GVMAG-M-3300021962-60	GVMAG	MGVL62	SC10	127.801	86.6667	0.451151	15	11	11	1	high	low	high
GVMAG-M-3300021963-5	GVMAG	MGVL62	SC10	93.7209	81.8182	0.615206	11	8	10	1.25	high	low	medium
GVMAG-M-3300021964-29	GVMAG	MGVL60	SC10	102.241	66.6667	1.12788	12	9	11	1.22222	high	low	high
GVMAG-M-3300021964-36	GVMAG	Tetraselmisviruses	SC10	110.761	69.2308	1.04112	13	10	14	1.4	high	low	high
GVMAG-M-3300021964-56	GVMAG	MGVL62	SC10	102.241	91.6667	0.281969	12	8	8	1	high	low	high
GVMAG-M-3300021964-8	GVMAG	MGVL60	SC10	93.7209	81.8182	0.615206	11	8	8	1	high	low	high
GVMAG-M-3300021964-9	GVMAG	MGVL62	SC10	110.761	76.9231	0.780839	13	9	11	1.22222	high	low	high
GVMAG-M-3300022920-3	GVMAG	MGVL66	SC10	110.761	92.3077	0.26028	13	11	11	1	high	low	high
GVMAG-M-3300022933-32	GVMAG	MGVL63	SC10	102.241	75	0.845908	12	8	10	1.25	high	low	medium
GVMAG-M-3300023109-20	GVMAG	MGVL60	SC10	93.7209	81.8182	0.615206	11	7	7	1	high	low	medium
GVMAG-M-3300023109-32	GVMAG	MGVL60	SC10	76.6807	77.7778	0.751919	9	6	6	1	medium	low	medium
GVMAG-M-3300023109-35	GVMAG	MGVL62	SC10	102.241	58.3333	1.40985	12	9	13	1.44444	high	medium	low
GVMAG-M-3300023109-37	GVMAG	MGVL66	SC10	127.801	86.6667	0.451151	15	12	12	1	high	low	high
GVMAG-M-3300023109-43	GVMAG	MGVL66	SC10	110.761	69.2308	1.04112	13	10	12	1.2	high	low	high
GVMAG-M-3300023109-49	GVMAG	MGVL65	SC10	110.761	84.6154	0.520559	13	11	12	1.09091	high	low	high
GVMAG-M-3300023110-24	GVMAG	MGVL66	SC10	127.801	86.6667	0.451151	15	12	12	1	high	low	high
GVMAG-M-3300023110-7	GVMAG	MGVL66	SC10	110.761	92.3077	0.26028	13	10	10	1	high	low	high
GVMAG-M-3300023112-4	GVMAG	MGVL58	SC10	136.321	56.25	1.48034	16	12	17	1.41667	high	medium	medium
GVMAG-M-3300023170-28	GVMAG	MGVL60	SC10	93.7209	81.8182	0.615206	11	8	8	1	high	low	medium
GVMAG-M-3300023172-18	GVMAG	Tetraselmisviruses	SC10	85.2008	80	0.676727	10	7	7	1	medium	low	medium
GVMAG-M-3300023174-12	GVMAG	MGVL63	SC10	102.241	58.3333	1.40985	12	9	12	1.33333	high	medium	medium
GVMAG-M-3300023174-167	GVMAG	MGVL58	SC10	144.841	52.9412	1.5923	17	13	24	1.84615	high	medium	low
GVMAG-M-3300023174-204	GVMAG	MGVL63	SC10	136.321	56.25	1.48034	16	12	18	1.5	high	medium	medium
GVMAG-M-3300023174-206	GVMAG	MGVL58	SC10	110.761	61.5385	1.3014	13	9	11	1.22222	high	medium	medium
GVMAG-M-3300023174-208	GVMAG	Tetraselmisviruses	SC10	119.281	71.4286	0.966752	14	11	18	1.63636	high	low	high
GVMAG-M-3300023174-30	GVMAG	MGVL61	SC10	102.241	83.3333	0.563939	12	9	9	1	high	low	high
GVMAG-M-3300023174-52	GVMAG	MGVL58	SC10	119.281	35.7143	2.17519	14	10	25	2.5	high	high	low
GVMAG-M-3300023174-61	GVMAG	MGVL63	SC10	136.321	62.5	1.26886	16	12	18	1.5	high	medium	low
GVMAG-M-3300023174-77	GVMAG	MGVL61	SC10	110.761	76.9231	0.780839	13	9	10	1.11111	high	low	high
GVMAG-M-3300023174-80	GVMAG	MGVL61	SC10	85.2008	80	0.676727	10	6	7	1.16667	medium	low	medium
GVMAG-M-3300023178-17	GVMAG	Tetraselmisviruses	SC10	110.761	76.9231	0.780839	13	10	11	1.1	high	low	medium
GVMAG-M-3300023178-18	GVMAG	Tetraselmisviruses	SC10	110.761	61.5385	1.3014	13	10	12	1.2	high	medium	medium
GVMAG-M-3300023179-117	GVMAG	MGVL68	SC10	85.2008	60	1.35345	10	8	13	1.625	medium	medium	medium
GVMAG-M-3300023179-123	GVMAG	MGVL68	SC10	119.281	64.2857	1.20844	14	11	16	1.45455	high	medium	low
GVMAG-M-3300023179-150	GVMAG	MGVL63	SC10	119.281	78.5714	0.725064	14	11	12	1.09091	high	low	high
GVMAG-M-3300023179-162	GVMAG	MGVL68	SC10	93.7209	81.8182	0.615206	11	8	8	1	high	low	high
GVMAG-M-3300023179-26	GVMAG	MGVL61	SC10	76.6807	77.7778	0.751919	9	6	6	1	medium	low	medium
GVMAG-M-3300023179-31	GVMAG	MGVL61	SC10	110.761	84.6154	0.520559	13	9	9	1	high	low	high
GVMAG-M-3300023179-89	GVMAG	MGVL61	SC10	110.761	53.8462	1.56168	13	9	13	1.44444	high	medium	medium
GVMAG-M-3300023184-13	GVMAG	MGVL63	SC10	136.321	75	0.845908	16	12	15	1.25	high	low	high
GVMAG-M-3300023184-27	GVMAG	MGVL63	SC10	110.761	46.1538	1.82196	13	10	16	1.6	high	medium	medium
GVMAG-M-3300023184-30	GVMAG	MGVL63	SC10	102.241	58.3333	1.40985	12	8	10	1.25	high	medium	medium
GVMAG-M-3300023184-39	GVMAG	MGVL63	SC10	119.281	64.2857	1.20844	14	11	19	1.72727	high	medium	medium
GVMAG-M-3300023184-60	GVMAG	MGVL62	SC10	119.281	78.5714	0.725064	14	10	11	1.1	high	low	high
GVMAG-M-3300023184-64	GVMAG	MGVL58	SC10	127.801	53.3333	1.57903	15	11	19	1.72727	high	medium	low
GVMAG-M-3300023184-8	GVMAG	MGVL63	SC10	93.7209	63.6364	1.23041	11	7	9	1.28571	high	medium	low
GVMAG-M-3300023210-15	GVMAG	MGVL58	SC10	153.361	11.1111	3.00767	18	14	37	2.64286	high	high	low
GVMAG-M-3300023210-4	GVMAG	MGVL66	SC10	110.761	84.6154	0.520559	13	10	10	1	high	low	high
GVMAG-M-3300024185-4	GVMAG	MGVL68	SC10	127.801	66.6667	1.12788	15	11	14	1.27273	high	low	medium
GVMAG-M-3300024252-35	GVMAG	MGVL67	SC10	127.801	80	0.676727	15	12	13	1.08333	high	low	high
GVMAG-M-3300024255-31	GVMAG	Tetraselmisviruses	SC10	85.2008	60	1.35345	10	7	9	1.28571	medium	medium	medium
GVMAG-M-3300024261-71	GVMAG	MGVL63	SC10	85.2008	70	1.01509	10	8	9	1.125	medium	low	medium
GVMAG-M-3300024319-16	GVMAG	MGVL63	SC10	119.281	85.7143	0.483376	14	10	12	1.2	high	low	low
GVMAG-M-3300024329-18	GVMAG	MGVL64	SC10	93.7209	63.6364	1.23041	11	8	10	1.25	high	medium	medium
GVMAG-M-3300024519-1	GVMAG	MGVL66	SC10	110.761	46.1538	1.82196	13	11	18	1.63636	high	medium	medium
GVMAG-M-3300025138-11	GVMAG	MGVL68	SC10	85.2008	80	0.676727	10	8	8	1	medium	low	medium
GVMAG-M-3300025168-6	GVMAG	MGVL58	SC10	93.7209	63.6364	1.23041	11	8	11	1.375	high	medium	medium
GVMAG-M-3300025622-10	GVMAG	MGVL58	SC10	76.6807	77.7778	0.751919	9	5	5	1	medium	low	medium
GVMAG-M-3300025695-2	GVMAG	Tetraselmisviruses	SC10	85.2008	90	0.338363	10	7	7	1	medium	low	medium
GVMAG-M-3300025695-21	GVMAG	MGVL62	SC10	110.761	84.6154	0.520559	13	9	9	1	high	low	high
GVMAG-M-3300025695-27	GVMAG	MGVL62	SC10	76.6807	77.7778	0.751919	9	6	6	1	medium	low	medium
GVMAG-M-3300025705-7	GVMAG	MGVL58	SC10	93.7209	72.7273	0.922809	11	7	8	1.14286	high	low	medium
GVMAG-M-3300025707-20	GVMAG	MGVL58	SC10	76.6807	88.8889	0.375959	9	6	6	1	medium	low	medium
GVMAG-M-3300025822-14	GVMAG	MGVL63	SC10	68.1606	87.5	0.422954	8	4	4	1	medium	low	medium
GVMAG-M-3300025860-25	GVMAG	MGVL67	SC10	102.241	66.6667	1.12788	12	10	12	1.2	high	low	high
GVMAG-M-3300025874-2	GVMAG	MGVL58	SC10	76.6807	66.6667	1.12788	9	6	7	1.16667	medium	low	medium
GVMAG-M-3300025874-52	GVMAG	MGVL65	SC10	85.2008	90	0.338363	10	7	7	1	medium	low	medium
GVMAG-M-3300025894-55	GVMAG	MGVL67	SC10	93.7209	100	0	11	8	8	1	high	low	medium
GVMAG-M-3300025897-2	GVMAG	MGVL68	SC10	144.841	64.7059	1.19422	17	13	18	1.38462	high	low	medium
GVMAG-M-3300026093-6	GVMAG	MGVL68	SC10	102.241	83.3333	0.563939	12	9	9	1	high	low	high
GVMAG-M-3300027687-8	GVMAG	MGVL68	SC10	102.241	75	0.845908	12	10	12	1.2	high	low	medium
GVMAG-M-3300027736-24	GVMAG	MGVL68	SC10	85.2008	70	1.01509	10	8	11	1.375	medium	low	medium
GVMAG-M-3300027746-30	GVMAG	MGVL62	SC10	93.7209	81.8182	0.615206	11	8	8	1	high	low	high
GVMAG-M-3300027754-30	GVMAG	MGVL63	SC10	85.2008	50	1.69182	10	7	11	1.57143	medium	medium	medium
GVMAG-M-3300027763-16	GVMAG	MGVL62	SC10	119.281	78.5714	0.725064	14	10	12	1.2	high	low	high
GVMAG-M-3300027763-29	GVMAG	MGVL62	SC10	93.7209	81.8182	0.615206	11	7	7	1	high	low	high
GVMAG-M-3300027769-26	GVMAG	MGVL62	SC10	119.281	71.4286	0.966752	14	10	13	1.3	high	low	high
GVMAG-M-3300027779-53	GVMAG	MGVL66	SC10	93.7209	81.8182	0.615206	11	8	8	1	high	low	high
GVMAG-M-3300027788-41	GVMAG	MGVL58	SC10	110.761	84.6154	0.520559	13	10	10	1	high	low	high
GVMAG-M-3300027797-6	GVMAG	MGVL62	SC10	76.6807	77.7778	0.751919	9	6	7	1.16667	medium	low	medium
GVMAG-M-3300027804-47	GVMAG	MGVL62	SC10	110.761	76.9231	0.780839	13	9	10	1.11111	high	low	high
GVMAG-M-3300027804-48	GVMAG	MGVL61	SC10	102.241	91.6667	0.281969	12	8	8	1	high	low	high
GVMAG-M-3300027833-42	GVMAG	MGVL68	SC10	119.281	57.1429	1.45013	14	11	16	1.45455	high	medium	medium
GVMAG-M-3300027836-15	GVMAG	MGVL59	SC10	110.761	30.7692	2.34252	13	10	17	1.7	high	high	low
GVMAG-M-3300027963-21	GVMAG	MGVL62	SC10	119.281	78.5714	0.725064	14	10	11	1.1	high	low	high
GVMAG-M-3300027963-6	GVMAG	MGVL63	SC10	93.7209	45.4545	1.84562	11	8	11	1.375	high	medium	medium
GVMAG-M-3300027983-2	GVMAG	MGVL62	SC10	59.6406	57.1429	1.45013	7	5	9	1.8	medium	medium	medium
GVMAG-S-1006661-59	GVMAG	MGVL62	SC10	110.761	76.9231	0.780839	13	9	10	1.11111	high	low	medium
GVMAG-S-1006661-62	GVMAG	MGVL62	SC10	102.241	66.6667	1.12788	12	8	11	1.375	high	low	medium
GVMAG-S-1016704-75	GVMAG	MGVL58	SC10	127.801	40	2.03018	15	11	19	1.72727	high	high	low
GVMAG-S-1016713-46	GVMAG	MGVL68	SC10	102.241	41.6667	1.97379	12	9	15	1.66667	high	medium	low
GVMAG-S-1016728-84	GVMAG	MGVL66	SC10	102.241	83.3333	0.563939	12	9	9	1	high	low	high
GVMAG-S-1017244-20	GVMAG	MGVL62	SC10	68.1606	87.5	0.422954	8	4	4	1	medium	low	medium
GVMAG-S-1017244-22	GVMAG	MGVL62	SC10	76.6807	100	0	9	6	6	1	medium	low	medium
GVMAG-S-1017247-24	GVMAG	MGVL62	SC10	110.761	76.9231	0.780839	13	9	11	1.22222	high	low	high
GVMAG-S-1017286-15	GVMAG	MGVL58	SC10	76.6807	100	0	9	6	6	1	medium	low	low
GVMAG-S-1017352-14	GVMAG	MGVL62	SC10	110.761	76.9231	0.780839	13	9	10	1.11111	high	low	medium
GVMAG-S-1017376-16	GVMAG	MGVL62	SC10	76.6807	77.7778	0.751919	9	7	7	1	medium	low	medium
GVMAG-S-1017394-19	GVMAG	MGVL61	SC10	110.761	84.6154	0.520559	13	9	9	1	high	low	high
GVMAG-S-1017397-20	GVMAG	MGVL62	SC10	119.281	78.5714	0.725064	14	10	13	1.3	high	low	high
GVMAG-S-1017745-26	GVMAG	MGVL68	SC10	85.2008	80	0.676727	10	9	10	1.11111	medium	low	medium
GVMAG-S-1024976-23	GVMAG	Aureococcusviruses	SC10	68.1606	75	0.845908	8	6	8	1.33333	medium	low	medium
GVMAG-S-1026894-48	GVMAG	MGVL59	SC10	102.241	66.6667	1.12788	12	9	12	1.33333	high	low	high
GVMAG-S-1035082-32	GVMAG	MGVL59	SC10	110.761	46.1538	1.82196	13	10	15	1.5	high	medium	medium
GVMAG-S-1035085-42	GVMAG	MGVL59	SC10	102.241	66.6667	1.12788	12	9	14	1.55556	high	low	high
GVMAG-S-1035085-55	GVMAG	MGVL59	SC10	102.241	58.3333	1.40985	12	9	12	1.33333	high	medium	medium
GVMAG-S-1035088-118	GVMAG	MGVL62	SC10	76.6807	100	0	9	6	6	1	medium	low	medium
GVMAG-S-1035100-96	GVMAG	Tetraselmisviruses	SC10	102.241	50	1.69182	12	9	14	1.55556	high	medium	medium
GVMAG-S-1037377-56	GVMAG	MGVL62	SC10	110.761	38.4615	2.08224	13	9	16	1.77778	high	high	low
GVMAG-S-1040241-154	GVMAG	MGVL62	SC10	119.281	85.7143	0.483376	14	10	11	1.1	high	low	high
GVMAG-S-1045057-15	GVMAG	MGVL59	SC10	76.6807	66.6667	1.12788	9	6	8	1.33333	medium	low	medium
GVMAG-S-1055481-12	GVMAG	MGVL62	SC10	102.241	75	0.845908	12	8	9	1.125	high	low	high
GVMAG-S-1062857-129	GVMAG	MGVL62	SC10	59.6406	100	0	7	5	5	1	medium	low	low
GVMAG-S-1062857-90	GVMAG	MGVL68	SC10	127.801	80	0.676727	15	12	14	1.16667	high	low	medium
GVMAG-S-1073184-1	GVMAG	MGVL67	SC10	110.761	53.8462	1.56168	13	10	16	1.6	high	medium	medium
GVMAG-S-1074258-71	GVMAG	MGVL65	SC10	59.6406	57.1429	1.45013	7	5	7	1.4	medium	medium	medium
GVMAG-S-1074262-49	GVMAG	MGVL58	SC10	119.281	50	1.69182	14	11	19	1.72727	high	medium	medium
GVMAG-S-1091229-144	GVMAG	MGVL62	SC10	85.2008	70	1.01509	10	7	7	1	medium	low	medium
GVMAG-S-1091229-167	GVMAG	MGVL62	SC10	42.6004	100	0	5	3	3	1	low	low	low
GVMAG-S-1091231-78	GVMAG	MGVL58	SC10	68.1606	37.5	2.11477	8	5	8	1.6	medium	high	low
GVMAG-S-1091232-121	GVMAG	MGVL63	SC10	119.281	50	1.69182	14	11	20	1.81818	high	medium	low
GVMAG-S-1092401-23	GVMAG	Tetraselmisviruses	SC10	68.1606	62.5	1.26886	8	6	7	1.16667	medium	medium	low
GVMAG-S-1101162-72	GVMAG	Tetraselmisviruses	SC10	110.761	53.8462	1.56168	13	10	15	1.5	high	medium	medium
GVMAG-S-1101162-81	GVMAG	MGVL61	SC10	110.761	84.6154	0.520559	13	9	9	1	high	low	high
GVMAG-S-1101164-76	GVMAG	MGVL59	SC10	119.281	64.2857	1.20844	14	11	15	1.36364	high	medium	medium
GVMAG-S-1101171-76	GVMAG	MGVL62	SC10	93.7209	90.9091	0.307603	11	9	12	1.33333	high	low	medium
GVMAG-S-1101174-75	GVMAG	MGVL58	SC10	68.1606	75	0.845908	8	5	7	1.4	medium	low	low
GVMAG-S-1101177-93	GVMAG	MGVL62	SC10	102.241	91.6667	0.281969	12	9	9	1	high	low	medium
GVMAG-S-1101178-73	GVMAG	MGVL62	SC10	119.281	78.5714	0.725064	14	10	11	1.1	high	low	high
GVMAG-S-1101180-64	GVMAG	MGVL62	SC10	93.7209	72.7273	0.922809	11	8	9	1.125	high	low	medium
GVMAG-S-1101180-74	GVMAG	MGVL61	SC10	119.281	71.4286	0.966752	14	10	12	1.2	high	low	high
GVMAG-S-1102104-103	GVMAG	MGVL67	SC10	68.1606	62.5	1.26886	8	5	6	1.2	medium	medium	medium
GVMAG-S-1102107-116	GVMAG	Aureococcusviruses	SC10	85.2008	100	0	10	7	7	1	medium	low	medium
GVMAG-S-1102109-162	GVMAG	MGVL66	SC10	85.2008	100	0	10	8	8	1	medium	low	medium
GVMAG-S-1102112-150	GVMAG	MGVL67	SC10	102.241	91.6667	0.281969	12	8	8	1	high	low	low
GVMAG-S-1102114-101	GVMAG	Tetraselmisviruses	SC10	102.241	83.3333	0.563939	12	9	10	1.11111	high	low	high
GVMAG-S-1102237-47	GVMAG	Tetraselmisviruses	SC10	110.761	61.5385	1.3014	13	10	13	1.3	high	medium	medium
GVMAG-S-1102993-41	GVMAG	Aureococcusviruses	SC10	76.6807	66.6667	1.12788	9	6	8	1.33333	medium	low	medium
GVMAG-S-1102994-63	GVMAG	MGVL65	SC10	85.2008	100	0	10	7	7	1	medium	low	medium
GVMAG-S-1103018-91	GVMAG	MGVL67	SC10	76.6807	66.6667	1.12788	9	6	7	1.16667	medium	low	medium
GVMAG-S-3300000101-140	GVMAG	Aureococcusviruses	SC10	76.6807	77.7778	0.751919	9	6	7	1.16667	medium	low	low
GVMAG-S-3300000115-46	GVMAG	MGVL58	SC10	144.841	64.7059	1.19422	17	13	25	1.92308	high	low	high
GVMAG-S-3300000115-70	GVMAG	MGVL63	SC10	76.6807	55.5556	1.50384	9	7	11	1.57143	medium	medium	medium
GVMAG-S-3300000576-28	GVMAG	Tetraselmisviruses	SC10	85.2008	70	1.01509	10	7	9	1.28571	medium	low	medium
GVMAG-S-3300001941-2	GVMAG	MGVL62	SC10	68.1606	87.5	0.422954	8	6	6	1	medium	low	medium
GVMAG-S-3300002186-34	GVMAG	MGVL62	SC10	59.6406	85.7143	0.483376	7	5	5	1	medium	low	medium
GVMAG-S-3300002466-75	GVMAG	MGVL58	SC10	93.7209	63.6364	1.23041	11	8	10	1.25	high	medium	medium
GVMAG-S-3300004097-159	GVMAG	MGVL66	SC10	93.7209	72.7273	0.922809	11	9	12	1.33333	high	low	medium
GVMAG-S-3300004128-18	GVMAG	Aureococcusviruses	SC10	76.6807	55.5556	1.50384	9	6	8	1.33333	medium	medium	medium
GVMAG-S-3300005517-106	GVMAG	MGVL62	SC10	59.6406	85.7143	0.483376	7	4	4	1	medium	low	low
GVMAG-S-3300005613-42	GVMAG	MGVL58	SC10	136.321	37.5	2.11477	16	13	30	2.30769	high	high	low
GVMAG-S-3300005613-53	GVMAG	MGVL58	SC10	144.841	52.9412	1.5923	17	13	25	1.92308	high	medium	medium
GVMAG-S-3300007722-100	GVMAG	MGVL62	SC10	76.6807	77.7778	0.751919	9	6	7	1.16667	medium	low	medium
GVMAG-S-3300009703-83	GVMAG	MGVL68	SC10	127.801	73.3333	0.902302	15	12	15	1.25	high	low	medium
GVMAG-S-3300010157-108	GVMAG	MGVL61	SC10	102.241	83.3333	0.563939	12	9	10	1.11111	high	low	high
GVMAG-S-3300010299-37	GVMAG	Tetraselmisviruses	SC10	93.7209	81.8182	0.615206	11	8	8	1	high	low	medium
GVMAG-S-3300010316-20	GVMAG	MGVL66	SC10	119.281	57.1429	1.45013	14	11	16	1.45455	high	medium	medium
GVMAG-S-3300010354-157	GVMAG	MGVL58	SC10	102.241	75	0.845908	12	8	10	1.25	high	low	medium
GVMAG-S-3300010368-80	GVMAG	Aureococcusviruses	SC10	76.6807	88.8889	0.375959	9	8	9	1.125	medium	low	medium
GVMAG-S-3300012000-62	GVMAG	MGVL59	SC10	93.7209	72.7273	0.922809	11	8	8	1	high	low	high
GVMAG-S-3300012000-76	GVMAG	Tetraselmisviruses	SC10	110.761	76.9231	0.780839	13	10	11	1.1	high	low	high
GVMAG-S-3300012928-77	GVMAG	Aureococcusviruses	SC10	42.6004	80	0.676727	5	3	5	1.66667	low	low	low
GVMAG-S-3300012954-83	GVMAG	Aureococcusviruses	SC10	68.1606	62.5	1.26886	8	6	9	1.5	medium	medium	medium
GVMAG-S-3300013005-171	GVMAG	MGVL62	SC10	102.241	75	0.845908	12	8	10	1.25	high	low	high
GVMAG-S-3300013094-100	GVMAG	MGVL59	SC10	110.761	69.2308	1.04112	13	11	13	1.18182	high	low	high
GVMAG-S-3300013126-216	GVMAG	MGVL61	SC10	68.1606	75	0.845908	8	5	7	1.4	medium	low	medium
GVMAG-S-3300013126-260	GVMAG	MGVL58	SC10	68.1606	62.5	1.26886	8	4	7	1.75	medium	medium	low
GVMAG-S-3300013130-139	GVMAG	MGVL58	SC10	85.2008	90	0.338363	10	6	6	1	medium	low	medium
GVMAG-S-3300013285-28	GVMAG	Tetraselmisviruses	SC10	119.281	64.2857	1.20844	14	11	15	1.36364	high	medium	medium
GVMAG-S-3300013285-36	GVMAG	MGVL59	SC10	102.241	75	0.845908	12	10	15	1.5	high	low	high
GVMAG-S-403982-34	GVMAG	Tetraselmisviruses	SC10	93.7209	63.6364	1.23041	11	8	11	1.375	high	medium	medium
GVMAG-S-403982-43	GVMAG	MGVL62	SC10	102.241	66.6667	1.12788	12	9	12	1.33333	high	low	high
GVMAG-S-405408-21	GVMAG	Aureococcusviruses	SC10	85.2008	80	0.676727	10	7	8	1.14286	medium	low	medium
GVMAG-S-ERX555907-63	GVMAG	Aureococcusviruses	SC10	85.2008	70	1.01509	10	8	9	1.125	medium	low	medium
GVMAG-S-ERX555907-90	GVMAG	MGVL65	SC10	127.801	86.6667	0.451151	15	12	14	1.16667	high	low	high
GVMAG-S-ERX555907-92	GVMAG	MGVL65	SC10	110.761	92.3077	0.26028	13	10	10	1	high	low	high
GVMAG-S-ERX555907-94	GVMAG	MGVL65	SC10	119.281	85.7143	0.483376	14	11	11	1	high	low	high
GVMAG-S-ERX555927-53	GVMAG	MGVL60	SC10	119.281	78.5714	0.725064	14	10	10	1	high	low	high
GVMAG-S-ERX555931-76	GVMAG	MGVL66	SC10	110.761	84.6154	0.520559	13	11	12	1.09091	high	low	medium
GVMAG-S-ERX555931-87	GVMAG	MGVL65	SC10	102.241	83.3333	0.563939	12	9	9	1	high	low	high
GVMAG-S-ERX555935-135	GVMAG	MGVL65	SC10	119.281	92.8571	0.241688	14	11	11	1	high	low	high
GVMAG-S-ERX555935-167	GVMAG	MGVL66	SC10	51.1205	50	1.69182	6	4	6	1.5	medium	medium	medium
GVMAG-S-ERX555945-21	GVMAG	Aureococcusviruses	SC10	59.6406	85.7143	0.483376	7	6	6	1	medium	low	medium
GVMAG-S-ERX555947-63	GVMAG	MGVL66	SC10	85.2008	90	0.338363	10	7	7	1	medium	low	medium
GVMAG-S-ERX555947-70	GVMAG	MGVL66	SC10	110.761	76.9231	0.780839	13	10	11	1.1	high	low	high
GVMAG-S-ERX555954-49	GVMAG	MGVL66	SC10	93.7209	72.7273	0.922809	11	8	10	1.25	high	low	high
GVMAG-S-ERX555957-35	GVMAG	MGVL64	SC10	119.281	35.7143	2.17519	14	11	19	1.72727	high	high	low
GVMAG-S-ERX555959-42	GVMAG	MGVL65	SC10	85.2008	60	1.35345	10	7	9	1.28571	medium	medium	medium
GVMAG-S-ERX555961-36	GVMAG	Aureococcusviruses	SC10	68.1606	87.5	0.422954	8	6	6	1	medium	low	medium
GVMAG-S-ERX555967-120	GVMAG	MGVL66	SC10	59.6406	57.1429	1.45013	7	5	7	1.4	medium	medium	medium
GVMAG-S-ERX555967-130	GVMAG	MGVL66	SC10	127.801	80	0.676727	15	12	15	1.25	high	low	high
GVMAG-S-ERX555967-140	GVMAG	MGVL66	SC10	93.7209	72.7273	0.922809	11	8	9	1.125	high	low	high
GVMAG-S-ERX555967-166	GVMAG	MGVL67	SC10	34.0803	50	1.69182	4	3	4	1.33333	low	medium	low
GVMAG-S-ERX555970-12	GVMAG	Aureococcusviruses	SC10	102.241	58.3333	1.40985	12	9	15	1.66667	high	medium	low
GVMAG-S-ERX555987-27	GVMAG	Aureococcusviruses	SC10	34.0803	75	0.845908	4	2	3	1.5	low	low	low
GVMAG-S-ERX555987-49	GVMAG	Aureococcusviruses	SC10	59.6406	71.4286	0.966752	7	5	5	1	medium	low	medium
GVMAG-S-ERX555997-21	GVMAG	MGVL62	SC10	127.801	26.6667	2.48133	15	11	19	1.72727	high	high	low
GVMAG-S-ERX556004-9	GVMAG	MGVL62	SC10	93.7209	81.8182	0.615206	11	7	7	1	high	low	high
GVMAG-S-ERX556017-20	GVMAG	Aureococcusviruses	SC10	85.2008	50	1.69182	10	7	11	1.57143	medium	medium	medium
GVMAG-S-ERX556019-101	GVMAG	MGVL66	SC10	85.2008	80	0.676727	10	7	7	1	medium	low	medium
GVMAG-S-ERX556032-80	GVMAG	MGVL60	SC10	102.241	75	0.845908	12	8	9	1.125	high	low	medium
GVMAG-S-ERX556045-90	GVMAG	MGVL65	SC10	102.241	83.3333	0.563939	12	9	10	1.11111	high	low	high
GVMAG-S-ERX556058-31	GVMAG	MGVL58	SC10	110.761	53.8462	1.56168	13	9	16	1.77778	high	medium	medium
GVMAG-S-ERX556063-42	GVMAG	MGVL65	SC10	102.241	75	0.845908	12	9	10	1.11111	high	low	high
GVMAG-S-ERX556063-48	GVMAG	MGVL65	SC10	110.761	84.6154	0.520559	13	10	10	1	high	low	high
GVMAG-S-ERX556068-53	GVMAG	MGVL66	SC10	76.6807	100	0	9	7	7	1	medium	low	medium
GVMAG-S-ERX556075-50	GVMAG	Aureococcusviruses	SC10	51.1205	100	0	6	3	3	1	medium	low	medium
GVMAG-S-ERX556091-19	GVMAG	MGVL62	SC10	119.281	85.7143	0.483376	14	10	12	1.2	high	low	medium
GVMAG-S-ERX556096-11	GVMAG	Aureococcusviruses	SC10	68.1606	87.5	0.422954	8	5	5	1	medium	low	medium
GVMAG-S-ERX556098-98	GVMAG	MGVL66	SC10	76.6807	100	0	9	7	7	1	medium	low	medium
GVMAG-S-ERX556109-29	GVMAG	Tetraselmisviruses	SC10	34.0803	100	0	4	3	3	1	low	low	low
GVMAG-S-ERX556119-27	GVMAG	Tetraselmisviruses	SC10	85.2008	70	1.01509	10	7	11	1.57143	medium	low	medium
GVMAG-S-ERX556126-91	GVMAG	MGVL65	SC10	76.6807	66.6667	1.12788	9	7	8	1.14286	medium	low	medium
GVMAG-S-ERX556126-94	GVMAG	MGVL66	SC10	127.801	73.3333	0.902302	15	12	15	1.25	high	low	high
GVMAG-S-ERX556126-98	GVMAG	MGVL66	SC10	127.801	80	0.676727	15	12	12	1	high	low	high
GVMAG-S-ERX556133-45	GVMAG	MGVL67	SC10	85.2008	80	0.676727	10	7	7	1	medium	low	low
Aureococcus anophagefferens virus btv-01 NC024697 (Auan)	Isolate	Aureococcusviruses	SC10	102.241	75	0.845908	12	9	10	1.11111	high	low	high
Tetraselmis virus 1 KY322437 (Tetr)	Isolate	Tetraselmisviruses	SC10	110.761	76.9231	0.780839	13	10	11	1.1	high	low	high
GVMAG-M-2140918012-1	GVMAG	MGVL20	SC2	100.393	100	0	11	7	7	1	high	low	high
GVMAG-M-3300002367-2	GVMAG	Iridoviruses	SC2	100.393	90.9091	0.558128	11	9	9	1	high	low	medium
GVMAG-M-3300005538-5	GVMAG	MGVL17	SC2	91.2664	90	0.613941	10	8	8	1	high	low	high
GVMAG-M-3300005589-24	GVMAG	Iridoviruses	SC2	127.773	92.8571	0.438529	14	10	10	1	high	low	high
GVMAG-M-3300005613-23	GVMAG	MGVL17	SC2	100.393	90.9091	0.558128	11	8	8	1	high	low	high
GVMAG-M-3300005662-28	GVMAG	MGVL23	SC2	91.2664	90	0.613941	10	7	12	1.71429	high	low	high
GVMAG-M-3300005987-10	GVMAG	MGVL15	SC2	54.7598	83.3333	1.02324	6	5	5	1	medium	low	medium
GVMAG-M-3300005987-15	GVMAG	MGVL15	SC2	91.2664	100	0	10	7	7	1	high	low	high
GVMAG-M-3300006802-11	GVMAG	MGVL13	SC2	82.1397	88.8889	0.682157	9	8	9	1.125	medium	low	medium
GVMAG-M-3300006802-13	GVMAG	MGVL13	SC2	54.7598	83.3333	1.02324	6	4	4	1	medium	low	medium
GVMAG-M-3300006810-1	GVMAG	MGVL13	SC2	109.52	75	1.53485	12	8	11	1.375	high	medium	medium
GVMAG-M-3300006916-6	GVMAG	MGVL13	SC2	100.393	54.5455	2.79064	11	10	15	1.5	high	high	low
GVMAG-M-3300007072-7	GVMAG	Solumviruses	SC2	155.153	76.4706	1.44457	17	13	16	1.23077	high	medium	medium
GVMAG-M-3300007345-7	GVMAG	MGVL13	SC2	109.52	75	1.53485	12	8	10	1.25	high	medium	medium
GVMAG-M-3300007519-48	GVMAG	MGVL13	SC2	73.0131	87.5	0.767426	8	6	6	1	medium	low	medium
GVMAG-M-3300007522-21	GVMAG	MGVL23	SC2	109.52	83.3333	1.02324	12	9	11	1.22222	high	low	high
GVMAG-M-3300007523-6	GVMAG	MGVL13	SC2	82.1397	100	0	9	7	7	1	medium	low	medium
GVMAG-M-3300008224-9	GVMAG	MGVL12	SC2	63.8865	85.7143	0.877059	7	5	6	1.2	medium	low	medium
GVMAG-M-3300009009-8	GVMAG	MGVL23	SC2	63.8865	71.4286	1.75412	7	4	6	1.5	medium	medium	medium
GVMAG-M-3300009084-79	GVMAG	Soliviruses	SC2	73.0131	75	1.53485	8	6	7	1.16667	medium	medium	medium
GVMAG-M-3300009155-27	GVMAG	MGVL23	SC2	63.8865	71.4286	1.75412	7	6	7	1.16667	medium	medium	medium
GVMAG-M-3300009163-54	GVMAG	Iridoviruses	SC2	100.393	54.5455	2.79064	11	8	13	1.625	high	high	low
GVMAG-M-3300009182-61	GVMAG	MGVL23	SC2	109.52	75	1.53485	12	9	13	1.44444	high	medium	medium
GVMAG-M-3300009182-9	GVMAG	MGVL20	SC2	100.393	81.8182	1.11626	11	9	11	1.22222	high	low	high
GVMAG-M-3300009467-15	GVMAG	MGVL19	SC2	73.0131	87.5	0.767426	8	7	8	1.14286	medium	low	medium
GVMAG-M-3300009488-1	GVMAG	MGVL23	SC2	82.1397	100	0	9	6	6	1	medium	low	medium
GVMAG-M-3300009488-16	GVMAG	Iridoviruses	SC2	91.2664	70	1.84182	10	8	12	1.5	high	medium	medium
GVMAG-M-3300009502-26	GVMAG	MGVL23	SC2	63.8865	71.4286	1.75412	7	5	8	1.6	medium	medium	medium
GVMAG-M-3300009529-2	GVMAG	Solumviruses	SC2	118.646	84.6154	0.944525	13	9	10	1.11111	high	low	high
GVMAG-M-3300010157-15	GVMAG	MGVL23	SC2	118.646	84.6154	0.944525	13	10	10	1	high	low	high
GVMAG-M-3300010160-4	GVMAG	MGVL12	SC2	109.52	91.6667	0.511618	12	9	9	1	high	low	high
GVMAG-M-3300012952-6	GVMAG	MGVL23	SC2	91.2664	70	1.84182	10	7	11	1.57143	high	medium	medium
GVMAG-M-3300012953-22	GVMAG	Iridoviruses	SC2	100.393	81.8182	1.11626	11	8	9	1.125	high	low	high
GVMAG-M-3300013004-63	GVMAG	MGVL20	SC2	82.1397	77.7778	1.36431	9	7	8	1.14286	medium	medium	medium
GVMAG-M-3300013010-19	GVMAG	Iridoviruses	SC2	136.9	93.3333	0.409294	15	11	11	1	high	low	high
GVMAG-M-3300013014-33	GVMAG	MGVL23	SC2	82.1397	66.6667	2.04647	9	8	14	1.75	medium	high	low
GVMAG-M-3300013131-43	GVMAG	MGVL23	SC2	73.0131	62.5	2.30228	8	7	10	1.42857	medium	high	low
GVMAG-M-3300013132-66	GVMAG	MGVL17	SC2	82.1397	100	0	9	5	5	1	medium	low	medium
GVMAG-M-3300014204-23	GVMAG	MGVL22	SC2	100.393	90.9091	0.558128	11	8	8	1	high	low	high
GVMAG-M-3300014208-132	GVMAG	MGVL17	SC2	63.8865	85.7143	0.877059	7	6	6	1	medium	low	medium
GVMAG-M-3300014493-14	GVMAG	Solumviruses	SC2	109.52	83.3333	1.02324	12	10	11	1.1	high	low	medium
GVMAG-M-3300014493-2	GVMAG	MGVL14	SC2	82.1397	100	0	9	7	7	1	medium	low	low
GVMAG-M-3300014838-21	GVMAG	MGVL9	SC2	63.8865	100	0	7	6	6	1	medium	low	medium
GVMAG-M-3300014838-63	GVMAG	MGVL9	SC2	82.1397	77.7778	1.36431	9	8	10	1.25	medium	medium	medium
GVMAG-M-3300015360-154	GVMAG	MGVL17	SC2	100.393	81.8182	1.11626	11	7	8	1.14286	high	low	high
GVMAG-M-3300017651-5	GVMAG	Orpheoviruses	SC2	109.52	91.6667	0.511618	12	10	10	1	high	low	high
GVMAG-M-3300017783-9	GVMAG	Iridoviruses	SC2	118.646	92.3077	0.472262	13	10	11	1.1	high	low	high
GVMAG-M-3300017963-53	GVMAG	MGVL18	SC2	100.393	90.9091	0.558128	11	9	9	1	high	low	medium
GVMAG-M-3300017971-41	GVMAG	Solumviruses	SC2	118.646	84.6154	0.944525	13	9	10	1.11111	high	low	high
GVMAG-M-3300017989-1	GVMAG	Ascoviruses	SC2	100.393	90.9091	0.558128	11	7	7	1	high	low	high
GVMAG-M-3300017991-11	GVMAG	Iridoviruses	SC2	136.9	80	1.22788	15	11	13	1.18182	high	medium	medium
GVMAG-M-3300018065-4	GVMAG	Iridoviruses	SC2	63.8865	85.7143	0.877059	7	6	8	1.33333	medium	low	medium
GVMAG-M-3300018414-5	GVMAG	MGVL20	SC2	73.0131	62.5	2.30228	8	5	7	1.4	medium	high	low
GVMAG-M-3300020163-17	GVMAG	Iridoviruses	SC2	109.52	75	1.53485	12	10	12	1.2	high	medium	medium
GVMAG-M-3300020201-24	GVMAG	Iridoviruses	SC2	73.0131	75	1.53485	8	6	7	1.16667	medium	medium	medium
GVMAG-M-3300020523-5	GVMAG	Iridoviruses	SC2	82.1397	100	0	9	6	6	1	medium	low	medium
GVMAG-M-3300021079-18	GVMAG	MGVL9	SC2	109.52	91.6667	0.511618	12	8	8	1	high	low	high
GVMAG-M-3300021364-5	GVMAG	Iridoviruses	SC2	100.393	72.7273	1.67438	11	8	13	1.625	high	medium	medium
GVMAG-M-3300021373-23	GVMAG	Iridoviruses	SC2	100.393	72.7273	1.67438	11	8	10	1.25	high	medium	medium
GVMAG-M-3300021389-12	GVMAG	MGVL13	SC2	91.2664	90	0.613941	10	8	8	1	high	low	high
GVMAG-M-3300021444-4	GVMAG	Ascoviruses	SC2	73.0131	75	1.53485	8	5	5	1	medium	medium	medium
GVMAG-M-3300021473-4	GVMAG	Iridoviruses	SC2	73.0131	87.5	0.767426	8	6	6	1	medium	low	medium
GVMAG-M-3300021516-3	GVMAG	Iridoviruses	SC2	100.393	90.9091	0.558128	11	8	10	1.25	high	low	high
GVMAG-M-3300021958-28	GVMAG	Iridoviruses	SC2	100.393	81.8182	1.11626	11	7	8	1.14286	high	low	high
GVMAG-M-3300021964-16	GVMAG	Iridoviruses	SC2	100.393	90.9091	0.558128	11	8	8	1	high	low	high
GVMAG-M-3300022752-15	GVMAG	Iridoviruses	SC2	109.52	66.6667	2.04647	12	9	19	2.11111	high	high	low
GVMAG-M-3300022752-26	GVMAG	MGVL23	SC2	63.8865	57.1429	2.63118	7	6	10	1.66667	medium	high	low
GVMAG-M-3300022752-40	GVMAG	MGVL23	SC2	73.0131	62.5	2.30228	8	7	10	1.42857	medium	high	low
GVMAG-M-3300022752-50	GVMAG	MGVL23	SC2	109.52	66.6667	2.04647	12	9	12	1.33333	high	high	low
GVMAG-M-3300023174-102	GVMAG	Iridoviruses	SC2	118.646	84.6154	0.944525	13	9	14	1.55556	high	low	high
GVMAG-M-3300023174-104	GVMAG	MGVL23	SC2	118.646	84.6154	0.944525	13	10	11	1.1	high	low	high
GVMAG-M-3300023174-125	GVMAG	Iridoviruses	SC2	91.2664	80	1.22788	10	7	12	1.71429	high	medium	medium
GVMAG-M-3300023174-163	GVMAG	MGVL20	SC2	91.2664	90	0.613941	10	8	8	1	high	low	medium
GVMAG-M-3300023174-172	GVMAG	Iridoviruses	SC2	82.1397	66.6667	2.04647	9	6	9	1.5	medium	high	low
GVMAG-M-3300023174-198	GVMAG	Iridoviruses	SC2	91.2664	80	1.22788	10	7	9	1.28571	high	medium	medium
GVMAG-M-3300023174-207	GVMAG	MGVL20	SC2	73.0131	87.5	0.767426	8	7	7	1	medium	low	medium
GVMAG-M-3300023174-67	GVMAG	MGVL23	SC2	91.2664	70	1.84182	10	8	12	1.5	high	medium	medium
GVMAG-M-3300023179-108	GVMAG	Iridoviruses	SC2	127.773	78.5714	1.31559	14	10	18	1.8	high	medium	medium
GVMAG-M-3300023179-111	GVMAG	Iridoviruses	SC2	109.52	83.3333	1.02324	12	9	14	1.55556	high	low	high
GVMAG-M-3300023179-113	GVMAG	MGVL23	SC2	63.8865	57.1429	2.63118	7	5	8	1.6	medium	high	low
GVMAG-M-3300023179-119	GVMAG	MGVL22	SC2	73.0131	87.5	0.767426	8	6	6	1	medium	low	medium
GVMAG-M-3300023179-146	GVMAG	Iridoviruses	SC2	91.2664	60	2.45576	10	7	11	1.57143	high	high	low
GVMAG-M-3300023179-159	GVMAG	Iridoviruses	SC2	100.393	72.7273	1.67438	11	8	10	1.25	high	medium	medium
GVMAG-M-3300023179-163	GVMAG	Iridoviruses	SC2	100.393	72.7273	1.67438	11	8	12	1.5	high	medium	medium
GVMAG-M-3300023179-32	GVMAG	Iridoviruses	SC2	100.393	72.7273	1.67438	11	8	12	1.5	high	medium	medium
GVMAG-M-3300023179-45	GVMAG	Iridoviruses	SC2	63.8865	57.1429	2.63118	7	6	12	2	medium	high	low
GVMAG-M-3300023179-62	GVMAG	Iridoviruses	SC2	136.9	86.6667	0.818588	15	11	12	1.09091	high	low	high
GVMAG-M-3300023179-83	GVMAG	Iridoviruses	SC2	91.2664	80	1.22788	10	7	8	1.14286	high	medium	medium
GVMAG-M-3300023179-92	GVMAG	MGVL20	SC2	127.773	92.8571	0.438529	14	10	10	1	high	low	high
GVMAG-M-3300023184-117	GVMAG	MGVL23	SC2	91.2664	70	1.84182	10	8	16	2	high	medium	medium
GVMAG-M-3300023184-134	GVMAG	Iridoviruses	SC2	82.1397	77.7778	1.36431	9	6	8	1.33333	medium	medium	medium
GVMAG-M-3300023184-202	GVMAG	Iridoviruses	SC2	63.8865	85.7143	0.877059	7	5	5	1	medium	low	medium
GVMAG-M-3300023184-24	GVMAG	MGVL20	SC2	109.52	83.3333	1.02324	12	10	12	1.2	high	low	high
GVMAG-M-3300023184-29	GVMAG	Iridoviruses	SC2	82.1397	44.4444	3.41078	9	8	14	1.75	medium	high	low
GVMAG-M-3300023184-66	GVMAG	MGVL23	SC2	73.0131	75	1.53485	8	6	8	1.33333	medium	medium	medium
GVMAG-M-3300023184-71	GVMAG	MGVL23	SC2	54.7598	83.3333	1.02324	6	4	4	1	medium	low	medium
GVMAG-M-3300023184-87	GVMAG	MGVL23	SC2	91.2664	80	1.22788	10	8	15	1.875	high	medium	medium
GVMAG-M-3300023210-3	GVMAG	MGVL23	SC2	109.52	58.3333	2.55809	12	9	12	1.33333	high	high	low
GVMAG-M-3300024319-1	GVMAG	Iridoviruses	SC2	91.2664	80	1.22788	10	8	9	1.125	high	medium	medium
GVMAG-M-3300024502-1	GVMAG	Iridoviruses	SC2	118.646	84.6154	0.944525	13	9	11	1.22222	high	low	high
GVMAG-M-3300025138-2	GVMAG	MGVL13	SC2	63.8865	85.7143	0.877059	7	5	5	1	medium	low	medium
GVMAG-M-3300025572-1	GVMAG	Soliviruses	SC2	118.646	84.6154	0.944525	13	11	13	1.18182	high	low	high
GVMAG-M-3300025676-16	GVMAG	Iridoviruses	SC2	91.2664	90	0.613941	10	6	6	1	high	low	high
GVMAG-M-3300025880-56	GVMAG	MGVL16	SC2	118.646	84.6154	0.944525	13	10	11	1.1	high	low	high
GVMAG-M-3300027697-22	GVMAG	Iridoviruses	SC2	73.0131	62.5	2.30228	8	6	8	1.33333	medium	high	low
GVMAG-M-3300027721-1	GVMAG	Ascoviruses	SC2	63.8865	57.1429	2.63118	7	5	6	1.2	medium	high	low
GVMAG-M-3300027746-34	GVMAG	MGVL19	SC2	73.0131	75	1.53485	8	6	9	1.5	medium	medium	medium
GVMAG-M-3300027747-14	GVMAG	MGVL23	SC2	91.2664	80	1.22788	10	7	10	1.42857	high	medium	medium
GVMAG-M-3300027770-43	GVMAG	MGVL23	SC2	73.0131	75	1.53485	8	5	7	1.4	medium	medium	medium
GVMAG-M-3300027770-59	GVMAG	Iridoviruses	SC2	82.1397	66.6667	2.04647	9	6	7	1.16667	medium	high	low
GVMAG-M-3300027790-3	GVMAG	MGVSL4	SC2	127.773	85.7143	0.877059	14	11	11	1	high	low	high
GVMAG-M-3300027807-3	GVMAG	MGVL16	SC2	91.2664	90	0.613941	10	8	8	1	high	low	high
GVMAG-S-1015567-928	GVMAG	MGVL17	SC2	127.773	78.5714	1.31559	14	10	11	1.1	high	medium	medium
GVMAG-S-1016704-142	GVMAG	Iridoviruses	SC2	91.2664	90	0.613941	10	8	8	1	high	low	high
GVMAG-S-1016710-161	GVMAG	Iridoviruses	SC2	73.0131	87.5	0.767426	8	6	6	1	medium	low	medium
GVMAG-S-1016713-159	GVMAG	MGVL21	SC2	100.393	100	0	11	9	9	1	high	low	high
GVMAG-S-1016713-169	GVMAG	Iridoviruses	SC2	118.646	92.3077	0.472262	13	9	10	1.11111	high	low	high
GVMAG-S-1016713-170	GVMAG	MGVL23	SC2	82.1397	88.8889	0.682157	9	6	7	1.16667	medium	low	low
GVMAG-S-1016716-111	GVMAG	Iridoviruses	SC2	118.646	61.5385	2.36131	13	9	14	1.55556	high	high	low
GVMAG-S-1021933-23	GVMAG	MGVL13	SC2	100.393	81.8182	1.11626	11	7	7	1	high	low	high
GVMAG-S-1025707-429	GVMAG	MGVL10	SC2	109.52	91.6667	0.511618	12	9	9	1	high	low	high
GVMAG-S-1029409-49	GVMAG	MGVL17	SC2	118.646	92.3077	0.472262	13	9	9	1	high	low	high
GVMAG-S-1030629-55	GVMAG	MGVL13	SC2	63.8865	85.7143	0.877059	7	5	6	1.2	medium	low	low
GVMAG-S-1030632-100	GVMAG	Iridoviruses	SC2	54.7598	100	0	6	4	4	1	medium	low	medium
GVMAG-S-1035145-40	GVMAG	MGVL21	SC2	63.8865	57.1429	2.63118	7	5	7	1.4	medium	high	low
GVMAG-S-1035420-25	GVMAG	MGVL14	SC2	118.646	69.2308	1.88905	13	10	13	1.3	high	medium	medium
GVMAG-S-1038524-41	GVMAG	Iridoviruses	SC2	118.646	92.3077	0.472262	13	9	9	1	high	low	high
GVMAG-S-1041346-124	GVMAG	Ascoviruses	SC2	109.52	91.6667	0.511618	12	9	9	1	high	low	medium
GVMAG-S-1041349-163	GVMAG	MGVL16	SC2	118.646	84.6154	0.944525	13	10	11	1.1	high	low	high
GVMAG-S-1041355-65	GVMAG	Iridoviruses	SC2	100.393	81.8182	1.11626	11	8	9	1.125	high	low	high
GVMAG-S-1041355-83	GVMAG	Ascoviruses	SC2	109.52	91.6667	0.511618	12	9	9	1	high	low	high
GVMAG-S-1048034-38	GVMAG	MGVL17	SC2	100.393	90.9091	0.558128	11	7	7	1	high	low	medium
GVMAG-S-1056828-40	GVMAG	Orpheoviruses	SC2	118.646	84.6154	0.944525	13	10	10	1	high	low	high
GVMAG-S-1062768-28	GVMAG	MGVL8	SC2	100.393	81.8182	1.11626	11	9	9	1	high	low	high
GVMAG-S-1063924-116	GVMAG	MGVL11	SC2	91.2664	100	0	10	7	7	1	high	low	high
GVMAG-S-1064195-113	GVMAG	Iridoviruses	SC2	73.0131	87.5	0.767426	8	6	6	1	medium	low	medium
GVMAG-S-1085360-44	GVMAG	Iridoviruses	SC2	100.393	63.6364	2.23251	11	8	11	1.375	high	high	low
GVMAG-S-1096103-95	GVMAG	Solumviruses	SC2	146.026	87.5	0.767426	16	13	14	1.07692	high	low	high
GVMAG-S-1096104-89	GVMAG	Solumviruses	SC2	73.0131	75	1.53485	8	5	7	1.4	medium	medium	medium
GVMAG-S-1096107-44	GVMAG	MGVL17	SC2	82.1397	66.6667	2.04647	9	6	8	1.33333	medium	high	low
GVMAG-S-1096109-37	GVMAG	MGVL23	SC2	100.393	45.4545	3.34877	11	8	14	1.75	high	high	low
GVMAG-S-1097288-23	GVMAG	Ascoviruses	SC2	118.646	92.3077	0.472262	13	11	11	1	high	low	medium
GVMAG-S-1101169-75	GVMAG	MGVL23	SC2	100.393	81.8182	1.11626	11	8	12	1.5	high	low	high
GVMAG-S-1101169-99	GVMAG	MGVL23	SC2	73.0131	75	1.53485	8	6	7	1.16667	medium	medium	medium
GVMAG-S-1101172-105	GVMAG	Iridoviruses	SC2	136.9	66.6667	2.04647	15	11	16	1.45455	high	high	low
GVMAG-S-1101173-79	GVMAG	Iridoviruses	SC2	91.2664	70	1.84182	10	8	11	1.375	high	medium	medium
GVMAG-S-1101174-77	GVMAG	MGVL23	SC2	109.52	83.3333	1.02324	12	9	11	1.22222	high	low	high
GVMAG-S-1101182-111	GVMAG	Iridoviruses	SC2	91.2664	80	1.22788	10	7	8	1.14286	high	medium	medium
GVMAG-S-1104514-73	GVMAG	MGVL11	SC2	118.646	92.3077	0.472262	13	9	9	1	high	low	high
GVMAG-S-3300000385-45	GVMAG	MGVL18	SC2	73.0131	100	0	8	6	6	1	medium	low	medium
GVMAG-S-3300000558-93	GVMAG	MGVL11	SC2	91.2664	100	0	10	8	8	1	high	low	high
GVMAG-S-3300001748-13	GVMAG	Iridoviruses	SC2	82.1397	88.8889	0.682157	9	7	7	1	medium	low	medium
GVMAG-S-3300002186-40	GVMAG	Iridoviruses	SC2	136.9	73.3333	1.63718	15	11	15	1.36364	high	medium	medium
GVMAG-S-3300005056-23	GVMAG	Ascoviruses	SC2	127.773	71.4286	1.75412	14	10	12	1.2	high	medium	medium
GVMAG-S-3300005613-91	GVMAG	MGVL13	SC2	63.8865	100	0	7	5	5	1	medium	low	medium
GVMAG-S-3300006056-271	GVMAG	MGVL8	SC2	91.2664	80	1.22788	10	8	9	1.125	high	medium	medium
GVMAG-S-3300007345-62	GVMAG	Iridoviruses	SC2	100.393	72.7273	1.67438	11	8	9	1.125	high	medium	medium
GVMAG-S-3300007519-189	GVMAG	MGVL14	SC2	109.52	83.3333	1.02324	12	9	10	1.11111	high	low	medium
GVMAG-S-3300009084-313	GVMAG	MGVL10	SC2	73.0131	87.5	0.767426	8	5	5	1	medium	low	low
GVMAG-S-3300009702-216	GVMAG	Solumviruses	SC2	118.646	84.6154	0.944525	13	10	11	1.1	high	low	medium
GVMAG-S-3300010158-109	GVMAG	MGVL23	SC2	118.646	92.3077	0.472262	13	10	10	1	high	low	high
GVMAG-S-3300010160-96	GVMAG	Iridoviruses	SC2	127.773	85.7143	0.877059	14	10	12	1.2	high	low	high
GVMAG-S-3300010368-70	GVMAG	Iridoviruses	SC2	118.646	76.9231	1.41679	13	9	11	1.22222	high	medium	medium
GVMAG-S-3300011013-114	GVMAG	MGVL23	SC2	82.1397	77.7778	1.36431	9	7	8	1.14286	medium	medium	medium
GVMAG-S-3300012000-52	GVMAG	MGVL23	SC2	82.1397	88.8889	0.682157	9	6	6	1	medium	low	medium
GVMAG-S-3300012000-65	GVMAG	MGVL23	SC2	100.393	72.7273	1.67438	11	8	10	1.25	high	medium	medium
GVMAG-S-3300013005-206	GVMAG	MGVL20	SC2	73.0131	100	0	8	7	7	1	medium	low	medium
GVMAG-S-3300013014-136	GVMAG	Iridoviruses	SC2	100.393	90.9091	0.558128	11	8	8	1	high	low	high
GVMAG-S-3300013100-88	GVMAG	MGVL20	SC2	63.8865	85.7143	0.877059	7	4	4	1	medium	low	medium
GVMAG-S-403985-54	GVMAG	MGVL23	SC2	82.1397	100	0	9	7	7	1	medium	low	medium
GVMAG-S-ERX556017-116	GVMAG	MGVL23	SC2	54.7598	83.3333	1.02324	6	4	5	1.25	medium	low	low
GVMAG-S-ERX556045-99	GVMAG	Iridoviruses	SC2	109.52	100	0	12	8	8	1	high	low	high
GVMAG-S-ERX556049-26	GVMAG	MGVL23	SC2	54.7598	100	0	6	4	4	1	medium	low	medium
A. vulgare iridescent virus 31 NC024451 (Arvu)	Isolate	Iridoviruses	SC2	127.773	71.4286	1.75412	14	11	13	1.18182	high	medium	medium
Anopheles minimus irodovirus isolate AMIV, NC_023848 (Anmi)	Isolate	Iridoviruses	SC2	118.646	84.6154	0.944525	13	10	10	1	high	low	high
Brazilian cedratvirus IHUMI-27.7 LT994651 (BCed)	Isolate	Pithocedratviruses	SC2	127.773	85.7143	0.877059	14	10	11	1.1	high	low	high
Brazilian marseillevirus BH2014 NC029692 (Brma)	Isolate	Marseilleviruses	SC2	136.9	93.3333	0.409294	15	11	11	1	high	low	high
Cedratvirus A11 (CeA1)	Isolate	Pithocedratviruses	SC2	155.153	88.2353	0.722284	17	13	14	1.07692	high	low	high
Cedratvirus lausannensis (CeLa)	Isolate	Pithocedratviruses	SC2	155.153	88.2353	0.722284	17	13	14	1.07692	high	low	high
Cedratvirus Zaza IHUMI-S29 LT994652 (Zaza)	Isolate	Pithocedratviruses	SC2	146.026	87.5	0.767426	16	12	13	1.08333	high	low	high
Cherax quadricarinatus iridovirus CQIV-CN01 MF197913 (Chqi)	Isolate	Ascoviruses	SC2	127.773	85.7143	0.877059	14	11	12	1.09091	high	low	high
Chinese giant salamander iridovirus CGSIV-HN1104 KF512820 (Chgi)	Isolate	Ascoviruses	SC2	100.393	90.9091	0.558128	11	8	8	1	high	low	high
Diadromus pulchellus ascovirus 4a NC_011335 (Diad)	Isolate	Ascoviruses	SC2	100.393	81.8182	1.11626	11	8	8	1	high	low	high
Golden Marseillevirus NC_031465 (Gold)	Isolate	Marseilleviruses	SC2	136.9	86.6667	0.818588	15	11	11	1	high	low	high
Heliothis virescens ascovirus 3e NC009233 (Asc5)	Isolate	Ascoviruses	SC2	109.52	100	0	12	9	9	1	high	low	high
Heliothis virescens ascovirus 3f LD135790 KJ755191 (Asc2)	Isolate	Ascoviruses	SC2	109.52	91.6667	0.511618	12	9	9	1	high	low	high
Heliothis virescens ascovirus 3g JX491653 (Asc3)	Isolate	Ascoviruses	SC2	109.52	91.6667	0.511618	12	9	9	1	high	low	high
Invertebrate iridescent virus 6 NC003038 (Inr1)	Isolate	Iridoviruses	SC2	127.773	78.5714	1.31559	14	11	13	1.18182	high	medium	medium
Invertebrate iridovirus 22 NC021901 (Inr2)	Isolate	Iridoviruses	SC2	118.646	92.3077	0.472262	13	10	10	1	high	low	high
Invertebrate iridovirus 25 NC023613 (Inr4)	Isolate	Iridoviruses	SC2	118.646	92.3077	0.472262	13	10	10	1	high	low	high
Invertebrate iridovirus 30 NC023611 (Inr5)	Isolate	Iridoviruses	SC2	118.646	92.3077	0.472262	13	10	10	1	high	low	high
Lausannevirus NC015326 (Laus)	Isolate	Marseilleviruses	SC2	146.026	93.75	0.383713	16	12	12	1	high	low	high
Marseillevirus marseillevirus t19 NC013756 (Mama)	Isolate	Marseilleviruses	SC2	136.9	93.3333	0.409294	15	11	11	1	high	low	high
Melbournevirus NC025412 (Me06)	Isolate	Marseilleviruses	SC2	136.9	93.3333	0.409294	15	11	11	1	high	low	high
Noumeavirus NMV1 NC033775 (Noum)	Isolate	Marseilleviruses	SC2	146.026	93.75	0.383713	16	12	12	1	high	low	high
Orpheovirus IHUMI-LCC2 NC_036594 (Orph)	Isolate	Orpheoviruses	SC2	136.9	86.6667	0.818588	15	12	16	1.33333	high	low	high
Pithovirus LC8 LT598839 (Plc8)	Isolate	Pithocedratviruses	SC2	136.9	100	0	15	11	11	1	high	low	high
Pithovirus sibericum p1084-t NC023423 (Pisi)	Isolate	Pithocedratviruses	SC2	136.9	100	0	15	11	11	1	high	low	high
Port-miou virus NC028047 (Povi)	Isolate	Marseilleviruses	SC2	146.026	93.75	0.383713	16	12	12	1	high	low	high
Ranavirus maximus isolate SMA15001, NC_030842 (Rama)	Isolate	Ascoviruses	SC2	100.393	90.9091	0.558128	11	8	8	1	high	low	high
Scale drop disease virus isolate C4575, NC_027778 (Scad)	Isolate	Ascoviruses	SC2	109.52	91.6667	0.511618	12	9	10	1.11111	high	low	high
Spodoptera frugiperda ascovirus 1a NC_008361 (Spod)	Isolate	Ascoviruses	SC2	109.52	100	0	12	9	9	1	high	low	high
Tokyovirus A1 NC030230 (Tokv)	Isolate	Marseilleviruses	SC2	146.026	93.75	0.383713	16	12	12	1	high	low	high
Trichoplusia ni ascovirus 2c NC_008518 (Tric)	Isolate	Ascoviruses	SC2	109.52	83.3333	1.02324	12	9	10	1.11111	high	low	high
Trichoplusia ni ascovirus 6b KY434117 (Trin)	Isolate	Ascoviruses	SC2	109.52	91.6667	0.511618	12	9	10	1.11111	high	low	high
Tunisvirus fontaine2 U484 KF483846 (Tufo)	Isolate	Marseilleviruses	SC2	146.026	93.75	0.383713	16	12	12	1	high	low	high
Wiseana iridescent virus NC015790 (Wiir)	Isolate	Iridoviruses	SC2	118.646	92.3077	0.472262	13	10	10	1	high	low	high
Solivirus (Soli)	pGVMAG	Soliviruses	SC2	118.646	100	0	13	10	10	1	high	low	high
Solumvirus (Solu)	pGVMAG	Solumviruses	SC2	118.646	84.6154	0.944525	13	10	13	1.3	high	low	high
GVMAG-M-3300001348-34	GVMAG	Raphidoviruses	SC3	97.0631	88.8889	0.245508	9	7	8	1.14286	high	low	high
GVMAG-M-3300001460-12	GVMAG	Prasinoviruses	SC3	129.417	25	1.65718	12	9	17	1.88889	high	medium	medium
GVMAG-M-3300001718-3	GVMAG	Prasinoviruses	SC3	97.0631	44.4444	1.22754	9	6	9	1.5	high	medium	medium
GVMAG-M-3300005523-3	GVMAG	Prasinoviruses	SC3	107.848	30	1.5467	10	7	16	2.28571	high	medium	medium
GVMAG-M-3300007345-3	GVMAG	Raphidoviruses	SC3	140.202	76.9231	0.509902	13	10	10	1	high	low	medium
GVMAG-M-3300007516-29	GVMAG	Raphidoviruses	SC3	140.202	61.5385	0.849836	13	9	13	1.44444	high	low	medium
GVMAG-M-3300007522-9	GVMAG	Raphidoviruses	SC3	129.417	66.6667	0.736525	12	10	15	1.5	high	low	medium
GVMAG-M-3300008012-2	GVMAG	Prasinoviruses	SC3	97.0631	33.3333	1.47305	9	6	10	1.66667	high	medium	medium
GVMAG-M-3300009071-15	GVMAG	Prasinoviruses	SC3	107.848	10	1.98862	10	7	17	2.42857	high	medium	medium
GVMAG-M-3300009151-12	GVMAG	Raphidoviruses	SC3	107.848	60	0.88383	10	7	9	1.28571	high	low	high
GVMAG-M-3300009160-32	GVMAG	Raphidoviruses	SC3	118.633	18.1818	1.80783	11	9	16	1.77778	high	medium	medium
GVMAG-M-3300009163-12	GVMAG	Raphidoviruses	SC3	129.417	50	1.10479	12	9	15	1.66667	high	low	high
GVMAG-M-3300009182-67	GVMAG	Raphidoviruses	SC3	118.633	63.6364	0.803482	11	8	10	1.25	high	low	high
GVMAG-M-3300009496-9	GVMAG	Coccolithoviruses	SC3	75.4935	100	0	7	4	4	1	medium	low	medium
GVMAG-M-3300009512-5	GVMAG	MGVL28	SC3	97.0631	66.6667	0.736525	9	6	9	1.5	high	low	high
GVMAG-M-3300009544-28	GVMAG	MGVL28	SC3	118.633	72.7273	0.602611	11	8	8	1	high	low	medium
GVMAG-M-3300009550-18	GVMAG	Raphidoviruses	SC3	118.633	72.7273	0.602611	11	8	9	1.125	high	low	medium
GVMAG-M-3300010375-16	GVMAG	Sylvanviruses	SC3	64.7087	100	0	6	4	4	1	medium	low	medium
GVMAG-M-3300012952-3	GVMAG	MGVL25	SC3	86.2783	87.5	0.276197	8	6	6	1	medium	low	medium
GVMAG-M-3300013093-40	GVMAG	YLPV	SC3	118.633	18.1818	1.80783	11	8	18	2.25	high	medium	medium
GVMAG-M-3300014838-26	GVMAG	Medusaviruses	SC3	86.2783	87.5	0.276197	8	6	9	1.5	medium	low	medium
GVMAG-M-3300017741-2	GVMAG	Phaeoviruses	SC3	86.2783	75	0.552394	8	5	6	1.2	medium	low	medium
GVMAG-M-3300017744-9	GVMAG	Prasinoviruses	SC3	107.848	20	1.76766	10	7	14	2	high	medium	medium
GVMAG-M-3300017771-11	GVMAG	Prasinoviruses	SC3	86.2783	37.5	1.38098	8	5	7	1.4	medium	medium	medium
GVMAG-M-3300017771-7	GVMAG	Prasinoviruses	SC3	107.848	70	0.662872	10	7	7	1	high	low	high
GVMAG-M-3300017773-1	GVMAG	Prasinoviruses	SC3	97.0631	55.5556	0.982033	9	6	9	1.5	high	low	high
GVMAG-M-3300017773-3	GVMAG	Prasinoviruses	SC3	97.0631	33.3333	1.47305	9	6	10	1.66667	high	medium	medium
GVMAG-M-3300017792-3	GVMAG	Sylvanviruses	SC3	86.2783	37.5	1.38098	8	7	11	1.57143	medium	medium	medium
GVMAG-M-3300017969-5	GVMAG	Prasinoviruses	SC3	97.0631	44.4444	1.22754	9	6	11	1.83333	high	medium	medium
GVMAG-M-3300017971-10	GVMAG	MGVL26	SC3	86.2783	87.5	0.276197	8	5	6	1.2	medium	low	medium
GVMAG-M-3300017971-26	GVMAG	Raphidoviruses	SC3	97.0631	55.5556	0.982033	9	6	9	1.5	high	low	high
GVMAG-M-3300017989-17	GVMAG	Sylvanviruses	SC3	118.633	72.7273	0.602611	11	9	12	1.33333	high	low	high
GVMAG-M-3300017989-29	GVMAG	MGVL26	SC3	97.0631	88.8889	0.245508	9	6	7	1.16667	high	low	high
GVMAG-M-3300018080-19	GVMAG	MGVL26	SC3	97.0631	55.5556	0.982033	9	6	10	1.66667	high	low	high
GVMAG-M-3300018080-43	GVMAG	MGVL24	SC3	64.7087	66.6667	0.736525	6	5	6	1.2	medium	low	medium
GVMAG-M-3300018080-53	GVMAG	MGVL24	SC3	129.417	66.6667	0.736525	12	10	13	1.3	high	low	medium
GVMAG-M-3300019759-3	GVMAG	Raphidoviruses	SC3	86.2783	75	0.552394	8	6	6	1	medium	low	medium
GVMAG-M-3300020178-15	GVMAG	Prasinoviruses	SC3	107.848	0	2.20957	10	7	16	2.28571	high	high	low
GVMAG-M-3300020178-18	GVMAG	Prasinoviruses	SC3	97.0631	11.1111	1.96407	9	7	16	2.28571	high	medium	medium
GVMAG-M-3300020178-21	GVMAG	Prasinoviruses	SC3	107.848	80	0.441915	10	7	8	1.14286	high	low	high
GVMAG-M-3300020182-33	GVMAG	MGVL24	SC3	86.2783	62.5	0.82859	8	5	8	1.6	medium	low	medium
GVMAG-M-3300021134-5	GVMAG	MGVL24	SC3	75.4935	71.4286	0.631307	7	4	5	1.25	medium	low	medium
GVMAG-M-3300021185-43	GVMAG	Prasinoviruses	SC3	97.0631	33.3333	1.47305	9	6	10	1.66667	high	medium	medium
GVMAG-M-3300021340-1	GVMAG	Raphidoviruses	SC3	97.0631	77.7778	0.491017	9	8	9	1.125	high	low	high
GVMAG-M-3300021343-4	GVMAG	Sylvanviruses	SC3	75.4935	57.1429	0.94696	7	5	7	1.4	medium	low	medium
GVMAG-M-3300021354-14	GVMAG	Sylvanviruses	SC3	75.4935	85.7143	0.315653	7	6	6	1	medium	low	medium
GVMAG-M-3300021389-45	GVMAG	Prasinoviruses	SC3	107.848	60	0.88383	10	7	9	1.28571	high	low	high
GVMAG-M-3300021473-15	GVMAG	Raphidoviruses	SC3	107.848	90	0.220957	10	7	9	1.28571	high	low	high
GVMAG-M-3300021952-1	GVMAG	YLPV	SC3	118.633	54.5455	1.00435	11	8	12	1.5	high	low	high
GVMAG-M-3300021962-22	GVMAG	Prasinoviruses	SC3	97.0631	33.3333	1.47305	9	6	10	1.66667	high	medium	medium
GVMAG-M-3300021963-19	GVMAG	YLPV	SC3	107.848	10	1.98862	10	7	16	2.28571	high	medium	medium
GVMAG-M-3300021963-39	GVMAG	YLPV	SC3	107.848	20	1.76766	10	7	19	2.71429	high	medium	medium
GVMAG-M-3300022905-10	GVMAG	Prasinoviruses	SC3	86.2783	25	1.65718	8	5	8	1.6	medium	medium	medium
GVMAG-M-3300022905-7	GVMAG	Prasinoviruses	SC3	97.0631	33.3333	1.47305	9	6	11	1.83333	high	medium	medium
GVMAG-M-3300022925-12	GVMAG	Prasinoviruses	SC3	118.633	27.2727	1.60696	11	8	19	2.375	high	medium	medium
GVMAG-M-3300022934-23	GVMAG	Prasinoviruses	SC3	107.848	30	1.5467	10	7	15	2.14286	high	medium	medium
GVMAG-M-3300023087-13	GVMAG	Prasinoviruses	SC3	129.417	41.6667	1.28892	12	9	15	1.66667	high	medium	medium
GVMAG-M-3300023087-9	GVMAG	Prasinoviruses	SC3	97.0631	33.3333	1.47305	9	6	11	1.83333	high	medium	medium
GVMAG-M-3300023184-53	GVMAG	Raphidoviruses	SC3	140.202	69.2308	0.679869	13	10	14	1.4	high	low	high
GVMAG-M-3300024510-1	GVMAG	Sylvanviruses	SC3	86.2783	75	0.552394	8	5	6	1.2	medium	low	medium
GVMAG-M-3300025310-20	GVMAG	Medusaviruses	SC3	97.0631	77.7778	0.491017	9	7	8	1.14286	high	low	high
GVMAG-M-3300025626-8	GVMAG	Phaeoviruses	SC3	118.633	72.7273	0.602611	11	8	9	1.125	high	low	high
GVMAG-M-3300025644-21	GVMAG	Phaeoviruses	SC3	118.633	72.7273	0.602611	11	8	10	1.25	high	low	high
GVMAG-M-3300025652-16	GVMAG	Prasinoviruses	SC3	107.848	60	0.88383	10	7	8	1.14286	high	low	high
GVMAG-M-3300025870-5	GVMAG	Phaeoviruses	SC3	75.4935	57.1429	0.94696	7	5	7	1.4	medium	low	medium
GVMAG-M-3300026187-2	GVMAG	Prasinoviruses	SC3	107.848	40	1.32574	10	7	17	2.42857	high	medium	medium
GVMAG-M-3300027206-1	GVMAG	Prasinoviruses	SC3	118.633	54.5455	1.00435	11	8	13	1.625	high	low	high
GVMAG-M-3300027771-3	GVMAG	Raphidoviruses	SC3	118.633	81.8182	0.401741	11	9	12	1.33333	high	low	high
GVMAG-M-3300027791-30	GVMAG	Raphidoviruses	SC3	129.417	66.6667	0.736525	12	9	13	1.44444	high	low	high
GVMAG-M-3300027906-13	GVMAG	Prasinoviruses	SC3	107.848	0	2.20957	10	7	16	2.28571	high	high	low
GVMAG-S-1004280-25	GVMAG	Raphidoviruses	SC3	129.417	66.6667	0.736525	12	9	13	1.44444	high	low	high
GVMAG-S-1016704-121	GVMAG	Coccolithoviruses	SC3	107.848	80	0.441915	10	7	8	1.14286	high	low	high
GVMAG-S-1016713-135	GVMAG	MGVSL7	SC3	75.4935	71.4286	0.631307	7	5	7	1.4	medium	low	medium
GVMAG-S-1016713-147	GVMAG	Raphidoviruses	SC3	118.633	45.4545	1.20522	11	9	15	1.66667	high	medium	medium
GVMAG-S-1016713-165	GVMAG	MGVL24	SC3	97.0631	77.7778	0.491017	9	6	6	1	high	low	high
GVMAG-S-1016713-174	GVMAG	MGVL28	SC3	118.633	81.8182	0.401741	11	8	8	1	high	low	medium
GVMAG-S-1016719-169	GVMAG	MGVL28	SC3	97.0631	100	0	9	7	7	1	high	low	low
GVMAG-S-1016722-178	GVMAG	MGVL28	SC3	107.848	70	0.662872	10	7	8	1.14286	high	low	high
GVMAG-S-1016725-158	GVMAG	MGVL25	SC3	75.4935	57.1429	0.94696	7	4	5	1.25	medium	low	medium
GVMAG-S-1017244-26	GVMAG	MGVL24	SC3	75.4935	57.1429	0.94696	7	4	5	1.25	medium	low	medium
GVMAG-S-1017421-20	GVMAG	YLPV	SC3	107.848	60	0.88383	10	7	11	1.57143	high	low	high
GVMAG-S-1026894-104	GVMAG	Raphidoviruses	SC3	107.848	80	0.441915	10	7	9	1.28571	high	low	medium
GVMAG-S-1026894-110	GVMAG	Chloroviruses	SC3	118.633	54.5455	1.00435	11	8	11	1.375	high	low	high
GVMAG-S-1026894-114	GVMAG	Chloroviruses	SC3	107.848	60	0.88383	10	7	9	1.28571	high	low	high
GVMAG-S-1030632-135	GVMAG	Prasinoviruses	SC3	107.848	20	1.76766	10	7	17	2.42857	high	medium	medium
GVMAG-S-1035142-103	GVMAG	YLPV	SC3	118.633	27.2727	1.60696	11	8	19	2.375	high	medium	medium
GVMAG-S-1035261-36	GVMAG	YLPV	SC3	107.848	30	1.5467	10	7	15	2.14286	high	medium	low
GVMAG-S-1035294-19	GVMAG	YLPV	SC3	107.848	10	1.98862	10	7	17	2.42857	high	medium	medium
GVMAG-S-1037362-75	GVMAG	Prasinoviruses	SC3	107.848	30	1.5467	10	7	13	1.85714	high	medium	medium
GVMAG-S-1037362-78	GVMAG	Prasinoviruses	SC3	97.0631	33.3333	1.47305	9	6	11	1.83333	high	medium	medium
GVMAG-S-1037371-165	GVMAG	Prasinoviruses	SC3	86.2783	75	0.552394	8	5	5	1	medium	low	medium
GVMAG-S-1037377-104	GVMAG	Prasinoviruses	SC3	97.0631	22.2222	1.71856	9	6	16	2.66667	high	medium	medium
GVMAG-S-1037377-105	GVMAG	MGVL28	SC3	97.0631	77.7778	0.491017	9	6	7	1.16667	high	low	medium
GVMAG-S-1037377-112	GVMAG	Prasinoviruses	SC3	97.0631	55.5556	0.982033	9	6	8	1.33333	high	low	high
GVMAG-S-1037383-112	GVMAG	Prasinoviruses	SC3	97.0631	33.3333	1.47305	9	7	12	1.71429	high	medium	medium
GVMAG-S-1040241-131	GVMAG	Prasinoviruses	SC3	86.2783	37.5	1.38098	8	5	8	1.6	medium	medium	medium
GVMAG-S-1040241-146	GVMAG	Prasinoviruses	SC3	97.0631	55.5556	0.982033	9	6	8	1.33333	high	low	high
GVMAG-S-1059911-62	GVMAG	Prasinoviruses	SC3	97.0631	55.5556	0.982033	9	6	9	1.5	high	low	high
GVMAG-S-1059923-44	GVMAG	Prasinoviruses	SC3	107.848	40	1.32574	10	7	12	1.71429	high	medium	medium
GVMAG-S-1059924-57	GVMAG	Prasinoviruses	SC3	107.848	40	1.32574	10	7	10	1.42857	high	medium	medium
GVMAG-S-1063923-109	GVMAG	MGVL27	SC3	107.848	100	0	10	8	8	1	high	low	high
GVMAG-S-1064190-106	GVMAG	Prasinoviruses	SC3	107.848	10	1.98862	10	7	19	2.71429	high	medium	medium
GVMAG-S-1064190-84	GVMAG	Prasinoviruses	SC3	53.9239	60	0.88383	5	2	4	2	medium	low	medium
GVMAG-S-1074258-81	GVMAG	MGVL25	SC3	75.4935	57.1429	0.94696	7	5	8	1.6	medium	low	medium
GVMAG-S-1074264-73	GVMAG	Prasinoviruses	SC3	107.848	60	0.88383	10	7	10	1.42857	high	low	high
GVMAG-S-1074330-31	GVMAG	Prasinoviruses	SC3	107.848	10	1.98862	10	7	18	2.57143	high	medium	medium
GVMAG-S-1074330-49	GVMAG	Prasinoviruses	SC3	97.0631	55.5556	0.982033	9	6	9	1.5	high	low	medium
GVMAG-S-1074346-73	GVMAG	Prasinoviruses	SC3	97.0631	11.1111	1.96407	9	6	15	2.5	high	medium	medium
GVMAG-S-1085336-36	GVMAG	Prasinoviruses	SC3	97.0631	33.3333	1.47305	9	6	10	1.66667	high	medium	medium
GVMAG-S-1091232-186	GVMAG	Coccolithoviruses	SC3	97.0631	88.8889	0.245508	9	6	6	1	high	low	high
GVMAG-S-1091232-232	GVMAG	Sylvanviruses	SC3	64.7087	83.3333	0.368262	6	4	4	1	medium	low	medium
GVMAG-S-1091233-212	GVMAG	MGVL24	SC3	53.9239	60	0.88383	5	2	3	1.5	medium	low	medium
GVMAG-S-1092152-17	GVMAG	Prasinoviruses	SC3	97.0631	55.5556	0.982033	9	6	7	1.16667	high	low	medium
GVMAG-S-1092409-41	GVMAG	Medusaviruses	SC3	97.0631	100	0	9	6	6	1	high	low	medium
GVMAG-S-1092447-28	GVMAG	Prasinoviruses	SC3	118.633	72.7273	0.602611	11	8	9	1.125	high	low	high
GVMAG-S-1092455-30	GVMAG	Prasinoviruses	SC3	86.2783	25	1.65718	8	6	13	2.16667	medium	medium	medium
GVMAG-S-1092455-32	GVMAG	Prasinoviruses	SC3	75.4935	57.1429	0.94696	7	4	8	2	medium	low	medium
GVMAG-S-1092455-34	GVMAG	Prasinoviruses	SC3	97.0631	55.5556	0.982033	9	7	12	1.71429	high	low	high
GVMAG-S-1092455-40	GVMAG	Prasinoviruses	SC3	97.0631	33.3333	1.47305	9	6	9	1.5	high	medium	medium
GVMAG-S-1092458-48	GVMAG	Prasinoviruses	SC3	64.7087	50	1.10479	6	4	6	1.5	medium	low	low
GVMAG-S-1101166-124	GVMAG	Prasinoviruses	SC3	64.7087	50	1.10479	6	4	5	1.25	medium	low	low
GVMAG-S-1102104-120	GVMAG	Prasinoviruses	SC3	107.848	40	1.32574	10	7	11	1.57143	high	medium	medium
GVMAG-S-1102110-105	GVMAG	MGVL25	SC3	97.0631	77.7778	0.491017	9	7	12	1.71429	high	low	medium
GVMAG-S-1102110-122	GVMAG	Prasinoviruses	SC3	86.2783	12.5	1.93338	8	5	10	2	medium	medium	medium
GVMAG-S-1102113-118	GVMAG	Raphidoviruses	SC3	140.202	84.6154	0.339935	13	10	12	1.2	high	low	high
GVMAG-S-1102113-126	GVMAG	Raphidoviruses	SC3	118.633	81.8182	0.401741	11	8	11	1.375	high	low	high
GVMAG-S-1102114-122	GVMAG	Raphidoviruses	SC3	140.202	76.9231	0.509902	13	10	13	1.3	high	low	medium
GVMAG-S-1102114-126	GVMAG	Prasinoviruses	SC3	107.848	30	1.5467	10	7	11	1.57143	high	medium	medium
GVMAG-S-1102237-83	GVMAG	MGVL28	SC3	97.0631	55.5556	0.982033	9	6	7	1.16667	high	low	high
GVMAG-S-1103010-144	GVMAG	Coccolithoviruses	SC3	43.1391	50	1.10479	4	4	7	1.75	low	low	low
GVMAG-S-1103011-60	GVMAG	MGVL27	SC3	21.5696	100	0	2	1	1	1	low	low	low
GVMAG-S-1103017-68	GVMAG	MGVSL6	SC3	75.4935	71.4286	0.631307	7	4	5	1.25	medium	low	medium
GVMAG-S-1103017-74	GVMAG	MGVL27	SC3	43.1391	100	0	4	2	2	1	low	low	low
GVMAG-S-3300000117-106	GVMAG	Prasinoviruses	SC3	107.848	30	1.5467	10	7	13	1.85714	high	medium	medium
GVMAG-S-3300000136-22	GVMAG	MGVL24	SC3	75.4935	71.4286	0.631307	7	6	8	1.33333	medium	low	low
GVMAG-S-3300002154-22	GVMAG	MGVL28	SC3	107.848	90	0.220957	10	7	8	1.14286	high	low	medium
GVMAG-S-3300002307-39	GVMAG	YLPV	SC3	97.0631	33.3333	1.47305	9	6	10	1.66667	high	medium	medium
GVMAG-S-3300002466-195	GVMAG	Raphidoviruses	SC3	129.417	66.6667	0.736525	12	9	13	1.44444	high	low	high
GVMAG-S-3300002923-21	GVMAG	Phaeoviruses	SC3	64.7087	83.3333	0.368262	6	3	4	1.33333	medium	low	low
GVMAG-S-3300006565-14	GVMAG	Prasinoviruses	SC3	86.2783	37.5	1.38098	8	5	7	1.4	medium	medium	medium
GVMAG-S-3300009084-278	GVMAG	Medusaviruses	SC3	97.0631	88.8889	0.245508	9	6	6	1	high	low	high
GVMAG-S-3300009790-139	GVMAG	Prasinoviruses	SC3	97.0631	33.3333	1.47305	9	6	12	2	high	medium	medium
GVMAG-S-3300010157-147	GVMAG	MGVL26	SC3	75.4935	71.4286	0.631307	7	5	7	1.4	medium	low	low
GVMAG-S-3300010160-180	GVMAG	MGVL24	SC3	86.2783	87.5	0.276197	8	6	8	1.33333	medium	low	medium
GVMAG-S-3300010299-67	GVMAG	Prasinoviruses	SC3	53.9239	40	1.32574	5	3	5	1.66667	medium	medium	low
GVMAG-S-3300010316-21	GVMAG	Coccolithoviruses	SC3	86.2783	62.5	0.82859	8	5	6	1.2	medium	low	medium
GVMAG-S-3300010368-40	GVMAG	MGVSL5	SC3	75.4935	71.4286	0.631307	7	6	9	1.5	medium	low	medium
GVMAG-S-3300013094-155	GVMAG	YLPV	SC3	118.633	36.3636	1.40609	11	8	13	1.625	high	medium	medium
GVMAG-S-3300013094-167	GVMAG	YLPV	SC3	118.633	45.4545	1.20522	11	8	12	1.5	high	medium	medium
GVMAG-S-3300013131-216	GVMAG	Medusaviruses	SC3	97.0631	88.8889	0.245508	9	6	6	1	high	low	high
GVMAG-S-3300013195-8	GVMAG	Prasinoviruses	SC3	86.2783	37.5	1.38098	8	5	9	1.8	medium	medium	medium
GVMAG-S-3300013285-49	GVMAG	MGVL24	SC3	86.2783	75	0.552394	8	6	8	1.33333	medium	low	medium
GVMAG-S-403976-41	GVMAG	Prasinoviruses	SC3	97.0631	0	2.20957	9	6	14	2.33333	high	high	low
GVMAG-S-403982-53	GVMAG	Prasinoviruses	SC3	107.848	40	1.32574	10	7	11	1.57143	high	medium	medium
GVMAG-S-405408-30	GVMAG	Prasinoviruses	SC3	86.2783	37.5	1.38098	8	5	8	1.6	medium	medium	medium
GVMAG-S-405429-37	GVMAG	MGVL28	SC3	53.9239	100	0	5	3	3	1	medium	low	medium
GVMAG-S-ERX555907-72	GVMAG	MGVL28	SC3	129.417	50	1.10479	12	9	16	1.77778	high	low	medium
GVMAG-S-ERX555915-91	GVMAG	Coccolithoviruses	SC3	97.0631	77.7778	0.491017	9	7	8	1.14286	high	low	high
GVMAG-S-ERX555917-73	GVMAG	MGVL25	SC3	118.633	63.6364	0.803482	11	8	11	1.375	high	low	high
GVMAG-S-ERX555926-48	GVMAG	MGVL27	SC3	53.9239	60	0.88383	5	2	3	1.5	medium	low	medium
GVMAG-S-ERX555927-67	GVMAG	Prasinoviruses	SC3	107.848	10	1.98862	10	7	15	2.14286	high	medium	medium
GVMAG-S-ERX555957-26	GVMAG	Raphidoviruses	SC3	86.2783	75	0.552394	8	6	7	1.16667	medium	low	medium
GVMAG-S-ERX555961-69	GVMAG	MGVL28	SC3	64.7087	50	1.10479	6	4	6	1.5	medium	low	low
GVMAG-S-ERX555961-93	GVMAG	Raphidoviruses	SC3	150.987	71.4286	0.631307	14	11	13	1.18182	high	low	high
GVMAG-S-ERX555967-131	GVMAG	MGVL28	SC3	129.417	75	0.552394	12	9	10	1.11111	high	low	high
GVMAG-S-ERX555975-30	GVMAG	MGVL25	SC3	86.2783	62.5	0.82859	8	7	10	1.42857	medium	low	medium
GVMAG-S-ERX555976-100	GVMAG	Prasinoviruses	SC3	86.2783	25	1.65718	8	6	11	1.83333	medium	medium	medium
GVMAG-S-ERX556003-78	GVMAG	Prasinoviruses	SC3	97.0631	44.4444	1.22754	9	6	9	1.5	high	medium	medium
GVMAG-S-ERX556005-85	GVMAG	Prasinoviruses	SC3	118.633	54.5455	1.00435	11	8	11	1.375	high	low	high
GVMAG-S-ERX556017-93	GVMAG	MGVL28	SC3	86.2783	50	1.10479	8	5	7	1.4	medium	low	medium
GVMAG-S-ERX556028-76	GVMAG	MGVL25	SC3	97.0631	77.7778	0.491017	9	6	6	1	high	low	medium
GVMAG-S-ERX556030-34	GVMAG	Prasinoviruses	SC3	97.0631	0	2.20957	9	6	16	2.66667	high	high	low
GVMAG-S-ERX556034-54	GVMAG	Prasinoviruses	SC3	75.4935	85.7143	0.315653	7	4	4	1	medium	low	low
GVMAG-S-ERX556046-16	GVMAG	Prasinoviruses	SC3	75.4935	28.5714	1.57827	7	4	7	1.75	medium	medium	medium
GVMAG-S-ERX556059-82	GVMAG	Prasinoviruses	SC3	107.848	40	1.32574	10	7	13	1.85714	high	medium	medium
GVMAG-S-ERX556063-31	GVMAG	Coccolithoviruses	SC3	75.4935	71.4286	0.631307	7	5	6	1.2	medium	low	medium
GVMAG-S-ERX556087-13	GVMAG	Prasinoviruses	SC3	86.2783	37.5	1.38098	8	6	10	1.66667	medium	medium	medium
GVMAG-S-ERX556101-89	GVMAG	Raphidoviruses	SC3	161.772	73.3333	0.58922	15	12	15	1.25	high	low	high
GVMAG-S-ERX556106-33	GVMAG	Coccolithoviruses	SC3	86.2783	75	0.552394	8	5	6	1.2	medium	low	medium
GVMAG-S-ERX556109-35	GVMAG	Prasinoviruses	SC3	97.0631	44.4444	1.22754	9	6	9	1.5	high	medium	medium
GVMAG-S-ERX556121-86	GVMAG	Prasinoviruses	SC3	107.848	20	1.76766	10	7	15	2.14286	high	medium	medium
GVMAG-S-ERX556125-36	GVMAG	Prasinoviruses	SC3	118.633	18.1818	1.80783	11	8	15	1.875	high	medium	medium
GVMAG-S-ERX556126-104	GVMAG	Phaeoviruses	SC3	75.4935	71.4286	0.631307	7	5	7	1.4	medium	low	medium
A. polyphaga moumouvirus NC020104 (Ac20)	Isolate	Chloroviruses	SC3	118.633	54.5455	1.00435	11	8	10	1.25	high	low	high
A. turfacea Chlorella virus MO0605SPH JX997175 (Actu)	Isolate	Chloroviruses	SC3	107.848	50	1.10479	10	7	9	1.28571	high	low	high
A. turfacea Chlorella virus OR0704 JX997185 (Ac21)	Isolate	Chloroviruses	SC3	107.848	50	1.10479	10	7	9	1.28571	high	low	high
A. turfacea Chlorella virus WI0606 JX997187 (Ac22)	Isolate	Chloroviruses	SC3	107.848	50	1.10479	10	7	9	1.28571	high	low	high
Acanthamoeba castellanii medusavirus, AP018495 (Medus)	Isolate	Medusaviruses	SC3	86.2783	75	0.552394	8	5	7	1.4	medium	low	medium
Bathycoccus sp. rcc1105 virus bpv1 NC014765 (Bavi)	Isolate	Prasinoviruses	SC3	107.848	50	1.10479	10	7	10	1.42857	high	low	high
E. huxleyi virus 201 JF974311 (Em25)	Isolate	Coccolithoviruses	SC3	118.633	81.8182	0.401741	11	8	9	1.125	high	low	high
E. huxleyi virus 208 JF974318 (Em26)	Isolate	Coccolithoviruses	SC3	118.633	81.8182	0.401741	11	8	9	1.125	high	low	high
E. huxleyi virus 86 NC007346 (Em27)	Isolate	Coccolithoviruses	SC3	118.633	81.8182	0.401741	11	8	9	1.125	high	low	high
Ectocarpus siliculosus virus 1 NC002687 (Ecsi)	Isolate	Phaeoviruses	SC3	86.2783	75	0.552394	8	5	5	1	medium	low	medium
Feldmannia irregularis virus a (Feir)	Isolate	Phaeoviruses	SC3	75.4935	85.7143	0.315653	7	5	5	1	medium	low	medium
Feldmannia species virus NC011183 (Fesp)	Isolate	Phaeoviruses	SC3	75.4935	85.7143	0.315653	7	5	5	1	medium	low	medium
Heterosigma akashiwo virus 01, NC_038553 (Heak)	Isolate	Raphidoviruses	SC3	107.848	90	0.220957	10	8	9	1.125	high	low	high
Micromonas sp. rcc1109 virus mpv1 NC014767 (Micr)	Isolate	Prasinoviruses	SC3	107.848	60	0.88383	10	7	8	1.14286	high	low	high
Mollivirus sibericum p1084t NC027867 (Mosi)	Isolate	Molliviruses	SC3	97.0631	77.7778	0.491017	9	6	7	1.16667	high	low	high
O. lucimarinus virus 2 olv2 NC028091 (Os07)	Isolate	Prasinoviruses	SC3	118.633	63.6364	0.803482	11	8	9	1.125	high	low	high
O. lucimarinus virus 7 olv7 NC028093 (Os09)	Isolate	Prasinoviruses	SC3	107.848	60	0.88383	10	7	8	1.14286	high	low	high
O. lucimarinus virus olv1 NC 014766 (Os01)	Isolate	Prasinoviruses	SC3	107.848	60	0.88383	10	7	8	1.14286	high	low	high
O. lucimarinus virus OlV5 HQ632827 (Os08)	Isolate	Prasinoviruses	SC3	118.633	45.4545	1.20522	11	8	11	1.375	high	medium	medium
O. mediterraneus virus 1 omv1 NC0298092 (Osme)	Isolate	Prasinoviruses	SC3	118.633	63.6364	0.803482	11	8	9	1.125	high	low	high
O. tauri virus 1 NC013288 (Ost1)	Isolate	Prasinoviruses	SC3	129.417	66.6667	0.736525	12	9	10	1.11111	high	low	high
O. tauri virus 2 NC014789 (Ost2)	Isolate	Prasinoviruses	SC3	118.633	63.6364	0.803482	11	8	9	1.125	high	low	high
O. tauri virus otv5 NC 010191 (Ost5)	Isolate	Prasinoviruses	SC3	118.633	63.6364	0.803482	11	8	9	1.125	high	low	high
P. bursaria chlorella virus 1 NC000852 (Pabu)	Isolate	Chloroviruses	SC3	107.848	50	1.10479	10	7	9	1.28571	high	low	high
P. bursaria chlorella virus ar158 NC009899 (Pab2)	Isolate	Chloroviruses	SC3	107.848	40	1.32574	10	7	10	1.42857	high	medium	medium
P. bursaria Chlorella virus CVR-1 JX997164 (Pa09)	Isolate	Chloroviruses	SC3	107.848	50	1.10479	10	7	9	1.28571	high	low	high
P. bursaria Chlorella virus MA-1D JX997172 (Pab3)	Isolate	Chloroviruses	SC3	107.848	50	1.10479	10	7	9	1.28571	high	low	high
P. bursaria Chlorella virus NY2A NC009898 (Pab4)	Isolate	Chloroviruses	SC3	107.848	50	1.10479	10	7	9	1.28571	high	low	high
Pandoravirus braziliensis SL2 LT972217 (Pabr)	Isolate	Pandoraviruses	SC3	97.0631	44.4444	1.22754	9	7	12	1.71429	high	medium	medium
Pandoravirus dulcis NC021858 (Padu)	Isolate	Pandoraviruses	SC3	107.848	40	1.32574	10	8	14	1.75	high	medium	medium
Pandoravirus inopinatum NC026440 (Pain)	Isolate	Pandoraviruses	SC3	107.848	40	1.32574	10	8	13	1.625	high	medium	medium
Pandoravirus macleodensis MG011691 (Pama)	Isolate	Pandoraviruses	SC3	97.0631	44.4444	1.22754	9	7	12	1.71429	high	medium	medium
Pandoravirus massiliensis BZ81 OFAI01000001 (Pass)	Isolate	Pandoraviruses	SC3	97.0631	33.3333	1.47305	9	7	13	1.85714	high	medium	medium
Pandoravirus neocaledonia MG011690 (Pane)	Isolate	Pandoraviruses	SC3	97.0631	33.3333	1.47305	9	7	14	2	high	medium	medium
Pandoravirus pampulha OFAJ01000001 (Papa)	Isolate	Pandoraviruses	SC3	107.848	40	1.32574	10	8	14	1.75	high	medium	medium
Pandoravirus quercus MG011689 (Paqu)	Isolate	Pandoraviruses	SC3	107.848	40	1.32574	10	8	14	1.75	high	medium	medium
Pandoravirus salinus NC022098 (Pasa)	Isolate	Pandoraviruses	SC3	107.848	50	1.10479	10	8	16	2	high	low	high
Sylvanvirus (Sylv)	pGVMAG	Sylvanviruses	SC3	86.2783	50	1.10479	8	6	10	1.66667	medium	low	medium
Yellowstone lake phycodnavirus 1 NC028112 (Yel2)	pGVMAG	YLPV	SC3	118.633	36.3636	1.40609	11	8	13	1.625	high	medium	medium
Yellowstone lake phycodnavirus 2 NC028110 (Yel3)	pGVMAG	YLPV	SC3	107.848	50	1.10479	10	7	11	1.57143	high	low	high
Yellowstone lake phycodnavirus 3 NC028108 (Yel4)	pGVMAG	YLPV	SC3	107.848	40	1.32574	10	7	11	1.57143	high	medium	medium
GVMAG-M-3300006641-22	GVMAG	MGVL29	SC4	73.5632	75	0.925532	8	6	7	1.16667	medium	low	medium
GVMAG-M-3300007547-5	GVMAG	MGVL29	SC4	91.954	90	0.370213	10	7	7	1	high	low	low
GVMAG-M-3300007622-7	GVMAG	MGVL29	SC4	101.149	81.8182	0.673114	11	8	9	1.125	high	low	medium
GVMAG-M-3300007708-3	GVMAG	MGVL29	SC4	101.149	63.6364	1.34623	11	8	9	1.125	high	medium	medium
GVMAG-M-3300007708-4	GVMAG	MGVL29	SC4	82.7586	77.7778	0.822695	9	7	7	1	medium	low	medium
GVMAG-M-3300009059-10	GVMAG	MGVL29	SC4	128.736	78.5714	0.793313	14	11	12	1.09091	high	low	high
GVMAG-M-3300009059-8	GVMAG	MGVL29	SC4	64.3678	71.4286	1.05775	7	5	6	1.2	medium	low	medium
GVMAG-M-3300013132-70	GVMAG	MGVL29	SC4	137.931	80	0.740426	15	12	13	1.08333	high	low	high
GVMAG-M-3300015360-128	GVMAG	MGVL29	SC4	101.149	81.8182	0.673114	11	8	8	1	high	low	medium
GVMAG-M-3300017788-25	GVMAG	MGVL29	SC4	110.345	83.3333	0.617021	12	9	10	1.11111	high	low	high
GVMAG-M-3300017788-3	GVMAG	MGVL29	SC4	91.954	90	0.370213	10	8	10	1.25	high	low	high
GVMAG-M-3300017788-49	GVMAG	MGVL29	SC4	110.345	75	0.925532	12	9	10	1.11111	high	low	high
GVMAG-M-3300021108-1	GVMAG	MGVL29	SC4	91.954	60	1.48085	10	7	9	1.28571	high	medium	medium
GVMAG-M-3300023174-59	GVMAG	MGVL29	SC4	119.54	15.3846	3.13257	13	10	18	1.8	high	high	low
GVMAG-M-3300023174-68	GVMAG	MGVL29	SC4	101.149	81.8182	0.673114	11	8	10	1.25	high	low	high
GVMAG-M-3300023179-107	GVMAG	MGVL29	SC4	73.5632	75	0.925532	8	5	5	1	medium	low	medium
GVMAG-M-3300023179-73	GVMAG	MGVL29	SC4	110.345	75	0.925532	12	9	9	1	high	low	high
GVMAG-M-3300023179-80	GVMAG	MGVL29	SC4	64.3678	71.4286	1.05775	7	4	4	1	medium	low	medium
GVMAG-M-3300027785-8	GVMAG	MGVL29	SC4	110.345	66.6667	1.23404	12	9	11	1.22222	high	medium	medium
GVMAG-M-3300027798-19	GVMAG	MGVL29	SC4	82.7586	77.7778	0.822695	9	6	6	1	medium	low	medium
GVMAG-S-1035082-103	GVMAG	MGVL29	SC4	73.5632	62.5	1.3883	8	5	6	1.2	medium	medium	medium
GVMAG-S-1035082-44	GVMAG	MGVL29	SC4	110.345	83.3333	0.617021	12	9	11	1.22222	high	low	high
GVMAG-S-1035333-4	GVMAG	MGVL29	SC4	45.977	100	0	5	3	3	1	low	low	low
GVMAG-S-1041352-77	GVMAG	MGVL29	SC4	110.345	66.6667	1.23404	12	9	10	1.11111	high	medium	medium
GVMAG-S-1045060-49	GVMAG	MGVL29	SC4	110.345	91.6667	0.308511	12	9	11	1.22222	high	low	high
GVMAG-S-1066013-9	GVMAG	MGVL29	SC4	119.54	69.2308	1.13912	13	10	12	1.2	high	low	medium
GVMAG-S-1091795-7	GVMAG	MGVL29	SC4	101.149	81.8182	0.673114	11	8	9	1.125	high	low	high
GVMAG-S-1091796-13	GVMAG	MGVL29	SC4	119.54	69.2308	1.13912	13	10	11	1.1	high	low	high
GVMAG-S-1101173-68	GVMAG	MGVL29	SC4	137.931	60	1.48085	15	11	15	1.36364	high	medium	medium
GVMAG-S-3300005689-16	GVMAG	MGVL29	SC4	101.149	72.7273	1.00967	11	8	9	1.125	high	low	high
GVMAG-S-3300013132-149	GVMAG	MGVL29	SC4	119.54	61.5385	1.4239	13	9	11	1.22222	high	medium	medium
GVMAG-S-3300013132-246	GVMAG	MGVL29	SC4	101.149	72.7273	1.00967	11	8	10	1.25	high	low	medium
GVMAG-M-3300006900-23	GVMAG	MGVL30	SC5	118.644	35.7143	1.94505	14	10	18	1.8	high	medium	low
GVMAG-M-3300007960-2	GVMAG	MGVL30	SC5	67.7966	87.5	0.378205	8	6	6	1	medium	low	low
GVMAG-M-3300017986-31	GVMAG	MGVL30	SC5	93.2203	63.6364	1.10023	11	9	12	1.33333	high	low	high
GVMAG-M-3300018048-10	GVMAG	MGVL30	SC5	101.695	100	0	12	10	10	1	high	low	medium
GVMAG-S-1024967-63	GVMAG	MGVL30	SC5	76.2712	100	0	9	6	6	1	medium	low	medium
GVMAG-S-1059904-8	GVMAG	MGVL30	SC5	118.644	42.8571	1.72894	14	10	17	1.7	high	medium	low
GVMAG-S-1059906-5	GVMAG	MGVL30	SC5	135.593	62.5	1.13462	16	12	18	1.5	high	low	low
GVMAG-S-1059906-7	GVMAG	MGVL30	SC5	118.644	71.4286	0.864469	14	10	12	1.2	high	low	low
GVMAG-S-3300002926-12	GVMAG	MGVL30	SC5	42.3729	100	0	5	3	3	1	low	low	low
GVMAG-S-ERX556043-36	GVMAG	MGVL30	SC5	127.119	53.3333	1.41197	15	12	18	1.5	high	medium	low
GVMAG-M-3300001348-16	GVMAG	Faunusviruses	SC6	93.9024	21.4286	2.00166	14	11	21	1.90909	high	high	low
GVMAG-M-3300001349-29	GVMAG	Cafeteriaviruses	SC6	93.9024	64.2857	0.909847	14	11	14	1.27273	high	low	medium
GVMAG-M-3300001352-25	GVMAG	Cafeteriaviruses	SC6	100.61	73.3333	0.679353	15	12	14	1.16667	high	low	medium
GVMAG-M-3300002092-9	GVMAG	MGVL31	SC6	87.1951	76.9231	0.587901	13	11	12	1.09091	medium	low	medium
GVMAG-M-3300004273-3	GVMAG	Klosneuviruses	SC6	114.024	52.9412	1.19886	17	13	19	1.46154	high	low	low
GVMAG-M-3300004277-10	GVMAG	Klosneuviruses	SC6	107.317	81.25	0.47767	16	12	13	1.08333	high	low	medium
GVMAG-M-3300005286-3	GVMAG	Klosneuviruses	SC6	67.0732	80	0.509515	10	7	8	1.14286	medium	low	low
GVMAG-M-3300007522-15	GVMAG	Cafeteriaviruses	SC6	93.9024	78.5714	0.545908	14	11	12	1.09091	high	low	high
GVMAG-M-3300007522-31	GVMAG	Cafeteriaviruses	SC6	87.1951	84.6154	0.391934	13	10	10	1	medium	low	medium
GVMAG-M-3300007618-2	GVMAG	Cafeteriaviruses	SC6	73.7805	81.8182	0.463195	11	8	8	1	medium	low	medium
GVMAG-M-3300007619-1	GVMAG	Klosneuviruses	SC6	80.4878	66.6667	0.849191	12	9	10	1.11111	medium	low	medium
GVMAG-M-3300009068-12	GVMAG	Namaoviruses	SC6	114.024	76.4706	0.599429	17	13	15	1.15385	high	low	medium
GVMAG-M-3300009155-39	GVMAG	Namaoviruses	SC6	87.1951	46.1538	1.37177	13	10	14	1.4	medium	medium	medium
GVMAG-M-3300009159-67	GVMAG	MGVL31	SC6	100.61	73.3333	0.679353	15	12	15	1.25	high	low	medium
GVMAG-M-3300009161-71	GVMAG	Klosneuviruses	SC6	87.1951	84.6154	0.391934	13	10	10	1	medium	low	medium
GVMAG-M-3300009163-18	GVMAG	MGVL31	SC6	107.317	62.5	0.95534	16	12	17	1.41667	high	low	low
GVMAG-M-3300009169-13	GVMAG	Klosneuviruses	SC6	114.024	41.1765	1.49857	17	13	22	1.69231	high	medium	low
GVMAG-M-3300009182-39	GVMAG	Cafeteriaviruses	SC6	100.61	53.3333	1.18887	15	11	24	2.18182	high	low	low
GVMAG-M-3300009436-15	GVMAG	Klosneuviruses	SC6	100.61	73.3333	0.679353	15	11	12	1.09091	high	low	medium
GVMAG-M-3300009443-14	GVMAG	Namaoviruses	SC6	67.0732	60	1.01903	10	6	13	2.16667	medium	low	medium
GVMAG-M-3300009681-26	GVMAG	Klosneuviruses	SC6	46.9512	85.7143	0.363939	7	4	4	1	low	low	low
GVMAG-M-3300009697-1	GVMAG	Faunusviruses	SC6	100.61	60	1.01903	15	11	15	1.36364	high	low	medium
GVMAG-M-3300010160-56	GVMAG	Cafeteriaviruses	SC6	114.024	23.5294	1.94814	17	14	34	2.42857	high	medium	low
GVMAG-M-3300010160-60	GVMAG	Klosneuviruses	SC6	87.1951	76.9231	0.587901	13	10	12	1.2	medium	low	medium
GVMAG-M-3300010334-28	GVMAG	Klosneuviruses	SC6	100.61	60	1.01903	15	11	16	1.45455	high	low	low
GVMAG-M-3300010334-45	GVMAG	Cafeteriaviruses	SC6	114.024	29.4118	1.79829	17	13	29	2.23077	high	medium	medium
GVMAG-M-3300010334-8	GVMAG	Cafeteriaviruses	SC6	93.9024	85.7143	0.363939	14	11	12	1.09091	high	low	medium
GVMAG-M-3300012936-38	GVMAG	Faunusviruses	SC6	93.9024	42.8571	1.45576	14	11	17	1.54545	high	medium	medium
GVMAG-M-3300012954-26	GVMAG	Klosneuviruses	SC6	114.024	17.6471	2.098	17	13	32	2.46154	high	high	low
GVMAG-M-3300013005-61	GVMAG	Cafeteriaviruses	SC6	93.9024	64.2857	0.909847	14	11	14	1.27273	high	low	medium
GVMAG-M-3300013094-6	GVMAG	Klosneuviruses	SC6	73.7805	63.6364	0.92639	11	8	9	1.125	medium	low	low
GVMAG-M-3300013127-27	GVMAG	Klosneuviruses	SC6	100.61	66.6667	0.849191	15	11	13	1.18182	high	low	low
GVMAG-M-3300013132-23	GVMAG	Cafeteriaviruses	SC6	87.1951	61.5385	0.979836	13	10	12	1.2	medium	low	low
GVMAG-M-3300013133-4	GVMAG	Klosneuviruses	SC6	114.024	41.1765	1.49857	17	13	25	1.92308	high	medium	low
GVMAG-M-3300014493-9	GVMAG	Klosneuviruses	SC6	127.439	52.6316	1.20675	19	15	27	1.8	high	medium	low
GVMAG-M-3300017788-2	GVMAG	Namaoviruses	SC6	100.61	73.3333	0.679353	15	11	12	1.09091	high	low	medium
GVMAG-M-3300017788-43	GVMAG	Cafeteriaviruses	SC6	80.4878	75	0.636893	12	9	11	1.22222	medium	low	medium
GVMAG-M-3300017788-7	GVMAG	Namaoviruses	SC6	80.4878	66.6667	0.849191	12	9	11	1.22222	medium	low	low
GVMAG-M-3300017788-78	GVMAG	Klosneuviruses	SC6	80.4878	66.6667	0.849191	12	9	11	1.22222	medium	low	medium
GVMAG-M-3300017788-86	GVMAG	Klosneuviruses	SC6	100.61	60	1.01903	15	12	16	1.33333	high	low	low
GVMAG-M-3300018428-44	GVMAG	Cafeteriaviruses	SC6	114.024	47.0588	1.34872	17	13	25	1.92308	high	medium	low
GVMAG-M-3300020165-43	GVMAG	Faunusviruses	SC6	107.317	62.5	0.95534	16	13	18	1.38462	high	low	high
GVMAG-M-3300020185-49	GVMAG	Cafeteriaviruses	SC6	100.61	80	0.509515	15	12	14	1.16667	high	low	medium
GVMAG-M-3300020187-22	GVMAG	Klosneuviruses	SC6	87.1951	84.6154	0.391934	13	10	11	1.1	medium	low	medium
GVMAG-M-3300020192-26	GVMAG	Megamimiviruses	SC6	120.732	66.6667	0.849191	18	14	20	1.42857	high	low	high
GVMAG-M-3300020505-5	GVMAG	Klosneuviruses	SC6	67.0732	70	0.764272	10	7	7	1	medium	low	medium
GVMAG-M-3300021079-16	GVMAG	Namaoviruses	SC6	46.9512	71.4286	0.727878	7	4	4	1	low	low	low
GVMAG-M-3300021185-21	GVMAG	Faunusviruses	SC6	80.4878	58.3333	1.06149	12	9	11	1.22222	medium	low	medium
GVMAG-M-3300022752-33	GVMAG	Cafeteriaviruses	SC6	107.317	56.25	1.11456	16	13	22	1.69231	high	low	medium
GVMAG-M-3300022752-81	GVMAG	Cafeteriaviruses	SC6	53.6585	75	0.636893	8	5	5	1	medium	low	medium
GVMAG-M-3300022916-4	GVMAG	Klosneuviruses	SC6	93.9024	71.4286	0.727878	14	10	12	1.2	high	low	medium
GVMAG-M-3300023174-128	GVMAG	Namaoviruses	SC6	120.732	33.3333	1.69838	18	14	30	2.14286	high	medium	low
GVMAG-M-3300023174-131	GVMAG	Cafeteriaviruses	SC6	100.61	73.3333	0.679353	15	12	16	1.33333	high	low	high
GVMAG-M-3300023174-136	GVMAG	MGVL31	SC6	80.4878	75	0.636893	12	9	10	1.11111	medium	low	medium
GVMAG-M-3300023174-140	GVMAG	Cafeteriaviruses	SC6	93.9024	57.1429	1.09182	14	11	16	1.45455	high	low	high
GVMAG-M-3300023174-155	GVMAG	Klosneuviruses	SC6	114.024	29.4118	1.79829	17	13	25	1.92308	high	medium	low
GVMAG-M-3300023174-160	GVMAG	Klosneuviruses	SC6	60.3659	55.5556	1.13225	9	6	8	1.33333	medium	low	low
GVMAG-M-3300023174-174	GVMAG	Namaoviruses	SC6	93.9024	71.4286	0.727878	14	10	12	1.2	high	low	high
GVMAG-M-3300023174-205	GVMAG	MGVL31	SC6	114.024	76.4706	0.599429	17	13	16	1.23077	high	low	high
GVMAG-M-3300023174-31	GVMAG	Cafeteriaviruses	SC6	107.317	87.5	0.318447	16	13	15	1.15385	high	low	high
GVMAG-M-3300023174-43	GVMAG	Cafeteriaviruses	SC6	93.9024	71.4286	0.727878	14	11	13	1.18182	high	low	medium
GVMAG-M-3300023174-55	GVMAG	Namaoviruses	SC6	114.024	76.4706	0.599429	17	14	16	1.14286	high	low	medium
GVMAG-M-3300023174-97	GVMAG	Namaoviruses	SC6	80.4878	66.6667	0.849191	12	10	12	1.2	medium	low	medium
GVMAG-M-3300023179-103	GVMAG	Klosneuviruses	SC6	107.317	75	0.636893	16	12	15	1.25	high	low	high
GVMAG-M-3300023179-109	GVMAG	Namaoviruses	SC6	114.024	41.1765	1.49857	17	13	27	2.07692	high	medium	low
GVMAG-M-3300023179-115	GVMAG	MGVL31	SC6	100.61	73.3333	0.679353	15	12	16	1.33333	high	low	high
GVMAG-M-3300023179-139	GVMAG	Klosneuviruses	SC6	107.317	81.25	0.47767	16	12	13	1.08333	high	low	medium
GVMAG-M-3300023179-145	GVMAG	MGVL31	SC6	120.732	72.2222	0.707659	18	14	19	1.35714	high	low	low
GVMAG-M-3300023179-2	GVMAG	Cafeteriaviruses	SC6	114.024	82.3529	0.449572	17	14	15	1.07143	high	low	high
GVMAG-M-3300023179-20	GVMAG	Cafeteriaviruses	SC6	87.1951	61.5385	0.979836	13	10	13	1.3	medium	low	medium
GVMAG-M-3300023179-27	GVMAG	Klosneuviruses	SC6	114.024	70.5882	0.749286	17	13	16	1.23077	high	low	high
GVMAG-M-3300023179-4	GVMAG	MGVL31	SC6	114.024	82.3529	0.449572	17	13	14	1.07692	high	low	high
GVMAG-M-3300023179-54	GVMAG	Cafeteriaviruses	SC6	100.61	66.6667	0.849191	15	12	17	1.41667	high	low	high
GVMAG-M-3300023179-6	GVMAG	Cafeteriaviruses	SC6	67.0732	70	0.764272	10	7	7	1	medium	low	low
GVMAG-M-3300023179-61	GVMAG	Cafeteriaviruses	SC6	93.9024	71.4286	0.727878	14	11	13	1.18182	high	low	high
GVMAG-M-3300023179-82	GVMAG	Cafeteriaviruses	SC6	93.9024	71.4286	0.727878	14	11	12	1.09091	high	low	high
GVMAG-M-3300023184-104	GVMAG	MGVL31	SC6	107.317	81.25	0.47767	16	12	13	1.08333	high	low	high
GVMAG-M-3300023184-177	GVMAG	Cafeteriaviruses	SC6	107.317	81.25	0.47767	16	13	14	1.07692	high	low	high
GVMAG-M-3300023184-183	GVMAG	Cafeteriaviruses	SC6	93.9024	71.4286	0.727878	14	11	13	1.18182	high	low	high
GVMAG-M-3300023184-43	GVMAG	MGVL31	SC6	120.732	66.6667	0.849191	18	14	18	1.28571	high	low	medium
GVMAG-M-3300023184-63	GVMAG	Cafeteriaviruses	SC6	87.1951	69.2308	0.783869	13	10	14	1.4	medium	low	medium
GVMAG-M-3300024261-33	GVMAG	Cafeteriaviruses	SC6	114.024	70.5882	0.749286	17	14	18	1.28571	high	low	high
GVMAG-M-3300024302-11	GVMAG	Cafeteriaviruses	SC6	93.9024	71.4286	0.727878	14	11	13	1.18182	high	low	high
GVMAG-M-3300024302-39	GVMAG	Cafeteriaviruses	SC6	80.4878	66.6667	0.849191	12	9	12	1.33333	medium	low	low
GVMAG-M-3300025138-6	GVMAG	Cafeteriaviruses	SC6	107.317	25	1.91068	16	13	28	2.15385	high	medium	low
GVMAG-M-3300025622-31	GVMAG	Cafeteriaviruses	SC6	67.0732	80	0.509515	10	8	9	1.125	medium	low	medium
GVMAG-M-3300025860-12	GVMAG	Cafeteriaviruses	SC6	73.7805	81.8182	0.463195	11	8	8	1	medium	low	medium
GVMAG-M-3300025880-17	GVMAG	Faunusviruses	SC6	87.1951	61.5385	0.979836	13	10	14	1.4	medium	low	medium
GVMAG-M-3300027707-23	GVMAG	Cafeteriaviruses	SC6	93.9024	57.1429	1.09182	14	11	16	1.45455	high	low	low
GVMAG-M-3300027707-39	GVMAG	Cafeteriaviruses	SC6	80.4878	66.6667	0.849191	12	9	13	1.44444	medium	low	medium
GVMAG-M-3300027712-25	GVMAG	Namaoviruses	SC6	93.9024	64.2857	0.909847	14	10	18	1.8	high	low	low
GVMAG-M-3300027712-35	GVMAG	Cafeteriaviruses	SC6	80.4878	58.3333	1.06149	12	9	14	1.55556	medium	low	medium
GVMAG-M-3300027754-40	GVMAG	Cafeteriaviruses	SC6	80.4878	66.6667	0.849191	12	9	10	1.11111	medium	low	medium
GVMAG-M-3300027777-11	GVMAG	MGVL31	SC6	60.3659	88.8889	0.283064	9	6	6	1	medium	low	medium
GVMAG-M-3300027777-39	GVMAG	MGVL31	SC6	80.4878	83.3333	0.424595	12	8	8	1	medium	low	medium
GVMAG-M-3300027971-17	GVMAG	Namaoviruses	SC6	67.0732	90	0.254757	10	7	7	1	medium	low	medium
GVMAG-S-1004661-13	GVMAG	Klosneuviruses	SC6	60.3659	77.7778	0.566127	9	6	6	1	medium	low	medium
GVMAG-S-1006661-47	GVMAG	Namaoviruses	SC6	120.732	77.7778	0.566127	18	14	16	1.14286	high	low	medium
GVMAG-S-1014582-52	GVMAG	Megamimiviruses	SC6	127.439	73.6842	0.670414	19	15	18	1.2	high	low	high
GVMAG-S-1015567-333	GVMAG	Klosneuviruses	SC6	73.7805	36.3636	1.62118	11	8	16	2	medium	medium	low
GVMAG-S-1015567-472	GVMAG	Megamimiviruses	SC6	46.9512	85.7143	0.363939	7	5	6	1.2	low	low	low
GVMAG-S-1017766-37	GVMAG	Megamimiviruses	SC6	87.1951	76.9231	0.587901	13	9	11	1.22222	medium	low	medium
GVMAG-S-1035085-51	GVMAG	Namaoviruses	SC6	120.732	72.2222	0.707659	18	14	17	1.21429	high	low	high
GVMAG-S-1035124-71	GVMAG	Klosneuviruses	SC6	26.8293	75	0.636893	4	1	1	1	low	low	low
GVMAG-S-1035348-10	GVMAG	MGVL31	SC6	107.317	68.75	0.796117	16	12	18	1.5	high	low	high
GVMAG-S-1040238-38	GVMAG	Klosneuviruses	SC6	46.9512	100	0	7	5	5	1	low	low	low
GVMAG-S-1063923-83	GVMAG	Klosneuviruses	SC6	114.024	35.2941	1.64843	17	13	23	1.76923	high	medium	low
GVMAG-S-1092172-25	GVMAG	Cafeteriaviruses	SC6	60.3659	88.8889	0.283064	9	6	6	1	medium	low	medium
GVMAG-S-1101165-51	GVMAG	Cafeteriaviruses	SC6	93.9024	50	1.27379	14	10	16	1.6	high	medium	low
GVMAG-S-1101165-58	GVMAG	MGVL31	SC6	80.4878	41.6667	1.48608	12	9	15	1.66667	medium	medium	medium
GVMAG-S-1101165-67	GVMAG	MGVL31	SC6	40.2439	66.6667	0.849191	6	3	3	1	low	low	low
GVMAG-S-1101174-64	GVMAG	Klosneuviruses	SC6	114.024	58.8235	1.049	17	13	21	1.61538	high	low	medium
GVMAG-S-1101181-82	GVMAG	MGVL31	SC6	26.8293	100	0	4	2	2	1	low	low	low
GVMAG-S-3300000171-20	GVMAG	Klosneuviruses	SC6	73.7805	72.7273	0.694793	11	9	10	1.11111	medium	low	medium
GVMAG-S-3300005286-75	GVMAG	Megamimiviruses	SC6	107.317	75	0.636893	16	13	18	1.38462	high	low	low
GVMAG-S-3300009084-161	GVMAG	Megamimiviruses	SC6	120.732	33.3333	1.69838	18	14	28	2	high	medium	low
GVMAG-S-3300012936-62	GVMAG	Faunusviruses	SC6	93.9024	21.4286	2.00166	14	11	22	2	high	high	low
GVMAG-S-3300013126-172	GVMAG	Cafeteriaviruses	SC6	100.61	73.3333	0.679353	15	12	15	1.25	high	low	high
GVMAG-S-3300013131-116	GVMAG	Cafeteriaviruses	SC6	114.024	70.5882	0.749286	17	14	19	1.35714	high	low	low
GVMAG-S-3300013131-119	GVMAG	Klosneuviruses	SC6	120.732	72.2222	0.707659	18	14	17	1.21429	high	low	medium
GVMAG-S-3300013137-308	GVMAG	Klosneuviruses	SC6	53.6585	75	0.636893	8	5	5	1	medium	low	medium
GVMAG-S-3300013137-355	GVMAG	Klosneuviruses	SC6	20.122	100	0	3	1	1	1	low	low	low
GVMAG-S-3300013138-349	GVMAG	Klosneuviruses	SC6	87.1951	92.3077	0.195967	13	10	10	1	medium	low	medium
GVMAG-S-ERX555967-93	GVMAG	Faunusviruses	SC6	107.317	62.5	0.95534	16	13	18	1.38462	high	low	high
A. castellanii mamavirus JF801956 (Acma)	Isolate	Megamimiviruses	SC6	127.439	63.1579	0.938579	19	15	22	1.46667	high	low	high
A. polyphaga lentillevirus AFYC01000000 (Acle)	Isolate	Megamimiviruses	SC6	127.439	63.1579	0.938579	19	15	21	1.4	high	low	high
A. polyphaga mimivirus NC014649 (Ac19)	Isolate	Megamimiviruses	SC6	127.439	63.1579	0.938579	19	15	20	1.33333	high	low	high
Acanthamoeba castellanii mimivirus kasaii AP017644 (Kasa)	Isolate	Megamimiviruses	SC6	127.439	63.1579	0.938579	19	15	20	1.33333	high	low	high
Acanthamoeba castellanii mimivirus shirakomae AP017645 (Shir)	Isolate	Megamimiviruses	SC6	127.439	63.1579	0.938579	19	15	20	1.33333	high	low	high
Acanthamoeba polyphaga mimivirus Kroon KM982402 (Kroo)	Isolate	Megamimiviruses	SC6	127.439	68.4211	0.804497	19	15	20	1.33333	high	low	high
Acanthamoeba polyphaga mimivirus Oyster KM982401 (Oyst)	Isolate	Megamimiviruses	SC6	127.439	63.1579	0.938579	19	15	21	1.4	high	low	high
Afrovirus Urmite69 CWHP01000001 (Afro)	Isolate	Megamimiviruses	SC6	127.439	47.3684	1.34083	19	15	26	1.73333	high	medium	medium
Bandra megavirus isolate KK-1 MG779410 (Band)	Isolate	Megamimiviruses	SC6	127.439	47.3684	1.34083	19	15	26	1.73333	high	medium	low
Bodo saltans virus NG (BsVi)	Isolate	Klosneuviruses	SC6	114.024	70.5882	0.749286	17	13	15	1.15385	high	low	high
Cafeteria roenbergensis virus bv-pw1 NC014637 (Caro)	Isolate	Cafeteriaviruses	SC6	107.317	81.25	0.47767	16	13	14	1.07692	high	low	high
Hirudovirus Sangsue KF493731 (Hist)	Isolate	Megamimiviruses	SC6	127.439	63.1579	0.938579	19	15	20	1.33333	high	low	high
Megavirus avenue9 LN867403 (Meav)	Isolate	Megamimiviruses	SC6	127.439	26.3158	1.87716	19	15	32	2.13333	high	medium	medium
Megavirus battle43 LN868256 (Meba)	Isolate	Megamimiviruses	SC6	127.439	47.3684	1.34083	19	15	26	1.73333	high	medium	medium
Megavirus bus LN868539 (Mebu)	Isolate	Megamimiviruses	SC6	114.024	52.9412	1.19886	17	13	20	1.53846	high	low	high
Megavirus chiliensis NC016072 (Mech)	Isolate	Megamimiviruses	SC6	127.439	47.3684	1.34083	19	15	26	1.73333	high	medium	medium
Megavirus courdo11 JX975216 (Meco)	Isolate	Megamimiviruses	SC6	127.439	26.3158	1.87716	19	15	31	2.06667	high	medium	medium
Megavirus lba JX885207 (Meg1)	Isolate	Megamimiviruses	SC6	127.439	36.8421	1.60899	19	15	28	1.86667	high	medium	medium
Megavirus montpellier3 LN868518 (Memo)	Isolate	Megamimiviruses	SC6	127.439	21.0526	2.01124	19	15	32	2.13333	high	high	low
Megavirus shan LN868520 (Mesh)	Isolate	Megamimiviruses	SC6	127.439	42.1053	1.47491	19	15	26	1.73333	high	medium	medium
Megavirus T1 LN868526 (Met1)	Isolate	Megamimiviruses	SC6	127.439	47.3684	1.34083	19	15	26	1.73333	high	medium	medium
Megavirus T4 LN869537 (Met4)	Isolate	Megamimiviruses	SC6	127.439	47.3684	1.34083	19	15	25	1.66667	high	medium	medium
Megavirus terra1 NC023640 (Megt)	Isolate	Megamimiviruses	SC6	114.024	29.4118	1.79829	17	14	25	1.78571	high	medium	medium
Megavirus vitis isolate vigne MG807319 (Mvit)	Isolate	Megamimiviruses	SC6	127.439	47.3684	1.34083	19	15	26	1.73333	high	medium	medium
Mimivirus amazonia LN867402 (Amaz)	Isolate	Megamimiviruses	SC6	127.439	63.1579	0.938579	19	15	20	1.33333	high	low	high
Mimivirus Bombay 1 KU761889 (Mibo)	Isolate	Megamimiviruses	SC6	127.439	63.1579	0.938579	19	15	20	1.33333	high	low	high
Mimivirus Bombay isolate 1 KU761889 (Bomb)	Isolate	Megamimiviruses	SC6	127.439	63.1579	0.938579	19	15	20	1.33333	high	low	high
Mimivirus longchamps LN871173 (Milo)	Isolate	Megamimiviruses	SC6	80.4878	41.6667	1.48608	12	9	13	1.44444	medium	medium	medium
Mimivirus pointerouge1 LN871174 (Prog)	Isolate	Megamimiviruses	SC6	114.024	52.9412	1.19886	17	13	19	1.46154	high	low	high
Mimivirus terra2 NC023639 (Mite)	Isolate	Megamimiviruses	SC6	127.439	63.1579	0.938579	19	15	22	1.46667	high	low	high
Moumouvirus goulette KC008572 (Mogo)	Isolate	Megamimiviruses	SC6	127.439	47.3684	1.34083	19	15	26	1.73333	high	medium	medium
Moumouvirus Monve (Momo)	Isolate	Megamimiviruses	SC6	127.439	36.8421	1.60899	19	15	30	2	high	medium	medium
Namao virus, MG745875 (Nama)	Isolate	Namaoviruses	SC6	100.61	73.3333	0.679353	15	13	16	1.23077	high	low	high
Niemeyer virus KT599914 (Nivi)	Isolate	Megamimiviruses	SC6	127.439	47.3684	1.34083	19	15	24	1.6	high	medium	medium
Samba virus KF959826 (Savi)	Isolate	Megamimiviruses	SC6	127.439	63.1579	0.938579	19	15	20	1.33333	high	low	high
Saudi moumouvirus KY110734 (Saud)	Isolate	Megamimiviruses	SC6	127.439	47.3684	1.34083	19	15	28	1.86667	high	medium	medium
Tupavirus Deep Ocean (Tupa)	Isolate	Megamimiviruses	SC6	127.439	36.8421	1.60899	19	15	31	2.06667	high	medium	medium
Tupavirus Soda Lake (Tup1)	Isolate	Megamimiviruses	SC6	127.439	36.8421	1.60899	19	15	34	2.26667	high	medium	medium
Barrevirus (Barr)	pGVMAG	Klosneuviruses	SC6	73.7805	36.3636	1.62118	11	8	12	1.5	medium	medium	medium
Catovirus KY684083 (Cato)	pGVMAG	Klosneuviruses	SC6	127.439	57.8947	1.07266	19	15	25	1.66667	high	low	high
Dasosvirus (Daso)	pGVMAG	Klosneuviruses	SC6	73.7805	72.7273	0.694793	11	7	9	1.28571	medium	low	medium
Edafosvirus (Edaf)	pGVMAG	Klosneuviruses	SC6	107.317	56.25	1.11456	16	13	22	1.69231	high	low	low
Faunusvirus (Drel)	pGVMAG	Faunusviruses	SC6	114.024	70.5882	0.749286	17	13	14	1.07692	high	low	low
Gaeavirus (Gaea)	pGVMAG	Klosneuviruses	SC6	87.1951	84.6154	0.391934	13	9	10	1.11111	medium	low	medium
Harvfovirus (Harv)	pGVMAG	Klosneuviruses	SC6	100.61	53.3333	1.18887	15	11	17	1.54545	high	low	low
Hokovirus (Hoko)	pGVMAG	Klosneuviruses	SC6	127.439	52.6316	1.20675	19	15	25	1.66667	high	medium	medium
Homavirus (Homa)	pGVMAG	Klosneuviruses	SC6	87.1951	69.2308	0.783869	13	10	12	1.2	medium	low	low
Hyperionvirus (Hype)	pGVMAG	Klosneuviruses	SC6	114.024	41.1765	1.49857	17	13	25	1.92308	high	medium	low
Indivirus (Indi)	pGVMAG	Klosneuviruses	SC6	127.439	57.8947	1.07266	19	15	22	1.46667	high	low	high
Klosneuvirus (Klos)	pGVMAG	Klosneuviruses	SC6	134.146	35	1.65592	20	16	33	2.0625	high	medium	medium
Satyrvirus (Mell)	pGVMAG	Megamimiviruses	SC6	100.61	60	1.01903	15	11	16	1.45455	high	low	low
Terrestrivirus (Terr)	pGVMAG	Klosneuviruses	SC6	134.146	50	1.27379	20	16	30	1.875	high	medium	medium
GVMAG-M-3300006056-32	GVMAG	MGVL32	SC7	83.3333	70	1.25217	10	8	11	1.375	medium	medium	low
GVMAG-M-3300009169-14	GVMAG	MGVL32	SC7	100	91.6667	0.347826	12	8	9	1.125	high	low	high
GVMAG-M-3300013127-28	GVMAG	MGVL32	SC7	66.6667	87.5	0.521739	8	5	5	1	medium	low	medium
GVMAG-M-3300014204-73	GVMAG	MGVL32	SC7	141.667	76.4706	0.982097	17	13	15	1.15385	high	low	high
GVMAG-M-3300017963-13	GVMAG	MGVL32	SC7	125	73.3333	1.11304	15	11	14	1.27273	high	low	low
GVMAG-M-3300017987-33	GVMAG	MGVL32	SC7	108.333	76.9231	0.963211	13	10	14	1.4	high	low	medium
GVMAG-M-3300023184-36	GVMAG	MGVL32	SC7	108.333	76.9231	0.963211	13	10	11	1.1	high	low	high
GVMAG-M-3300025727-45	GVMAG	MGVL32	SC7	100	83.3333	0.695652	12	10	12	1.2	high	low	high
GVMAG-M-3300025860-20	GVMAG	MGVL32	SC7	125	73.3333	1.11304	15	11	13	1.18182	high	low	high
GVMAG-S-1017379-7	GVMAG	MGVL32	SC7	91.6667	63.6364	1.51779	11	8	13	1.625	high	medium	medium
GVMAG-S-1017442-11	GVMAG	MGVL32	SC7	33.3333	100	0	4	3	3	1	low	low	low
GVMAG-S-1035435-20	GVMAG	MGVL32	SC7	116.667	78.5714	0.89441	14	11	14	1.27273	high	low	medium
GVMAG-S-1041352-47	GVMAG	MGVL32	SC7	133.333	81.25	0.782609	16	12	16	1.33333	high	low	medium
GVMAG-S-3300002702-22	GVMAG	MGVL32	SC7	91.6667	54.5455	1.89723	11	8	11	1.375	high	medium	medium
GVMAG-S-3300005662-70	GVMAG	MGVL32	SC7	75	88.8889	0.463768	9	7	7	1	medium	low	low
GVMAG-S-3300006056-154	GVMAG	MGVL32	SC7	100	58.3333	1.73913	12	8	11	1.375	high	medium	low
GVMAG-M-3300004806-1	GVMAG	MGVL35	SC8	136.759	66.6667	1.07531	15	12	15	1.25	high	low	high
GVMAG-M-3300004806-22	GVMAG	MGVL36	SC8	109.407	58.3333	1.34414	12	9	18	2	high	medium	medium
GVMAG-M-3300004806-7	GVMAG	MGVL36	SC8	127.642	64.2857	1.15212	14	11	17	1.54545	high	low	high
GVMAG-M-3300006108-3	GVMAG	MGVL33	SC8	63.821	71.4286	0.921696	7	4	5	1.25	medium	low	medium
GVMAG-M-3300006119-4	GVMAG	MGVL33	SC8	91.1728	60	1.29037	10	7	10	1.42857	high	medium	medium
GVMAG-M-3300007363-5	GVMAG	MGVL33	SC8	82.0555	44.4444	1.79219	9	6	8	1.33333	medium	medium	medium
GVMAG-M-3300007516-49	GVMAG	MGVL35	SC8	72.9383	62.5	1.20973	8	5	6	1.2	medium	medium	low
GVMAG-M-3300007559-2	GVMAG	MGVL33	SC8	72.9383	62.5	1.20973	8	5	6	1.2	medium	medium	medium
GVMAG-M-3300009068-1	GVMAG	MGVL34	SC8	118.525	69.2308	0.992596	13	10	13	1.3	high	low	high
GVMAG-M-3300009068-25	GVMAG	MGVL33	SC8	100.29	90.9091	0.293267	11	8	8	1	high	low	high
GVMAG-M-3300009151-43	GVMAG	MGVL34	SC8	109.407	66.6667	1.07531	12	9	12	1.33333	high	low	high
GVMAG-M-3300009151-45	GVMAG	MGVL34	SC8	109.407	66.6667	1.07531	12	9	11	1.22222	high	low	high
GVMAG-M-3300009151-50	GVMAG	MGVL33	SC8	100.29	63.6364	1.17307	11	8	11	1.375	high	low	high
GVMAG-M-3300009151-53	GVMAG	MGVL36	SC8	72.9383	75	0.806484	8	5	5	1	medium	low	medium
GVMAG-M-3300009151-61	GVMAG	MGVL35	SC8	127.642	28.5714	2.30424	14	11	26	2.36364	high	high	low
GVMAG-M-3300009154-19	GVMAG	MGVL33	SC8	91.1728	60	1.29037	10	7	9	1.28571	high	medium	medium
GVMAG-M-3300009155-59	GVMAG	MGVL36	SC8	100.29	63.6364	1.17307	11	8	10	1.25	high	low	high
GVMAG-M-3300009159-29	GVMAG	MGVL33	SC8	82.0555	55.5556	1.43375	9	6	8	1.33333	medium	medium	medium
GVMAG-M-3300009159-52	GVMAG	MGVL36	SC8	91.1728	70	0.967781	10	9	12	1.33333	high	low	medium
GVMAG-M-3300009161-13	GVMAG	MGVL36	SC8	100.29	90.9091	0.293267	11	9	9	1	high	low	medium
GVMAG-M-3300009163-47	GVMAG	MGVL34	SC8	136.759	66.6667	1.07531	15	11	16	1.45455	high	low	medium
GVMAG-M-3300009164-25	GVMAG	MGVL35	SC8	91.1728	70	0.967781	10	7	10	1.42857	high	low	high
GVMAG-M-3300009164-40	GVMAG	MGVL33	SC8	63.821	85.7143	0.460848	7	5	5	1	medium	low	medium
GVMAG-M-3300009180-16	GVMAG	MGVL36	SC8	136.759	73.3333	0.86025	15	12	17	1.41667	high	low	high
GVMAG-M-3300009180-38	GVMAG	MGVL35	SC8	118.525	46.1538	1.73704	13	10	16	1.6	high	medium	medium
GVMAG-M-3300009180-39	GVMAG	MGVL35	SC8	136.759	73.3333	0.86025	15	11	13	1.18182	high	low	medium
GVMAG-M-3300009180-45	GVMAG	MGVL33	SC8	91.1728	70	0.967781	10	7	8	1.14286	high	low	high
GVMAG-M-3300009181-41	GVMAG	MGVL33	SC8	82.0555	88.8889	0.358437	9	7	7	1	medium	low	medium
GVMAG-M-3300009182-82	GVMAG	MGVL33	SC8	91.1728	90	0.322594	10	7	7	1	high	low	high
GVMAG-M-3300009183-5	GVMAG	MGVL35	SC8	100.29	81.8182	0.586534	11	8	10	1.25	high	low	medium
GVMAG-M-3300009183-73	GVMAG	MGVL35	SC8	100.29	90.9091	0.293267	11	8	8	1	high	low	high
GVMAG-M-3300009184-42	GVMAG	MGVL36	SC8	63.821	85.7143	0.460848	7	6	6	1	medium	low	medium
GVMAG-M-3300009184-46	GVMAG	MGVL34	SC8	127.642	78.5714	0.691272	14	10	12	1.2	high	low	high
GVMAG-M-3300009185-36	GVMAG	MGVL33	SC8	82.0555	66.6667	1.07531	9	6	7	1.16667	medium	low	medium
GVMAG-M-3300009185-7	GVMAG	MGVL33	SC8	91.1728	70	0.967781	10	7	8	1.14286	high	low	high
GVMAG-M-3300009419-14	GVMAG	MGVL33	SC8	72.9383	62.5	1.20973	8	5	6	1.2	medium	medium	medium
GVMAG-M-3300009684-20	GVMAG	MGVL33	SC8	82.0555	66.6667	1.07531	9	7	8	1.14286	medium	low	medium
GVMAG-M-3300009684-34	GVMAG	MGVL35	SC8	109.407	75	0.806484	12	9	11	1.22222	high	low	medium
GVMAG-M-3300010157-26	GVMAG	MGVL34	SC8	109.407	66.6667	1.07531	12	9	14	1.55556	high	low	high
GVMAG-M-3300010158-33	GVMAG	MGVL36	SC8	91.1728	70	0.967781	10	7	8	1.14286	high	low	high
GVMAG-M-3300010158-60	GVMAG	MGVL36	SC8	136.759	73.3333	0.86025	15	11	15	1.36364	high	low	high
GVMAG-M-3300010160-44	GVMAG	MGVL33	SC8	72.9383	50	1.61297	8	5	7	1.4	medium	medium	medium
GVMAG-M-3300010160-7	GVMAG	MGVL36	SC8	109.407	66.6667	1.07531	12	9	13	1.44444	high	low	medium
GVMAG-M-3300010334-34	GVMAG	MGVL35	SC8	82.0555	88.8889	0.358437	9	7	7	1	medium	low	medium
GVMAG-M-3300010334-41	GVMAG	MGVL36	SC8	109.407	33.3333	2.15062	12	9	19	2.11111	high	high	low
GVMAG-M-3300012936-1	GVMAG	MGVSL10	SC8	72.9383	62.5	1.20973	8	5	6	1.2	medium	medium	medium
GVMAG-M-3300013004-44	GVMAG	MGVL35	SC8	136.759	73.3333	0.86025	15	12	18	1.5	high	low	high
GVMAG-M-3300013006-15	GVMAG	MGVL34	SC8	136.759	66.6667	1.07531	15	11	16	1.45455	high	low	high
GVMAG-M-3300013006-27	GVMAG	MGVL34	SC8	72.9383	50	1.61297	8	5	7	1.4	medium	medium	medium
GVMAG-M-3300013093-42	GVMAG	MGVL35	SC8	109.407	83.3333	0.537656	12	10	15	1.5	high	low	high
GVMAG-M-3300013285-24	GVMAG	MGVL33	SC8	82.0555	77.7778	0.716875	9	7	7	1	medium	low	medium
GVMAG-M-3300013285-6	GVMAG	MGVL36	SC8	127.642	71.4286	0.921696	14	11	15	1.36364	high	low	high
GVMAG-M-3300013286-14	GVMAG	MGVL35	SC8	72.9383	62.5	1.20973	8	6	8	1.33333	medium	medium	medium
GVMAG-M-3300013286-17	GVMAG	MGVL34	SC8	109.407	41.6667	1.8818	12	9	14	1.55556	high	medium	medium
GVMAG-M-3300018868-17	GVMAG	MGVL35	SC8	100.29	63.6364	1.17307	11	8	11	1.375	high	low	high
GVMAG-M-3300018868-5	GVMAG	MGVL33	SC8	91.1728	50	1.61297	10	7	10	1.42857	high	medium	medium
GVMAG-M-3300019093-4	GVMAG	MGVL33	SC8	63.821	57.1429	1.38254	7	4	7	1.75	medium	medium	medium
GVMAG-M-3300020572-5	GVMAG	MGVL33	SC8	100.29	81.8182	0.586534	11	8	8	1	high	low	high
GVMAG-M-3300020728-1	GVMAG	MGVL33	SC8	91.1728	80	0.645187	10	7	7	1	high	low	high
GVMAG-M-3300021120-1	GVMAG	MGVL33	SC8	91.1728	80	0.645187	10	7	7	1	high	low	high
GVMAG-M-3300021137-6	GVMAG	MGVL33	SC8	72.9383	87.5	0.403242	8	5	5	1	medium	low	medium
GVMAG-M-3300021138-26	GVMAG	MGVL34	SC8	63.821	42.8571	1.84339	7	4	12	3	medium	medium	medium
GVMAG-M-3300021963-12	GVMAG	MGVL33	SC8	82.0555	66.6667	1.07531	9	6	7	1.16667	medium	low	medium
GVMAG-M-3300021963-34	GVMAG	MGVL36	SC8	100.29	63.6364	1.17307	11	8	10	1.25	high	low	high
GVMAG-M-3300022752-92	GVMAG	MGVL35	SC8	118.525	69.2308	0.992596	13	9	12	1.33333	high	low	high
GVMAG-M-3300023174-129	GVMAG	MGVL36	SC8	136.759	73.3333	0.86025	15	11	19	1.72727	high	low	high
GVMAG-M-3300023174-132	GVMAG	MGVL34	SC8	118.525	84.6154	0.496298	13	10	11	1.1	high	low	high
GVMAG-M-3300023174-137	GVMAG	MGVL36	SC8	118.525	69.2308	0.992596	13	10	12	1.2	high	low	high
GVMAG-M-3300023174-141	GVMAG	MGVL35	SC8	109.407	75	0.806484	12	9	14	1.55556	high	low	high
GVMAG-M-3300023174-154	GVMAG	MGVL36	SC8	91.1728	80	0.645187	10	7	7	1	high	low	high
GVMAG-M-3300023174-16	GVMAG	MGVL34	SC8	109.407	58.3333	1.34414	12	9	15	1.66667	high	medium	medium
GVMAG-M-3300023174-176	GVMAG	MGVL35	SC8	127.642	71.4286	0.921696	14	10	15	1.5	high	low	high
GVMAG-M-3300023174-189	GVMAG	MGVL36	SC8	109.407	66.6667	1.07531	12	9	15	1.66667	high	low	high
GVMAG-M-3300023174-196	GVMAG	MGVL36	SC8	91.1728	60	1.29037	10	8	14	1.75	high	medium	medium
GVMAG-M-3300023174-210	GVMAG	MGVL36	SC8	63.821	57.1429	1.38254	7	4	7	1.75	medium	medium	medium
GVMAG-M-3300023174-46	GVMAG	MGVL36	SC8	118.525	69.2308	0.992596	13	10	15	1.5	high	low	high
GVMAG-M-3300023174-47	GVMAG	MGVL33	SC8	63.821	85.7143	0.460848	7	5	5	1	medium	low	medium
GVMAG-M-3300023174-57	GVMAG	MGVL34	SC8	118.525	69.2308	0.992596	13	9	14	1.55556	high	low	high
GVMAG-M-3300023174-6	GVMAG	MGVL34	SC8	118.525	61.5385	1.24074	13	10	16	1.6	high	medium	medium
GVMAG-M-3300023174-60	GVMAG	MGVL35	SC8	145.877	75	0.806484	16	12	17	1.41667	high	low	high
GVMAG-M-3300023179-10	GVMAG	MGVL35	SC8	118.525	69.2308	0.992596	13	10	13	1.3	high	low	high
GVMAG-M-3300023179-138	GVMAG	MGVL34	SC8	127.642	71.4286	0.921696	14	11	13	1.18182	high	low	high
GVMAG-M-3300023179-49	GVMAG	MGVL36	SC8	91.1728	60	1.29037	10	7	9	1.28571	high	medium	medium
GVMAG-M-3300023179-52	GVMAG	MGVL35	SC8	91.1728	70	0.967781	10	8	11	1.375	high	low	high
GVMAG-M-3300023179-74	GVMAG	MGVL34	SC8	118.525	69.2308	0.992596	13	10	13	1.3	high	low	high
GVMAG-M-3300023179-97	GVMAG	MGVL35	SC8	118.525	69.2308	0.992596	13	10	13	1.3	high	low	high
GVMAG-M-3300023179-99	GVMAG	MGVL33	SC8	82.0555	66.6667	1.07531	9	6	7	1.16667	medium	low	medium
GVMAG-M-3300023184-121	GVMAG	MGVL35	SC8	118.525	69.2308	0.992596	13	10	13	1.3	high	low	high
GVMAG-M-3300023184-135	GVMAG	MGVL33	SC8	100.29	72.7273	0.879801	11	8	9	1.125	high	low	high
GVMAG-M-3300023184-139	GVMAG	MGVL36	SC8	118.525	69.2308	0.992596	13	10	14	1.4	high	low	high
GVMAG-M-3300023184-14	GVMAG	MGVL36	SC8	127.642	64.2857	1.15212	14	11	15	1.36364	high	low	high
GVMAG-M-3300023184-141	GVMAG	MGVL34	SC8	118.525	69.2308	0.992596	13	10	12	1.2	high	low	high
GVMAG-M-3300023184-149	GVMAG	MGVL36	SC8	72.9383	50	1.61297	8	6	8	1.33333	medium	medium	medium
GVMAG-M-3300023184-194	GVMAG	MGVL35	SC8	91.1728	80	0.645187	10	7	8	1.14286	high	low	high
GVMAG-M-3300023184-50	GVMAG	MGVL33	SC8	72.9383	75	0.806484	8	6	6	1	medium	low	medium
GVMAG-M-3300023184-62	GVMAG	MGVL35	SC8	145.877	75	0.806484	16	12	16	1.33333	high	low	high
GVMAG-M-3300023184-70	GVMAG	MGVL36	SC8	127.642	71.4286	0.921696	14	11	21	1.90909	high	low	high
GVMAG-M-3300023184-77	GVMAG	MGVL36	SC8	127.642	71.4286	0.921696	14	11	16	1.45455	high	low	high
GVMAG-M-3300023184-88	GVMAG	MGVL35	SC8	118.525	69.2308	0.992596	13	10	13	1.3	high	low	high
GVMAG-M-3300025316-29	GVMAG	MGVL34	SC8	118.525	61.5385	1.24074	13	10	15	1.5	high	medium	medium
GVMAG-M-3300025778-1	GVMAG	MGVL33	SC8	100.29	63.6364	1.17307	11	8	10	1.25	high	low	high
GVMAG-M-3300027708-51	GVMAG	MGVL33	SC8	100.29	81.8182	0.586534	11	8	8	1	high	low	high
GVMAG-M-3300027712-16	GVMAG	MGVL34	SC8	145.877	68.75	1.0081	16	13	16	1.23077	high	low	high
GVMAG-M-3300027720-18	GVMAG	MGVL34	SC8	63.821	71.4286	0.921696	7	4	8	2	medium	low	medium
GVMAG-M-3300027734-16	GVMAG	MGVL33	SC8	100.29	72.7273	0.879801	11	8	9	1.125	high	low	high
GVMAG-M-3300027747-41	GVMAG	MGVL36	SC8	91.1728	70	0.967781	10	7	8	1.14286	high	low	high
GVMAG-M-3300027749-36	GVMAG	MGVL34	SC8	127.642	57.1429	1.38254	14	10	14	1.4	high	medium	medium
GVMAG-M-3300027754-21	GVMAG	MGVL33	SC8	82.0555	88.8889	0.358437	9	6	7	1.16667	medium	low	medium
GVMAG-M-3300027759-16	GVMAG	MGVL36	SC8	100.29	63.6364	1.17307	11	8	10	1.25	high	low	high
GVMAG-M-3300027770-17	GVMAG	MGVL33	SC8	63.821	85.7143	0.460848	7	5	5	1	medium	low	medium
GVMAG-M-3300027797-17	GVMAG	MGVL35	SC8	82.0555	77.7778	0.716875	9	6	7	1.16667	medium	low	low
GVMAG-M-3300027797-21	GVMAG	MGVL33	SC8	82.0555	55.5556	1.43375	9	6	9	1.5	medium	medium	medium
GVMAG-M-3300027798-6	GVMAG	MGVL36	SC8	82.0555	55.5556	1.43375	9	6	8	1.33333	medium	medium	medium
GVMAG-M-3300027804-12	GVMAG	MGVL36	SC8	127.642	71.4286	0.921696	14	12	17	1.41667	high	low	high
GVMAG-M-3300027804-59	GVMAG	MGVL36	SC8	118.525	76.9231	0.744447	13	10	11	1.1	high	low	medium
GVMAG-M-3300027836-21	GVMAG	MGVL35	SC8	109.407	66.6667	1.07531	12	9	11	1.22222	high	low	medium
GVMAG-M-3300027896-39	GVMAG	MGVL35	SC8	109.407	66.6667	1.07531	12	9	12	1.33333	high	low	high
GVMAG-M-3300027963-41	GVMAG	MGVL34	SC8	136.759	66.6667	1.07531	15	11	20	1.81818	high	low	high
GVMAG-M-3300027963-9	GVMAG	MGVL36	SC8	100.29	72.7273	0.879801	11	9	12	1.33333	high	low	high
GVMAG-M-3300027969-16	GVMAG	MGVL36	SC8	136.759	73.3333	0.86025	15	11	13	1.18182	high	low	high
GVMAG-S-1006664-155	GVMAG	MGVL35	SC8	72.9383	75	0.806484	8	6	8	1.33333	medium	low	low
GVMAG-S-1006664-89	GVMAG	MGVL35	SC8	136.759	73.3333	0.86025	15	11	16	1.45455	high	low	high
GVMAG-S-1035079-49	GVMAG	MGVL33	SC8	72.9383	62.5	1.20973	8	5	6	1.2	medium	medium	medium
GVMAG-S-1035088-157	GVMAG	MGVL33	SC8	91.1728	60	1.29037	10	7	10	1.42857	high	medium	medium
GVMAG-S-1035094-20	GVMAG	MGVL33	SC8	36.4691	100	0	4	3	3	1	low	low	low
GVMAG-S-1035100-100	GVMAG	MGVL34	SC8	127.642	71.4286	0.921696	14	11	13	1.18182	high	low	high
GVMAG-S-1035100-105	GVMAG	MGVL36	SC8	63.821	85.7143	0.460848	7	5	5	1	medium	low	medium
GVMAG-S-1035100-124	GVMAG	MGVL35	SC8	72.9383	62.5	1.20973	8	5	7	1.4	medium	medium	medium
GVMAG-S-1035124-85	GVMAG	MGVL36	SC8	91.1728	60	1.29037	10	8	10	1.25	high	medium	medium
GVMAG-S-1035133-146	GVMAG	MGVL33	SC8	91.1728	60	1.29037	10	7	9	1.28571	high	medium	medium
GVMAG-S-1035145-78	GVMAG	MGVL34	SC8	118.525	69.2308	0.992596	13	9	15	1.66667	high	low	low
GVMAG-S-1035225-37	GVMAG	MGVL33	SC8	63.821	85.7143	0.460848	7	5	5	1	medium	low	medium
GVMAG-S-1035231-53	GVMAG	MGVL33	SC8	91.1728	60	1.29037	10	7	9	1.28571	high	medium	medium
GVMAG-S-1035231-58	GVMAG	MGVL33	SC8	100.29	90.9091	0.293267	11	8	8	1	high	low	high
GVMAG-S-1035237-23	GVMAG	MGVL33	SC8	100.29	63.6364	1.17307	11	8	11	1.375	high	low	high
GVMAG-S-1035285-31	GVMAG	MGVL33	SC8	91.1728	80	0.645187	10	7	8	1.14286	high	low	medium
GVMAG-S-1035285-32	GVMAG	MGVL33	SC8	82.0555	55.5556	1.43375	9	6	8	1.33333	medium	medium	medium
GVMAG-S-1035294-15	GVMAG	MGVL36	SC8	63.821	57.1429	1.38254	7	3	5	1.66667	medium	medium	medium
GVMAG-S-1035303-19	GVMAG	MGVL34	SC8	91.1728	90	0.322594	10	6	9	1.5	high	low	medium
GVMAG-S-1035303-20	GVMAG	MGVL33	SC8	100.29	81.8182	0.586534	11	8	9	1.125	high	low	high
GVMAG-S-1035315-10	GVMAG	MGVL33	SC8	91.1728	70	0.967781	10	8	9	1.125	high	low	high
GVMAG-S-1035324-5	GVMAG	MGVL34	SC8	72.9383	75	0.806484	8	5	7	1.4	medium	low	medium
GVMAG-S-1035357-3	GVMAG	MGVL36	SC8	118.525	53.8462	1.48889	13	10	18	1.8	high	medium	medium
GVMAG-S-1035375-24	GVMAG	MGVL33	SC8	91.1728	70	0.967781	10	8	9	1.125	high	low	high
GVMAG-S-1035414-12	GVMAG	MGVL34	SC8	136.759	73.3333	0.86025	15	11	15	1.36364	high	low	medium
GVMAG-S-1066088-158	GVMAG	MGVL36	SC8	109.407	58.3333	1.34414	12	10	16	1.6	high	medium	medium
GVMAG-S-1101161-118	GVMAG	MGVL33	SC8	72.9383	62.5	1.20973	8	5	6	1.2	medium	medium	medium
GVMAG-S-1101161-73	GVMAG	MGVL36	SC8	127.642	71.4286	0.921696	14	12	18	1.5	high	low	high
GVMAG-S-1101161-79	GVMAG	MGVL34	SC8	118.525	61.5385	1.24074	13	9	13	1.44444	high	medium	medium
GVMAG-S-1101164-105	GVMAG	MGVL36	SC8	118.525	69.2308	0.992596	13	10	14	1.4	high	low	high
GVMAG-S-1101164-119	GVMAG	MGVL36	SC8	63.821	71.4286	0.921696	7	6	7	1.16667	medium	low	low
GVMAG-S-1101164-164	GVMAG	MGVL33	SC8	91.1728	80	0.645187	10	7	7	1	high	low	high
GVMAG-S-1101164-61	GVMAG	MGVL34	SC8	145.877	68.75	1.0081	16	13	20	1.53846	high	low	high
GVMAG-S-1101164-64	GVMAG	MGVL34	SC8	100.29	63.6364	1.17307	11	9	20	2.22222	high	low	medium
GVMAG-S-1101164-72	GVMAG	MGVL35	SC8	127.642	71.4286	0.921696	14	10	16	1.6	high	low	high
GVMAG-S-1101165-129	GVMAG	MGVL36	SC8	63.821	85.7143	0.460848	7	5	6	1.2	medium	low	low
GVMAG-S-1101165-163	GVMAG	MGVL33	SC8	100.29	63.6364	1.17307	11	8	11	1.375	high	low	high
GVMAG-S-1101165-84	GVMAG	MGVL35	SC8	109.407	66.6667	1.07531	12	9	11	1.22222	high	low	high
GVMAG-S-1101166-118	GVMAG	MGVL33	SC8	72.9383	87.5	0.403242	8	5	5	1	medium	low	medium
GVMAG-S-1101166-60	GVMAG	MGVL35	SC8	54.7037	83.3333	0.537656	6	3	4	1.33333	medium	low	medium
GVMAG-S-1101166-82	GVMAG	MGVL34	SC8	109.407	58.3333	1.34414	12	8	12	1.5	high	medium	low
GVMAG-S-1101168-109	GVMAG	MGVL34	SC8	91.1728	60	1.29037	10	7	13	1.85714	high	medium	medium
GVMAG-S-1101168-145	GVMAG	MGVL33	SC8	100.29	72.7273	0.879801	11	8	9	1.125	high	low	high
GVMAG-S-1101169-121	GVMAG	MGVL35	SC8	91.1728	80	0.645187	10	8	9	1.125	high	low	medium
GVMAG-S-1101169-164	GVMAG	MGVL33	SC8	72.9383	75	0.806484	8	5	6	1.2	medium	low	medium
GVMAG-S-1101171-110	GVMAG	MGVL36	SC8	136.759	73.3333	0.86025	15	12	18	1.5	high	low	high
GVMAG-S-1101171-79	GVMAG	MGVL34	SC8	109.407	58.3333	1.34414	12	9	13	1.44444	high	medium	medium
GVMAG-S-1101172-104	GVMAG	MGVL36	SC8	118.525	69.2308	0.992596	13	9	15	1.66667	high	low	high
GVMAG-S-1101172-157	GVMAG	MGVL36	SC8	91.1728	90	0.322594	10	7	7	1	high	low	medium
GVMAG-S-1101172-89	GVMAG	MGVL36	SC8	118.525	69.2308	0.992596	13	10	15	1.5	high	low	high
GVMAG-S-1101174-114	GVMAG	MGVL36	SC8	72.9383	50	1.61297	8	5	12	2.4	medium	medium	medium
GVMAG-S-1101174-122	GVMAG	MGVL36	SC8	91.1728	60	1.29037	10	7	11	1.57143	high	medium	medium
GVMAG-S-1101174-84	GVMAG	MGVL34	SC8	118.525	69.2308	0.992596	13	9	10	1.11111	high	low	high
GVMAG-S-1101176-114	GVMAG	MGVL33	SC8	45.5864	80	0.645187	5	3	3	1	low	low	low
GVMAG-S-1101178-101	GVMAG	MGVL34	SC8	45.5864	100	0	5	4	4	1	low	low	low
GVMAG-S-1101178-127	GVMAG	MGVL33	SC8	100.29	72.7273	0.879801	11	8	10	1.25	high	low	high
GVMAG-S-1101179-79	GVMAG	MGVL36	SC8	109.407	58.3333	1.34414	12	10	18	1.8	high	medium	medium
GVMAG-S-1101181-109	GVMAG	MGVL36	SC8	91.1728	80	0.645187	10	7	10	1.42857	high	low	medium
GVMAG-S-1101181-123	GVMAG	MGVL36	SC8	118.525	61.5385	1.24074	13	10	14	1.4	high	medium	medium
GVMAG-S-1101181-136	GVMAG	MGVL36	SC8	109.407	66.6667	1.07531	12	8	10	1.25	high	low	high
GVMAG-S-1101181-94	GVMAG	MGVL35	SC8	82.0555	55.5556	1.43375	9	7	9	1.28571	medium	medium	medium
GVMAG-S-1101182-85	GVMAG	MGVL36	SC8	145.877	75	0.806484	16	12	17	1.41667	high	low	high
GVMAG-S-3300002092-30	GVMAG	MGVL33	SC8	82.0555	55.5556	1.43375	9	6	9	1.5	medium	medium	medium
GVMAG-S-3300002307-41	GVMAG	MGVL33	SC8	63.821	71.4286	0.921696	7	5	6	1.2	medium	low	medium
GVMAG-S-3300005662-175	GVMAG	MGVL35	SC8	118.525	76.9231	0.744447	13	10	12	1.2	high	low	medium
GVMAG-S-3300005662-218	GVMAG	MGVL36	SC8	100.29	72.7273	0.879801	11	9	12	1.33333	high	low	high
GVMAG-S-3300010157-111	GVMAG	MGVL35	SC8	109.407	66.6667	1.07531	12	9	14	1.55556	high	low	medium
GVMAG-S-3300010158-104	GVMAG	MGVL36	SC8	136.759	73.3333	0.86025	15	12	16	1.33333	high	low	high
GVMAG-S-3300010158-111	GVMAG	MGVL36	SC8	118.525	61.5385	1.24074	13	10	15	1.5	high	medium	medium
GVMAG-S-3300010158-137	GVMAG	MGVL36	SC8	109.407	66.6667	1.07531	12	9	13	1.44444	high	low	high
GVMAG-S-3300010158-63	GVMAG	MGVL35	SC8	91.1728	80	0.645187	10	7	8	1.14286	high	low	low
GVMAG-S-3300010158-93	GVMAG	MGVL34	SC8	118.525	69.2308	0.992596	13	9	15	1.66667	high	low	medium
GVMAG-S-3300010160-150	GVMAG	MGVL36	SC8	91.1728	80	0.645187	10	8	9	1.125	high	low	medium
GVMAG-S-3300010354-217	GVMAG	MGVL35	SC8	109.407	66.6667	1.07531	12	9	13	1.44444	high	low	high
GVMAG-S-3300010354-221	GVMAG	MGVL36	SC8	82.0555	77.7778	0.716875	9	6	8	1.33333	medium	low	medium
GVMAG-S-3300010354-269	GVMAG	MGVL35	SC8	72.9383	75	0.806484	8	6	6	1	medium	low	low
GVMAG-S-3300012000-104	GVMAG	MGVL33	SC8	91.1728	80	0.645187	10	7	8	1.14286	high	low	high
GVMAG-S-3300012000-63	GVMAG	MGVL35	SC8	109.407	58.3333	1.34414	12	9	13	1.44444	high	medium	medium
GVMAG-S-3300012000-72	GVMAG	MGVL34	SC8	82.0555	77.7778	0.716875	9	6	6	1	medium	low	medium
GVMAG-S-3300012006-64	GVMAG	MGVL36	SC8	72.9383	62.5	1.20973	8	6	8	1.33333	medium	medium	medium
GVMAG-S-3300013004-203	GVMAG	MGVL34	SC8	100.29	54.5455	1.46633	11	8	13	1.625	high	medium	medium
GVMAG-S-3300013004-245	GVMAG	MGVL35	SC8	63.821	71.4286	0.921696	7	5	7	1.4	medium	low	low
GVMAG-S-3300013006-131	GVMAG	MGVL35	SC8	100.29	36.3636	2.05287	11	8	13	1.625	high	high	low
GVMAG-S-3300013006-138	GVMAG	MGVL36	SC8	136.759	73.3333	0.86025	15	12	17	1.41667	high	low	high
GVMAG-S-3300013006-145	GVMAG	MGVL34	SC8	118.525	61.5385	1.24074	13	9	15	1.66667	high	medium	medium
GVMAG-S-3300013006-158	GVMAG	MGVL35	SC8	127.642	71.4286	0.921696	14	11	14	1.27273	high	low	high
GVMAG-S-3300013006-207	GVMAG	MGVL34	SC8	63.821	57.1429	1.38254	7	5	10	2	medium	medium	low
GVMAG-S-3300013006-88	GVMAG	MGVL34	SC8	118.525	69.2308	0.992596	13	10	11	1.1	high	low	high
GVMAG-S-3300013014-199	GVMAG	MGVL33	SC8	72.9383	87.5	0.403242	8	5	5	1	medium	low	medium
GVMAG-S-3300013093-109	GVMAG	MGVL35	SC8	136.759	73.3333	0.86025	15	12	17	1.41667	high	low	high
GVMAG-S-3300013093-152	GVMAG	MGVL33	SC8	100.29	63.6364	1.17307	11	8	10	1.25	high	low	high
GVMAG-S-3300013093-187	GVMAG	MGVL33	SC8	91.1728	60	1.29037	10	7	9	1.28571	high	medium	medium
GVMAG-S-3300013094-119	GVMAG	MGVL34	SC8	109.407	66.6667	1.07531	12	9	14	1.55556	high	low	medium
GVMAG-S-3300013094-124	GVMAG	MGVL35	SC8	109.407	75	0.806484	12	9	12	1.33333	high	low	high
GVMAG-S-3300013094-97	GVMAG	MGVL35	SC8	118.525	61.5385	1.24074	13	10	18	1.8	high	medium	medium
GVMAG-S-3300013285-54	GVMAG	MGVL36	SC8	109.407	91.6667	0.268828	12	10	10	1	high	low	high
GVMAG-S-3300013285-58	GVMAG	MGVL34	SC8	91.1728	50	1.61297	10	7	11	1.57143	high	medium	low
GVMAG-S-3300013286-35	GVMAG	MGVL34	SC8	127.642	64.2857	1.15212	14	12	17	1.41667	high	low	high
GVMAG-S-3300013286-51	GVMAG	MGVL33	SC8	82.0555	88.8889	0.358437	9	7	7	1	medium	low	medium
GVMAG-S-404869-56	GVMAG	MGVL35	SC8	91.1728	60	1.29037	10	8	10	1.25	high	medium	medium
GVMAG-M-2140918012-2	GVMAG	MGVL44	SC9	92.4888	54.5455	1.57611	11	8	11	1.375	high	medium	medium
GVMAG-M-3300000115-12	GVMAG	MGVL57	SC9	92.4888	72.7273	0.945667	11	8	10	1.25	high	low	high
GVMAG-M-3300000115-18	GVMAG	MGVL47	SC9	84.0807	90	0.346744	10	8	9	1.125	medium	low	medium
GVMAG-M-3300000115-2	GVMAG	MGVL40	SC9	92.4888	72.7273	0.945667	11	8	11	1.375	high	low	high
GVMAG-M-3300000115-3	GVMAG	MGVL57	SC9	67.2646	62.5	1.30029	8	5	6	1.2	medium	medium	medium
GVMAG-M-3300000115-9	GVMAG	MGVL38	SC9	84.0807	70	1.04023	10	8	11	1.375	medium	low	medium
GVMAG-M-3300000128-11	GVMAG	MGVL42	SC9	58.8565	85.7143	0.495349	7	5	5	1	medium	low	medium
GVMAG-M-3300000517-4	GVMAG	MGVL42	SC9	92.4888	81.8182	0.630444	11	8	9	1.125	high	low	medium
GVMAG-M-3300000736-2	GVMAG	YLMV	SC9	109.305	53.8462	1.60036	13	10	17	1.7	high	medium	medium
GVMAG-M-3300001348-11	GVMAG	MGVL57	SC9	92.4888	81.8182	0.630444	11	9	11	1.22222	high	low	high
GVMAG-M-3300001348-24	GVMAG	MGVL43	SC9	67.2646	75	0.866861	8	6	7	1.16667	medium	low	medium
GVMAG-M-3300001348-25	GVMAG	MGVL38	SC9	109.305	76.9231	0.800179	13	10	12	1.2	high	low	high
GVMAG-M-3300001348-35	GVMAG	MGVL57	SC9	109.305	69.2308	1.06691	13	11	14	1.27273	high	low	high
GVMAG-M-3300001589-6	GVMAG	MGVL42	SC9	84.0807	70	1.04023	10	7	8	1.14286	medium	low	medium
GVMAG-M-3300002242-2	GVMAG	MGVL57	SC9	109.305	61.5385	1.33363	13	10	14	1.4	high	medium	medium
GVMAG-M-3300002447-3	GVMAG	YLMV	SC9	67.2646	100	0	8	5	5	1	medium	low	medium
GVMAG-M-3300002447-5	GVMAG	MGVL57	SC9	92.4888	81.8182	0.630444	11	8	10	1.25	high	low	high
GVMAG-M-3300003388-6	GVMAG	Phaeocystisviruses	SC9	75.6726	44.4444	1.92636	9	7	11	1.57143	medium	medium	medium
GVMAG-M-3300003395-8	GVMAG	YLMV	SC9	117.713	71.4286	0.990698	14	11	13	1.18182	high	low	high
GVMAG-M-3300003404-4	GVMAG	MGVL55	SC9	100.897	75	0.866861	12	9	11	1.22222	high	low	high
GVMAG-M-3300003413-11	GVMAG	MGVL44	SC9	92.4888	90.9091	0.315222	11	8	8	1	high	low	high
GVMAG-M-3300004054-2	GVMAG	YLMV	SC9	67.2646	62.5	1.30029	8	6	9	1.5	medium	medium	medium
GVMAG-M-3300004097-33	GVMAG	MGVL57	SC9	92.4888	81.8182	0.630444	11	8	9	1.125	high	low	high
GVMAG-M-3300004128-2	GVMAG	YLMV	SC9	84.0807	80	0.693489	10	9	13	1.44444	medium	low	medium
GVMAG-M-3300004128-5	GVMAG	YLMV	SC9	92.4888	36.3636	2.20656	11	8	16	2	high	high	low
GVMAG-M-3300004240-17	GVMAG	MGVL51	SC9	117.713	64.2857	1.23837	14	12	16	1.33333	high	medium	medium
GVMAG-M-3300004240-8	GVMAG	YLMV	SC9	84.0807	80	0.693489	10	7	9	1.28571	medium	low	medium
GVMAG-M-3300005517-13	GVMAG	YLMV	SC9	75.6726	66.6667	1.15581	9	6	7	1.16667	medium	low	low
GVMAG-M-3300005517-19	GVMAG	MGVL52	SC9	117.713	85.7143	0.495349	14	11	12	1.09091	high	low	medium
GVMAG-M-3300005528-9	GVMAG	MGVL54	SC9	92.4888	81.8182	0.630444	11	8	11	1.375	high	low	medium
GVMAG-M-3300005583-9	GVMAG	MGVL52	SC9	92.4888	81.8182	0.630444	11	8	8	1	high	low	medium
GVMAG-M-3300005613-11	GVMAG	Chrysochromulinaviruses	SC9	126.121	73.3333	0.924652	15	12	14	1.16667	high	low	high
GVMAG-M-3300005613-13	GVMAG	Chrysochromulinaviruses	SC9	92.4888	18.1818	2.837	11	8	15	1.875	high	high	low
GVMAG-M-3300005613-15	GVMAG	Phaeocystisviruses	SC9	117.713	71.4286	0.990698	14	11	17	1.54545	high	low	high
GVMAG-M-3300005613-26	GVMAG	Phaeocystisviruses	SC9	109.305	69.2308	1.06691	13	10	13	1.3	high	low	high
GVMAG-M-3300005613-8	GVMAG	MGVL43	SC9	126.121	66.6667	1.15581	15	12	17	1.41667	high	low	high
GVMAG-M-3300005662-20	GVMAG	MGVL51	SC9	117.713	64.2857	1.23837	14	11	16	1.45455	high	medium	low
GVMAG-M-3300005662-25	GVMAG	MGVL43	SC9	100.897	58.3333	1.44477	12	9	13	1.44444	high	medium	medium
GVMAG-M-3300005662-29	GVMAG	MGVL44	SC9	92.4888	54.5455	1.57611	11	9	14	1.55556	high	medium	medium
GVMAG-M-3300005662-30	GVMAG	MGVL57	SC9	126.121	66.6667	1.15581	15	12	18	1.5	high	low	high
GVMAG-M-3300005662-48	GVMAG	MGVL57	SC9	84.0807	80	0.693489	10	7	7	1	medium	low	medium
GVMAG-M-3300005662-5	GVMAG	MGVL41	SC9	100.897	75	0.866861	12	9	10	1.11111	high	low	medium
GVMAG-M-3300005662-62	GVMAG	MGVL52	SC9	117.713	71.4286	0.990698	14	11	14	1.27273	high	low	high
GVMAG-M-3300005662-68	GVMAG	MGVL54	SC9	117.713	71.4286	0.990698	14	11	14	1.27273	high	low	high
GVMAG-M-3300006124-6	GVMAG	YLMV	SC9	75.6726	66.6667	1.15581	9	7	8	1.14286	medium	low	medium
GVMAG-M-3300006165-1	GVMAG	MGVL47	SC9	109.305	92.3077	0.266726	13	10	11	1.1	high	low	high
GVMAG-M-3300006752-9	GVMAG	YLMV	SC9	126.121	60	1.38698	15	12	17	1.41667	high	medium	medium
GVMAG-M-3300006805-8	GVMAG	YLMV	SC9	92.4888	72.7273	0.945667	11	9	11	1.22222	high	low	medium
GVMAG-M-3300006810-11	GVMAG	MGVL43	SC9	67.2646	37.5	2.16715	8	6	15	2.5	medium	high	low
GVMAG-M-3300006810-14	GVMAG	MGVL43	SC9	92.4888	54.5455	1.57611	11	8	10	1.25	high	medium	medium
GVMAG-M-3300006810-8	GVMAG	MGVL47	SC9	126.121	46.6667	1.8493	15	12	22	1.83333	high	medium	medium
GVMAG-M-3300006875-10	GVMAG	MGVL38	SC9	58.8565	71.4286	0.990698	7	4	5	1.25	medium	low	low
GVMAG-M-3300006922-4	GVMAG	MGVL48	SC9	92.4888	72.7273	0.945667	11	8	9	1.125	high	low	medium
GVMAG-M-3300007345-2	GVMAG	MGVL47	SC9	92.4888	45.4545	1.89133	11	8	19	2.375	high	medium	low
GVMAG-M-3300007516-50	GVMAG	MGVL47	SC9	100.897	50	1.73372	12	9	15	1.66667	high	medium	low
GVMAG-M-3300007520-7	GVMAG	MGVL47	SC9	50.4484	83.3333	0.577907	6	5	6	1.2	medium	low	low
GVMAG-M-3300007522-11	GVMAG	MGVL47	SC9	92.4888	72.7273	0.945667	11	9	12	1.33333	high	low	medium
GVMAG-M-3300007522-55	GVMAG	MGVL57	SC9	117.713	85.7143	0.495349	14	11	13	1.18182	high	low	high
GVMAG-M-3300008012-17	GVMAG	MGVL47	SC9	92.4888	54.5455	1.57611	11	8	14	1.75	high	medium	medium
GVMAG-M-3300009001-9	GVMAG	MGVL57	SC9	84.0807	60	1.38698	10	7	10	1.42857	medium	medium	medium
GVMAG-M-3300009068-11	GVMAG	MGVL57	SC9	117.713	64.2857	1.23837	14	11	16	1.45455	high	medium	medium
GVMAG-M-3300009068-16	GVMAG	MGVL52	SC9	84.0807	70	1.04023	10	7	8	1.14286	medium	low	medium
GVMAG-M-3300009068-24	GVMAG	MGVL57	SC9	100.897	66.6667	1.15581	12	9	14	1.55556	high	low	high
GVMAG-M-3300009076-8	GVMAG	MGVL38	SC9	92.4888	63.6364	1.26089	11	8	10	1.25	high	medium	medium
GVMAG-M-3300009149-34	GVMAG	MGVL42	SC9	109.305	69.2308	1.06691	13	10	13	1.3	high	low	high
GVMAG-M-3300009149-7	GVMAG	MGVL43	SC9	92.4888	100	0	11	8	8	1	high	low	low
GVMAG-M-3300009151-31	GVMAG	MGVL57	SC9	75.6726	77.7778	0.770543	9	6	7	1.16667	medium	low	medium
GVMAG-M-3300009151-44	GVMAG	YLMV	SC9	109.305	84.6154	0.533453	13	10	12	1.2	high	low	high
GVMAG-M-3300009151-7	GVMAG	MGVL57	SC9	75.6726	88.8889	0.385272	9	6	7	1.16667	medium	low	low
GVMAG-M-3300009151-82	GVMAG	YLMV	SC9	117.713	35.7143	2.22907	14	11	20	1.81818	high	high	low
GVMAG-M-3300009152-45	GVMAG	YLMV	SC9	126.121	73.3333	0.924652	15	12	16	1.33333	high	low	high
GVMAG-M-3300009152-6	GVMAG	MGVL57	SC9	84.0807	50	1.73372	10	7	11	1.57143	medium	medium	medium
GVMAG-M-3300009154-37	GVMAG	MGVL57	SC9	84.0807	70	1.04023	10	7	9	1.28571	medium	low	medium
GVMAG-M-3300009154-8	GVMAG	MGVL51	SC9	117.713	71.4286	0.990698	14	11	17	1.54545	high	low	medium
GVMAG-M-3300009155-13	GVMAG	YLMV	SC9	92.4888	81.8182	0.630444	11	9	11	1.22222	high	low	high
GVMAG-M-3300009155-19	GVMAG	MGVL57	SC9	100.897	66.6667	1.15581	12	9	12	1.33333	high	low	high
GVMAG-M-3300009155-2	GVMAG	YLMV	SC9	117.713	71.4286	0.990698	14	11	17	1.54545	high	low	high
GVMAG-M-3300009155-26	GVMAG	MGVL57	SC9	109.305	76.9231	0.800179	13	10	14	1.4	high	low	high
GVMAG-M-3300009155-3	GVMAG	YLMV	SC9	126.121	53.3333	1.61814	15	12	19	1.58333	high	medium	medium
GVMAG-M-3300009155-46	GVMAG	MGVL57	SC9	117.713	71.4286	0.990698	14	11	15	1.36364	high	low	high
GVMAG-M-3300009155-48	GVMAG	MGVL57	SC9	126.121	80	0.693489	15	12	16	1.33333	high	low	high
GVMAG-M-3300009159-18	GVMAG	YLMV	SC9	117.713	85.7143	0.495349	14	11	13	1.18182	high	low	high
GVMAG-M-3300009159-4	GVMAG	YLMV	SC9	126.121	66.6667	1.15581	15	12	17	1.41667	high	low	high
GVMAG-M-3300009159-41	GVMAG	MGVL44	SC9	126.121	26.6667	2.54279	15	12	27	2.25	high	high	low
GVMAG-M-3300009159-48	GVMAG	MGVL57	SC9	100.897	75	0.866861	12	9	11	1.22222	high	low	medium
GVMAG-M-3300009159-65	GVMAG	OLPV	SC9	109.305	76.9231	0.800179	13	10	11	1.1	high	low	high
GVMAG-M-3300009161-25	GVMAG	OLPV	SC9	84.0807	80	0.693489	10	7	8	1.14286	medium	low	medium
GVMAG-M-3300009161-26	GVMAG	YLMV	SC9	126.121	73.3333	0.924652	15	12	15	1.25	high	low	high
GVMAG-M-3300009161-30	GVMAG	MGVL52	SC9	126.121	73.3333	0.924652	15	12	14	1.16667	high	low	high
GVMAG-M-3300009161-34	GVMAG	MGVL44	SC9	126.121	80	0.693489	15	12	16	1.33333	high	low	high
GVMAG-M-3300009161-36	GVMAG	MGVL44	SC9	92.4888	72.7273	0.945667	11	8	11	1.375	high	low	high
GVMAG-M-3300009161-41	GVMAG	MGVL52	SC9	100.897	58.3333	1.44477	12	9	13	1.44444	high	medium	medium
GVMAG-M-3300009161-51	GVMAG	MGVL47	SC9	109.305	15.3846	2.93399	13	10	22	2.2	high	high	low
GVMAG-M-3300009161-60	GVMAG	YLMV	SC9	84.0807	80	0.693489	10	7	10	1.42857	medium	low	medium
GVMAG-M-3300009161-63	GVMAG	YLMV	SC9	109.305	69.2308	1.06691	13	10	14	1.4	high	low	high
GVMAG-M-3300009161-9	GVMAG	MGVL55	SC9	92.4888	63.6364	1.26089	11	8	13	1.625	high	medium	medium
GVMAG-M-3300009163-3	GVMAG	MGVL57	SC9	109.305	84.6154	0.533453	13	10	12	1.2	high	low	medium
GVMAG-M-3300009163-35	GVMAG	Chrysochromulinaviruses	SC9	109.305	76.9231	0.800179	13	10	12	1.2	high	low	high
GVMAG-M-3300009163-5	GVMAG	MGVL47	SC9	67.2646	62.5	1.30029	8	5	6	1.2	medium	medium	medium
GVMAG-M-3300009163-62	GVMAG	MGVL52	SC9	100.897	58.3333	1.44477	12	9	14	1.55556	high	medium	medium
GVMAG-M-3300009163-63	GVMAG	MGVL44	SC9	100.897	66.6667	1.15581	12	9	15	1.66667	high	low	high
GVMAG-M-3300009164-20	GVMAG	MGVL57	SC9	117.713	78.5714	0.743024	14	11	12	1.09091	high	low	high
GVMAG-M-3300009164-3	GVMAG	MGVL57	SC9	126.121	73.3333	0.924652	15	12	15	1.25	high	low	high
GVMAG-M-3300009164-63	GVMAG	YLMV	SC9	67.2646	50	1.73372	8	6	12	2	medium	medium	medium
GVMAG-M-3300009164-69	GVMAG	MGVL56	SC9	109.305	84.6154	0.533453	13	10	12	1.2	high	low	high
GVMAG-M-3300009164-70	GVMAG	MGVL49	SC9	117.713	28.5714	2.47675	14	11	23	2.09091	high	high	low
GVMAG-M-3300009164-8	GVMAG	YLMV	SC9	126.121	60	1.38698	15	12	18	1.5	high	medium	medium
GVMAG-M-3300009169-4	GVMAG	MGVL46	SC9	100.897	83.3333	0.577907	12	9	9	1	high	low	medium
GVMAG-M-3300009172-8	GVMAG	MGVL57	SC9	117.713	64.2857	1.23837	14	12	18	1.5	high	medium	medium
GVMAG-M-3300009180-1	GVMAG	MGVL57	SC9	117.713	78.5714	0.743024	14	11	13	1.18182	high	low	high
GVMAG-M-3300009180-41	GVMAG	MGVL42	SC9	92.4888	63.6364	1.26089	11	8	10	1.25	high	medium	medium
GVMAG-M-3300009181-12	GVMAG	MGVL54	SC9	109.305	84.6154	0.533453	13	10	13	1.3	high	low	high
GVMAG-M-3300009181-16	GVMAG	YLMV	SC9	84.0807	70	1.04023	10	7	9	1.28571	medium	low	medium
GVMAG-M-3300009181-26	GVMAG	YLMV	SC9	100.897	75	0.866861	12	9	11	1.22222	high	low	high
GVMAG-M-3300009181-35	GVMAG	MGVL47	SC9	75.6726	55.5556	1.54109	9	6	9	1.5	medium	medium	medium
GVMAG-M-3300009181-38	GVMAG	OLPV	SC9	84.0807	50	1.73372	10	7	12	1.71429	medium	medium	low
GVMAG-M-3300009181-40	GVMAG	YLMV	SC9	117.713	85.7143	0.495349	14	11	12	1.09091	high	low	low
GVMAG-M-3300009181-65	GVMAG	MGVL54	SC9	84.0807	70	1.04023	10	7	9	1.28571	medium	low	low
GVMAG-M-3300009182-16	GVMAG	YLMV	SC9	109.305	53.8462	1.60036	13	10	19	1.9	high	medium	low
GVMAG-M-3300009182-2	GVMAG	MGVL57	SC9	117.713	85.7143	0.495349	14	11	13	1.18182	high	low	high
GVMAG-M-3300009182-46	GVMAG	MGVL51	SC9	126.121	80	0.693489	15	12	15	1.25	high	low	high
GVMAG-M-3300009182-48	GVMAG	MGVL57	SC9	109.305	76.9231	0.800179	13	10	12	1.2	high	low	high
GVMAG-M-3300009182-49	GVMAG	MGVL52	SC9	109.305	61.5385	1.33363	13	11	17	1.54545	high	medium	medium
GVMAG-M-3300009182-53	GVMAG	MGVL52	SC9	126.121	60	1.38698	15	12	18	1.5	high	medium	medium
GVMAG-M-3300009182-64	GVMAG	MGVL57	SC9	84.0807	70	1.04023	10	7	13	1.85714	medium	low	medium
GVMAG-M-3300009182-70	GVMAG	MGVL56	SC9	92.4888	81.8182	0.630444	11	8	8	1	high	low	high
GVMAG-M-3300009182-71	GVMAG	MGVL52	SC9	92.4888	72.7273	0.945667	11	8	10	1.25	high	low	high
GVMAG-M-3300009182-72	GVMAG	MGVL54	SC9	84.0807	60	1.38698	10	8	14	1.75	medium	medium	medium
GVMAG-M-3300009182-78	GVMAG	MGVL52	SC9	134.529	75	0.866861	16	13	16	1.23077	high	low	high
GVMAG-M-3300009183-1	GVMAG	MGVL51	SC9	109.305	69.2308	1.06691	13	11	14	1.27273	high	low	medium
GVMAG-M-3300009183-18	GVMAG	MGVL52	SC9	75.6726	66.6667	1.15581	9	6	8	1.33333	medium	low	medium
GVMAG-M-3300009183-46	GVMAG	MGVL52	SC9	126.121	60	1.38698	15	12	18	1.5	high	medium	medium
GVMAG-M-3300009183-6	GVMAG	MGVL47	SC9	92.4888	45.4545	1.89133	11	8	14	1.75	high	medium	medium
GVMAG-M-3300009183-74	GVMAG	MGVL47	SC9	100.897	83.3333	0.577907	12	9	11	1.22222	high	low	medium
GVMAG-M-3300009184-32	GVMAG	MGVL57	SC9	117.713	71.4286	0.990698	14	11	17	1.54545	high	low	high
GVMAG-M-3300009185-10	GVMAG	MGVL57	SC9	100.897	91.6667	0.288954	12	9	9	1	high	low	medium
GVMAG-M-3300009185-14	GVMAG	MGVL47	SC9	58.8565	71.4286	0.990698	7	5	6	1.2	medium	low	medium
GVMAG-M-3300009185-15	GVMAG	MGVL57	SC9	117.713	78.5714	0.743024	14	11	12	1.09091	high	low	medium
GVMAG-M-3300009185-54	GVMAG	MGVL57	SC9	117.713	71.4286	0.990698	14	11	14	1.27273	high	low	high
GVMAG-M-3300009187-29	GVMAG	MGVL57	SC9	109.305	69.2308	1.06691	13	11	14	1.27273	high	low	high
GVMAG-M-3300009409-46	GVMAG	MGVL42	SC9	84.0807	80	0.693489	10	7	8	1.14286	medium	low	medium
GVMAG-M-3300009419-6	GVMAG	YLMV	SC9	100.897	66.6667	1.15581	12	9	12	1.33333	high	low	high
GVMAG-M-3300009420-1	GVMAG	MGVL38	SC9	100.897	58.3333	1.44477	12	9	13	1.44444	high	medium	medium
GVMAG-M-3300009425-37	GVMAG	MGVL42	SC9	84.0807	70	1.04023	10	7	9	1.28571	medium	low	medium
GVMAG-M-3300009426-8	GVMAG	Phaeocystisviruses	SC9	84.0807	80	0.693489	10	7	9	1.28571	medium	low	medium
GVMAG-M-3300009428-8	GVMAG	MGVL43	SC9	84.0807	90	0.346744	10	7	7	1	medium	low	medium
GVMAG-M-3300009432-20	GVMAG	MGVL57	SC9	117.713	71.4286	0.990698	14	11	17	1.54545	high	low	medium
GVMAG-M-3300009434-15	GVMAG	MGVL41	SC9	100.897	75	0.866861	12	9	11	1.22222	high	low	medium
GVMAG-M-3300009436-18	GVMAG	MGVL42	SC9	109.305	69.2308	1.06691	13	9	12	1.33333	high	low	medium
GVMAG-M-3300009436-24	GVMAG	MGVL42	SC9	100.897	75	0.866861	12	9	11	1.22222	high	low	high
GVMAG-M-3300009436-33	GVMAG	MGVL57	SC9	109.305	76.9231	0.800179	13	10	12	1.2	high	low	high
GVMAG-M-3300009436-41	GVMAG	MGVL45	SC9	100.897	91.6667	0.288954	12	9	10	1.11111	high	low	high
GVMAG-M-3300009441-17	GVMAG	MGVL57	SC9	109.305	53.8462	1.60036	13	10	17	1.7	high	medium	medium
GVMAG-M-3300009441-23	GVMAG	MGVL55	SC9	92.4888	81.8182	0.630444	11	8	9	1.125	high	low	medium
GVMAG-M-3300009488-12	GVMAG	MGVL42	SC9	142.937	88.2353	0.407935	17	13	15	1.15385	high	low	medium
GVMAG-M-3300009497-12	GVMAG	MGVL57	SC9	126.121	73.3333	0.924652	15	12	15	1.25	high	low	high
GVMAG-M-3300009498-22	GVMAG	MGVL41	SC9	84.0807	70	1.04023	10	7	8	1.14286	medium	low	medium
GVMAG-M-3300009507-18	GVMAG	MGVL42	SC9	100.897	66.6667	1.15581	12	9	12	1.33333	high	low	medium
GVMAG-M-3300009684-23	GVMAG	YLMV	SC9	126.121	66.6667	1.15581	15	12	17	1.41667	high	low	high
GVMAG-M-3300009684-3	GVMAG	YLMV	SC9	67.2646	75	0.866861	8	5	5	1	medium	low	low
GVMAG-M-3300009705-27	GVMAG	MGVL42	SC9	75.6726	88.8889	0.385272	9	7	8	1.14286	medium	low	medium
GVMAG-M-3300009705-30	GVMAG	MGVL42	SC9	109.305	53.8462	1.60036	13	10	18	1.8	high	medium	low
GVMAG-M-3300009706-38	GVMAG	MGVL46	SC9	84.0807	80	0.693489	10	7	10	1.42857	medium	low	medium
GVMAG-M-3300009785-3	GVMAG	MGVL47	SC9	67.2646	62.5	1.30029	8	6	8	1.33333	medium	medium	low
GVMAG-M-3300009786-10	GVMAG	MGVL42	SC9	84.0807	10	3.1207	10	8	21	2.625	medium	high	low
GVMAG-M-3300009786-46	GVMAG	MGVL42	SC9	84.0807	80	0.693489	10	7	8	1.14286	medium	low	medium
GVMAG-M-3300010157-4	GVMAG	MGVL54	SC9	126.121	66.6667	1.15581	15	12	17	1.41667	high	low	high
GVMAG-M-3300010158-11	GVMAG	MGVL57	SC9	117.713	71.4286	0.990698	14	11	13	1.18182	high	low	medium
GVMAG-M-3300010158-13	GVMAG	MGVL57	SC9	126.121	73.3333	0.924652	15	12	15	1.25	high	low	high
GVMAG-M-3300010158-36	GVMAG	MGVL55	SC9	92.4888	63.6364	1.26089	11	8	11	1.375	high	medium	medium
GVMAG-M-3300010158-43	GVMAG	MGVL57	SC9	109.305	76.9231	0.800179	13	10	17	1.7	high	low	medium
GVMAG-M-3300010158-55	GVMAG	MGVL41	SC9	100.897	75	0.866861	12	10	12	1.2	high	low	high
GVMAG-M-3300010158-59	GVMAG	MGVL52	SC9	126.121	73.3333	0.924652	15	12	15	1.25	high	low	high
GVMAG-M-3300010158-63	GVMAG	MGVL57	SC9	126.121	66.6667	1.15581	15	12	16	1.33333	high	low	high
GVMAG-M-3300010160-11	GVMAG	MGVL51	SC9	117.713	85.7143	0.495349	14	11	12	1.09091	high	low	medium
GVMAG-M-3300010160-29	GVMAG	MGVL57	SC9	126.121	66.6667	1.15581	15	12	17	1.41667	high	low	medium
GVMAG-M-3300010299-7	GVMAG	MGVL38	SC9	117.713	50	1.73372	14	10	19	1.9	high	medium	low
GVMAG-M-3300010318-5	GVMAG	MGVL43	SC9	92.4888	72.7273	0.945667	11	8	11	1.375	high	low	medium
GVMAG-M-3300010334-24	GVMAG	MGVL52	SC9	109.305	61.5385	1.33363	13	10	15	1.5	high	medium	medium
GVMAG-M-3300010334-46	GVMAG	MGVL57	SC9	117.713	71.4286	0.990698	14	11	14	1.27273	high	low	high
GVMAG-M-3300010354-16	GVMAG	MGVL44	SC9	100.897	83.3333	0.577907	12	10	13	1.3	high	low	medium
GVMAG-M-3300010354-52	GVMAG	MGVL54	SC9	100.897	75	0.866861	12	10	13	1.3	high	low	medium
GVMAG-M-3300010368-24	GVMAG	MGVL57	SC9	117.713	71.4286	0.990698	14	11	14	1.27273	high	low	high
GVMAG-M-3300010368-35	GVMAG	OLPV	SC9	84.0807	90	0.346744	10	7	7	1	medium	low	medium
GVMAG-M-3300010368-6	GVMAG	MGVL43	SC9	92.4888	63.6364	1.26089	11	8	11	1.375	high	medium	medium
GVMAG-M-3300010370-2	GVMAG	YLMV	SC9	134.529	37.5	2.16715	16	13	25	1.92308	high	high	low
GVMAG-M-3300010370-30	GVMAG	YLMV	SC9	84.0807	60	1.38698	10	7	9	1.28571	medium	medium	medium
GVMAG-M-3300012920-24	GVMAG	MGVL38	SC9	100.897	91.6667	0.288954	12	9	10	1.11111	high	low	high
GVMAG-M-3300012936-15	GVMAG	MGVL38	SC9	100.897	66.6667	1.15581	12	9	12	1.33333	high	low	high
GVMAG-M-3300012936-19	GVMAG	MGVL38	SC9	92.4888	72.7273	0.945667	11	8	10	1.25	high	low	high
GVMAG-M-3300012936-23	GVMAG	Phaeocystisviruses	SC9	109.305	92.3077	0.266726	13	11	14	1.27273	high	low	medium
GVMAG-M-3300012936-34	GVMAG	MGVL42	SC9	109.305	76.9231	0.800179	13	10	11	1.1	high	low	high
GVMAG-M-3300012936-37	GVMAG	OLPV	SC9	109.305	76.9231	0.800179	13	10	11	1.1	high	low	high
GVMAG-M-3300012936-41	GVMAG	MGVL42	SC9	109.305	23.0769	2.66726	13	10	23	2.3	high	high	low
GVMAG-M-3300012954-11	GVMAG	MGVL42	SC9	92.4888	72.7273	0.945667	11	8	9	1.125	high	low	medium
GVMAG-M-3300012954-15	GVMAG	Phaeocystisviruses	SC9	109.305	69.2308	1.06691	13	10	12	1.2	high	low	medium
GVMAG-M-3300012954-17	GVMAG	MGVL47	SC9	117.713	71.4286	0.990698	14	11	15	1.36364	high	low	high
GVMAG-M-3300012954-33	GVMAG	Phaeocystisviruses	SC9	92.4888	36.3636	2.20656	11	8	13	1.625	high	high	low
GVMAG-M-3300013004-29	GVMAG	MGVL44	SC9	92.4888	81.8182	0.630444	11	8	10	1.25	high	low	high
GVMAG-M-3300013004-36	GVMAG	MGVL57	SC9	75.6726	55.5556	1.54109	9	6	9	1.5	medium	medium	medium
GVMAG-M-3300013005-39	GVMAG	MGVL51	SC9	109.305	76.9231	0.800179	13	10	14	1.4	high	low	medium
GVMAG-M-3300013005-43	GVMAG	MGVL43	SC9	84.0807	70	1.04023	10	7	9	1.28571	medium	low	medium
GVMAG-M-3300013006-17	GVMAG	OLPV	SC9	67.2646	75	0.866861	8	5	5	1	medium	low	medium
GVMAG-M-3300013006-35	GVMAG	MGVL41	SC9	84.0807	90	0.346744	10	7	7	1	medium	low	medium
GVMAG-M-3300013093-22	GVMAG	MGVL57	SC9	117.713	64.2857	1.23837	14	11	17	1.54545	high	medium	medium
GVMAG-M-3300013093-49	GVMAG	MGVL57	SC9	126.121	73.3333	0.924652	15	12	20	1.66667	high	low	high
GVMAG-M-3300013094-1	GVMAG	MGVL57	SC9	75.6726	44.4444	1.92636	9	7	11	1.57143	medium	medium	medium
GVMAG-M-3300013094-3	GVMAG	MGVL52	SC9	126.121	73.3333	0.924652	15	12	17	1.41667	high	low	high
GVMAG-M-3300013094-40	GVMAG	MGVL51	SC9	100.897	83.3333	0.577907	12	9	10	1.11111	high	low	medium
GVMAG-M-3300013130-9	GVMAG	MGVL44	SC9	75.6726	55.5556	1.54109	9	7	10	1.42857	medium	medium	medium
GVMAG-M-3300013285-9	GVMAG	MGVL57	SC9	109.305	61.5385	1.33363	13	10	13	1.3	high	medium	medium
GVMAG-M-3300017724-5	GVMAG	MGVL38	SC9	109.305	53.8462	1.60036	13	10	15	1.5	high	medium	low
GVMAG-M-3300017724-7	GVMAG	MGVL57	SC9	109.305	76.9231	0.800179	13	10	14	1.4	high	low	high
GVMAG-M-3300017735-4	GVMAG	MGVL38	SC9	117.713	78.5714	0.743024	14	11	15	1.36364	high	low	medium
GVMAG-M-3300017741-4	GVMAG	MGVL40	SC9	100.897	83.3333	0.577907	12	9	10	1.11111	high	low	medium
GVMAG-M-3300017742-1	GVMAG	Chrysochromulinaviruses	SC9	142.937	58.8235	1.42777	17	13	20	1.53846	high	medium	low
GVMAG-M-3300017772-13	GVMAG	MGVL42	SC9	100.897	50	1.73372	12	9	15	1.66667	high	medium	medium
GVMAG-M-3300017776-4	GVMAG	MGVL42	SC9	58.8565	28.5714	2.47675	7	4	12	3	medium	high	low
GVMAG-M-3300017786-5	GVMAG	MGVL42	SC9	109.305	92.3077	0.266726	13	10	11	1.1	high	low	high
GVMAG-M-3300017824-8	GVMAG	MGVL42	SC9	75.6726	77.7778	0.770543	9	7	9	1.28571	medium	low	low
GVMAG-M-3300017950-2	GVMAG	MGVL57	SC9	117.713	78.5714	0.743024	14	11	13	1.18182	high	low	medium
GVMAG-M-3300017950-28	GVMAG	MGVL57	SC9	92.4888	72.7273	0.945667	11	8	12	1.5	high	low	low
GVMAG-M-3300017956-10	GVMAG	MGVL42	SC9	92.4888	100	0	11	8	8	1	high	low	high
GVMAG-M-3300017956-2	GVMAG	MGVL42	SC9	92.4888	63.6364	1.26089	11	7	9	1.28571	high	medium	medium
GVMAG-M-3300017956-3	GVMAG	MGVL57	SC9	117.713	78.5714	0.743024	14	11	13	1.18182	high	low	high
GVMAG-M-3300017963-20	GVMAG	Phaeocystisviruses	SC9	134.529	68.75	1.08358	16	13	18	1.38462	high	low	high
GVMAG-M-3300017963-7	GVMAG	Chrysochromulinaviruses	SC9	100.897	66.6667	1.15581	12	10	12	1.2	high	low	medium
GVMAG-M-3300017967-12	GVMAG	MGVL42	SC9	92.4888	81.8182	0.630444	11	9	10	1.11111	high	low	high
GVMAG-M-3300017986-28	GVMAG	MGVL42	SC9	109.305	92.3077	0.266726	13	10	10	1	high	low	high
GVMAG-M-3300017989-16	GVMAG	MGVL51	SC9	92.4888	90.9091	0.315222	11	9	9	1	high	low	high
GVMAG-M-3300018049-14	GVMAG	MGVL57	SC9	126.121	80	0.693489	15	12	14	1.16667	high	low	high
GVMAG-M-3300018080-29	GVMAG	MGVL42	SC9	92.4888	45.4545	1.89133	11	8	12	1.5	high	medium	medium
GVMAG-M-3300018080-32	GVMAG	MGVL46	SC9	58.8565	100	0	7	4	4	1	medium	low	medium
GVMAG-M-3300018410-27	GVMAG	MGVL47	SC9	109.305	84.6154	0.533453	13	10	10	1	high	low	high
GVMAG-M-3300018415-13	GVMAG	MGVL43	SC9	92.4888	54.5455	1.57611	11	8	14	1.75	high	medium	low
GVMAG-M-3300018415-41	GVMAG	MGVL57	SC9	67.2646	75	0.866861	8	6	7	1.16667	medium	low	medium
GVMAG-M-3300018416-45	GVMAG	MGVL47	SC9	109.305	69.2308	1.06691	13	10	12	1.2	high	low	high
GVMAG-M-3300018417-32	GVMAG	MGVL43	SC9	75.6726	77.7778	0.770543	9	6	7	1.16667	medium	low	medium
GVMAG-M-3300018420-25	GVMAG	MGVL43	SC9	126.121	33.3333	2.31163	15	11	19	1.72727	high	high	low
GVMAG-M-3300018420-30	GVMAG	MGVL57	SC9	75.6726	77.7778	0.770543	9	6	6	1	medium	low	low
GVMAG-M-3300018426-17	GVMAG	MGVL57	SC9	109.305	84.6154	0.533453	13	10	12	1.2	high	low	medium
GVMAG-M-3300018426-35	GVMAG	MGVL57	SC9	100.897	50	1.73372	12	9	15	1.66667	high	medium	low
GVMAG-M-3300018428-16	GVMAG	MGVL38	SC9	100.897	75	0.866861	12	9	14	1.55556	high	low	high
GVMAG-M-3300018868-12	GVMAG	MGVL52	SC9	117.713	71.4286	0.990698	14	11	15	1.36364	high	low	high
GVMAG-M-3300018868-14	GVMAG	OLPV	SC9	92.4888	72.7273	0.945667	11	8	9	1.125	high	low	high
GVMAG-M-3300018868-6	GVMAG	MGVL42	SC9	109.305	69.2308	1.06691	13	10	13	1.3	high	low	high
GVMAG-M-3300018868-9	GVMAG	OLPV	SC9	100.897	91.6667	0.288954	12	9	9	1	high	low	high
GVMAG-M-3300018876-24	GVMAG	MGVL38	SC9	109.305	84.6154	0.533453	13	10	11	1.1	high	low	medium
GVMAG-M-3300019093-11	GVMAG	YLMV	SC9	84.0807	90	0.346744	10	7	8	1.14286	medium	low	medium
GVMAG-M-3300019093-7	GVMAG	MGVL52	SC9	92.4888	72.7273	0.945667	11	9	10	1.11111	high	low	high
GVMAG-M-3300019459-16	GVMAG	MGVL43	SC9	109.305	76.9231	0.800179	13	10	12	1.2	high	low	medium
GVMAG-M-3300019459-27	GVMAG	MGVL47	SC9	75.6726	66.6667	1.15581	9	5	6	1.2	medium	low	medium
GVMAG-M-3300020165-1	GVMAG	MGVL42	SC9	109.305	69.2308	1.06691	13	11	13	1.18182	high	low	high
GVMAG-M-3300020165-3	GVMAG	MGVL50	SC9	100.897	75	0.866861	12	9	12	1.33333	high	low	high
GVMAG-M-3300020165-47	GVMAG	MGVL52	SC9	126.121	73.3333	0.924652	15	12	15	1.25	high	low	high
GVMAG-M-3300020166-18	GVMAG	MGVL38	SC9	100.897	75	0.866861	12	9	11	1.22222	high	low	high
GVMAG-M-3300020166-5	GVMAG	MGVL47	SC9	117.713	71.4286	0.990698	14	11	14	1.27273	high	low	high
GVMAG-M-3300020167-4	GVMAG	YLMV	SC9	100.897	75	0.866861	12	9	11	1.22222	high	low	high
GVMAG-M-3300020169-51	GVMAG	MGVL42	SC9	109.305	76.9231	0.800179	13	10	11	1.1	high	low	high
GVMAG-M-3300020182-22	GVMAG	MGVL57	SC9	117.713	71.4286	0.990698	14	11	16	1.45455	high	low	medium
GVMAG-M-3300020182-31	GVMAG	Chrysochromulinaviruses	SC9	100.897	50	1.73372	12	10	16	1.6	high	medium	low
GVMAG-M-3300020182-48	GVMAG	MGVL57	SC9	75.6726	77.7778	0.770543	9	7	9	1.28571	medium	low	medium
GVMAG-M-3300020182-84	GVMAG	MGVL57	SC9	126.121	86.6667	0.462326	15	12	14	1.16667	high	low	high
GVMAG-M-3300020185-109	GVMAG	MGVL43	SC9	126.121	73.3333	0.924652	15	12	15	1.25	high	low	high
GVMAG-M-3300020185-18	GVMAG	MGVL42	SC9	109.305	69.2308	1.06691	13	10	13	1.3	high	low	high
GVMAG-M-3300020185-23	GVMAG	MGVL42	SC9	117.713	71.4286	0.990698	14	11	14	1.27273	high	low	high
GVMAG-M-3300020185-33	GVMAG	MGVL42	SC9	117.713	71.4286	0.990698	14	11	14	1.27273	high	low	high
GVMAG-M-3300020185-35	GVMAG	MGVL42	SC9	117.713	71.4286	0.990698	14	11	13	1.18182	high	low	high
GVMAG-M-3300020185-39	GVMAG	MGVL47	SC9	100.897	75	0.866861	12	9	12	1.33333	high	low	high
GVMAG-M-3300020185-4	GVMAG	MGVL57	SC9	126.121	86.6667	0.462326	15	12	15	1.25	high	low	high
GVMAG-M-3300020185-59	GVMAG	MGVL38	SC9	84.0807	70	1.04023	10	7	10	1.42857	medium	low	medium
GVMAG-M-3300020185-65	GVMAG	MGVL42	SC9	109.305	76.9231	0.800179	13	10	12	1.2	high	low	high
GVMAG-M-3300020185-69	GVMAG	MGVL42	SC9	109.305	61.5385	1.33363	13	10	13	1.3	high	medium	medium
GVMAG-M-3300020185-80	GVMAG	MGVL55	SC9	117.713	71.4286	0.990698	14	11	15	1.36364	high	low	medium
GVMAG-M-3300020187-47	GVMAG	Chrysochromulinaviruses	SC9	126.121	86.6667	0.462326	15	12	13	1.08333	high	low	high
GVMAG-M-3300020187-58	GVMAG	MGVL43	SC9	117.713	71.4286	0.990698	14	11	13	1.18182	high	low	high
GVMAG-M-3300020187-69	GVMAG	MGVL42	SC9	142.937	82.3529	0.611902	17	13	15	1.15385	high	low	high
GVMAG-M-3300020187-94	GVMAG	MGVL55	SC9	84.0807	70	1.04023	10	8	11	1.375	medium	low	medium
GVMAG-M-3300020194-16	GVMAG	MGVL57	SC9	117.713	78.5714	0.743024	14	11	12	1.09091	high	low	high
GVMAG-M-3300020523-10	GVMAG	Phaeocystisviruses	SC9	117.713	78.5714	0.743024	14	11	14	1.27273	high	low	high
GVMAG-M-3300020561-2	GVMAG	MGVL51	SC9	84.0807	100	0	10	7	7	1	medium	low	medium
GVMAG-M-3300020563-2	GVMAG	MGVL51	SC9	84.0807	70	1.04023	10	8	11	1.375	medium	low	medium
GVMAG-M-3300020595-13	GVMAG	MGVL40	SC9	126.121	80	0.693489	15	12	15	1.25	high	low	high
GVMAG-M-3300020595-14	GVMAG	MGVL47	SC9	109.305	84.6154	0.533453	13	10	12	1.2	high	low	high
GVMAG-M-3300020595-15	GVMAG	MGVL42	SC9	84.0807	70	1.04023	10	7	9	1.28571	medium	low	medium
GVMAG-M-3300020726-3	GVMAG	MGVL55	SC9	92.4888	81.8182	0.630444	11	8	8	1	high	low	high
GVMAG-M-3300020810-20	GVMAG	MGVL57	SC9	117.713	78.5714	0.743024	14	11	13	1.18182	high	low	high
GVMAG-M-3300020810-3	GVMAG	MGVL57	SC9	126.121	80	0.693489	15	12	14	1.16667	high	low	high
GVMAG-M-3300021074-12	GVMAG	MGVL51	SC9	67.2646	87.5	0.433431	8	5	7	1.4	medium	low	medium
GVMAG-M-3300021074-6	GVMAG	MGVL51	SC9	117.713	57.1429	1.48605	14	11	15	1.36364	high	medium	medium
GVMAG-M-3300021075-36	GVMAG	YLMV	SC9	75.6726	66.6667	1.15581	9	7	9	1.28571	medium	low	medium
GVMAG-M-3300021079-11	GVMAG	MGVL52	SC9	126.121	66.6667	1.15581	15	12	16	1.33333	high	low	high
GVMAG-M-3300021079-14	GVMAG	MGVL44	SC9	92.4888	72.7273	0.945667	11	8	10	1.25	high	low	high
GVMAG-M-3300021185-19	GVMAG	MGVL43	SC9	92.4888	72.7273	0.945667	11	8	10	1.25	high	low	medium
GVMAG-M-3300021185-39	GVMAG	MGVL40	SC9	109.305	84.6154	0.533453	13	10	11	1.1	high	low	medium
GVMAG-M-3300021185-45	GVMAG	MGVL43	SC9	126.121	66.6667	1.15581	15	12	15	1.25	high	low	high
GVMAG-M-3300021185-6	GVMAG	MGVL42	SC9	100.897	50	1.73372	12	9	15	1.66667	high	medium	low
GVMAG-M-3300021340-15	GVMAG	MGVL57	SC9	126.121	80	0.693489	15	12	16	1.33333	high	low	high
GVMAG-M-3300021340-17	GVMAG	YLMV	SC9	92.4888	45.4545	1.89133	11	8	14	1.75	high	medium	medium
GVMAG-M-3300021371-30	GVMAG	MGVL47	SC9	100.897	75	0.866861	12	9	12	1.33333	high	low	high
GVMAG-M-3300021375-16	GVMAG	MGVL55	SC9	109.305	84.6154	0.533453	13	10	13	1.3	high	low	high
GVMAG-M-3300021375-17	GVMAG	MGVL55	SC9	117.713	85.7143	0.495349	14	11	13	1.18182	high	low	high
GVMAG-M-3300021378-36	GVMAG	MGVL40	SC9	92.4888	72.7273	0.945667	11	9	11	1.22222	high	low	medium
GVMAG-M-3300021378-40	GVMAG	YLMV	SC9	109.305	69.2308	1.06691	13	10	13	1.3	high	low	high
GVMAG-M-3300021389-2	GVMAG	OLPV	SC9	92.4888	81.8182	0.630444	11	8	8	1	high	low	medium
GVMAG-M-3300021389-22	GVMAG	MGVL57	SC9	109.305	84.6154	0.533453	13	10	12	1.2	high	low	high
GVMAG-M-3300021389-31	GVMAG	MGVL43	SC9	100.897	83.3333	0.577907	12	9	10	1.11111	high	low	high
GVMAG-M-3300021389-49	GVMAG	MGVL57	SC9	117.713	71.4286	0.990698	14	11	14	1.27273	high	low	high
GVMAG-M-3300021425-14	GVMAG	MGVL42	SC9	109.305	76.9231	0.800179	13	10	12	1.2	high	low	high
GVMAG-M-3300021425-21	GVMAG	MGVL43	SC9	126.121	73.3333	0.924652	15	12	15	1.25	high	low	high
GVMAG-M-3300021425-30	GVMAG	MGVL47	SC9	117.713	71.4286	0.990698	14	11	14	1.27273	high	low	high
GVMAG-M-3300021473-21	GVMAG	YLMV	SC9	100.897	75	0.866861	12	10	14	1.4	high	low	medium
GVMAG-M-3300021957-23	GVMAG	OLPV	SC9	75.6726	77.7778	0.770543	9	6	7	1.16667	medium	low	medium
GVMAG-M-3300021958-3	GVMAG	MGVL43	SC9	75.6726	44.4444	1.92636	9	6	10	1.66667	medium	medium	medium
GVMAG-M-3300021958-32	GVMAG	MGVL42	SC9	117.713	57.1429	1.48605	14	11	15	1.36364	high	medium	medium
GVMAG-M-3300021958-41	GVMAG	MGVL42	SC9	75.6726	100	0	9	7	7	1	medium	low	low
GVMAG-M-3300021958-43	GVMAG	MGVL43	SC9	134.529	31.25	2.38387	16	12	23	1.91667	high	high	low
GVMAG-M-3300021959-33	GVMAG	MGVL42	SC9	84.0807	70	1.04023	10	7	9	1.28571	medium	low	low
GVMAG-M-3300021960-18	GVMAG	MGVL43	SC9	75.6726	66.6667	1.15581	9	6	7	1.16667	medium	low	medium
GVMAG-M-3300021960-2	GVMAG	MGVL57	SC9	109.305	69.2308	1.06691	13	11	17	1.54545	high	low	medium
GVMAG-M-3300021960-31	GVMAG	Chrysochromulinaviruses	SC9	117.713	50	1.73372	14	11	20	1.81818	high	medium	medium
GVMAG-M-3300021960-34	GVMAG	YLMV	SC9	109.305	76.9231	0.800179	13	11	12	1.09091	high	low	medium
GVMAG-M-3300021961-22	GVMAG	MGVL57	SC9	75.6726	77.7778	0.770543	9	6	8	1.33333	medium	low	medium
GVMAG-M-3300021961-40	GVMAG	MGVL47	SC9	117.713	78.5714	0.743024	14	11	13	1.18182	high	low	high
GVMAG-M-3300021961-46	GVMAG	MGVL57	SC9	109.305	69.2308	1.06691	13	10	15	1.5	high	low	high
GVMAG-M-3300021961-52	GVMAG	MGVL44	SC9	117.713	78.5714	0.743024	14	11	12	1.09091	high	low	high
GVMAG-M-3300021961-60	GVMAG	MGVL44	SC9	109.305	76.9231	0.800179	13	10	12	1.2	high	low	high
GVMAG-M-3300021961-61	GVMAG	MGVL47	SC9	109.305	69.2308	1.06691	13	10	15	1.5	high	low	high
GVMAG-M-3300021962-14	GVMAG	YLMV	SC9	67.2646	75	0.866861	8	7	9	1.28571	medium	low	medium
GVMAG-M-3300021962-24	GVMAG	MGVL57	SC9	126.121	80	0.693489	15	12	14	1.16667	high	low	high
GVMAG-M-3300021962-5	GVMAG	YLMV	SC9	84.0807	60	1.38698	10	7	9	1.28571	medium	medium	medium
GVMAG-M-3300021962-62	GVMAG	MGVL43	SC9	109.305	69.2308	1.06691	13	10	14	1.4	high	low	high
GVMAG-M-3300021962-8	GVMAG	YLMV	SC9	100.897	41.6667	2.02268	12	9	20	2.22222	high	high	low
GVMAG-M-3300021964-31	GVMAG	MGVL57	SC9	75.6726	77.7778	0.770543	9	7	9	1.28571	medium	low	medium
GVMAG-M-3300022752-2	GVMAG	MGVL51	SC9	100.897	66.6667	1.15581	12	9	13	1.44444	high	low	low
GVMAG-M-3300022752-21	GVMAG	MGVL57	SC9	117.713	78.5714	0.743024	14	11	13	1.18182	high	low	high
GVMAG-M-3300022752-32	GVMAG	MGVL56	SC9	100.897	75	0.866861	12	9	10	1.11111	high	low	medium
GVMAG-M-3300022752-39	GVMAG	MGVL52	SC9	84.0807	90	0.346744	10	8	8	1	medium	low	medium
GVMAG-M-3300022752-66	GVMAG	MGVL52	SC9	75.6726	66.6667	1.15581	9	6	10	1.66667	medium	low	medium
GVMAG-M-3300022752-80	GVMAG	MGVL57	SC9	117.713	71.4286	0.990698	14	11	14	1.27273	high	low	high
GVMAG-M-3300022752-82	GVMAG	MGVL56	SC9	126.121	73.3333	0.924652	15	12	17	1.41667	high	low	high
GVMAG-M-3300022752-94	GVMAG	MGVL51	SC9	100.897	58.3333	1.44477	12	9	13	1.44444	high	medium	medium
GVMAG-M-3300022920-41	GVMAG	MGVL38	SC9	92.4888	81.8182	0.630444	11	9	11	1.22222	high	low	medium
GVMAG-M-3300022931-18	GVMAG	MGVL57	SC9	84.0807	80	0.693489	10	8	10	1.25	medium	low	medium
GVMAG-M-3300023108-6	GVMAG	MGVL42	SC9	84.0807	80	0.693489	10	7	7	1	medium	low	medium
GVMAG-M-3300023109-53	GVMAG	MGVL43	SC9	117.713	71.4286	0.990698	14	11	15	1.36364	high	low	high
GVMAG-M-3300023173-22	GVMAG	MGVL57	SC9	126.121	80	0.693489	15	12	13	1.08333	high	low	high
GVMAG-M-3300023174-1	GVMAG	YLMV	SC9	109.305	84.6154	0.533453	13	10	12	1.2	high	low	high
GVMAG-M-3300023174-100	GVMAG	MGVL57	SC9	126.121	80	0.693489	15	12	15	1.25	high	low	high
GVMAG-M-3300023174-107	GVMAG	OLPV	SC9	109.305	76.9231	0.800179	13	10	11	1.1	high	low	high
GVMAG-M-3300023174-109	GVMAG	MGVL57	SC9	126.121	66.6667	1.15581	15	12	21	1.75	high	low	high
GVMAG-M-3300023174-111	GVMAG	MGVL57	SC9	126.121	73.3333	0.924652	15	12	17	1.41667	high	low	high
GVMAG-M-3300023174-116	GVMAG	Phaeocystisviruses	SC9	109.305	76.9231	0.800179	13	10	12	1.2	high	low	high
GVMAG-M-3300023174-124	GVMAG	MGVL57	SC9	117.713	78.5714	0.743024	14	11	13	1.18182	high	low	high
GVMAG-M-3300023174-126	GVMAG	MGVL57	SC9	109.305	76.9231	0.800179	13	10	17	1.7	high	low	high
GVMAG-M-3300023174-130	GVMAG	MGVL52	SC9	126.121	66.6667	1.15581	15	12	17	1.41667	high	low	high
GVMAG-M-3300023174-134	GVMAG	MGVL57	SC9	109.305	76.9231	0.800179	13	10	15	1.5	high	low	high
GVMAG-M-3300023174-138	GVMAG	MGVL57	SC9	117.713	71.4286	0.990698	14	11	16	1.45455	high	low	high
GVMAG-M-3300023174-144	GVMAG	MGVL52	SC9	126.121	80	0.693489	15	12	14	1.16667	high	low	high
GVMAG-M-3300023174-147	GVMAG	YLMV	SC9	109.305	53.8462	1.60036	13	10	14	1.4	high	medium	medium
GVMAG-M-3300023174-148	GVMAG	YLMV	SC9	126.121	26.6667	2.54279	15	12	26	2.16667	high	high	low
GVMAG-M-3300023174-157	GVMAG	YLMV	SC9	117.713	64.2857	1.23837	14	11	15	1.36364	high	medium	medium
GVMAG-M-3300023174-164	GVMAG	YLMV	SC9	109.305	38.4615	2.13381	13	10	16	1.6	high	high	low
GVMAG-M-3300023174-166	GVMAG	MGVL51	SC9	109.305	69.2308	1.06691	13	10	11	1.1	high	low	high
GVMAG-M-3300023174-168	GVMAG	MGVL57	SC9	100.897	66.6667	1.15581	12	10	15	1.5	high	low	medium
GVMAG-M-3300023174-182	GVMAG	YLMV	SC9	126.121	66.6667	1.15581	15	12	18	1.5	high	low	high
GVMAG-M-3300023174-187	GVMAG	YLMV	SC9	109.305	69.2308	1.06691	13	10	13	1.3	high	low	high
GVMAG-M-3300023174-188	GVMAG	MGVL57	SC9	109.305	84.6154	0.533453	13	10	11	1.1	high	low	high
GVMAG-M-3300023174-193	GVMAG	MGVL57	SC9	117.713	64.2857	1.23837	14	11	16	1.45455	high	medium	medium
GVMAG-M-3300023174-199	GVMAG	MGVL44	SC9	67.2646	62.5	1.30029	8	6	9	1.5	medium	medium	medium
GVMAG-M-3300023174-2	GVMAG	MGVL57	SC9	126.121	80	0.693489	15	12	16	1.33333	high	low	high
GVMAG-M-3300023174-203	GVMAG	MGVL57	SC9	117.713	71.4286	0.990698	14	12	16	1.33333	high	low	high
GVMAG-M-3300023174-209	GVMAG	YLMV	SC9	126.121	60	1.38698	15	12	17	1.41667	high	medium	medium
GVMAG-M-3300023174-24	GVMAG	MGVL57	SC9	126.121	66.6667	1.15581	15	12	16	1.33333	high	low	high
GVMAG-M-3300023174-3	GVMAG	MGVL57	SC9	109.305	76.9231	0.800179	13	11	14	1.27273	high	low	high
GVMAG-M-3300023174-32	GVMAG	MGVL44	SC9	117.713	64.2857	1.23837	14	11	17	1.54545	high	medium	medium
GVMAG-M-3300023174-49	GVMAG	MGVL57	SC9	126.121	73.3333	0.924652	15	12	15	1.25	high	low	high
GVMAG-M-3300023174-5	GVMAG	YLMV	SC9	117.713	71.4286	0.990698	14	11	13	1.18182	high	low	high
GVMAG-M-3300023174-56	GVMAG	MGVL52	SC9	117.713	42.8571	1.9814	14	11	18	1.63636	high	medium	medium
GVMAG-M-3300023174-73	GVMAG	YLMV	SC9	75.6726	44.4444	1.92636	9	6	8	1.33333	medium	medium	medium
GVMAG-M-3300023174-75	GVMAG	Phaeocystisviruses	SC9	117.713	71.4286	0.990698	14	11	14	1.27273	high	low	high
GVMAG-M-3300023174-79	GVMAG	MGVL44	SC9	109.305	69.2308	1.06691	13	10	14	1.4	high	low	high
GVMAG-M-3300023174-88	GVMAG	MGVL57	SC9	117.713	50	1.73372	14	11	20	1.81818	high	medium	medium
GVMAG-M-3300023174-92	GVMAG	MGVL57	SC9	109.305	84.6154	0.533453	13	11	13	1.18182	high	low	high
GVMAG-M-3300023174-98	GVMAG	YLMV	SC9	117.713	64.2857	1.23837	14	11	15	1.36364	high	medium	medium
GVMAG-M-3300023175-3	GVMAG	MGVL57	SC9	84.0807	70	1.04023	10	8	10	1.25	medium	low	medium
GVMAG-M-3300023176-9	GVMAG	MGVL42	SC9	100.897	91.6667	0.288954	12	9	10	1.11111	high	low	high
GVMAG-M-3300023179-11	GVMAG	YLMV	SC9	117.713	64.2857	1.23837	14	11	15	1.36364	high	medium	medium
GVMAG-M-3300023179-112	GVMAG	YLMV	SC9	84.0807	80	0.693489	10	7	8	1.14286	medium	low	medium
GVMAG-M-3300023179-114	GVMAG	MGVL51	SC9	126.121	66.6667	1.15581	15	12	17	1.41667	high	low	high
GVMAG-M-3300023179-116	GVMAG	YLMV	SC9	126.121	66.6667	1.15581	15	12	16	1.33333	high	low	high
GVMAG-M-3300023179-121	GVMAG	MGVL44	SC9	100.897	83.3333	0.577907	12	10	11	1.1	high	low	medium
GVMAG-M-3300023179-126	GVMAG	YLMV	SC9	126.121	60	1.38698	15	12	19	1.58333	high	medium	medium
GVMAG-M-3300023179-131	GVMAG	MGVL57	SC9	75.6726	66.6667	1.15581	9	7	10	1.42857	medium	low	medium
GVMAG-M-3300023179-132	GVMAG	YLMV	SC9	109.305	76.9231	0.800179	13	10	13	1.3	high	low	high
GVMAG-M-3300023179-137	GVMAG	YLMV	SC9	92.4888	63.6364	1.26089	11	9	11	1.22222	high	medium	low
GVMAG-M-3300023179-152	GVMAG	MGVL57	SC9	109.305	76.9231	0.800179	13	10	11	1.1	high	low	high
GVMAG-M-3300023179-153	GVMAG	MGVL49	SC9	100.897	83.3333	0.577907	12	9	10	1.11111	high	low	high
GVMAG-M-3300023179-158	GVMAG	MGVL57	SC9	117.713	71.4286	0.990698	14	11	14	1.27273	high	low	high
GVMAG-M-3300023179-166	GVMAG	MGVL57	SC9	92.4888	90.9091	0.315222	11	8	10	1.25	high	low	high
GVMAG-M-3300023179-18	GVMAG	MGVL51	SC9	134.529	81.25	0.650146	16	13	15	1.15385	high	low	high
GVMAG-M-3300023179-21	GVMAG	Phaeocystisviruses	SC9	100.897	75	0.866861	12	9	10	1.11111	high	low	high
GVMAG-M-3300023179-33	GVMAG	YLMV	SC9	126.121	66.6667	1.15581	15	12	18	1.5	high	low	high
GVMAG-M-3300023179-34	GVMAG	MGVL57	SC9	100.897	75	0.866861	12	9	14	1.55556	high	low	high
GVMAG-M-3300023179-42	GVMAG	MGVL41	SC9	109.305	69.2308	1.06691	13	10	13	1.3	high	low	high
GVMAG-M-3300023179-51	GVMAG	MGVL52	SC9	109.305	84.6154	0.533453	13	10	12	1.2	high	low	high
GVMAG-M-3300023179-59	GVMAG	MGVL57	SC9	126.121	66.6667	1.15581	15	12	16	1.33333	high	low	high
GVMAG-M-3300023179-63	GVMAG	Phaeocystisviruses	SC9	92.4888	81.8182	0.630444	11	8	10	1.25	high	low	high
GVMAG-M-3300023179-64	GVMAG	YLMV	SC9	126.121	66.6667	1.15581	15	12	18	1.5	high	low	high
GVMAG-M-3300023179-67	GVMAG	YLMV	SC9	117.713	71.4286	0.990698	14	11	15	1.36364	high	low	high
GVMAG-M-3300023179-68	GVMAG	MGVL44	SC9	109.305	53.8462	1.60036	13	10	16	1.6	high	medium	medium
GVMAG-M-3300023179-71	GVMAG	MGVL48	SC9	92.4888	72.7273	0.945667	11	8	10	1.25	high	low	high
GVMAG-M-3300023179-8	GVMAG	YLMV	SC9	92.4888	72.7273	0.945667	11	8	12	1.5	high	low	medium
GVMAG-M-3300023179-84	GVMAG	MGVL57	SC9	84.0807	70	1.04023	10	8	11	1.375	medium	low	medium
GVMAG-M-3300023179-86	GVMAG	MGVL52	SC9	117.713	71.4286	0.990698	14	11	14	1.27273	high	low	high
GVMAG-M-3300023179-90	GVMAG	MGVL57	SC9	126.121	73.3333	0.924652	15	12	15	1.25	high	low	high
GVMAG-M-3300023179-91	GVMAG	MGVL52	SC9	126.121	66.6667	1.15581	15	12	16	1.33333	high	low	high
GVMAG-M-3300023184-101	GVMAG	MGVL47	SC9	75.6726	66.6667	1.15581	9	7	8	1.14286	medium	low	medium
GVMAG-M-3300023184-105	GVMAG	MGVL57	SC9	126.121	73.3333	0.924652	15	12	16	1.33333	high	low	high
GVMAG-M-3300023184-115	GVMAG	MGVL57	SC9	109.305	76.9231	0.800179	13	10	13	1.3	high	low	high
GVMAG-M-3300023184-118	GVMAG	YLMV	SC9	126.121	73.3333	0.924652	15	12	16	1.33333	high	low	high
GVMAG-M-3300023184-12	GVMAG	MGVL51	SC9	100.897	75	0.866861	12	9	10	1.11111	high	low	high
GVMAG-M-3300023184-120	GVMAG	MGVL55	SC9	100.897	83.3333	0.577907	12	9	11	1.22222	high	low	high
GVMAG-M-3300023184-133	GVMAG	YLMV	SC9	109.305	61.5385	1.33363	13	11	16	1.45455	high	medium	medium
GVMAG-M-3300023184-150	GVMAG	YLMV	SC9	126.121	86.6667	0.462326	15	12	14	1.16667	high	low	high
GVMAG-M-3300023184-155	GVMAG	MGVL57	SC9	126.121	73.3333	0.924652	15	12	15	1.25	high	low	high
GVMAG-M-3300023184-159	GVMAG	MGVL51	SC9	117.713	64.2857	1.23837	14	11	18	1.63636	high	medium	medium
GVMAG-M-3300023184-16	GVMAG	MGVL57	SC9	126.121	80	0.693489	15	12	18	1.5	high	low	high
GVMAG-M-3300023184-160	GVMAG	OLPV	SC9	92.4888	72.7273	0.945667	11	8	9	1.125	high	low	high
GVMAG-M-3300023184-161	GVMAG	MGVL47	SC9	92.4888	72.7273	0.945667	11	8	10	1.25	high	low	high
GVMAG-M-3300023184-163	GVMAG	MGVL41	SC9	84.0807	60	1.38698	10	7	10	1.42857	medium	medium	medium
GVMAG-M-3300023184-165	GVMAG	MGVL52	SC9	126.121	66.6667	1.15581	15	12	18	1.5	high	low	high
GVMAG-M-3300023184-167	GVMAG	MGVL49	SC9	92.4888	72.7273	0.945667	11	8	10	1.25	high	low	high
GVMAG-M-3300023184-168	GVMAG	MGVL57	SC9	117.713	78.5714	0.743024	14	11	13	1.18182	high	low	high
GVMAG-M-3300023184-17	GVMAG	MGVL41	SC9	109.305	92.3077	0.266726	13	10	10	1	high	low	high
GVMAG-M-3300023184-178	GVMAG	MGVL47	SC9	117.713	71.4286	0.990698	14	11	16	1.45455	high	low	high
GVMAG-M-3300023184-18	GVMAG	MGVL44	SC9	109.305	76.9231	0.800179	13	10	14	1.4	high	low	high
GVMAG-M-3300023184-180	GVMAG	MGVL51	SC9	117.713	64.2857	1.23837	14	11	14	1.27273	high	medium	medium
GVMAG-M-3300023184-181	GVMAG	MGVL49	SC9	92.4888	72.7273	0.945667	11	8	10	1.25	high	low	high
GVMAG-M-3300023184-182	GVMAG	MGVL57	SC9	92.4888	81.8182	0.630444	11	9	15	1.66667	high	low	high
GVMAG-M-3300023184-184	GVMAG	MGVL56	SC9	126.121	93.3333	0.231163	15	12	14	1.16667	high	low	high
GVMAG-M-3300023184-187	GVMAG	Phaeocystisviruses	SC9	117.713	64.2857	1.23837	14	11	15	1.36364	high	medium	medium
GVMAG-M-3300023184-188	GVMAG	MGVL57	SC9	117.713	78.5714	0.743024	14	11	12	1.09091	high	low	high
GVMAG-M-3300023184-190	GVMAG	MGVL57	SC9	117.713	71.4286	0.990698	14	11	15	1.36364	high	low	high
GVMAG-M-3300023184-191	GVMAG	MGVL44	SC9	75.6726	77.7778	0.770543	9	6	7	1.16667	medium	low	medium
GVMAG-M-3300023184-3	GVMAG	MGVL49	SC9	100.897	58.3333	1.44477	12	9	12	1.33333	high	medium	medium
GVMAG-M-3300023184-33	GVMAG	YLMV	SC9	75.6726	33.3333	2.31163	9	8	14	1.75	medium	high	low
GVMAG-M-3300023184-35	GVMAG	YLMV	SC9	126.121	73.3333	0.924652	15	12	15	1.25	high	low	high
GVMAG-M-3300023184-38	GVMAG	MGVL47	SC9	117.713	71.4286	0.990698	14	11	15	1.36364	high	low	high
GVMAG-M-3300023184-40	GVMAG	MGVL47	SC9	92.4888	63.6364	1.26089	11	8	11	1.375	high	medium	medium
GVMAG-M-3300023184-47	GVMAG	MGVL51	SC9	126.121	40	2.08047	15	12	23	1.91667	high	high	low
GVMAG-M-3300023184-51	GVMAG	MGVL51	SC9	126.121	66.6667	1.15581	15	12	16	1.33333	high	low	high
GVMAG-M-3300023184-58	GVMAG	MGVL44	SC9	109.305	61.5385	1.33363	13	10	16	1.6	high	medium	medium
GVMAG-M-3300023184-65	GVMAG	YLMV	SC9	117.713	64.2857	1.23837	14	11	15	1.36364	high	medium	medium
GVMAG-M-3300023184-68	GVMAG	MGVL57	SC9	126.121	73.3333	0.924652	15	12	17	1.41667	high	low	high
GVMAG-M-3300023184-72	GVMAG	YLMV	SC9	92.4888	81.8182	0.630444	11	9	10	1.11111	high	low	high
GVMAG-M-3300023184-81	GVMAG	MGVL57	SC9	109.305	69.2308	1.06691	13	11	15	1.36364	high	low	high
GVMAG-M-3300023184-86	GVMAG	YLMV	SC9	134.529	75	0.866861	16	13	16	1.23077	high	low	high
GVMAG-M-3300023184-89	GVMAG	MGVL47	SC9	109.305	69.2308	1.06691	13	10	13	1.3	high	low	high
GVMAG-M-3300023184-96	GVMAG	MGVL44	SC9	75.6726	88.8889	0.385272	9	7	7	1	medium	low	medium
GVMAG-M-3300023210-14	GVMAG	MGVL40	SC9	109.305	61.5385	1.33363	13	10	15	1.5	high	medium	medium
GVMAG-M-3300023210-19	GVMAG	MGVL57	SC9	117.713	85.7143	0.495349	14	11	13	1.18182	high	low	high
GVMAG-M-3300023210-27	GVMAG	MGVL39	SC9	100.897	75	0.866861	12	9	11	1.22222	high	low	high
GVMAG-M-3300023210-35	GVMAG	MGVL42	SC9	126.121	66.6667	1.15581	15	12	16	1.33333	high	low	high
GVMAG-M-3300024059-2	GVMAG	MGVL45	SC9	109.305	76.9231	0.800179	13	10	11	1.1	high	low	high
GVMAG-M-3300024180-11	GVMAG	MGVL42	SC9	84.0807	70	1.04023	10	7	8	1.14286	medium	low	medium
GVMAG-M-3300024185-6	GVMAG	MGVL57	SC9	100.897	91.6667	0.288954	12	9	9	1	high	low	high
GVMAG-M-3300024230-8	GVMAG	MGVL42	SC9	100.897	83.3333	0.577907	12	9	9	1	high	low	high
GVMAG-M-3300024252-27	GVMAG	MGVL42	SC9	117.713	78.5714	0.743024	14	11	13	1.18182	high	low	high
GVMAG-M-3300024252-29	GVMAG	MGVL50	SC9	100.897	83.3333	0.577907	12	9	11	1.22222	high	low	high
GVMAG-M-3300024252-9	GVMAG	MGVL37	SC9	92.4888	100	0	11	8	8	1	high	low	high
GVMAG-M-3300024258-14	GVMAG	YLMV	SC9	109.305	69.2308	1.06691	13	10	11	1.1	high	low	high
GVMAG-M-3300024258-28	GVMAG	MGVL57	SC9	117.713	71.4286	0.990698	14	11	14	1.27273	high	low	high
GVMAG-M-3300024261-25	GVMAG	MGVL55	SC9	117.713	85.7143	0.495349	14	11	12	1.09091	high	low	high
GVMAG-M-3300024261-26	GVMAG	MGVL57	SC9	100.897	91.6667	0.288954	12	10	11	1.1	high	low	high
GVMAG-M-3300024261-37	GVMAG	MGVL42	SC9	117.713	78.5714	0.743024	14	11	13	1.18182	high	low	high
GVMAG-M-3300024261-42	GVMAG	MGVL38	SC9	117.713	57.1429	1.48605	14	11	17	1.54545	high	medium	medium
GVMAG-M-3300024261-56	GVMAG	MGVL42	SC9	109.305	69.2308	1.06691	13	10	12	1.2	high	low	high
GVMAG-M-3300024261-60	GVMAG	YLMV	SC9	126.121	86.6667	0.462326	15	12	12	1	high	low	high
GVMAG-M-3300024261-61	GVMAG	MGVL57	SC9	117.713	71.4286	0.990698	14	11	14	1.27273	high	low	high
GVMAG-M-3300024261-78	GVMAG	MGVL42	SC9	75.6726	66.6667	1.15581	9	7	10	1.42857	medium	low	medium
GVMAG-M-3300024261-8	GVMAG	MGVL57	SC9	117.713	78.5714	0.743024	14	11	14	1.27273	high	low	high
GVMAG-M-3300024277-1	GVMAG	MGVL51	SC9	126.121	73.3333	0.924652	15	12	16	1.33333	high	low	high
GVMAG-M-3300024278-1	GVMAG	YLMV	SC9	126.121	66.6667	1.15581	15	12	17	1.41667	high	low	high
GVMAG-M-3300024280-4	GVMAG	MGVL44	SC9	84.0807	30	2.42721	10	8	17	2.125	medium	high	low
GVMAG-M-3300024294-11	GVMAG	Chrysochromulinaviruses	SC9	117.713	78.5714	0.743024	14	11	13	1.18182	high	low	high
GVMAG-M-3300024294-14	GVMAG	MGVL57	SC9	100.897	75	0.866861	12	9	12	1.33333	high	low	medium
GVMAG-M-3300024294-5	GVMAG	Chrysochromulinaviruses	SC9	92.4888	100	0	11	8	8	1	high	low	medium
GVMAG-M-3300024299-4	GVMAG	MGVL57	SC9	117.713	85.7143	0.495349	14	11	13	1.18182	high	low	high
GVMAG-M-3300024301-20	GVMAG	MGVL51	SC9	109.305	76.9231	0.800179	13	11	14	1.27273	high	low	high
GVMAG-M-3300024311-12	GVMAG	MGVL44	SC9	67.2646	100	0	8	5	5	1	medium	low	medium
GVMAG-M-3300024311-4	GVMAG	MGVL54	SC9	117.713	64.2857	1.23837	14	11	14	1.27273	high	medium	medium
GVMAG-M-3300024311-5	GVMAG	MGVL54	SC9	126.121	66.6667	1.15581	15	12	16	1.33333	high	low	medium
GVMAG-M-3300024312-6	GVMAG	YLMV	SC9	109.305	76.9231	0.800179	13	10	13	1.3	high	low	high
GVMAG-M-3300024314-16	GVMAG	MGVL57	SC9	117.713	71.4286	0.990698	14	11	14	1.27273	high	low	high
GVMAG-M-3300024314-17	GVMAG	MGVL57	SC9	84.0807	70	1.04023	10	7	9	1.28571	medium	low	medium
GVMAG-M-3300024327-2	GVMAG	YLMV	SC9	126.121	80	0.693489	15	12	15	1.25	high	low	high
GVMAG-M-3300024329-1	GVMAG	MGVL57	SC9	100.897	66.6667	1.15581	12	9	13	1.44444	high	low	high
GVMAG-M-3300024329-21	GVMAG	MGVL42	SC9	75.6726	77.7778	0.770543	9	7	9	1.28571	medium	low	medium
GVMAG-M-3300024350-2	GVMAG	MGVL45	SC9	117.713	57.1429	1.48605	14	11	17	1.54545	high	medium	low
GVMAG-M-3300024502-4	GVMAG	YLMV	SC9	134.529	81.25	0.650146	16	13	15	1.15385	high	low	high
GVMAG-M-3300024513-1	GVMAG	MGVL46	SC9	75.6726	55.5556	1.54109	9	6	9	1.5	medium	medium	medium
GVMAG-M-3300024529-3	GVMAG	MGVL42	SC9	84.0807	30	2.42721	10	7	15	2.14286	medium	high	low
GVMAG-M-3300025617-32	GVMAG	MGVL57	SC9	109.305	76.9231	0.800179	13	10	12	1.2	high	low	medium
GVMAG-M-3300025643-32	GVMAG	MGVL57	SC9	84.0807	80	0.693489	10	8	9	1.125	medium	low	medium
GVMAG-M-3300025654-17	GVMAG	MGVL42	SC9	84.0807	90	0.346744	10	7	7	1	medium	low	medium
GVMAG-M-3300025699-48	GVMAG	MGVL57	SC9	117.713	78.5714	0.743024	14	11	13	1.18182	high	low	high
GVMAG-M-3300025727-44	GVMAG	MGVL42	SC9	92.4888	81.8182	0.630444	11	8	9	1.125	high	low	high
GVMAG-M-3300025767-13	GVMAG	MGVL57	SC9	100.897	75	0.866861	12	9	11	1.22222	high	low	high
GVMAG-M-3300025767-17	GVMAG	MGVL51	SC9	92.4888	63.6364	1.26089	11	8	11	1.375	high	medium	medium
GVMAG-M-3300025767-21	GVMAG	MGVL55	SC9	92.4888	90.9091	0.315222	11	8	8	1	high	low	medium
GVMAG-M-3300025767-29	GVMAG	MGVL37	SC9	75.6726	66.6667	1.15581	9	6	11	1.83333	medium	low	medium
GVMAG-M-3300025783-2	GVMAG	YLMV	SC9	92.4888	72.7273	0.945667	11	8	10	1.25	high	low	high
GVMAG-M-3300025830-31	GVMAG	MGVL47	SC9	100.897	83.3333	0.577907	12	9	10	1.11111	high	low	high
GVMAG-M-3300025849-19	GVMAG	Chrysochromulinaviruses	SC9	100.897	75	0.866861	12	10	13	1.3	high	low	high
GVMAG-M-3300025853-1	GVMAG	MGVL47	SC9	58.8565	100	0	7	4	4	1	medium	low	medium
GVMAG-M-3300025860-17	GVMAG	Chrysochromulinaviruses	SC9	92.4888	63.6364	1.26089	11	8	11	1.375	high	medium	medium
GVMAG-M-3300025860-3	GVMAG	MGVL42	SC9	84.0807	80	0.693489	10	8	8	1	medium	low	medium
GVMAG-M-3300025874-67	GVMAG	MGVL43	SC9	92.4888	81.8182	0.630444	11	8	9	1.125	high	low	medium
GVMAG-M-3300025880-30	GVMAG	MGVL55	SC9	117.713	78.5714	0.743024	14	11	13	1.18182	high	low	high
GVMAG-M-3300025880-75	GVMAG	MGVL42	SC9	100.897	66.6667	1.15581	12	9	12	1.33333	high	low	high
GVMAG-M-3300025880-76	GVMAG	MGVL38	SC9	100.897	75	0.866861	12	9	11	1.22222	high	low	high
GVMAG-M-3300025890-48	GVMAG	MGVL47	SC9	109.305	76.9231	0.800179	13	10	12	1.2	high	low	high
GVMAG-M-3300025894-42	GVMAG	MGVL47	SC9	92.4888	72.7273	0.945667	11	8	12	1.5	high	low	high
GVMAG-M-3300025897-42	GVMAG	MGVL47	SC9	100.897	75	0.866861	12	9	11	1.22222	high	low	medium
GVMAG-M-3300027621-7	GVMAG	Phaeocystisviruses	SC9	84.0807	60	1.38698	10	8	10	1.25	medium	medium	medium
GVMAG-M-3300027707-10	GVMAG	YLMV	SC9	100.897	75	0.866861	12	9	13	1.44444	high	low	high
GVMAG-M-3300027707-2	GVMAG	Phaeocystisviruses	SC9	92.4888	81.8182	0.630444	11	9	10	1.11111	high	low	low
GVMAG-M-3300027707-28	GVMAG	MGVL41	SC9	109.305	69.2308	1.06691	13	10	13	1.3	high	low	high
GVMAG-M-3300027707-43	GVMAG	MGVL55	SC9	84.0807	70	1.04023	10	7	9	1.28571	medium	low	medium
GVMAG-M-3300027708-20	GVMAG	MGVL57	SC9	84.0807	80	0.693489	10	7	8	1.14286	medium	low	medium
GVMAG-M-3300027708-30	GVMAG	MGVL57	SC9	84.0807	90	0.346744	10	7	8	1.14286	medium	low	medium
GVMAG-M-3300027708-39	GVMAG	YLMV	SC9	100.897	66.6667	1.15581	12	9	13	1.44444	high	low	high
GVMAG-M-3300027708-5	GVMAG	MGVL57	SC9	126.121	73.3333	0.924652	15	12	17	1.41667	high	low	high
GVMAG-M-3300027708-63	GVMAG	YLMV	SC9	117.713	21.4286	2.72442	14	11	23	2.09091	high	high	low
GVMAG-M-3300027712-10	GVMAG	MGVL51	SC9	100.897	25	2.60058	12	9	21	2.33333	high	high	low
GVMAG-M-3300027720-1	GVMAG	YLMV	SC9	75.6726	66.6667	1.15581	9	7	10	1.42857	medium	low	low
GVMAG-M-3300027720-8	GVMAG	YLMV	SC9	75.6726	100	0	9	7	7	1	medium	low	medium
GVMAG-M-3300027732-33	GVMAG	MGVL57	SC9	117.713	64.2857	1.23837	14	11	17	1.54545	high	medium	medium
GVMAG-M-3300027734-21	GVMAG	MGVL57	SC9	100.897	100	0	12	9	9	1	high	low	medium
GVMAG-M-3300027736-43	GVMAG	MGVL44	SC9	117.713	64.2857	1.23837	14	11	16	1.45455	high	medium	medium
GVMAG-M-3300027741-14	GVMAG	YLMV	SC9	75.6726	44.4444	1.92636	9	7	11	1.57143	medium	medium	medium
GVMAG-M-3300027746-18	GVMAG	MGVL52	SC9	100.897	91.6667	0.288954	12	9	9	1	high	low	high
GVMAG-M-3300027746-47	GVMAG	MGVL51	SC9	84.0807	70	1.04023	10	8	9	1.125	medium	low	medium
GVMAG-M-3300027747-28	GVMAG	MGVL57	SC9	75.6726	77.7778	0.770543	9	7	8	1.14286	medium	low	medium
GVMAG-M-3300027747-36	GVMAG	MGVL53	SC9	109.305	23.0769	2.66726	13	10	27	2.7	high	high	low
GVMAG-M-3300027747-43	GVMAG	MGVL57	SC9	84.0807	100	0	10	8	8	1	medium	low	medium
GVMAG-M-3300027747-54	GVMAG	MGVL52	SC9	75.6726	88.8889	0.385272	9	7	8	1.14286	medium	low	medium
GVMAG-M-3300027747-57	GVMAG	MGVL57	SC9	126.121	73.3333	0.924652	15	12	17	1.41667	high	low	high
GVMAG-M-3300027752-12	GVMAG	MGVL57	SC9	109.305	92.3077	0.266726	13	10	10	1	high	low	high
GVMAG-M-3300027754-43	GVMAG	MGVL51	SC9	84.0807	90	0.346744	10	7	7	1	medium	low	medium
GVMAG-M-3300027754-9	GVMAG	MGVL47	SC9	109.305	61.5385	1.33363	13	10	14	1.4	high	medium	medium
GVMAG-M-3300027759-32	GVMAG	MGVL47	SC9	84.0807	40	2.08047	10	7	12	1.71429	medium	high	low
GVMAG-M-3300027759-42	GVMAG	MGVL57	SC9	126.121	80	0.693489	15	12	15	1.25	high	low	high
GVMAG-M-3300027763-17	GVMAG	MGVL57	SC9	100.897	58.3333	1.44477	12	9	12	1.33333	high	medium	medium
GVMAG-M-3300027763-2	GVMAG	Phaeocystisviruses	SC9	92.4888	72.7273	0.945667	11	8	10	1.25	high	low	medium
GVMAG-M-3300027763-30	GVMAG	YLMV	SC9	75.6726	88.8889	0.385272	9	6	8	1.33333	medium	low	medium
GVMAG-M-3300027763-32	GVMAG	MGVL57	SC9	92.4888	81.8182	0.630444	11	8	12	1.5	high	low	high
GVMAG-M-3300027769-19	GVMAG	MGVL44	SC9	100.897	91.6667	0.288954	12	11	11	1	high	low	high
GVMAG-M-3300027769-4	GVMAG	MGVL44	SC9	117.713	64.2857	1.23837	14	11	17	1.54545	high	medium	medium
GVMAG-M-3300027770-19	GVMAG	MGVL44	SC9	75.6726	88.8889	0.385272	9	7	9	1.28571	medium	low	medium
GVMAG-M-3300027770-24	GVMAG	MGVL51	SC9	126.121	40	2.08047	15	12	23	1.91667	high	high	low
GVMAG-M-3300027770-28	GVMAG	YLMV	SC9	92.4888	45.4545	1.89133	11	8	16	2	high	medium	low
GVMAG-M-3300027770-41	GVMAG	YLMV	SC9	109.305	76.9231	0.800179	13	10	11	1.1	high	low	high
GVMAG-M-3300027770-64	GVMAG	MGVL44	SC9	100.897	58.3333	1.44477	12	10	16	1.6	high	medium	medium
GVMAG-M-3300027770-73	GVMAG	MGVL52	SC9	126.121	66.6667	1.15581	15	12	16	1.33333	high	low	high
GVMAG-M-3300027770-8	GVMAG	YLMV	SC9	67.2646	62.5	1.30029	8	6	8	1.33333	medium	medium	medium
GVMAG-M-3300027771-10	GVMAG	MGVL57	SC9	100.897	75	0.866861	12	9	10	1.11111	high	low	medium
GVMAG-M-3300027779-26	GVMAG	Phaeocystisviruses	SC9	75.6726	88.8889	0.385272	9	7	7	1	medium	low	medium
GVMAG-M-3300027779-64	GVMAG	MGVL42	SC9	117.713	71.4286	0.990698	14	11	16	1.45455	high	low	high
GVMAG-M-3300027804-17	GVMAG	YLMV	SC9	100.897	41.6667	2.02268	12	10	18	1.8	high	high	low
GVMAG-M-3300027804-36	GVMAG	YLMV	SC9	75.6726	88.8889	0.385272	9	7	7	1	medium	low	medium
GVMAG-M-3300027810-10	GVMAG	MGVL38	SC9	92.4888	81.8182	0.630444	11	8	10	1.25	high	low	high
GVMAG-M-3300027810-12	GVMAG	MGVL43	SC9	109.305	69.2308	1.06691	13	10	12	1.2	high	low	high
GVMAG-M-3300027810-23	GVMAG	MGVL45	SC9	92.4888	90.9091	0.315222	11	10	12	1.2	high	low	medium
GVMAG-M-3300027810-8	GVMAG	MGVL38	SC9	84.0807	50	1.73372	10	7	10	1.42857	medium	medium	medium
GVMAG-M-3300027833-11	GVMAG	MGVL47	SC9	126.121	80	0.693489	15	12	14	1.16667	high	low	high
GVMAG-M-3300027833-22	GVMAG	MGVL43	SC9	109.305	84.6154	0.533453	13	10	11	1.1	high	low	high
GVMAG-M-3300027833-29	GVMAG	MGVL42	SC9	126.121	73.3333	0.924652	15	11	14	1.27273	high	low	high
GVMAG-M-3300027833-31	GVMAG	MGVL45	SC9	134.529	62.5	1.30029	16	12	17	1.41667	high	medium	low
GVMAG-M-3300027892-21	GVMAG	MGVL49	SC9	50.4484	66.6667	1.15581	6	4	4	1	medium	low	medium
GVMAG-M-3300027892-27	GVMAG	YLMV	SC9	67.2646	62.5	1.30029	8	6	9	1.5	medium	medium	medium
GVMAG-M-3300027892-35	GVMAG	MGVL57	SC9	92.4888	90.9091	0.315222	11	10	11	1.1	high	low	high
GVMAG-M-3300027892-5	GVMAG	YLMV	SC9	117.713	64.2857	1.23837	14	11	16	1.45455	high	medium	low
GVMAG-M-3300027892-52	GVMAG	MGVL41	SC9	84.0807	80	0.693489	10	7	8	1.14286	medium	low	medium
GVMAG-M-3300027892-54	GVMAG	YLMV	SC9	100.897	83.3333	0.577907	12	10	11	1.1	high	low	high
GVMAG-M-3300027892-57	GVMAG	MGVL57	SC9	100.897	75	0.866861	12	9	11	1.22222	high	low	high
GVMAG-M-3300027892-64	GVMAG	OLPV	SC9	92.4888	63.6364	1.26089	11	8	10	1.25	high	medium	medium
GVMAG-M-3300027892-69	GVMAG	MGVL57	SC9	92.4888	72.7273	0.945667	11	9	11	1.22222	high	low	high
GVMAG-M-3300027892-70	GVMAG	MGVL57	SC9	117.713	78.5714	0.743024	14	11	15	1.36364	high	low	high
GVMAG-M-3300027892-73	GVMAG	YLMV	SC9	100.897	75	0.866861	12	9	10	1.11111	high	low	high
GVMAG-M-3300027892-81	GVMAG	OLPV	SC9	75.6726	77.7778	0.770543	9	6	6	1	medium	low	medium
GVMAG-M-3300027963-47	GVMAG	YLMV	SC9	84.0807	70	1.04023	10	7	9	1.28571	medium	low	medium
GVMAG-M-3300027963-59	GVMAG	MGVL57	SC9	75.6726	88.8889	0.385272	9	7	8	1.14286	medium	low	medium
GVMAG-M-3300027969-2	GVMAG	MGVL57	SC9	126.121	80	0.693489	15	12	17	1.41667	high	low	high
GVMAG-M-3300027971-25	GVMAG	MGVL52	SC9	92.4888	81.8182	0.630444	11	8	11	1.375	high	low	high
GVMAG-M-3300027971-3	GVMAG	YLMV	SC9	67.2646	75	0.866861	8	5	5	1	medium	low	medium
GVMAG-M-3300027983-55	GVMAG	MGVL43	SC9	92.4888	81.8182	0.630444	11	9	11	1.22222	high	low	high
GVMAG-S-1004280-12	GVMAG	Phaeocystisviruses	SC9	58.8565	42.8571	1.9814	7	4	8	2	medium	medium	low
GVMAG-S-1006664-109	GVMAG	MGVL54	SC9	67.2646	87.5	0.433431	8	8	10	1.25	medium	low	low
GVMAG-S-1006664-151	GVMAG	MGVL44	SC9	67.2646	87.5	0.433431	8	6	8	1.33333	medium	low	low
GVMAG-S-1006664-8	GVMAG	Phaeocystisviruses	SC9	84.0807	20	2.77396	10	7	14	2	medium	high	low
GVMAG-S-1006664-93	GVMAG	MGVL54	SC9	109.305	61.5385	1.33363	13	10	15	1.5	high	medium	medium
GVMAG-S-1016704-108	GVMAG	MGVL47	SC9	126.121	66.6667	1.15581	15	12	16	1.33333	high	low	high
GVMAG-S-1016713-123	GVMAG	MGVL38	SC9	109.305	69.2308	1.06691	13	10	13	1.3	high	low	high
GVMAG-S-1016713-134	GVMAG	MGVL50	SC9	100.897	75	0.866861	12	9	12	1.33333	high	low	high
GVMAG-S-1016713-141	GVMAG	MGVL42	SC9	67.2646	62.5	1.30029	8	5	6	1.2	medium	medium	medium
GVMAG-S-1016713-148	GVMAG	MGVL57	SC9	75.6726	66.6667	1.15581	9	6	7	1.16667	medium	low	medium
GVMAG-S-1016713-150	GVMAG	MGVL50	SC9	92.4888	72.7273	0.945667	11	8	11	1.375	high	low	high
GVMAG-S-1016722-115	GVMAG	MGVL50	SC9	109.305	69.2308	1.06691	13	10	13	1.3	high	low	high
GVMAG-S-1016722-118	GVMAG	MGVL57	SC9	92.4888	72.7273	0.945667	11	9	12	1.33333	high	low	medium
GVMAG-S-1016728-106	GVMAG	MGVL46	SC9	92.4888	72.7273	0.945667	11	8	10	1.25	high	low	high
GVMAG-S-1017244-15	GVMAG	MGVL44	SC9	92.4888	72.7273	0.945667	11	8	10	1.25	high	low	medium
GVMAG-S-1017244-19	GVMAG	MGVL44	SC9	58.8565	71.4286	0.990698	7	4	4	1	medium	low	medium
GVMAG-S-1017268-20	GVMAG	MGVL44	SC9	92.4888	54.5455	1.57611	11	9	14	1.55556	high	medium	medium
GVMAG-S-1017286-11	GVMAG	Phaeocystisviruses	SC9	92.4888	72.7273	0.945667	11	8	10	1.25	high	low	medium
GVMAG-S-1017289-19	GVMAG	Phaeocystisviruses	SC9	42.0404	100	0	5	5	5	1	low	low	low
GVMAG-S-1017343-16	GVMAG	MGVL51	SC9	84.0807	100	0	10	8	8	1	medium	low	medium
GVMAG-S-1017397-24	GVMAG	MGVL41	SC9	92.4888	81.8182	0.630444	11	8	10	1.25	high	low	medium
GVMAG-S-1017400-15	GVMAG	MGVL51	SC9	58.8565	100	0	7	4	4	1	medium	low	medium
[truncated: 280 more rows]
