# Supplementary material for: Giant virus diversity and host interactions through global metagenomics
Source: Nature. 2020 Jan 22;578(7795):432–6. doi: 10.1038/s41586-020-1957-x (PMC7162819; doi:10.1038/s41586-020-1957-x)
Supplement: Supplementary file 8 — Distribution of best blastp hits against NCBI non-redundant for genes on contigs encoding for functional genes which are part of the analysis underlying Fig. 2. In addition, Pfam-A annotations of respective proteins are provided. [file 41586_2020_1957_MOESM8_ESM.xlsx]

## Sheet: SI_table_5
Gene Id	Gene tree	Detected PfaGVMAG-M-A Domain(s)	Contig ID	GVMAG_contig_#genes	contig_unassigned_genes [%]	contig_bacterial_genes[%]	contig_archaeal_genes [%]	contig_eukaryotic_genes [%]	contig_ncldv_genes [%]	contig_phage_genes [%]
GVMAG-M-3300005662-3|Ga0078894_10006334_8	Ammonium_transp	Ammonium_transp	GVMAG-M-3300005662-3|Ga0078894_10006334	9	66.6667	11.1111	0	11.1111	11.1111	0
GVMAG-M-3300006900-23|Ga0066376_10004435_7	Ammonium_transp	Ammonium_transp	GVMAG-M-3300006900-23|Ga0066376_10004435	15	80	0	0	20	0	0
GVMAG-M-3300009507-18|Ga0115572_10007928_3	Ammonium_transp	Ammonium_transp	GVMAG-M-3300009507-18|Ga0115572_10007928	7	57.1429	28.5714	0	14.2857	0	0
GVMAG-M-3300017969-5|Ga0181585_10003327_6	Ammonium_transp	Ammonium_transp	GVMAG-M-3300017969-5|Ga0181585_10003327	21	4.7619	0	0	0	95.2381	0
GVMAG-M-3300018080-53|Ga0180433_10007184_10	Ammonium_transp	Ammonium_transp	GVMAG-M-3300018080-53|Ga0180433_10007184	17	76.4706	11.7647	0	11.7647	0	0
GVMAG-M-3300020187-27|Ga0206130_10001407_15	Ammonium_transp	Ammonium_transp	GVMAG-M-3300020187-27|Ga0206130_10001407	38	55.2632	13.1579	0	13.1579	18.4211	0
GVMAG-M-3300020716-5|Ga0214207_1000891_7	Ammonium_transp	Ammonium_transp	GVMAG-M-3300020716-5|Ga0214207_1000891	8	87.5	0	0	12.5	0	0
GVMAG-M-3300021185-21|Ga0206682_10007971_2	Ammonium_transp	Ammonium_transp	GVMAG-M-3300021185-21|Ga0206682_10007971	6	33.3333	0	0	16.6667	50	0
GVMAG-M-3300023087-9|Ga0255774_10001561_1	Ammonium_transp	Ammonium_transp	GVMAG-M-3300023087-9|Ga0255774_10001561	29	10.3448	0	0	0	89.6552	0
GVMAG-M-3300023184-117|Ga0214919_10000617_52	Ammonium_transp	Ammonium_transp	GVMAG-M-3300023184-117|Ga0214919_10000617	67	56.7164	13.4328	1.49254	13.4328	14.9254	0
GVMAG-S-1059904-8|1059904_contig_298_31	Ammonium_transp	Ammonium_transp	GVMAG-S-1059904-8|1059904_contig_298	18	50	27.7778	0	22.2222	0	0
GVMAG-S-1059904-8|1059904_contig_449_6	Ammonium_transp	Ammonium_transp	GVMAG-S-1059904-8|1059904_contig_449	16	87.5	0	0	12.5	0	0
GVMAG-S-1059906-5|1059906_contig_412_4	Ammonium_transp	Ammonium_transp	GVMAG-S-1059906-5|1059906_contig_412	13	76.9231	0	0	23.0769	0	0
GVMAG-S-1059906-5|1059906_contig_321_5	Ammonium_transp	Ammonium_transp	GVMAG-S-1059906-5|1059906_contig_321	12	58.3333	0	0	33.3333	8.33333	0
GVMAG-S-1092455-32|1092455_contig_2021_5	Ammonium_transp	Ammonium_transp	GVMAG-S-1092455-32|1092455_contig_2021	9	22.2222	0	0	11.1111	66.6667	0
GVMAG-S-ERX555907-72|ERX555907_contig_190_58	Ammonium_transp	Ammonium_transp	GVMAG-S-ERX555907-72|ERX555907_contig_190	75	66.6667	4	0	16	13.3333	0
GVMAG-S-ERX555907-72|ERX555907_contig_1329_17	Ammonium_transp	Ammonium_transp	GVMAG-S-ERX555907-72|ERX555907_contig_1329	25	72	8	0	16	4	0
GVMAG-S-ERX555917-56|ERX555917_contig_2414_4	Ammonium_transp	Ammonium_transp	GVMAG-S-ERX555917-56|ERX555917_contig_2414	14	42.8571	7.14286	0	7.14286	42.8571	0
GVMAG-S-ERX555957-35|ERX555957_contig_818_2	Ammonium_transp	Ammonium_transp	GVMAG-S-ERX555957-35|ERX555957_contig_818	23	69.5652	8.69565	0	17.3913	4.34783	0
GVMAG-S-ERX556043-36|ERX556043_contig_806_8	Ammonium_transp	Ammonium_transp	GVMAG-S-ERX556043-36|ERX556043_contig_806	18	50	5.55556	0	27.7778	16.6667	0
GVMAG-S-ERX556043-36|ERX556043_contig_4703_10	Ammonium_transp	Ammonium_transp	GVMAG-S-ERX556043-36|ERX556043_contig_4703	11	81.8182	0	0	18.1818	0	0
GVMAG-S-ERX556063-31|ERX556063_contig_1057_5	Ammonium_transp	Ammonium_transp	GVMAG-S-ERX556063-31|ERX556063_contig_1057	16	68.75	0	0	31.25	0	0
GVMAG-M-3300000115-18|DelMOSum2011_c10000639_5	Bac_rhodopsin	Bac_rhodopsin	GVMAG-M-3300000115-18|DelMOSum2011_c10000639	25	60	0	0	0	40	0
GVMAG-M-3300000115-3|DelMOSum2011_c10009879_5	Bac_rhodopsin	Bac_rhodopsin	GVMAG-M-3300000115-3|DelMOSum2011_c10009879	7	42.8571	28.5714	0	0	28.5714	0
GVMAG-M-3300000115-9|DelMOSum2011_c10005625_1	Bac_rhodopsin	Bac_rhodopsin	GVMAG-M-3300000115-9|DelMOSum2011_c10005625	9	22.2222	0	0	11.1111	66.6667	0
GVMAG-M-3300000517-4|PR_CR_10_Liq_3_inCRDRAFT_1000154_3	Bac_rhodopsin	Bac_rhodopsin	GVMAG-M-3300000517-4|PR_CR_10_Liq_3_inCRDRAFT_1000154	21	57.1429	9.52381	0	0	33.3333	0
GVMAG-M-3300001346-3|JGI20151J14362_10002603_4	Bac_rhodopsin	Bac_rhodopsin	GVMAG-M-3300001346-3|JGI20151J14362_10002603	10	30	40	0	20	10	0
GVMAG-M-3300001348-16|JGI20154J14316_10011722_4	Bac_rhodopsin	Bac_rhodopsin	GVMAG-M-3300001348-16|JGI20154J14316_10011722	10	80	0	0	0	20	0
GVMAG-M-3300001348-25|JGI20154J14316_10000124_9	Bac_rhodopsin	Bac_rhodopsin	GVMAG-M-3300001348-25|JGI20154J14316_10000124	69	68.1159	5.7971	0	0	26.087	0
GVMAG-M-3300001348-35|JGI20154J14316_10000934_26	Bac_rhodopsin	Bac_rhodopsin	GVMAG-M-3300001348-35|JGI20154J14316_10000934	27	51.8519	7.40741	0	3.7037	37.037	0
GVMAG-M-3300001348-40|JGI20154J14316_10004148_3	Bac_rhodopsin	Bac_rhodopsin	GVMAG-M-3300001348-40|JGI20154J14316_10004148	16	37.5	18.75	0	12.5	31.25	0
GVMAG-M-3300001348-40|JGI20154J14316_10007131_8	Bac_rhodopsin	Bac_rhodopsin	GVMAG-M-3300001348-40|JGI20154J14316_10007131	10	50	20	0	10	20	0
GVMAG-M-3300001348-41|JGI20154J14316_10000976_25	Bac_rhodopsin	Bac_rhodopsin	GVMAG-M-3300001348-41|JGI20154J14316_10000976	28	64.2857	7.14286	0	14.2857	14.2857	0
GVMAG-M-3300001348-7|JGI20154J14316_10000164_55	Bac_rhodopsin	Bac_rhodopsin	GVMAG-M-3300001348-7|JGI20154J14316_10000164	69	69.5652	5.7971	0	8.69565	15.942	0
GVMAG-M-3300001349-30|JGI20160J14292_10005747_2	Bac_rhodopsin	Bac_rhodopsin	GVMAG-M-3300001349-30|JGI20160J14292_10005747	10	50	0	0	0	50	0
GVMAG-M-3300001352-24|JGI20157J14317_10001009_24	Bac_rhodopsin	Bac_rhodopsin	GVMAG-M-3300001352-24|JGI20157J14317_10001009	26	61.5385	7.69231	0	15.3846	15.3846	0
GVMAG-M-3300001352-32|JGI20157J14317_10013956_1	Bac_rhodopsin	Bac_rhodopsin	GVMAG-M-3300001352-32|JGI20157J14317_10013956	4	50	25	0	0	25	0
GVMAG-M-3300001352-44|JGI20157J14317_10006995_6	Bac_rhodopsin	Bac_rhodopsin	GVMAG-M-3300001352-44|JGI20157J14317_10006995	12	75	0	0	0	25	0
GVMAG-M-3300001589-11|JGI24005J15628_10002138_4	Bac_rhodopsin	Bac_rhodopsin	GVMAG-M-3300001589-11|JGI24005J15628_10002138	10	70	20	0	0	10	0
GVMAG-M-3300003395-8|JGI25917J50250_1000815_5	Bac_rhodopsin	Bac_rhodopsin	GVMAG-M-3300003395-8|JGI25917J50250_1000815	10	0	30	0	0	70	0
GVMAG-M-3300003404-4|JGI25920J50251_10004074_3	Bac_rhodopsin	Bac_rhodopsin	GVMAG-M-3300003404-4|JGI25920J50251_10004074	4	50	25	0	25	0	0
GVMAG-M-3300003413-11|JGI25922J50271_10000082_22	Bac_rhodopsin	Bac_rhodopsin	GVMAG-M-3300003413-11|JGI25922J50271_10000082	28	46.4286	0	0	3.57143	50	0
GVMAG-M-3300004806-22|Ga0007854_10004290_2	Bac_rhodopsin	Bac_rhodopsin	GVMAG-M-3300004806-22|Ga0007854_10004290	12	41.6667	41.6667	0	16.6667	0	0
GVMAG-M-3300005517-19|Ga0070374_10000087_12	Bac_rhodopsin	Bac_rhodopsin	GVMAG-M-3300005517-19|Ga0070374_10000087	25	48	8	0	4	40	0
GVMAG-M-3300005528-18|Ga0068872_10006309_4	Bac_rhodopsin	Bac_rhodopsin	GVMAG-M-3300005528-18|Ga0068872_10006309	10	40	30	0	0	30	0
GVMAG-M-3300005583-9|Ga0049085_10003945_2	Bac_rhodopsin	Bac_rhodopsin	GVMAG-M-3300005583-9|Ga0049085_10003945	4	25	0	0	0	75	0
GVMAG-M-3300005613-13|Ga0074649_1001047_2	Bac_rhodopsin	Bac_rhodopsin	GVMAG-M-3300005613-13|Ga0074649_1001047	34	23.5294	2.94118	2.94118	0	70.5882	0
GVMAG-M-3300005613-15|Ga0074649_1000005_58	Bac_rhodopsin	Bac_rhodopsin	GVMAG-M-3300005613-15|Ga0074649_1000005	386	50	2.59067	0.518135	3.88601	42.7461	0.259067
GVMAG-M-3300005613-26|Ga0074649_1000010_227	Bac_rhodopsin	Bac_rhodopsin	GVMAG-M-3300005613-26|Ga0074649_1000010	282	41.4894	2.48227	0	3.90071	52.1277	0
GVMAG-M-3300005613-29|Ga0074649_1000318_5	Bac_rhodopsin	Bac_rhodopsin	GVMAG-M-3300005613-29|Ga0074649_1000318	71	64.7887	4.22535	1.40845	8.4507	21.1268	0
GVMAG-M-3300005613-29|Ga0074649_1002585_4	Bac_rhodopsin	Bac_rhodopsin	GVMAG-M-3300005613-29|Ga0074649_1002585	24	83.3333	16.6667	0	0	0	0
GVMAG-M-3300005613-38|Ga0074649_1000498_24	Bac_rhodopsin	Bac_rhodopsin	GVMAG-M-3300005613-38|Ga0074649_1000498	60	58.3333	13.3333	0	10	18.3333	0
GVMAG-M-3300005613-49|Ga0074649_1000200_56	Bac_rhodopsin	Bac_rhodopsin	GVMAG-M-3300005613-49|Ga0074649_1000200	85	72.9412	10.5882	0	5.88235	10.5882	0
GVMAG-M-3300005613-49|Ga0074649_1000431_44	Bac_rhodopsin	Bac_rhodopsin	GVMAG-M-3300005613-49|Ga0074649_1000431	63	66.6667	7.93651	0	12.6984	12.6984	0
GVMAG-M-3300005613-8|Ga0074649_1000651_20	Bac_rhodopsin	Bac_rhodopsin	GVMAG-M-3300005613-8|Ga0074649_1000651	46	54.3478	4.34783	0	4.34783	36.9565	0
GVMAG-M-3300005662-20|Ga0078894_10000334_11	Bac_rhodopsin	Bac_rhodopsin	GVMAG-M-3300005662-20|Ga0078894_10000334	36	52.7778	8.33333	0	2.77778	36.1111	0
GVMAG-M-3300005662-30|Ga0078894_10000155_13	Bac_rhodopsin	Bac_rhodopsin	GVMAG-M-3300005662-30|Ga0078894_10000155	39	41.0256	15.3846	0	7.69231	33.3333	2.5641
GVMAG-M-3300005662-5|Ga0078894_10008705_5	Bac_rhodopsin	Bac_rhodopsin	GVMAG-M-3300005662-5|Ga0078894_10008705	12	41.6667	8.33333	0	0	50	0
GVMAG-M-3300006124-6|Ga0007873_1000114_22	Bac_rhodopsin	Bac_rhodopsin	GVMAG-M-3300006124-6|Ga0007873_1000114	24	33.3333	8.33333	0	0	58.3333	0
GVMAG-M-3300006165-1|Ga0075443_10000022_23	Bac_rhodopsin	Bac_rhodopsin	GVMAG-M-3300006165-1|Ga0075443_10000022	56	28.5714	0	1.78571	0	69.6429	0
GVMAG-M-3300006802-11|Ga0070749_10004521_7	Bac_rhodopsin	Bac_rhodopsin	GVMAG-M-3300006802-11|Ga0070749_10004521	11	63.6364	9.09091	0	9.09091	18.1818	0
GVMAG-M-3300006810-1|Ga0070754_10004938_14	Bac_rhodopsin	Bac_rhodopsin	GVMAG-M-3300006810-1|Ga0070754_10004938	14	71.4286	28.5714	0	0	0	0
GVMAG-M-3300006916-6|Ga0070750_10003556_9	Bac_rhodopsin	Bac_rhodopsin	GVMAG-M-3300006916-6|Ga0070750_10003556	14	42.8571	21.4286	7.14286	0	28.5714	0
GVMAG-M-3300007516-49|Ga0105050_10012240_2	Bac_rhodopsin	Bac_rhodopsin	GVMAG-M-3300007516-49|Ga0105050_10012240	13	69.2308	15.3846	0	0	15.3846	0
GVMAG-M-3300007516-49|Ga0105050_10020261_2	Bac_rhodopsin	Bac_rhodopsin	GVMAG-M-3300007516-49|Ga0105050_10020261	8	50	12.5	0	12.5	25	0
GVMAG-M-3300007516-50|Ga0105050_10007610_12	Bac_rhodopsin	Bac_rhodopsin	GVMAG-M-3300007516-50|Ga0105050_10007610	17	52.9412	0	11.7647	0	35.2941	0
GVMAG-M-3300007522-11|Ga0105053_10026493_6	Bac_rhodopsin	Bac_rhodopsin	GVMAG-M-3300007522-11|Ga0105053_10026493	7	42.8571	0	14.2857	0	42.8571	0
GVMAG-M-3300008012-16|Ga0075480_10000162_2	Bac_rhodopsin	Bac_rhodopsin	GVMAG-M-3300008012-16|Ga0075480_10000162	44	75	2.27273	0	6.81818	15.9091	0
GVMAG-M-3300009001-9|Ga0102963_1001544_9	Bac_rhodopsin	Bac_rhodopsin	GVMAG-M-3300009001-9|Ga0102963_1001544	12	25	41.6667	0	0	33.3333	0
GVMAG-M-3300009068-1|Ga0114973_10011947_8	Bac_rhodopsin	Bac_rhodopsin	GVMAG-M-3300009068-1|Ga0114973_10011947	9	66.6667	0	0	0	33.3333	0
GVMAG-M-3300009068-11|Ga0114973_10000015_32	Bac_rhodopsin	Bac_rhodopsin	GVMAG-M-3300009068-11|Ga0114973_10000015	99	57.5758	4.0404	1.0101	1.0101	36.3636	0
GVMAG-M-3300009076-8|Ga0115550_1000680_5	Bac_rhodopsin	Bac_rhodopsin	GVMAG-M-3300009076-8|Ga0115550_1000680	29	55.1724	0	0	0	44.8276	0
GVMAG-M-3300009152-6|Ga0114980_10003060_12	Bac_rhodopsin	Bac_rhodopsin	GVMAG-M-3300009152-6|Ga0114980_10003060	14	57.1429	14.2857	0	0	28.5714	0
GVMAG-M-3300009154-37|Ga0114963_10007962_8	Bac_rhodopsin	Bac_rhodopsin	GVMAG-M-3300009154-37|Ga0114963_10007962	8	50	0	0	0	50	0
GVMAG-M-3300009154-8|Ga0114963_10015435_5	Bac_rhodopsin	Bac_rhodopsin	GVMAG-M-3300009154-8|Ga0114963_10015435	7	42.8571	28.5714	0	0	28.5714	0
GVMAG-M-3300009155-46|Ga0114968_10000830_25	Bac_rhodopsin	Bac_rhodopsin	GVMAG-M-3300009155-46|Ga0114968_10000830	27	62.963	11.1111	0	3.7037	22.2222	0
GVMAG-M-3300009155-48|Ga0114968_10000008_177	Bac_rhodopsin	Bac_rhodopsin	GVMAG-M-3300009155-48|Ga0114968_10000008	218	52.7523	5.50459	1.37615	4.58716	34.8624	0.917431
GVMAG-M-3300009155-48|Ga0114968_10000020_48	Bac_rhodopsin	Bac_rhodopsin	GVMAG-M-3300009155-48|Ga0114968_10000020	138	51.4493	8.69565	0.724638	2.89855	35.5072	0.724638
GVMAG-M-3300009159-18|Ga0114978_10000802_23	Bac_rhodopsin	Bac_rhodopsin	GVMAG-M-3300009159-18|Ga0114978_10000802	31	41.9355	0	0	6.45161	51.6129	0
GVMAG-M-3300009159-18|Ga0114978_10014142_4	Bac_rhodopsin	Bac_rhodopsin	GVMAG-M-3300009159-18|Ga0114978_10014142	6	33.3333	16.6667	0	16.6667	33.3333	0
GVMAG-M-3300009159-41|Ga0114978_10000159_21	Bac_rhodopsin	Bac_rhodopsin	GVMAG-M-3300009159-41|Ga0114978_10000159	49	44.898	6.12245	0	2.04082	46.9388	0
GVMAG-M-3300009159-41|Ga0114978_10000463_10	Bac_rhodopsin	Bac_rhodopsin	GVMAG-M-3300009159-41|Ga0114978_10000463	32	43.75	3.125	0	6.25	46.875	0
GVMAG-M-3300009161-11|Ga0114966_10000793_16	Bac_rhodopsin	Bac_rhodopsin	GVMAG-M-3300009161-11|Ga0114966_10000793	32	81.25	9.375	0	0	9.375	0
GVMAG-M-3300009161-41|Ga0114966_10008689_1	Bac_rhodopsin	Bac_rhodopsin	GVMAG-M-3300009161-41|Ga0114966_10008689	10	60	10	0	0	30	0
GVMAG-M-3300009161-60|Ga0114966_10014113_6	Bac_rhodopsin	Bac_rhodopsin	GVMAG-M-3300009161-60|Ga0114966_10014113	6	0	33.3333	0	0	66.6667	0
GVMAG-M-3300009161-63|Ga0114966_10000329_21	Bac_rhodopsin	Bac_rhodopsin	GVMAG-M-3300009161-63|Ga0114966_10000329	41	56.0976	12.1951	0	4.87805	26.8293	0
GVMAG-M-3300009161-71|Ga0114966_10005579_11	Bac_rhodopsin	Bac_rhodopsin	GVMAG-M-3300009161-71|Ga0114966_10005579	13	46.1538	15.3846	0	7.69231	30.7692	0
GVMAG-M-3300009161-9|Ga0114966_10001414_25	Bac_rhodopsin	Bac_rhodopsin	GVMAG-M-3300009161-9|Ga0114966_10001414	27	40.7407	11.1111	3.7037	11.1111	33.3333	0
GVMAG-M-3300009163-35|Ga0114970_10000203_8	Bac_rhodopsin	Bac_rhodopsin	GVMAG-M-3300009163-35|Ga0114970_10000203	53	37.7358	3.77358	0	3.77358	54.717	0
GVMAG-M-3300009163-40|Ga0114970_10009106_2	Bac_rhodopsin	Bac_rhodopsin	GVMAG-M-3300009163-40|Ga0114970_10009106	8	25	0	0	37.5	37.5	0
GVMAG-M-3300009163-51|Ga0114970_10006812_2	Bac_rhodopsin	Bac_rhodopsin	GVMAG-M-3300009163-51|Ga0114970_10006812	8	37.5	12.5	0	25	25	0
GVMAG-M-3300009163-63|Ga0114970_10000344_9	Bac_rhodopsin	Bac_rhodopsin	GVMAG-M-3300009163-63|Ga0114970_10000344	35	45.7143	5.71429	0	0	48.5714	0
GVMAG-M-3300009164-20|Ga0114975_10000293_7	Bac_rhodopsin	Bac_rhodopsin	GVMAG-M-3300009164-20|Ga0114975_10000293	37	48.6486	13.5135	2.7027	2.7027	32.4324	0
GVMAG-M-3300009164-20|Ga0114975_10000733_23	Bac_rhodopsin	Bac_rhodopsin	GVMAG-M-3300009164-20|Ga0114975_10000733	30	36.6667	26.6667	0	0	26.6667	10
GVMAG-M-3300009164-20|Ga0114975_10002707_7	Bac_rhodopsin	Bac_rhodopsin	GVMAG-M-3300009164-20|Ga0114975_10002707	17	52.9412	11.7647	0	5.88235	29.4118	0
GVMAG-M-3300009164-3|Ga0114975_10000099_4	Bac_rhodopsin	Bac_rhodopsin	GVMAG-M-3300009164-3|Ga0114975_10000099	54	44.4444	16.6667	3.7037	5.55556	29.6296	0
GVMAG-M-3300009164-70|Ga0114975_10009062_4	Bac_rhodopsin	Bac_rhodopsin	GVMAG-M-3300009164-70|Ga0114975_10009062	10	90	0	0	0	10	0
GVMAG-M-3300009164-8|Ga0114975_10007357_3	Bac_rhodopsin	Bac_rhodopsin	GVMAG-M-3300009164-8|Ga0114975_10007357	7	28.5714	0	0	0	71.4286	0
GVMAG-M-3300009180-1|Ga0114979_10000061_51	Bac_rhodopsin	Bac_rhodopsin	GVMAG-M-3300009180-1|Ga0114979_10000061	71	45.0704	8.4507	4.22535	1.40845	39.4366	1.40845
GVMAG-M-3300009180-16|Ga0114979_10000443_13	Bac_rhodopsin	Bac_rhodopsin	GVMAG-M-3300009180-16|Ga0114979_10000443	26	53.8462	3.84615	3.84615	3.84615	34.6154	0
GVMAG-M-3300009181-16|Ga0114969_10001682_9	Bac_rhodopsin	Bac_rhodopsin	GVMAG-M-3300009181-16|Ga0114969_10001682	20	35	5	0	5	55	0
GVMAG-M-3300009182-16|Ga0114959_10005110_1	Bac_rhodopsin	Bac_rhodopsin	GVMAG-M-3300009182-16|Ga0114959_10005110	17	76.4706	0	0	0	23.5294	0
GVMAG-M-3300009182-72|Ga0114959_10012885_3	Bac_rhodopsin	Bac_rhodopsin	GVMAG-M-3300009182-72|Ga0114959_10012885	6	50	16.6667	0	0	33.3333	0
GVMAG-M-3300009182-72|Ga0114959_10010426_4	Bac_rhodopsin	Bac_rhodopsin	GVMAG-M-3300009182-72|Ga0114959_10010426	6	33.3333	16.6667	16.6667	0	33.3333	0
GVMAG-M-3300009183-46|Ga0114974_10000350_24	Bac_rhodopsin	Bac_rhodopsin	GVMAG-M-3300009183-46|Ga0114974_10000350	36	58.3333	5.55556	0	2.77778	33.3333	0
GVMAG-M-3300009183-6|Ga0114974_10000210_9	Bac_rhodopsin	Bac_rhodopsin	GVMAG-M-3300009183-6|Ga0114974_10000210	47	65.9574	4.25532	0	0	29.7872	0
GVMAG-M-3300009183-74|Ga0114974_10004358_5	Bac_rhodopsin	Bac_rhodopsin	GVMAG-M-3300009183-74|Ga0114974_10004358	8	75	0	0	0	25	0
GVMAG-M-3300009184-32|Ga0114976_10000031_3	Bac_rhodopsin	Bac_rhodopsin	GVMAG-M-3300009184-32|Ga0114976_10000031	65	56.9231	7.69231	0	7.69231	27.6923	0
GVMAG-M-3300009184-32|Ga0114976_10000331_25	Bac_rhodopsin	Bac_rhodopsin	GVMAG-M-3300009184-32|Ga0114976_10000331	26	69.2308	15.3846	3.84615	0	11.5385	0
GVMAG-M-3300009185-15|Ga0114971_10006143_4	Bac_rhodopsin	Bac_rhodopsin	GVMAG-M-3300009185-15|Ga0114971_10006143	10	50	30	0	0	20	0
GVMAG-M-3300009185-7|Ga0114971_10000021_45	Bac_rhodopsin	Bac_rhodopsin	GVMAG-M-3300009185-7|Ga0114971_10000021	98	62.2449	11.2245	2.04082	3.06122	21.4286	0
GVMAG-M-3300009419-14|Ga0114982_1000050_74	Bac_rhodopsin	Bac_rhodopsin	GVMAG-M-3300009419-14|Ga0114982_1000050	90	71.1111	8.88889	0	4.44444	15.5556	0
GVMAG-M-3300009419-6|Ga0114982_1001255_10	Bac_rhodopsin	Bac_rhodopsin	GVMAG-M-3300009419-6|Ga0114982_1001255	14	28.5714	21.4286	7.14286	0	42.8571	0
GVMAG-M-3300009420-1|Ga0114994_10000386_14	Bac_rhodopsin	Bac_rhodopsin	GVMAG-M-3300009420-1|Ga0114994_10000386	34	52.9412	11.7647	0	2.94118	32.3529	0
GVMAG-M-3300009434-22|Ga0115562_1004807_10	Bac_rhodopsin	Bac_rhodopsin	GVMAG-M-3300009434-22|Ga0115562_1004807	13	84.6154	0	0	0	15.3846	0
GVMAG-M-3300009436-24|Ga0115008_10010029_3	Bac_rhodopsin	Bac_rhodopsin	GVMAG-M-3300009436-24|Ga0115008_10010029	8	62.5	12.5	0	0	25	0
GVMAG-M-3300009436-33|Ga0115008_10001079_23	Bac_rhodopsin	Bac_rhodopsin	GVMAG-M-3300009436-33|Ga0115008_10001079	25	52	20	0	4	20	4
GVMAG-M-3300009441-17|Ga0115007_10002590_5	Bac_rhodopsin	Bac_rhodopsin	GVMAG-M-3300009441-17|Ga0115007_10002590	13	30.7692	15.3846	0	0	53.8462	0
GVMAG-M-3300009441-23|Ga0115007_10001344_9	Bac_rhodopsin	Bac_rhodopsin	GVMAG-M-3300009441-23|Ga0115007_10001344	14	50	7.14286	0	14.2857	28.5714	0
GVMAG-M-3300009441-23|Ga0115007_10009464_6	Bac_rhodopsin	Bac_rhodopsin	GVMAG-M-3300009441-23|Ga0115007_10009464	7	71.4286	0	0	14.2857	14.2857	0
GVMAG-M-3300009443-9|Ga0115557_1006388_8	Bac_rhodopsin	Bac_rhodopsin	GVMAG-M-3300009443-9|Ga0115557_1006388	12	75	0	0	8.33333	16.6667	0
GVMAG-M-3300009488-1|Ga0114925_10004725_8	Bac_rhodopsin	Bac_rhodopsin	GVMAG-M-3300009488-1|Ga0114925_10004725	11	45.4545	27.2727	9.09091	18.1818	0	0
GVMAG-M-3300009497-12|Ga0115569_10000037_41	Bac_rhodopsin	Bac_rhodopsin	GVMAG-M-3300009497-12|Ga0115569_10000037	111	49.5495	9.90991	1.8018	1.8018	36.9369	0
GVMAG-M-3300009507-18|Ga0115572_10010039_2	Bac_rhodopsin	Bac_rhodopsin	GVMAG-M-3300009507-18|Ga0115572_10010039	11	72.7273	9.09091	0	9.09091	9.09091	0
GVMAG-M-3300009529-2|Ga0114919_10000329_9	Bac_rhodopsin	Bac_rhodopsin	GVMAG-M-3300009529-2|Ga0114919_10000329	36	50	5.55556	0	13.8889	30.5556	0
GVMAG-M-3300009550-18|Ga0115013_10008037_2	Bac_rhodopsin	Bac_rhodopsin	GVMAG-M-3300009550-18|Ga0115013_10008037	11	45.4545	18.1818	0	9.09091	27.2727	0
GVMAG-M-3300010158-13|Ga0114960_10000052_8	Bac_rhodopsin	Bac_rhodopsin	GVMAG-M-3300010158-13|Ga0114960_10000052	93	48.3871	6.45161	3.22581	4.30108	34.4086	3.22581
GVMAG-M-3300010158-43|Ga0114960_10014205_1	Bac_rhodopsin	Bac_rhodopsin	GVMAG-M-3300010158-43|Ga0114960_10014205	8	50	25	0	12.5	12.5	0
GVMAG-M-3300010158-55|Ga0114960_10000266_9	Bac_rhodopsin	Bac_rhodopsin	GVMAG-M-3300010158-55|Ga0114960_10000266	67	62.6866	4.47761	1.49254	1.49254	29.8507	0
GVMAG-M-3300010158-59|Ga0114960_10000017_14	Bac_rhodopsin	Bac_rhodopsin	GVMAG-M-3300010158-59|Ga0114960_10000017	139	58.2734	6.47482	0.719424	2.8777	31.6547	0
GVMAG-M-3300010158-59|Ga0114960_10000017_90	Bac_rhodopsin	Bac_rhodopsin	GVMAG-M-3300010158-59|Ga0114960_10000017	139	58.2734	6.47482	0.719424	2.8777	31.6547	0
GVMAG-M-3300010158-60|Ga0114960_10000492_5	Bac_rhodopsin	Bac_rhodopsin	GVMAG-M-3300010158-60|Ga0114960_10000492	28	67.8571	3.57143	0	0	28.5714	0
GVMAG-M-3300010158-63|Ga0114960_10000117_35	Bac_rhodopsin	Bac_rhodopsin	GVMAG-M-3300010158-63|Ga0114960_10000117	60	45	20	5	5	20	5
GVMAG-M-3300010158-8|Ga0114960_10006766_9	Bac_rhodopsin	Bac_rhodopsin	GVMAG-M-3300010158-8|Ga0114960_10006766	10	40	40	0	0	20	0
GVMAG-M-3300010160-29|Ga0114967_10001862_6	Bac_rhodopsin	Bac_rhodopsin	GVMAG-M-3300010160-29|Ga0114967_10001862	20	40	15	0	5	40	0
GVMAG-M-3300010160-56|Ga0114967_10000144_9	Bac_rhodopsin	Bac_rhodopsin	GVMAG-M-3300010160-56|Ga0114967_10000144	75	78.6667	5.33333	1.33333	0	14.6667	0
GVMAG-M-3300010160-56|Ga0114967_10006140_2	Bac_rhodopsin	Bac_rhodopsin	GVMAG-M-3300010160-56|Ga0114967_10006140	8	25	12.5	0	12.5	50	0
GVMAG-M-3300010299-7|Ga0129342_1004863_7	Bac_rhodopsin	Bac_rhodopsin	GVMAG-M-3300010299-7|Ga0129342_1004863	10	20	10	0	10	60	0
GVMAG-M-3300010334-24|Ga0136644_10000699_13	Bac_rhodopsin	Bac_rhodopsin	GVMAG-M-3300010334-24|Ga0136644_10000699	28	39.2857	7.14286	0	0	53.5714	0
GVMAG-M-3300010334-46|Ga0136644_10000174_46	Bac_rhodopsin	Bac_rhodopsin	GVMAG-M-3300010334-46|Ga0136644_10000174	51	45.098	7.84314	0	3.92157	43.1373	0
GVMAG-M-3300010334-46|Ga0136644_10002748_14	Bac_rhodopsin	Bac_rhodopsin	GVMAG-M-3300010334-46|Ga0136644_10002748	17	47.0588	17.6471	0	0	35.2941	0
GVMAG-M-3300010334-8|Ga0136644_10002396_12	Bac_rhodopsin	Bac_rhodopsin	GVMAG-M-3300010334-8|Ga0136644_10002396	13	30.7692	15.3846	0	0	53.8462	0
GVMAG-M-3300010354-11|Ga0129333_10003370_8	Bac_rhodopsin	Bac_rhodopsin	GVMAG-M-3300010354-11|Ga0129333_10003370	14	42.8571	7.14286	0	21.4286	28.5714	0
GVMAG-M-3300010354-16|Ga0129333_10020953_7	Bac_rhodopsin	Bac_rhodopsin	GVMAG-M-3300010354-16|Ga0129333_10020953	11	81.8182	0	0	0	18.1818	0
GVMAG-M-3300010354-31|Ga0129333_10000094_56	Bac_rhodopsin	Bac_rhodopsin	GVMAG-M-3300010354-31|Ga0129333_10000094	61	72.1311	1.63934	0	3.27869	22.9508	0
GVMAG-M-3300010368-24|Ga0129324_10000274_24	Bac_rhodopsin	Bac_rhodopsin	GVMAG-M-3300010368-24|Ga0129324_10000274	44	65.9091	4.54545	4.54545	2.27273	22.7273	0
GVMAG-M-3300010368-24|Ga0129324_10000303_17	Bac_rhodopsin	Bac_rhodopsin	GVMAG-M-3300010368-24|Ga0129324_10000303	38	55.2632	2.63158	7.89474	0	34.2105	0
GVMAG-M-3300010370-19|Ga0129336_10000271_28	Bac_rhodopsin	Bac_rhodopsin	GVMAG-M-3300010370-19|Ga0129336_10000271	32	62.5	3.125	0	6.25	28.125	0
GVMAG-M-3300010370-2|Ga0129336_10009274_8	Bac_rhodopsin	Bac_rhodopsin	GVMAG-M-3300010370-2|Ga0129336_10009274	9	77.7778	0	0	0	22.2222	0
GVMAG-M-3300010370-30|Ga0129336_10000792_4	Bac_rhodopsin	Bac_rhodopsin	GVMAG-M-3300010370-30|Ga0129336_10000792	21	52.381	9.52381	4.7619	4.7619	28.5714	0
GVMAG-M-3300012920-24|Ga0160423_10005391_14	Bac_rhodopsin	Bac_rhodopsin	GVMAG-M-3300012920-24|Ga0160423_10005391	14	42.8571	7.14286	0	14.2857	35.7143	0
GVMAG-M-3300012936-15|Ga0163109_10000229_8	Bac_rhodopsin	Bac_rhodopsin	GVMAG-M-3300012936-15|Ga0163109_10000229	48	47.9167	6.25	0	12.5	33.3333	0
GVMAG-M-3300012936-19|Ga0163109_10000446_22	Bac_rhodopsin	Bac_rhodopsin	GVMAG-M-3300012936-19|Ga0163109_10000446	44	59.0909	4.54545	0	0	36.3636	0
GVMAG-M-3300012936-19|Ga0163109_10000370_3	Bac_rhodopsin	Bac_rhodopsin	GVMAG-M-3300012936-19|Ga0163109_10000370	40	55	7.5	0	5	32.5	0
GVMAG-M-3300012936-23|Ga0163109_10013033_3	Bac_rhodopsin	Bac_rhodopsin	GVMAG-M-3300012936-23|Ga0163109_10013033	7	28.5714	0	0	0	71.4286	0
GVMAG-M-3300012936-34|Ga0163109_10001667_3	Bac_rhodopsin	Bac_rhodopsin	GVMAG-M-3300012936-34|Ga0163109_10001667	19	63.1579	10.5263	5.26316	0	21.0526	0
GVMAG-M-3300012936-37|Ga0163109_10001794_15	Bac_rhodopsin	Bac_rhodopsin	GVMAG-M-3300012936-37|Ga0163109_10001794	25	80	8	0	0	12	0
GVMAG-M-3300012936-37|Ga0163109_10007329_9	Bac_rhodopsin	Bac_rhodopsin	GVMAG-M-3300012936-37|Ga0163109_10007329	12	58.3333	0	0	0	41.6667	0
GVMAG-M-3300012936-41|Ga0163109_10015967_5	Bac_rhodopsin	Bac_rhodopsin	GVMAG-M-3300012936-41|Ga0163109_10015967	9	22.2222	11.1111	0	0	66.6667	0
GVMAG-M-3300012936-41|Ga0163109_10012969_3	Bac_rhodopsin	Bac_rhodopsin	GVMAG-M-3300012936-41|Ga0163109_10012969	9	33.3333	11.1111	0	11.1111	44.4444	0
GVMAG-M-3300012952-3|Ga0163180_10001008_9	Bac_rhodopsin	Bac_rhodopsin	GVMAG-M-3300012952-3|Ga0163180_10001008	11	81.8182	9.09091	0	9.09091	0	0
GVMAG-M-3300012953-22|Ga0163179_10001811_13	Bac_rhodopsin	Bac_rhodopsin	GVMAG-M-3300012953-22|Ga0163179_10001811	20	50	5	5	15	25	0
GVMAG-M-3300012954-15|Ga0163111_10015663_2	Bac_rhodopsin	Bac_rhodopsin	GVMAG-M-3300012954-15|Ga0163111_10015663	7	42.8571	28.5714	0	14.2857	14.2857	0
GVMAG-M-3300012954-26|Ga0163111_10000391_24	Bac_rhodopsin	Bac_rhodopsin	GVMAG-M-3300012954-26|Ga0163111_10000391	40	30	7.5	0	2.5	60	0
GVMAG-M-3300012954-26|Ga0163111_10011807_2	Bac_rhodopsin	Bac_rhodopsin	GVMAG-M-3300012954-26|Ga0163111_10011807	8	37.5	12.5	0	0	50	0
GVMAG-M-3300013004-26|Ga0164293_10005921_10	Bac_rhodopsin	Bac_rhodopsin	GVMAG-M-3300013004-26|Ga0164293_10005921	10	70	10	0	10	10	0
GVMAG-M-3300013004-29|Ga0164293_10017884_1	Bac_rhodopsin	Bac_rhodopsin	GVMAG-M-3300013004-29|Ga0164293_10017884	6	33.3333	0	0	16.6667	50	0
GVMAG-M-3300013004-44|Ga0164293_10000269_17	Bac_rhodopsin	Bac_rhodopsin	GVMAG-M-3300013004-44|Ga0164293_10000269	44	54.5455	15.9091	0	4.54545	25	0
GVMAG-M-3300013004-44|Ga0164293_10002631_9	Bac_rhodopsin	Bac_rhodopsin	GVMAG-M-3300013004-44|Ga0164293_10002631	19	57.8947	21.0526	0	10.5263	10.5263	0
GVMAG-M-3300013005-43|Ga0164292_10000280_26	Bac_rhodopsin	Bac_rhodopsin	GVMAG-M-3300013005-43|Ga0164292_10000280	35	22.8571	22.8571	0	0	54.2857	0
GVMAG-M-3300013014-33|Ga0164295_10000089_57	Bac_rhodopsin	Bac_rhodopsin	GVMAG-M-3300013014-33|Ga0164295_10000089	84	55.9524	15.4762	0	13.0952	15.4762	0
GVMAG-M-3300013094-40|Ga0164297_10011031_2	Bac_rhodopsin	Bac_rhodopsin	GVMAG-M-3300013094-40|Ga0164297_10011031	6	0	0	0	0	100	0
GVMAG-M-3300013129-28|Ga0172364_10018326_3	Bac_rhodopsin	Bac_rhodopsin	GVMAG-M-3300013129-28|Ga0172364_10018326	6	66.6667	33.3333	0	0	0	0
GVMAG-M-3300013131-43|Ga0172373_10003258_14	Bac_rhodopsin	Bac_rhodopsin	GVMAG-M-3300013131-43|Ga0172373_10003258	26	69.2308	15.3846	0	3.84615	11.5385	0
GVMAG-M-3300013132-23|Ga0172372_10016726_6	Bac_rhodopsin	Bac_rhodopsin	GVMAG-M-3300013132-23|Ga0172372_10016726	8	37.5	12.5	0	12.5	37.5	0
GVMAG-M-3300013285-9|Ga0136642_1001663_4	Bac_rhodopsin	Bac_rhodopsin	GVMAG-M-3300013285-9|Ga0136642_1001663	11	54.5455	27.2727	0	0	18.1818	0
GVMAG-M-3300013286-17|Ga0136641_1000305_2	Bac_rhodopsin	Bac_rhodopsin	GVMAG-M-3300013286-17|Ga0136641_1000305	24	66.6667	4.16667	4.16667	4.16667	16.6667	4.16667
GVMAG-M-3300017697-11|Ga0180120_10000721_4	Bac_rhodopsin	Bac_rhodopsin	GVMAG-M-3300017697-11|Ga0180120_10000721	22	86.3636	0	0	0	13.6364	0
GVMAG-M-3300017724-5|Ga0181388_1000099_8	Bac_rhodopsin	Bac_rhodopsin	GVMAG-M-3300017724-5|Ga0181388_1000099	24	45.8333	16.6667	0	4.16667	33.3333	0
GVMAG-M-3300017724-5|Ga0181388_1001163_8	Bac_rhodopsin	Bac_rhodopsin	GVMAG-M-3300017724-5|Ga0181388_1001163	15	86.6667	0	0	6.66667	6.66667	0
GVMAG-M-3300017724-7|Ga0181388_1000086_31	Bac_rhodopsin	Bac_rhodopsin	GVMAG-M-3300017724-7|Ga0181388_1000086	35	31.4286	25.7143	0	2.85714	40	0
GVMAG-M-3300017735-4|Ga0181431_1000772_6	Bac_rhodopsin	Bac_rhodopsin	GVMAG-M-3300017735-4|Ga0181431_1000772	12	41.6667	0	0	0	58.3333	0
GVMAG-M-3300017776-4|Ga0181394_1002157_9	Bac_rhodopsin	Bac_rhodopsin	GVMAG-M-3300017776-4|Ga0181394_1002157	12	58.3333	8.33333	0	0	33.3333	0
GVMAG-M-3300017786-5|Ga0181424_10000173_27	Bac_rhodopsin	Bac_rhodopsin	GVMAG-M-3300017786-5|Ga0181424_10000173	33	24.2424	12.1212	12.1212	9.09091	42.4242	0
GVMAG-M-3300017950-28|Ga0181607_10009564_4	Bac_rhodopsin	Bac_rhodopsin	GVMAG-M-3300017950-28|Ga0181607_10009564	13	53.8462	7.69231	0	7.69231	30.7692	0
GVMAG-M-3300017956-10|Ga0181580_10004143_11	Bac_rhodopsin	Bac_rhodopsin	GVMAG-M-3300017956-10|Ga0181580_10004143	12	58.3333	8.33333	8.33333	0	25	0
GVMAG-M-3300017956-3|Ga0181580_10000073_16	Bac_rhodopsin	Bac_rhodopsin	GVMAG-M-3300017956-3|Ga0181580_10000073	62	45.1613	9.67742	3.22581	4.83871	32.2581	4.83871
GVMAG-M-3300017963-20|Ga0180437_10006158_15	Bac_rhodopsin	Bac_rhodopsin	GVMAG-M-3300017963-20|Ga0180437_10006158	27	62.963	3.7037	0	0	33.3333	0
GVMAG-M-3300017971-33|Ga0180438_10003407_19	Bac_rhodopsin	Bac_rhodopsin	GVMAG-M-3300017971-33|Ga0180438_10003407	35	82.8571	8.57143	0	5.71429	2.85714	0
GVMAG-M-3300017971-41|Ga0180438_10002265_1	Bac_rhodopsin	Bac_rhodopsin	GVMAG-M-3300017971-41|Ga0180438_10002265	37	43.2432	2.7027	2.7027	0	51.3514	0
GVMAG-M-3300017986-28|Ga0181569_10014025_2	Bac_rhodopsin	Bac_rhodopsin	GVMAG-M-3300017986-28|Ga0181569_10014025	3	66.6667	33.3333	0	0	0	0
GVMAG-M-3300017989-17|Ga0180432_10000796_5	Bac_rhodopsin	Bac_rhodopsin	GVMAG-M-3300017989-17|Ga0180432_10000796	54	66.6667	11.1111	1.85185	11.1111	9.25926	0
GVMAG-M-3300018415-13|Ga0181559_10007511_2	Bac_rhodopsin	Bac_rhodopsin	GVMAG-M-3300018415-13|Ga0181559_10007511	16	50	12.5	0	6.25	31.25	0
GVMAG-M-3300018415-13|Ga0181559_10011207_4	Bac_rhodopsin	Bac_rhodopsin	GVMAG-M-3300018415-13|Ga0181559_10011207	13	69.2308	0	0	7.69231	23.0769	0
GVMAG-M-3300018415-41|Ga0181559_10017353_3	Bac_rhodopsin	Bac_rhodopsin	GVMAG-M-3300018415-41|Ga0181559_10017353	6	33.3333	33.3333	0	0	33.3333	0
GVMAG-M-3300018416-45|Ga0181553_10000051_7	Bac_rhodopsin	Bac_rhodopsin	GVMAG-M-3300018416-45|Ga0181553_10000051	76	47.3684	3.94737	3.94737	0	44.7368	0
GVMAG-M-3300018416-45|Ga0181553_10002308_22	Bac_rhodopsin	Bac_rhodopsin	GVMAG-M-3300018416-45|Ga0181553_10002308	24	54.1667	12.5	0	0	33.3333	0
GVMAG-M-3300018417-32|Ga0181558_10003798_12	Bac_rhodopsin	Bac_rhodopsin	GVMAG-M-3300018417-32|Ga0181558_10003798	20	50	0	0	5	45	0
GVMAG-M-3300018420-25|Ga0181563_10014540_1	Bac_rhodopsin	Bac_rhodopsin	GVMAG-M-3300018420-25|Ga0181563_10014540	9	55.5556	0	0	0	44.4444	0
GVMAG-M-3300018426-35|Ga0181566_10003951_12	Bac_rhodopsin	Bac_rhodopsin	GVMAG-M-3300018426-35|Ga0181566_10003951	15	53.3333	20	0	0	26.6667	0
GVMAG-M-3300018868-17|Ga0187844_10000417_3	Bac_rhodopsin	Bac_rhodopsin	GVMAG-M-3300018868-17|Ga0187844_10000417	42	50	14.2857	2.38095	7.14286	26.1905	0
GVMAG-M-3300018868-6|Ga0187844_10000185_55	Bac_rhodopsin	Bac_rhodopsin	GVMAG-M-3300018868-6|Ga0187844_10000185	57	64.9123	3.50877	7.01754	0	24.5614	0
GVMAG-M-3300018876-24|Ga0181564_10001117_18	Bac_rhodopsin	Bac_rhodopsin	GVMAG-M-3300018876-24|Ga0181564_10001117	25	48	12	0	4	36	0
GVMAG-M-3300019459-16|Ga0181562_10003739_9	Bac_rhodopsin	Bac_rhodopsin	GVMAG-M-3300019459-16|Ga0181562_10003739	16	50	0	0	6.25	43.75	0
GVMAG-M-3300019459-16|Ga0181562_10005130_7	Bac_rhodopsin	Bac_rhodopsin	GVMAG-M-3300019459-16|Ga0181562_10005130	8	62.5	25	0	12.5	0	0
GVMAG-M-3300019459-27|Ga0181562_10014184_8	Bac_rhodopsin	Bac_rhodopsin	GVMAG-M-3300019459-27|Ga0181562_10014184	9	77.7778	11.1111	0	0	11.1111	0
GVMAG-M-3300020165-16|Ga0206125_10000558_16	Bac_rhodopsin	Bac_rhodopsin	GVMAG-M-3300020165-16|Ga0206125_10000558	57	70.1754	1.75439	0	7.01754	21.0526	0
GVMAG-M-3300020165-35|Ga0206125_10003451_3	Bac_rhodopsin	Bac_rhodopsin	GVMAG-M-3300020165-35|Ga0206125_10003451	23	60.8696	4.34783	0	21.7391	13.0435	0
GVMAG-M-3300020165-47|Ga0206125_10000259_47	Bac_rhodopsin	Bac_rhodopsin	GVMAG-M-3300020165-47|Ga0206125_10000259	94	68.0851	7.44681	0	4.25532	20.2128	0
GVMAG-M-3300020169-51|Ga0206127_1000397_9	Bac_rhodopsin	Bac_rhodopsin	GVMAG-M-3300020169-51|Ga0206127_1000397	49	61.2245	0	0	8.16327	30.6122	0
GVMAG-M-3300020182-26|Ga0206129_10000625_29	Bac_rhodopsin	Bac_rhodopsin	GVMAG-M-3300020182-26|Ga0206129_10000625	51	52.9412	5.88235	0	13.7255	23.5294	3.92157
GVMAG-M-3300020182-33|Ga0206129_10001106_22	Bac_rhodopsin	Bac_rhodopsin	GVMAG-M-3300020182-33|Ga0206129_10001106	34	85.2941	11.7647	0	2.94118	0	0
GVMAG-M-3300020182-48|Ga0206129_10005195_4	Bac_rhodopsin	Bac_rhodopsin	GVMAG-M-3300020182-48|Ga0206129_10005195	10	40	10	0	0	50	0
GVMAG-M-3300020185-13|Ga0206131_10017533_4	Bac_rhodopsin	Bac_rhodopsin	GVMAG-M-3300020185-13|Ga0206131_10017533	8	25	37.5	0	12.5	25	0
GVMAG-M-3300020185-13|Ga0206131_10022534_3	Bac_rhodopsin	Bac_rhodopsin	GVMAG-M-3300020185-13|Ga0206131_10022534	4	75	25	0	0	0	0
GVMAG-M-3300020185-65|Ga0206131_10000293_3	Bac_rhodopsin	Bac_rhodopsin	GVMAG-M-3300020185-65|Ga0206131_10000293	72	68.0556	2.77778	4.16667	1.38889	22.2222	1.38889
GVMAG-M-3300020185-80|Ga0206131_10018908_4	Bac_rhodopsin	Bac_rhodopsin	GVMAG-M-3300020185-80|Ga0206131_10018908	8	62.5	12.5	0	0	25	0
GVMAG-M-3300020187-37|Ga0206130_10000570_25	Bac_rhodopsin	Bac_rhodopsin	GVMAG-M-3300020187-37|Ga0206130_10000570	77	68.8312	5.19481	1.2987	7.79221	16.8831	0
GVMAG-M-3300020187-58|Ga0206130_10002367_18	Bac_rhodopsin	Bac_rhodopsin	GVMAG-M-3300020187-58|Ga0206130_10002367	31	38.7097	0	0	6.45161	54.8387	0
GVMAG-M-3300020187-94|Ga0206130_10000421_34	Bac_rhodopsin	Bac_rhodopsin	GVMAG-M-3300020187-94|Ga0206130_10000421	76	44.7368	13.1579	2.63158	6.57895	32.8947	0
GVMAG-M-3300020187-94|Ga0206130_10015552_12	Bac_rhodopsin	Bac_rhodopsin	GVMAG-M-3300020187-94|Ga0206130_10015552	13	46.1538	15.3846	0	23.0769	15.3846	0
GVMAG-M-3300020523-10|Ga0208226_1000008_69	Bac_rhodopsin	Bac_rhodopsin	GVMAG-M-3300020523-10|Ga0208226_1000008	102	51.9608	1.96078	0	7.84314	38.2353	0
GVMAG-M-3300020523-10|Ga0208226_1000009_30	Bac_rhodopsin	Bac_rhodopsin	GVMAG-M-3300020523-10|Ga0208226_1000009	80	42.5	3.75	0	0	53.75	0
GVMAG-M-3300020595-15|Ga0206126_10003881_14	Bac_rhodopsin	Bac_rhodopsin	GVMAG-M-3300020595-15|Ga0206126_10003881	15	80	6.66667	0	6.66667	6.66667	0
GVMAG-M-3300020810-20|Ga0181598_1000025_10	Bac_rhodopsin	Bac_rhodopsin	GVMAG-M-3300020810-20|Ga0181598_1000025	106	52.8302	3.77358	0	3.77358	39.6226	0
GVMAG-M-3300021138-26|Ga0214164_1001694_14	Bac_rhodopsin	Bac_rhodopsin	GVMAG-M-3300021138-26|Ga0214164_1001694	15	46.6667	6.66667	6.66667	20	20	0
GVMAG-M-3300021185-19|Ga0206682_10008041_1	Bac_rhodopsin	Bac_rhodopsin	GVMAG-M-3300021185-19|Ga0206682_10008041	11	54.5455	0	0	0	45.4545	0
GVMAG-M-3300021185-27|Ga0206682_10000376_62	Bac_rhodopsin	Bac_rhodopsin	GVMAG-M-3300021185-27|Ga0206682_10000376	65	66.1538	6.15385	0	7.69231	20	0
GVMAG-M-3300021185-39|Ga0206682_10004489_11	Bac_rhodopsin	Bac_rhodopsin	GVMAG-M-3300021185-39|Ga0206682_10004489	14	64.2857	0	0	7.14286	28.5714	0
GVMAG-M-3300021185-45|Ga0206682_10000522_36	Bac_rhodopsin	Bac_rhodopsin	GVMAG-M-3300021185-45|Ga0206682_10000522	48	52.0833	4.16667	0	6.25	37.5	0
GVMAG-M-3300021340-15|Ga0194041_10000280_27	Bac_rhodopsin	Bac_rhodopsin	GVMAG-M-3300021340-15|Ga0194041_10000280	31	74.1935	6.45161	0	3.22581	16.129	0
GVMAG-M-3300021371-30|Ga0213863_10004036_7	Bac_rhodopsin	Bac_rhodopsin	GVMAG-M-3300021371-30|Ga0213863_10004036	13	69.2308	7.69231	0	0	23.0769	0
GVMAG-M-3300021375-17|Ga0213869_10000089_22	Bac_rhodopsin	Bac_rhodopsin	GVMAG-M-3300021375-17|Ga0213869_10000089	69	55.0725	4.34783	0	2.89855	37.6812	0
GVMAG-M-3300021375-17|Ga0213869_10000232_4	Bac_rhodopsin	Bac_rhodopsin	GVMAG-M-3300021375-17|Ga0213869_10000232	38	52.6316	7.89474	2.63158	2.63158	34.2105	0
GVMAG-M-3300021378-13|Ga0213861_10006935_8	Bac_rhodopsin	Bac_rhodopsin	GVMAG-M-3300021378-13|Ga0213861_10006935	8	50	12.5	0	12.5	25	0
GVMAG-M-3300021378-36|Ga0213861_10008020_3	Bac_rhodopsin	Bac_rhodopsin	GVMAG-M-3300021378-36|Ga0213861_10008020	9	22.2222	11.1111	0	22.2222	44.4444	0
GVMAG-M-3300021389-12|Ga0213868_10000207_65	Bac_rhodopsin	Bac_rhodopsin	GVMAG-M-3300021389-12|Ga0213868_10000207	70	68.5714	8.57143	0	4.28571	18.5714	0
GVMAG-M-3300021389-2|Ga0213868_10010361_9	Bac_rhodopsin	Bac_rhodopsin	GVMAG-M-3300021389-2|Ga0213868_10010361	13	30.7692	0	0	0	69.2308	0
GVMAG-M-3300021425-14|Ga0213866_10000047_51	Bac_rhodopsin	Bac_rhodopsin	GVMAG-M-3300021425-14|Ga0213866_10000047	116	53.4483	4.31034	4.31034	2.58621	34.4828	0.862069
GVMAG-M-3300021425-21|Ga0213866_10000927_22	Bac_rhodopsin	Bac_rhodopsin	GVMAG-M-3300021425-21|Ga0213866_10000927	30	50	6.66667	0	6.66667	36.6667	0
GVMAG-M-3300021957-23|Ga0222717_10003360_16	Bac_rhodopsin	Bac_rhodopsin	GVMAG-M-3300021957-23|Ga0222717_10003360	19	26.3158	0	0	0	73.6842	0
GVMAG-M-3300021958-16|Ga0222718_10005616_5	Bac_rhodopsin	Bac_rhodopsin	GVMAG-M-3300021958-16|Ga0222718_10005616	9	77.7778	11.1111	0	11.1111	0	0
GVMAG-M-3300021958-32|Ga0222718_10000276_6	Bac_rhodopsin	Bac_rhodopsin	GVMAG-M-3300021958-32|Ga0222718_10000276	64	42.1875	7.8125	6.25	7.8125	35.9375	0
GVMAG-M-3300021958-43|Ga0222718_10007199_3	Bac_rhodopsin	Bac_rhodopsin	GVMAG-M-3300021958-43|Ga0222718_10007199	11	63.6364	0	0	0	36.3636	0
GVMAG-M-3300021958-5|Ga0222718_10008925_4	Bac_rhodopsin	Bac_rhodopsin	GVMAG-M-3300021958-5|Ga0222718_10008925	11	72.7273	0	0	18.1818	9.09091	0
GVMAG-M-3300021959-2|Ga0222716_10010261_5	Bac_rhodopsin	Bac_rhodopsin	GVMAG-M-3300021959-2|Ga0222716_10010261	9	77.7778	0	0	0	22.2222	0
GVMAG-M-3300021960-18|Ga0222715_10007636_12	Bac_rhodopsin	Bac_rhodopsin	GVMAG-M-3300021960-18|Ga0222715_10007636	14	57.1429	0	0	7.14286	35.7143	0
GVMAG-M-3300021960-34|Ga0222715_10006506_4	Bac_rhodopsin	Bac_rhodopsin	GVMAG-M-3300021960-34|Ga0222715_10006506	14	35.7143	0	0	7.14286	57.1429	0
GVMAG-M-3300021961-10|Ga0222714_10004335_5	Bac_rhodopsin	Bac_rhodopsin	GVMAG-M-3300021961-10|Ga0222714_10004335	22	72.7273	9.09091	0	13.6364	4.54545	0
GVMAG-M-3300021961-10|Ga0222714_10002454_11	Bac_rhodopsin	Bac_rhodopsin	GVMAG-M-3300021961-10|Ga0222714_10002454	17	52.9412	23.5294	0	17.6471	5.88235	0
GVMAG-M-3300021961-22|Ga0222714_10005892_11	Bac_rhodopsin	Bac_rhodopsin	GVMAG-M-3300021961-22|Ga0222714_10005892	14	50	14.2857	0	7.14286	28.5714	0
GVMAG-M-3300021961-52|Ga0222714_10001126_16	Bac_rhodopsin	Bac_rhodopsin	GVMAG-M-3300021961-52|Ga0222714_10001126	36	58.3333	2.77778	0	8.33333	30.5556	0
GVMAG-M-3300021962-14|Ga0222713_10010542_2	Bac_rhodopsin	Bac_rhodopsin	GVMAG-M-3300021962-14|Ga0222713_10010542	5	0	0	0	0	100	0
GVMAG-M-3300021962-46|Ga0222713_10000006_16	Bac_rhodopsin	Bac_rhodopsin	GVMAG-M-3300021962-46|Ga0222713_10000006	253	58.8933	9.09091	0.790514	10.2767	19.7628	1.18577
GVMAG-M-3300021962-46|Ga0222713_10000006_149	Bac_rhodopsin	Bac_rhodopsin	GVMAG-M-3300021962-46|Ga0222713_10000006	253	58.8933	9.09091	0.790514	10.2767	19.7628	1.18577
GVMAG-M-3300021962-60|Ga0222713_10016011_5	Bac_rhodopsin	Bac_rhodopsin	GVMAG-M-3300021962-60|Ga0222713_10016011	8	50	12.5	0	0	37.5	0
GVMAG-M-3300021962-62|Ga0222713_10005380_15	Bac_rhodopsin	Bac_rhodopsin	GVMAG-M-3300021962-62|Ga0222713_10005380	17	47.0588	0	0	11.7647	41.1765	0
GVMAG-M-3300022752-21|Ga0214917_10003507_20	Bac_rhodopsin	Bac_rhodopsin	GVMAG-M-3300022752-21|Ga0214917_10003507	23	56.5217	4.34783	0	4.34783	34.7826	0
GVMAG-M-3300022752-32|Ga0214917_10005355_2	Bac_rhodopsin	Bac_rhodopsin	GVMAG-M-3300022752-32|Ga0214917_10005355	11	45.4545	9.09091	0	0	45.4545	0
GVMAG-M-3300022752-66|Ga0214917_10000380_38	Bac_rhodopsin	Bac_rhodopsin	GVMAG-M-3300022752-66|Ga0214917_10000380	58	48.2759	5.17241	0	1.72414	44.8276	0
GVMAG-M-3300022752-80|Ga0214917_10002072_18	Bac_rhodopsin	Bac_rhodopsin	GVMAG-M-3300022752-80|Ga0214917_10002072	28	42.8571	17.8571	0	3.57143	35.7143	0
GVMAG-M-3300022752-82|Ga0214917_10003829_16	Bac_rhodopsin	Bac_rhodopsin	GVMAG-M-3300022752-82|Ga0214917_10003829	21	61.9048	14.2857	4.7619	0	19.0476	0
GVMAG-M-3300022933-32|Ga0233427_10004247_8	Bac_rhodopsin	Bac_rhodopsin	GVMAG-M-3300022933-32|Ga0233427_10004247	11	45.4545	18.1818	9.09091	0	27.2727	0
GVMAG-M-3300023108-6|Ga0255784_10002107_9	Bac_rhodopsin	Bac_rhodopsin	GVMAG-M-3300023108-6|Ga0255784_10002107	13	76.9231	7.69231	0	15.3846	0	0
GVMAG-M-3300023109-37|Ga0233432_10000145_33	Bac_rhodopsin	Bac_rhodopsin	GVMAG-M-3300023109-37|Ga0233432_10000145	68	58.8235	2.94118	1.47059	11.7647	25	0
GVMAG-M-3300023109-43|Ga0233432_10000324_17	Bac_rhodopsin	Bac_rhodopsin	GVMAG-M-3300023109-43|Ga0233432_10000324	40	67.5	12.5	0	12.5	7.5	0
GVMAG-M-3300023109-53|Ga0233432_10000124_4	Bac_rhodopsin	Bac_rhodopsin	GVMAG-M-3300023109-53|Ga0233432_10000124	78	48.7179	3.84615	0	3.84615	41.0256	2.5641
GVMAG-M-3300023110-7|Ga0255743_10001054_21	Bac_rhodopsin	Bac_rhodopsin	GVMAG-M-3300023110-7|Ga0255743_10001054	26	57.6923	7.69231	0	3.84615	30.7692	0
GVMAG-M-3300023174-104|Ga0214921_10000012_56	Bac_rhodopsin	Bac_rhodopsin	GVMAG-M-3300023174-104|Ga0214921_10000012	368	70.1087	7.33696	0.543478	7.06522	14.6739	0.271739
GVMAG-M-3300023174-107|Ga0214921_10000969_14	Bac_rhodopsin	Bac_rhodopsin	GVMAG-M-3300023174-107|Ga0214921_10000969	93	75.2688	6.45161	0	2.15054	15.0538	1.07527
GVMAG-M-3300023174-107|Ga0214921_10000969_15	Bac_rhodopsin	Bac_rhodopsin	GVMAG-M-3300023174-107|Ga0214921_10000969	93	75.2688	6.45161	0	2.15054	15.0538	1.07527
GVMAG-M-3300023174-109|Ga0214921_10000135_74	Bac_rhodopsin	Bac_rhodopsin	GVMAG-M-3300023174-109|Ga0214921_10000135	115	52.1739	8.69565	0.869565	3.47826	34.7826	0
GVMAG-M-3300023174-111|Ga0214921_10000107_110	Bac_rhodopsin	Bac_rhodopsin	GVMAG-M-3300023174-111|Ga0214921_10000107	161	59.6273	4.96894	1.24224	2.48447	31.677	0
GVMAG-M-3300023174-116|Ga0214921_10000043_162	Bac_rhodopsin	Bac_rhodopsin	GVMAG-M-3300023174-116|Ga0214921_10000043	227	37.8855	5.72687	0	2.64317	53.7445	0
GVMAG-M-3300023174-116|Ga0214921_10000091_146	Bac_rhodopsin	Bac_rhodopsin	GVMAG-M-3300023174-116|Ga0214921_10000091	161	36.646	1.86335	1.86335	1.24224	58.3851	0
GVMAG-M-3300023174-12|Ga0214921_10008690_11	Bac_rhodopsin	Bac_rhodopsin	GVMAG-M-3300023174-12|Ga0214921_10008690	12	66.6667	8.33333	0	8.33333	16.6667	0
GVMAG-M-3300023174-126|Ga0214921_10001055_6	Bac_rhodopsin	Bac_rhodopsin	GVMAG-M-3300023174-126|Ga0214921_10001055	52	50	9.61538	0	5.76923	34.6154	0
GVMAG-M-3300023174-126|Ga0214921_10001214_7	Bac_rhodopsin	Bac_rhodopsin	GVMAG-M-3300023174-126|Ga0214921_10001214	50	54	8	0	6	32	0
GVMAG-M-3300023174-134|Ga0214921_10000053_150	Bac_rhodopsin	Bac_rhodopsin	GVMAG-M-3300023174-134|Ga0214921_10000053	208	50.9615	8.17308	1.44231	4.32692	35.0962	0
GVMAG-M-3300023174-136|Ga0214921_10000311_73	Bac_rhodopsin	Bac_rhodopsin	GVMAG-M-3300023174-136|Ga0214921_10000311	96	61.4583	5.20833	0	2.08333	31.25	0
GVMAG-M-3300023174-144|Ga0214921_10000386_12	Bac_rhodopsin	Bac_rhodopsin	GVMAG-M-3300023174-144|Ga0214921_10000386	80	46.25	13.75	0	5	35	0
GVMAG-M-3300023174-148|Ga0214921_10000491_18	Bac_rhodopsin	Bac_rhodopsin	GVMAG-M-3300023174-148|Ga0214921_10000491	74	40.5405	4.05405	0	0	55.4054	0
GVMAG-M-3300023174-157|Ga0214921_10003580_12	Bac_rhodopsin	Bac_rhodopsin	GVMAG-M-3300023174-157|Ga0214921_10003580	26	42.3077	7.69231	0	0	50	0
GVMAG-M-3300023174-157|Ga0214921_10010469_1	Bac_rhodopsin	Bac_rhodopsin	GVMAG-M-3300023174-157|Ga0214921_10010469	15	46.6667	6.66667	0	6.66667	40	0
GVMAG-M-3300023174-164|Ga0214921_10009804_12	Bac_rhodopsin	Bac_rhodopsin	GVMAG-M-3300023174-164|Ga0214921_10009804	13	46.1538	7.69231	0	15.3846	30.7692	0
GVMAG-M-3300023174-188|Ga0214921_10000704_2	Bac_rhodopsin	Bac_rhodopsin	GVMAG-M-3300023174-188|Ga0214921_10000704	58	51.7241	10.3448	0	6.89655	31.0345	0
GVMAG-M-3300023174-193|Ga0214921_10000316_63	Bac_rhodopsin	Bac_rhodopsin	GVMAG-M-3300023174-193|Ga0214921_10000316	106	52.8302	5.66038	3.77358	2.83019	34.9057	0
GVMAG-M-3300023174-2|Ga0214921_10000376_44	Bac_rhodopsin	Bac_rhodopsin	GVMAG-M-3300023174-2|Ga0214921_10000376	78	51.2821	2.5641	0	3.84615	42.3077	0
GVMAG-M-3300023174-204|Ga0214921_10001395_23	Bac_rhodopsin	Bac_rhodopsin	GVMAG-M-3300023174-204|Ga0214921_10001395	35	68.5714	5.71429	0	2.85714	22.8571	0
GVMAG-M-3300023174-208|Ga0214921_10003526_19	Bac_rhodopsin	Bac_rhodopsin	GVMAG-M-3300023174-208|Ga0214921_10003526	28	71.4286	3.57143	3.57143	10.7143	10.7143	0
GVMAG-M-3300023174-209|Ga0214921_10003461_14	Bac_rhodopsin	Bac_rhodopsin	GVMAG-M-3300023174-209|Ga0214921_10003461	29	48.2759	10.3448	0	0	41.3793	0
GVMAG-M-3300023174-209|Ga0214921_10003729_18	Bac_rhodopsin	Bac_rhodopsin	GVMAG-M-3300023174-209|Ga0214921_10003729	23	47.8261	4.34783	0	8.69565	39.1304	0
GVMAG-M-3300023174-24|Ga0214921_10000431_35	Bac_rhodopsin	Bac_rhodopsin	GVMAG-M-3300023174-24|Ga0214921_10000431	77	55.8442	11.6883	1.2987	3.8961	25.974	1.2987
GVMAG-M-3300023174-43|Ga0214921_10001301_3	Bac_rhodopsin	Bac_rhodopsin	GVMAG-M-3300023174-43|Ga0214921_10001301	31	51.6129	6.45161	0	3.22581	38.7097	0
GVMAG-M-3300023174-43|Ga0214921_10008362_12	Bac_rhodopsin	Bac_rhodopsin	GVMAG-M-3300023174-43|Ga0214921_10008362	16	56.25	18.75	0	12.5	12.5	0
GVMAG-M-3300023174-43|Ga0214921_10030697_3	Bac_rhodopsin	Bac_rhodopsin	GVMAG-M-3300023174-43|Ga0214921_10030697	5	60	20	0	0	20	0
GVMAG-M-3300023174-55|Ga0214921_10003563_13	Bac_rhodopsin	Bac_rhodopsin	GVMAG-M-3300023174-55|Ga0214921_10003563	19	52.6316	10.5263	0	5.26316	31.5789	0
GVMAG-M-3300023174-60|Ga0214921_10000008_125	Bac_rhodopsin	Bac_rhodopsin	GVMAG-M-3300023174-60|Ga0214921_10000008	476	61.9748	9.45378	1.47059	6.30252	20.5882	0.210084
GVMAG-M-3300023174-60|Ga0214921_10000008_456	Bac_rhodopsin	Bac_rhodopsin	GVMAG-M-3300023174-60|Ga0214921_10000008	476	61.9748	9.45378	1.47059	6.30252	20.5882	0.210084
GVMAG-M-3300023174-61|Ga0214921_10010029_5	Bac_rhodopsin	Bac_rhodopsin	GVMAG-M-3300023174-61|Ga0214921_10010029	10	40	10	0	0	50	0
GVMAG-M-3300023174-67|Ga0214921_10006896_7	Bac_rhodopsin	Bac_rhodopsin	GVMAG-M-3300023174-67|Ga0214921_10006896	16	62.5	18.75	0	0	18.75	0
GVMAG-M-3300023174-75|Ga0214921_10000172_86	Bac_rhodopsin	Bac_rhodopsin	GVMAG-M-3300023174-75|Ga0214921_10000172	136	45.5882	1.47059	0	2.20588	50.7353	0
GVMAG-M-3300023174-75|Ga0214921_10000413_66	Bac_rhodopsin	Bac_rhodopsin	GVMAG-M-3300023174-75|Ga0214921_10000413	84	50	3.57143	0	5.95238	40.4762	0
GVMAG-M-3300023174-88|Ga0214921_10000324_79	Bac_rhodopsin	Bac_rhodopsin	GVMAG-M-3300023174-88|Ga0214921_10000324	85	49.4118	8.23529	1.17647	4.70588	36.4706	0
GVMAG-M-3300023174-88|Ga0214921_10000962_39	Bac_rhodopsin	Bac_rhodopsin	GVMAG-M-3300023174-88|Ga0214921_10000962	54	55.5556	1.85185	1.85185	5.55556	35.1852	0
GVMAG-M-3300023174-88|Ga0214921_10006905_6	Bac_rhodopsin	Bac_rhodopsin	GVMAG-M-3300023174-88|Ga0214921_10006905	18	50	16.6667	5.55556	5.55556	22.2222	0
GVMAG-M-3300023174-92|Ga0214921_10001361_41	Bac_rhodopsin	Bac_rhodopsin	GVMAG-M-3300023174-92|Ga0214921_10001361	49	59.1837	8.16327	2.04082	2.04082	28.5714	0
GVMAG-M-3300023174-98|Ga0214921_10000060_131	Bac_rhodopsin	Bac_rhodopsin	GVMAG-M-3300023174-98|Ga0214921_10000060	179	52.514	7.26257	0.558659	1.67598	37.9888	0
GVMAG-M-3300023175-3|Ga0255777_10000851_19	Bac_rhodopsin	Bac_rhodopsin	GVMAG-M-3300023175-3|Ga0255777_10000851	29	55.1724	3.44828	0	3.44828	37.931	0
GVMAG-M-3300023178-18|Ga0255759_10007976_10	Bac_rhodopsin	Bac_rhodopsin	GVMAG-M-3300023178-18|Ga0255759_10007976	13	61.5385	23.0769	0	0	15.3846	0
GVMAG-M-3300023179-111|Ga0214923_10000143_55	Bac_rhodopsin	Bac_rhodopsin	GVMAG-M-3300023179-111|Ga0214923_10000143	119	57.1429	11.7647	1.68067	8.40336	21.0084	0
GVMAG-M-3300023179-116|Ga0214923_10000080_86	Bac_rhodopsin	Bac_rhodopsin	GVMAG-M-3300023179-116|Ga0214923_10000080	128	39.0625	3.90625	0	3.90625	52.3438	0.78125
GVMAG-M-3300023179-116|Ga0214923_10000080_107	Bac_rhodopsin	Bac_rhodopsin	GVMAG-M-3300023179-116|Ga0214923_10000080	128	39.0625	3.90625	0	3.90625	52.3438	0.78125
GVMAG-M-3300023179-117|Ga0214923_10000121_106	Bac_rhodopsin	Bac_rhodopsin	GVMAG-M-3300023179-117|Ga0214923_10000121	111	63.964	7.20721	3.6036	7.20721	18.018	0
GVMAG-M-3300023179-121|Ga0214923_10006814_3	Bac_rhodopsin	Bac_rhodopsin	GVMAG-M-3300023179-121|Ga0214923_10006814	13	53.8462	0	0	0	46.1538	0
GVMAG-M-3300023179-123|Ga0214923_10001365_16	Bac_rhodopsin	Bac_rhodopsin	GVMAG-M-3300023179-123|Ga0214923_10001365	31	74.1935	0	0	16.129	9.67742	0
GVMAG-M-3300023179-158|Ga0214923_10003904_15	Bac_rhodopsin	Bac_rhodopsin	GVMAG-M-3300023179-158|Ga0214923_10003904	23	65.2174	4.34783	4.34783	4.34783	21.7391	0
GVMAG-M-3300023179-166|Ga0214923_10003766_25	Bac_rhodopsin	Bac_rhodopsin	GVMAG-M-3300023179-166|Ga0214923_10003766	25	52	4	4	4	36	0
GVMAG-M-3300023179-33|Ga0214923_10000087_80	Bac_rhodopsin	Bac_rhodopsin	GVMAG-M-3300023179-33|Ga0214923_10000087	125	33.6	8	0.8	3.2	54.4	0
GVMAG-M-3300023179-33|Ga0214923_10000087_104	Bac_rhodopsin	Bac_rhodopsin	GVMAG-M-3300023179-33|Ga0214923_10000087	125	33.6	8	0.8	3.2	54.4	0
GVMAG-M-3300023179-52|Ga0214923_10010545_7	Bac_rhodopsin	Bac_rhodopsin	GVMAG-M-3300023179-52|Ga0214923_10010545	8	75	12.5	0	0	12.5	0
GVMAG-M-3300023179-54|Ga0214923_10001201_16	Bac_rhodopsin	Bac_rhodopsin	GVMAG-M-3300023179-54|Ga0214923_10001201	45	68.8889	8.88889	0	6.66667	13.3333	2.22222
GVMAG-M-3300023179-63|Ga0214923_10012486_1	Bac_rhodopsin	Bac_rhodopsin	GVMAG-M-3300023179-63|Ga0214923_10012486	8	37.5	0	0	0	62.5	0
GVMAG-M-3300023179-84|Ga0214923_10015576_4	Bac_rhodopsin	Bac_rhodopsin	GVMAG-M-3300023179-84|Ga0214923_10015576	11	63.6364	9.09091	0	0	27.2727	0
GVMAG-M-3300023179-86|Ga0214923_10000017_200	Bac_rhodopsin	Bac_rhodopsin	GVMAG-M-3300023179-86|Ga0214923_10000017	214	51.4019	9.34579	1.40187	1.86916	35.9813	0
GVMAG-M-3300023179-90|Ga0214923_10000078_82	Bac_rhodopsin	Bac_rhodopsin	GVMAG-M-3300023179-90|Ga0214923_10000078	144	52.0833	6.25	0.694444	6.25	34.7222	0
GVMAG-M-3300023179-92|Ga0214923_10001772_23	Bac_rhodopsin	Bac_rhodopsin	GVMAG-M-3300023179-92|Ga0214923_10001772	42	64.2857	7.14286	0	7.14286	21.4286	0
GVMAG-M-3300023184-105|Ga0214919_10000301_27	Bac_rhodopsin	Bac_rhodopsin	GVMAG-M-3300023184-105|Ga0214919_10000301	72	54.1667	0	1.38889	4.16667	40.2778	0
GVMAG-M-3300023184-105|Ga0214919_10028016_4	Bac_rhodopsin	Bac_rhodopsin	GVMAG-M-3300023184-105|Ga0214919_10028016	6	66.6667	16.6667	0	0	16.6667	0
GVMAG-M-3300023184-133|Ga0214919_10000846_13	Bac_rhodopsin	Bac_rhodopsin	GVMAG-M-3300023184-133|Ga0214919_10000846	59	57.6271	8.47458	0	1.69492	32.2034	0
GVMAG-M-3300023184-133|Ga0214919_10002122_30	Bac_rhodopsin	Bac_rhodopsin	GVMAG-M-3300023184-133|Ga0214919_10002122	37	48.6486	2.7027	0	0	48.6486	0
GVMAG-M-3300023184-14|Ga0214919_10001974_23	Bac_rhodopsin	Bac_rhodopsin	GVMAG-M-3300023184-14|Ga0214919_10001974	32	56.25	12.5	0	6.25	25	0
GVMAG-M-3300023184-165|Ga0214919_10000063_68	Bac_rhodopsin	Bac_rhodopsin	GVMAG-M-3300023184-165|Ga0214919_10000063	161	50.3106	6.8323	1.24224	4.96894	36.0248	0.621118
GVMAG-M-3300023184-167|Ga0214919_10000862_42	Bac_rhodopsin	Bac_rhodopsin	GVMAG-M-3300023184-167|Ga0214919_10000862	65	67.6923	3.07692	0	0	29.2308	0
GVMAG-M-3300023184-168|Ga0214919_10000016_73	Bac_rhodopsin	Bac_rhodopsin	GVMAG-M-3300023184-168|Ga0214919_10000016	241	56.8465	8.29876	1.24481	2.90456	30.2905	0.414938
GVMAG-M-3300023184-17|Ga0214919_10000024_231	Bac_rhodopsin	Bac_rhodopsin	GVMAG-M-3300023184-17|Ga0214919_10000024	275	63.6364	5.09091	1.45455	2.90909	26.5455	0.363636
GVMAG-M-3300023184-17|Ga0214919_10000024_270	Bac_rhodopsin	Bac_rhodopsin	GVMAG-M-3300023184-17|Ga0214919_10000024	275	63.6364	5.09091	1.45455	2.90909	26.5455	0.363636
GVMAG-M-3300023184-181|Ga0214919_10002083_25	Bac_rhodopsin	Bac_rhodopsin	GVMAG-M-3300023184-181|Ga0214919_10002083	40	67.5	2.5	2.5	0	27.5	0
GVMAG-M-3300023184-184|Ga0214919_10000183_21	Bac_rhodopsin	Bac_rhodopsin	GVMAG-M-3300023184-184|Ga0214919_10000183	98	38.7755	11.2245	3.06122	3.06122	42.8571	1.02041
GVMAG-M-3300023184-184|Ga0214919_10002006_9	Bac_rhodopsin	Bac_rhodopsin	GVMAG-M-3300023184-184|Ga0214919_10002006	38	52.6316	7.89474	2.63158	0	36.8421	0
GVMAG-M-3300023184-187|Ga0214919_10001065_44	Bac_rhodopsin	Bac_rhodopsin	GVMAG-M-3300023184-187|Ga0214919_10001065	48	22.9167	4.16667	0	4.16667	68.75	0
GVMAG-M-3300023184-188|Ga0214919_10002139_15	Bac_rhodopsin	Bac_rhodopsin	GVMAG-M-3300023184-188|Ga0214919_10002139	35	45.7143	8.57143	8.57143	2.85714	34.2857	0
GVMAG-M-3300023184-190|Ga0214919_10000541_61	Bac_rhodopsin	Bac_rhodopsin	GVMAG-M-3300023184-190|Ga0214919_10000541	70	61.4286	12.8571	1.42857	4.28571	17.1429	2.85714
GVMAG-M-3300023184-190|Ga0214919_10001585_15	Bac_rhodopsin	Bac_rhodopsin	GVMAG-M-3300023184-190|Ga0214919_10001585	31	61.2903	16.129	3.22581	0	19.3548	0
GVMAG-M-3300023184-191|Ga0214919_10000285_21	Bac_rhodopsin	Bac_rhodopsin	GVMAG-M-3300023184-191|Ga0214919_10000285	95	64.2105	3.15789	0	5.26316	26.3158	1.05263
GVMAG-M-3300023184-30|Ga0214919_10001242_28	Bac_rhodopsin	Bac_rhodopsin	GVMAG-M-3300023184-30|Ga0214919_10001242	32	75	3.125	0	3.125	18.75	0
GVMAG-M-3300023184-39|Ga0214919_10001044_10	Bac_rhodopsin	Bac_rhodopsin	GVMAG-M-3300023184-39|Ga0214919_10001044	39	66.6667	2.5641	2.5641	7.69231	20.5128	0
GVMAG-M-3300023184-40|Ga0214919_10000665_27	Bac_rhodopsin	Bac_rhodopsin	GVMAG-M-3300023184-40|Ga0214919_10000665	71	43.662	4.22535	0	2.8169	49.2958	0
GVMAG-M-3300023184-58|Ga0214919_10000023_51	Bac_rhodopsin	Bac_rhodopsin	GVMAG-M-3300023184-58|Ga0214919_10000023	201	54.2289	5.97015	1.49254	2.98507	34.8259	0.497512
GVMAG-M-3300023184-64|Ga0214919_10003024_10	Bac_rhodopsin	Bac_rhodopsin	GVMAG-M-3300023184-64|Ga0214919_10003024	31	64.5161	25.8065	0	0	9.67742	0
GVMAG-M-3300023184-65|Ga0214919_10000335_67	Bac_rhodopsin	Bac_rhodopsin	GVMAG-M-3300023184-65|Ga0214919_10000335	74	58.1081	9.45946	0	5.40541	27.027	0
GVMAG-M-3300023184-70|Ga0214919_10014465_1	Bac_rhodopsin	Bac_rhodopsin	GVMAG-M-3300023184-70|Ga0214919_10014465	10	70	10	0	0	20	0
GVMAG-M-3300023184-77|Ga0214919_10000009_317	Bac_rhodopsin	Bac_rhodopsin	GVMAG-M-3300023184-77|Ga0214919_10000009	327	55.9633	13.1498	0.917431	7.03364	22.63	0.30581
GVMAG-M-3300023184-87|Ga0214919_10000555_13	Bac_rhodopsin	Bac_rhodopsin	GVMAG-M-3300023184-87|Ga0214919_10000555	73	49.3151	13.6986	1.36986	20.5479	15.0685	0
GVMAG-M-3300024185-6|Ga0228669_1000093_34	Bac_rhodopsin	Bac_rhodopsin	GVMAG-M-3300024185-6|Ga0228669_1000093	59	38.9831	8.47458	3.38983	3.38983	42.3729	3.38983
GVMAG-M-3300024252-27|Ga0233435_1000597_10	Bac_rhodopsin	Bac_rhodopsin	GVMAG-M-3300024252-27|Ga0233435_1000597	34	67.6471	8.82353	0	2.94118	20.5882	0
GVMAG-M-3300024258-28|Ga0233440_1000278_38	Bac_rhodopsin	Bac_rhodopsin	GVMAG-M-3300024258-28|Ga0233440_1000278	65	44.6154	9.23077	3.07692	3.07692	40	0
GVMAG-M-3300024258-28|Ga0233440_1000765_14	Bac_rhodopsin	Bac_rhodopsin	GVMAG-M-3300024258-28|Ga0233440_1000765	35	60	2.85714	0	2.85714	34.2857	0
GVMAG-M-3300024261-25|Ga0233439_10008302_3	Bac_rhodopsin	Bac_rhodopsin	GVMAG-M-3300024261-25|Ga0233439_10008302	17	64.7059	5.88235	0	5.88235	23.5294	0
GVMAG-M-3300024261-60|Ga0233439_10000659_3	Bac_rhodopsin	Bac_rhodopsin	GVMAG-M-3300024261-60|Ga0233439_10000659	45	51.1111	6.66667	0	4.44444	37.7778	0
GVMAG-M-3300024261-61|Ga0233439_10001150_22	Bac_rhodopsin	Bac_rhodopsin	GVMAG-M-3300024261-61|Ga0233439_10001150	36	36.1111	13.8889	2.77778	2.77778	38.8889	5.55556
GVMAG-M-3300024261-78|Ga0233439_10003530_8	Bac_rhodopsin	Bac_rhodopsin	GVMAG-M-3300024261-78|Ga0233439_10003530	16	50	12.5	6.25	12.5	18.75	0
GVMAG-M-3300024261-78|Ga0233439_10017710_2	Bac_rhodopsin	Bac_rhodopsin	GVMAG-M-3300024261-78|Ga0233439_10017710	5	0	40	0	0	60	0
GVMAG-M-3300024261-8|Ga0233439_10000026_24	Bac_rhodopsin	Bac_rhodopsin	GVMAG-M-3300024261-8|Ga0233439_10000026	233	50.6438	3.86266	2.57511	1.28755	41.6309	0
GVMAG-M-3300024277-1|Ga0255207_1000960_4	Bac_rhodopsin	Bac_rhodopsin	GVMAG-M-3300024277-1|Ga0255207_1000960	10	70	0	10	10	10	0
GVMAG-M-3300024278-1|Ga0255215_1000146_21	Bac_rhodopsin	Bac_rhodopsin	GVMAG-M-3300024278-1|Ga0255215_1000146	21	42.8571	19.0476	0	0	38.0952	0
GVMAG-M-3300024312-6|Ga0255219_1000097_3	Bac_rhodopsin	Bac_rhodopsin	GVMAG-M-3300024312-6|Ga0255219_1000097	24	62.5	4.16667	0	4.16667	29.1667	0
GVMAG-M-3300024314-16|Ga0228657_1000014_35	Bac_rhodopsin	Bac_rhodopsin	GVMAG-M-3300024314-16|Ga0228657_1000014	155	51.6129	5.80645	1.29032	5.16129	36.129	0
GVMAG-M-3300024314-17|Ga0228657_1002427_4	Bac_rhodopsin	Bac_rhodopsin	GVMAG-M-3300024314-17|Ga0228657_1002427	9	55.5556	11.1111	0	11.1111	22.2222	0
GVMAG-M-3300024319-16|Ga0228670_1000958_6	Bac_rhodopsin	Bac_rhodopsin	GVMAG-M-3300024319-16|Ga0228670_1000958	13	46.1538	7.69231	7.69231	0	38.4615	0
GVMAG-M-3300024329-1|Ga0228631_1000506_6	Bac_rhodopsin	Bac_rhodopsin	GVMAG-M-3300024329-1|Ga0228631_1000506	23	39.1304	8.69565	0	8.69565	43.4783	0
GVMAG-M-3300024329-21|Ga0228631_1000575_5	Bac_rhodopsin	Bac_rhodopsin	GVMAG-M-3300024329-21|Ga0228631_1000575	19	52.6316	21.0526	5.26316	10.5263	10.5263	0
GVMAG-M-3300024502-4|Ga0255181_1001135_2	Bac_rhodopsin	Bac_rhodopsin	GVMAG-M-3300024502-4|Ga0255181_1001135	6	33.3333	0	0	0	66.6667	0
GVMAG-M-3300024519-1|Ga0255046_10001537_8	Bac_rhodopsin	Bac_rhodopsin	GVMAG-M-3300024519-1|Ga0255046_10001537	9	66.6667	0	0	0	33.3333	0
GVMAG-M-3300024529-3|Ga0255044_10000816_4	Bac_rhodopsin	Bac_rhodopsin	GVMAG-M-3300024529-3|Ga0255044_10000816	8	62.5	12.5	25	0	0	0
GVMAG-M-3300025695-21|Ga0209653_1000160_45	Bac_rhodopsin	Bac_rhodopsin	GVMAG-M-3300025695-21|Ga0209653_1000160	62	67.7419	0	0	6.45161	25.8065	0
GVMAG-M-3300025727-44|Ga0209047_1000310_25	Bac_rhodopsin	Bac_rhodopsin	GVMAG-M-3300025727-44|Ga0209047_1000310	37	51.3514	5.40541	0	2.7027	40.5405	0
GVMAG-M-3300025767-13|Ga0209137_1000834_7	Bac_rhodopsin	Bac_rhodopsin	GVMAG-M-3300025767-13|Ga0209137_1000834	36	44.4444	2.77778	0	8.33333	44.4444	0
GVMAG-M-3300025767-13|Ga0209137_1001317_24	Bac_rhodopsin	Bac_rhodopsin	GVMAG-M-3300025767-13|Ga0209137_1001317	25	36	4	0	4	56	0
GVMAG-M-3300025767-21|Ga0209137_1000995_24	Bac_rhodopsin	Bac_rhodopsin	GVMAG-M-3300025767-21|Ga0209137_1000995	29	48.2759	10.3448	0	0	41.3793	0
GVMAG-M-3300025767-21|Ga0209137_1010126_7	Bac_rhodopsin	Bac_rhodopsin	GVMAG-M-3300025767-21|Ga0209137_1010126	8	50	12.5	0	0	37.5	0
GVMAG-M-3300025822-14|Ga0209714_1000033_10	Bac_rhodopsin	Bac_rhodopsin	GVMAG-M-3300025822-14|Ga0209714_1000033	74	58.1081	8.10811	1.35135	5.40541	27.027	0
GVMAG-M-3300025874-52|Ga0209533_1000459_14	Bac_rhodopsin	Bac_rhodopsin	GVMAG-M-3300025874-52|Ga0209533_1000459	47	61.7021	2.12766	2.12766	6.38298	27.6596	0
GVMAG-M-3300025874-67|Ga0209533_1002532_7	Bac_rhodopsin	Bac_rhodopsin	GVMAG-M-3300025874-67|Ga0209533_1002532	19	42.1053	5.26316	0	0	52.6316	0
GVMAG-M-3300025880-30|Ga0209534_10000160_5	Bac_rhodopsin	Bac_rhodopsin	GVMAG-M-3300025880-30|Ga0209534_10000160	70	47.1429	5.71429	0	7.14286	38.5714	1.42857
GVMAG-M-3300025880-30|Ga0209534_10000496_37	Bac_rhodopsin	Bac_rhodopsin	GVMAG-M-3300025880-30|Ga0209534_10000496	47	59.5745	10.6383	2.12766	6.38298	21.2766	0
GVMAG-M-3300025894-42|Ga0209335_10001677_12	Bac_rhodopsin	Bac_rhodopsin	GVMAG-M-3300025894-42|Ga0209335_10001677	14	35.7143	0	0	7.14286	57.1429	0
GVMAG-M-3300025897-42|Ga0209425_10019213_5	Bac_rhodopsin	Bac_rhodopsin	GVMAG-M-3300025897-42|Ga0209425_10019213	7	42.8571	14.2857	0	0	42.8571	0
GVMAG-M-3300027621-7|Ga0208951_1000003_45	Bac_rhodopsin	Bac_rhodopsin	GVMAG-M-3300027621-7|Ga0208951_1000003	163	44.1718	1.84049	0	3.68098	50.3067	0
GVMAG-M-3300027621-7|Ga0208951_1000003_155	Bac_rhodopsin	Bac_rhodopsin	GVMAG-M-3300027621-7|Ga0208951_1000003	163	44.1718	1.84049	0	3.68098	50.3067	0
GVMAG-M-3300027621-7|Ga0208951_1000071_21	Bac_rhodopsin	Bac_rhodopsin	GVMAG-M-3300027621-7|Ga0208951_1000071	52	42.3077	1.92308	0	9.61538	46.1538	0
GVMAG-M-3300027708-20|Ga0209188_1000010_46	Bac_rhodopsin	Bac_rhodopsin	GVMAG-M-3300027708-20|Ga0209188_1000010	231	55.8442	8.65801	1.2987	2.1645	32.0346	0
GVMAG-M-3300027708-20|Ga0209188_1000010_190	Bac_rhodopsin	Bac_rhodopsin	GVMAG-M-3300027708-20|Ga0209188_1000010	231	55.8442	8.65801	1.2987	2.1645	32.0346	0
GVMAG-M-3300027708-30|Ga0209188_1000303_47	Bac_rhodopsin	Bac_rhodopsin	GVMAG-M-3300027708-30|Ga0209188_1000303	51	50.9804	9.80392	0	1.96078	37.2549	0
GVMAG-M-3300027708-5|Ga0209188_1000024_132	Bac_rhodopsin	Bac_rhodopsin	GVMAG-M-3300027708-5|Ga0209188_1000024	160	47.5	11.25	0	4.375	36.875	0
GVMAG-M-3300027708-5|Ga0209188_1000224_7	Bac_rhodopsin	Bac_rhodopsin	GVMAG-M-3300027708-5|Ga0209188_1000224	66	57.5758	10.6061	0	3.0303	28.7879	0
GVMAG-M-3300027734-21|Ga0209087_1002706_2	Bac_rhodopsin	Bac_rhodopsin	GVMAG-M-3300027734-21|Ga0209087_1002706	14	71.4286	0	0	7.14286	21.4286	0
GVMAG-M-3300027746-18|Ga0209597_1000591_26	Bac_rhodopsin	Bac_rhodopsin	GVMAG-M-3300027746-18|Ga0209597_1000591	26	38.4615	23.0769	3.84615	0	34.6154	0
GVMAG-M-3300027747-28|Ga0209189_1007647_1	Bac_rhodopsin	Bac_rhodopsin	GVMAG-M-3300027747-28|Ga0209189_1007647	9	55.5556	11.1111	0	11.1111	22.2222	0
GVMAG-M-3300027747-36|Ga0209189_1000018_75	Bac_rhodopsin	Bac_rhodopsin	GVMAG-M-3300027747-36|Ga0209189_1000018	154	55.1948	6.49351	0.649351	1.2987	36.3636	0
GVMAG-M-3300027747-36|Ga0209189_1000049_19	Bac_rhodopsin	Bac_rhodopsin	GVMAG-M-3300027747-36|Ga0209189_1000049	108	54.6296	9.25926	0	1.85185	34.2593	0
GVMAG-M-3300027747-36|Ga0209189_1000049_107	Bac_rhodopsin	Bac_rhodopsin	GVMAG-M-3300027747-36|Ga0209189_1000049	108	54.6296	9.25926	0	1.85185	34.2593	0
GVMAG-M-3300027747-43|Ga0209189_1000654_23	Bac_rhodopsin	Bac_rhodopsin	GVMAG-M-3300027747-43|Ga0209189_1000654	31	48.3871	12.9032	3.22581	6.45161	29.0323	0
GVMAG-M-3300027747-57|Ga0209189_1000004_120	Bac_rhodopsin	Bac_rhodopsin	GVMAG-M-3300027747-57|Ga0209189_1000004	219	53.8813	6.39269	0.456621	2.28311	36.9863	0
GVMAG-M-3300027747-57|Ga0209189_1000004_173	Bac_rhodopsin	Bac_rhodopsin	GVMAG-M-3300027747-57|Ga0209189_1000004	219	53.8813	6.39269	0.456621	2.28311	36.9863	0
GVMAG-M-3300027754-40|Ga0209596_1007162_9	Bac_rhodopsin	Bac_rhodopsin	GVMAG-M-3300027754-40|Ga0209596_1007162	14	92.8571	0	0	0	7.14286	0
GVMAG-M-3300027754-43|Ga0209596_1000237_52	Bac_rhodopsin	Bac_rhodopsin	GVMAG-M-3300027754-43|Ga0209596_1000237	54	53.7037	3.7037	0	3.7037	38.8889	0
GVMAG-M-3300027754-9|Ga0209596_1000051_59	Bac_rhodopsin	Bac_rhodopsin	GVMAG-M-3300027754-9|Ga0209596_1000051	102	43.1373	3.92157	1.96078	2.94118	48.0392	0
GVMAG-M-3300027759-32|Ga0209296_1003669_13	Bac_rhodopsin	Bac_rhodopsin	GVMAG-M-3300027759-32|Ga0209296_1003669	14	50	7.14286	0	0	42.8571	0
GVMAG-M-3300027759-42|Ga0209296_1000025_142	Bac_rhodopsin	Bac_rhodopsin	GVMAG-M-3300027759-42|Ga0209296_1000025	154	51.2987	7.79221	1.2987	4.54545	35.0649	0
GVMAG-M-3300027759-42|Ga0209296_1000033_45	Bac_rhodopsin	Bac_rhodopsin	GVMAG-M-3300027759-42|Ga0209296_1000033	123	61.7886	7.31707	0	2.43902	28.4553	0
GVMAG-M-3300027759-42|Ga0209296_1000083_10	Bac_rhodopsin	Bac_rhodopsin	GVMAG-M-3300027759-42|Ga0209296_1000083	91	57.1429	6.59341	1.0989	6.59341	28.5714	0
GVMAG-M-3300027759-42|Ga0209296_1000025_142	Bac_rhodopsin	Bac_rhodopsin	GVMAG-M-3300027759-42|Ga0209296_1000625	33	57.5758	18.1818	0	3.0303	21.2121	0
GVMAG-M-3300027763-17|Ga0209088_10000208_20	Bac_rhodopsin	Bac_rhodopsin	GVMAG-M-3300027763-17|Ga0209088_10000208	51	52.9412	3.92157	0	3.92157	39.2157	0
GVMAG-M-3300027763-17|Ga0209088_10000621_13	Bac_rhodopsin	Bac_rhodopsin	GVMAG-M-3300027763-17|Ga0209088_10000621	27	59.2593	18.5185	0	0	22.2222	0
GVMAG-M-3300027763-2|Ga0209088_10006159_3	Bac_rhodopsin	Bac_rhodopsin	GVMAG-M-3300027763-2|Ga0209088_10006159	6	0	16.6667	0	0	83.3333	0
GVMAG-M-3300027763-30|Ga0209088_10004957_1	Bac_rhodopsin	Bac_rhodopsin	GVMAG-M-3300027763-30|Ga0209088_10004957	7	85.7143	0	0	0	14.2857	0
GVMAG-M-3300027763-32|Ga0209088_10001776_5	Bac_rhodopsin	Bac_rhodopsin	GVMAG-M-3300027763-32|Ga0209088_10001776	20	65	5	0	5	25	0
GVMAG-M-3300027770-41|Ga0209086_10000402_25	Bac_rhodopsin	Bac_rhodopsin	GVMAG-M-3300027770-41|Ga0209086_10000402	39	58.9744	7.69231	0	0	33.3333	0
GVMAG-M-3300027770-59|Ga0209086_10002972_8	Bac_rhodopsin	Bac_rhodopsin	GVMAG-M-3300027770-59|Ga0209086_10002972	12	75	8.33333	0	0	16.6667	0
GVMAG-M-3300027770-73|Ga0209086_10000009_18	Bac_rhodopsin	Bac_rhodopsin	GVMAG-M-3300027770-73|Ga0209086_10000009	224	59.8214	5.80357	0.892857	3.57143	29.9107	0
GVMAG-M-3300027770-73|Ga0209086_10000009_94	Bac_rhodopsin	Bac_rhodopsin	GVMAG-M-3300027770-73|Ga0209086_10000009	224	59.8214	5.80357	0.892857	3.57143	29.9107	0
GVMAG-M-3300027770-8|Ga0209086_10005436_7	Bac_rhodopsin	Bac_rhodopsin	GVMAG-M-3300027770-8|Ga0209086_10005436	10	50	0	0	0	50	0
GVMAG-M-3300027771-10|Ga0209279_10004427_1	Bac_rhodopsin	Bac_rhodopsin	GVMAG-M-3300027771-10|Ga0209279_10004427	9	44.4444	22.2222	0	0	33.3333	0
GVMAG-M-3300027771-10|Ga0209279_10002891_1	Bac_rhodopsin	Bac_rhodopsin	GVMAG-M-3300027771-10|Ga0209279_10002891	7	28.5714	14.2857	0	0	57.1429	0
GVMAG-M-3300027779-26|Ga0209709_10000354_41	Bac_rhodopsin	Bac_rhodopsin	GVMAG-M-3300027779-26|Ga0209709_10000354	55	32.7273	1.81818	0	1.81818	63.6364	0
GVMAG-M-3300027797-17|Ga0209107_10006902_3	Bac_rhodopsin	Bac_rhodopsin	GVMAG-M-3300027797-17|Ga0209107_10006902	9	55.5556	11.1111	0	0	33.3333	0
GVMAG-M-3300027804-17|Ga0209358_10000796_15	Bac_rhodopsin	Bac_rhodopsin	GVMAG-M-3300027804-17|Ga0209358_10000796	32	46.875	3.125	0	0	50	0
GVMAG-M-3300027810-12|Ga0209302_10000122_18	Bac_rhodopsin	Bac_rhodopsin	GVMAG-M-3300027810-12|Ga0209302_10000122	51	43.1373	1.96078	0	1.96078	52.9412	0
GVMAG-M-3300027810-8|Ga0209302_10000315_8	Bac_rhodopsin	Bac_rhodopsin	GVMAG-M-3300027810-8|Ga0209302_10000315	31	58.0645	0	3.22581	6.45161	32.2581	0
GVMAG-M-3300027836-15|Ga0209230_10000332_17	Bac_rhodopsin	Bac_rhodopsin	GVMAG-M-3300027836-15|Ga0209230_10000332	20	55	20	0	0	25	0
GVMAG-M-3300027836-15|Ga0209230_10001360_13	Bac_rhodopsin	Bac_rhodopsin	GVMAG-M-3300027836-15|Ga0209230_10001360	16	81.25	6.25	0	0	12.5	0
GVMAG-M-3300027892-21|Ga0209550_10013977_2	Bac_rhodopsin	Bac_rhodopsin	GVMAG-M-3300027892-21|Ga0209550_10013977	10	50	0	0	10	40	0
GVMAG-M-3300027892-5|Ga0209550_10010784_6	Bac_rhodopsin	Bac_rhodopsin	GVMAG-M-3300027892-5|Ga0209550_10010784	8	62.5	12.5	0	0	25	0
GVMAG-M-3300027892-52|Ga0209550_10002747_5	Bac_rhodopsin	Bac_rhodopsin	GVMAG-M-3300027892-52|Ga0209550_10002747	16	43.75	0	0	0	56.25	0
GVMAG-M-3300027892-52|Ga0209550_10006732_2	Bac_rhodopsin	Bac_rhodopsin	GVMAG-M-3300027892-52|Ga0209550_10006732	16	81.25	0	0	6.25	12.5	0
GVMAG-M-3300027892-57|Ga0209550_10003026_15	Bac_rhodopsin	Bac_rhodopsin	GVMAG-M-3300027892-57|Ga0209550_10003026	17	64.7059	5.88235	0	0	29.4118	0
GVMAG-M-3300027892-69|Ga0209550_10023961_1	Bac_rhodopsin	Bac_rhodopsin	GVMAG-M-3300027892-69|Ga0209550_10023961	6	50	16.6667	0	0	33.3333	0
GVMAG-M-3300027892-70|Ga0209550_10000056_55	Bac_rhodopsin	Bac_rhodopsin	GVMAG-M-3300027892-70|Ga0209550_10000056	81	56.7901	4.93827	3.7037	2.46914	30.8642	1.23457
GVMAG-M-3300027892-70|Ga0209550_10002459_5	Bac_rhodopsin	Bac_rhodopsin	GVMAG-M-3300027892-70|Ga0209550_10002459	19	57.8947	0	0	5.26316	36.8421	0
GVMAG-M-3300027963-41|Ga0209400_1000020_34	Bac_rhodopsin	Bac_rhodopsin	GVMAG-M-3300027963-41|Ga0209400_1000020	162	53.7037	19.1358	0	11.1111	16.0494	0
GVMAG-M-3300027963-47|Ga0209400_1001437_15	Bac_rhodopsin	Bac_rhodopsin	GVMAG-M-3300027963-47|Ga0209400_1001437	24	41.6667	12.5	0	4.16667	41.6667	0
GVMAG-M-3300027969-2|Ga0209191_1000017_61	Bac_rhodopsin	Bac_rhodopsin	GVMAG-M-3300027969-2|Ga0209191_1000017	152	54.6053	6.57895	1.97368	3.94737	32.2368	0.657895
GVMAG-M-3300027971-3|Ga0209401_1000198_25	Bac_rhodopsin	Bac_rhodopsin	GVMAG-M-3300027971-3|Ga0209401_1000198	33	57.5758	6.06061	0	0	36.3636	0
GVMAG-S-1004280-12|1004280_contig_926_7	Bac_rhodopsin	Bac_rhodopsin	GVMAG-S-1004280-12|1004280_contig_926	7	14.2857	14.2857	0	0	71.4286	0
GVMAG-S-1006664-8|1006664_contig_1044_15	Bac_rhodopsin	Bac_rhodopsin	GVMAG-S-1006664-8|1006664_contig_1044	20	50	5	0	10	35	0
GVMAG-S-1006664-8|1006664_contig_3421_4	Bac_rhodopsin	Bac_rhodopsin	GVMAG-S-1006664-8|1006664_contig_3421	11	54.5455	9.09091	0	9.09091	27.2727	0
GVMAG-S-1006664-89|1006664_contig_640_16	Bac_rhodopsin	Bac_rhodopsin	GVMAG-S-1006664-89|1006664_contig_640	22	72.7273	0	0	4.54545	22.7273	0
GVMAG-S-1016704-108|1016704_contig_789_11	Bac_rhodopsin	Bac_rhodopsin	GVMAG-S-1016704-108|1016704_contig_789	37	29.7297	0	2.7027	2.7027	64.8649	0
GVMAG-S-1016713-123|1016713_contig_39_79	Bac_rhodopsin	Bac_rhodopsin	GVMAG-S-1016713-123|1016713_contig_39	114	49.1228	7.89474	0.877193	6.14035	35.0877	0.877193
GVMAG-S-1017244-15|1017244_contig_177_7	Bac_rhodopsin	Bac_rhodopsin	GVMAG-S-1017244-15|1017244_contig_177	11	27.2727	0	0	18.1818	54.5455	0
GVMAG-S-1017268-20|1017268_contig_37_14	Bac_rhodopsin	Bac_rhodopsin	GVMAG-S-1017268-20|1017268_contig_37	39	56.4103	5.12821	0	5.12821	33.3333	0
GVMAG-S-1017286-11|1017286_contig_829_3	Bac_rhodopsin	Bac_rhodopsin	GVMAG-S-1017286-11|1017286_contig_829	12	83.3333	0	0	0	16.6667	0
GVMAG-S-1017286-11|1017286_contig_867_7	Bac_rhodopsin	Bac_rhodopsin	GVMAG-S-1017286-11|1017286_contig_867	9	33.3333	11.1111	0	0	55.5556	0
GVMAG-S-1017397-24|1017397_contig_401_6	Bac_rhodopsin	Bac_rhodopsin	GVMAG-S-1017397-24|1017397_contig_401	19	52.6316	5.26316	5.26316	0	36.8421	0
GVMAG-S-1017397-24|1017397_contig_1229_7	Bac_rhodopsin	Bac_rhodopsin	GVMAG-S-1017397-24|1017397_contig_1229	12	75	8.33333	0	16.6667	0	0
GVMAG-S-1017421-20|1017421_contig_468_1	Bac_rhodopsin	Bac_rhodopsin	GVMAG-S-1017421-20|1017421_contig_468	12	8.33333	8.33333	0	0	83.3333	0
GVMAG-S-1017745-87|1017745_contig_3497_15	Bac_rhodopsin	Bac_rhodopsin	GVMAG-S-1017745-87|1017745_contig_3497	18	61.1111	11.1111	5.55556	5.55556	16.6667	0
GVMAG-S-1030629-55|1030629_contig_3509_4	Bac_rhodopsin	Bac_rhodopsin	GVMAG-S-1030629-55|1030629_contig_3509	12	75	0	0	16.6667	8.33333	0
GVMAG-S-1035082-32|1035082_contig_1055_16	Bac_rhodopsin	Bac_rhodopsin	GVMAG-S-1035082-32|1035082_contig_1055	22	54.5455	9.09091	0	4.54545	31.8182	0
GVMAG-S-1035082-69|1035082_contig_108_21	Bac_rhodopsin	Bac_rhodopsin	GVMAG-S-1035082-69|1035082_contig_108	56	44.6429	1.78571	3.57143	5.35714	44.6429	0
GVMAG-S-1035085-42|1035085_contig_2633_10	Bac_rhodopsin	Bac_rhodopsin	GVMAG-S-1035085-42|1035085_contig_2633	12	33.3333	8.33333	0	16.6667	41.6667	0
GVMAG-S-1035085-51|1035085_contig_2853_3	Bac_rhodopsin	Bac_rhodopsin	GVMAG-S-1035085-51|1035085_contig_2853	6	50	0	0	0	50	0
GVMAG-S-1035088-123|1035088_contig_296_23	Bac_rhodopsin	Bac_rhodopsin	GVMAG-S-1035088-123|1035088_contig_296	40	50	2.5	0	5	42.5	0
GVMAG-S-1035088-145|1035088_contig_103_21	Bac_rhodopsin	Bac_rhodopsin	GVMAG-S-1035088-145|1035088_contig_103	66	65.1515	7.57576	0	0	27.2727	0
GVMAG-S-1035088-45|1035088_contig_1831_19	Bac_rhodopsin	Bac_rhodopsin	GVMAG-S-1035088-45|1035088_contig_1831	21	71.4286	0	0	0	28.5714	0
GVMAG-S-1035088-45|1035088_contig_6467_6	Bac_rhodopsin	Bac_rhodopsin	GVMAG-S-1035088-45|1035088_contig_6467	7	28.5714	14.2857	0	0	57.1429	0
GVMAG-S-1035091-31|1035091_contig_316_5	Bac_rhodopsin	Bac_rhodopsin	GVMAG-S-1035091-31|1035091_contig_316	33	45.4545	3.0303	0	6.06061	45.4545	0
GVMAG-S-1035100-124|1035100_contig_19184_6	Bac_rhodopsin	Bac_rhodopsin	GVMAG-S-1035100-124|1035100_contig_19184	8	37.5	0	0	12.5	50	0
GVMAG-S-1035100-124|1035100_contig_18317_7	Bac_rhodopsin	Bac_rhodopsin	GVMAG-S-1035100-124|1035100_contig_18317	8	25	0	12.5	50	12.5	0
GVMAG-S-1035100-98|1035100_contig_18619_7	Bac_rhodopsin	Bac_rhodopsin	GVMAG-S-1035100-98|1035100_contig_18619	9	55.5556	11.1111	0	0	22.2222	11.1111
GVMAG-S-1035100-98|1035100_contig_19259_1	Bac_rhodopsin	Bac_rhodopsin	GVMAG-S-1035100-98|1035100_contig_19259	9	55.5556	0	11.1111	0	33.3333	0
GVMAG-S-1035103-41|1035103_contig_692_9	Bac_rhodopsin	Bac_rhodopsin	GVMAG-S-1035103-41|1035103_contig_692	13	38.4615	7.69231	0	7.69231	46.1538	0
GVMAG-S-1035103-41|1035103_contig_1901_2	Bac_rhodopsin	Bac_rhodopsin	GVMAG-S-1035103-41|1035103_contig_1901	10	70	10	0	0	20	0
GVMAG-S-1035106-53|1035106_contig_877_10	Bac_rhodopsin	Bac_rhodopsin	GVMAG-S-1035106-53|1035106_contig_877	11	54.5455	9.09091	0	18.1818	18.1818	0
GVMAG-S-1035112-32|1035112_contig_145_20	Bac_rhodopsin	Bac_rhodopsin	GVMAG-S-1035112-32|1035112_contig_145	23	65.2174	13.0435	4.34783	4.34783	13.0435	0
GVMAG-S-1035124-57|1035124_contig_9_67	Bac_rhodopsin	Bac_rhodopsin	GVMAG-S-1035124-57|1035124_contig_9	137	56.2044	5.10949	0	5.10949	33.5766	0
GVMAG-S-1035124-57|1035124_contig_1473_3	Bac_rhodopsin	Bac_rhodopsin	GVMAG-S-1035124-57|1035124_contig_1473	15	60	0	0	6.66667	33.3333	0
GVMAG-S-1035145-107|1035145_contig_994_3	Bac_rhodopsin	Bac_rhodopsin	GVMAG-S-1035145-107|1035145_contig_994	27	48.1481	7.40741	0	0	44.4444	0
GVMAG-S-1035145-78|1035145_contig_3338_9	Bac_rhodopsin	Bac_rhodopsin	GVMAG-S-1035145-78|1035145_contig_3338	16	62.5	25	0	6.25	6.25	0
GVMAG-S-1035225-37|1035225_contig_74_1	Bac_rhodopsin	Bac_rhodopsin	GVMAG-S-1035225-37|1035225_contig_74	60	70	8.33333	0	6.66667	15	0
GVMAG-S-1035285-31|1035285_contig_304_2	Bac_rhodopsin	Bac_rhodopsin	GVMAG-S-1035285-31|1035285_contig_304	21	42.8571	19.0476	0	23.8095	14.2857	0
GVMAG-S-1035294-15|1035294_contig_527_18	Bac_rhodopsin	Bac_rhodopsin	GVMAG-S-1035294-15|1035294_contig_527	18	72.2222	5.55556	0	5.55556	11.1111	5.55556
GVMAG-S-1035324-5|1035324_contig_29_12	Bac_rhodopsin	Bac_rhodopsin	GVMAG-S-1035324-5|1035324_contig_29	16	25	12.5	6.25	31.25	25	0
GVMAG-S-1035357-3|1035357_contig_138_5	Bac_rhodopsin	Bac_rhodopsin	GVMAG-S-1035357-3|1035357_contig_138	13	53.8462	23.0769	0	15.3846	7.69231	0
GVMAG-S-1035375-24|1035375_contig_2_5	Bac_rhodopsin	Bac_rhodopsin	GVMAG-S-1035375-24|1035375_contig_2	145	64.1379	5.51724	0.689655	6.89655	22.7586	0
GVMAG-S-1035420-25|1035420_contig_899_9	Bac_rhodopsin	Bac_rhodopsin	GVMAG-S-1035420-25|1035420_contig_899	13	84.6154	7.69231	0	0	7.69231	0
GVMAG-S-1037377-56|1037377_contig_156_24	Bac_rhodopsin	Bac_rhodopsin	GVMAG-S-1037377-56|1037377_contig_156	29	62.069	13.7931	3.44828	6.89655	13.7931	0
GVMAG-S-1040241-73|1040241_contig_2154_12	Bac_rhodopsin	Bac_rhodopsin	GVMAG-S-1040241-73|1040241_contig_2154	21	28.5714	9.52381	0	0	61.9048	0
GVMAG-S-1040241-73|1040241_contig_7176_2	Bac_rhodopsin	Bac_rhodopsin	GVMAG-S-1040241-73|1040241_contig_7176	9	22.2222	0	0	11.1111	66.6667	0
GVMAG-S-1041346-183|1041346_contig_7548_3	Bac_rhodopsin	Bac_rhodopsin	GVMAG-S-1041346-183|1041346_contig_7548	12	50	16.6667	0	0	25	8.33333
GVMAG-S-1073184-1|1073184_contig_22_4	Bac_rhodopsin	Bac_rhodopsin	GVMAG-S-1073184-1|1073184_contig_22	23	65.2174	13.0435	0	8.69565	13.0435	0
GVMAG-S-1074258-81|1074258_contig_67_57	Bac_rhodopsin	Bac_rhodopsin	GVMAG-S-1074258-81|1074258_contig_67	67	79.1045	7.46269	1.49254	7.46269	4.47761	0
GVMAG-S-1074260-58|1074260_contig_25_69	Bac_rhodopsin	Bac_rhodopsin	GVMAG-S-1074260-58|1074260_contig_25	132	40.1515	3.78788	1.51515	3.0303	51.5152	0
GVMAG-S-1074262-49|1074262_contig_177_12	Bac_rhodopsin	Bac_rhodopsin	GVMAG-S-1074262-49|1074262_contig_177	38	63.1579	5.26316	0	7.89474	23.6842	0
GVMAG-S-1074262-51|1074262_contig_17_15	Bac_rhodopsin	Bac_rhodopsin	GVMAG-S-1074262-51|1074262_contig_17	114	60.5263	3.50877	1.75439	4.38596	29.8246	0
GVMAG-S-1091231-78|1091231_contig_8871_1	Bac_rhodopsin	Bac_rhodopsin	GVMAG-S-1091231-78|1091231_contig_8871	7	71.4286	14.2857	0	0	14.2857	0
GVMAG-S-1091232-121|1091232_contig_2542_3	Bac_rhodopsin	Bac_rhodopsin	GVMAG-S-1091232-121|1091232_contig_2542	24	50	8.33333	0	4.16667	37.5	0
GVMAG-S-1091232-121|1091232_contig_5173_9	Bac_rhodopsin	Bac_rhodopsin	GVMAG-S-1091232-121|1091232_contig_5173	21	28.5714	0	9.52381	4.7619	57.1429	0
GVMAG-S-1101161-73|1101161_contig_646_19	Bac_rhodopsin	Bac_rhodopsin	GVMAG-S-1101161-73|1101161_contig_646	31	70.9677	9.67742	0	6.45161	9.67742	3.22581
GVMAG-S-1101162-118|1101162_contig_598_33	Bac_rhodopsin	Bac_rhodopsin	GVMAG-S-1101162-118|1101162_contig_598	44	59.0909	6.81818	0	2.27273	31.8182	0
GVMAG-S-1101162-82|1101162_contig_3193_3	Bac_rhodopsin	Bac_rhodopsin	GVMAG-S-1101162-82|1101162_contig_3193	13	61.5385	7.69231	0	7.69231	23.0769	0
GVMAG-S-1101164-61|1101164_contig_9015_2	Bac_rhodopsin	Bac_rhodopsin	GVMAG-S-1101164-61|1101164_contig_9015	9	55.5556	22.2222	0	11.1111	11.1111	0
GVMAG-S-1101164-67|1101164_contig_37_94	Bac_rhodopsin	Bac_rhodopsin	GVMAG-S-1101164-67|1101164_contig_37	117	51.2821	0.854701	2.5641	5.12821	40.1709	0
GVMAG-S-1101164-67|1101164_contig_149_46	Bac_rhodopsin	Bac_rhodopsin	GVMAG-S-1101164-67|1101164_contig_149	49	46.9388	10.2041	2.04082	6.12245	34.6939	0
GVMAG-S-1101164-72|1101164_contig_23_156	Bac_rhodopsin	Bac_rhodopsin	GVMAG-S-1101164-72|1101164_contig_23	157	69.4268	7.64331	1.91083	4.4586	16.5605	0
GVMAG-S-1101165-84|1101165_contig_162_23	Bac_rhodopsin	Bac_rhodopsin	GVMAG-S-1101165-84|1101165_contig_162	77	61.039	16.8831	3.8961	0	18.1818	0
GVMAG-S-1101165-91|1101165_contig_4534_11	Bac_rhodopsin	Bac_rhodopsin	GVMAG-S-1101165-91|1101165_contig_4534	12	75	0	0	0	25	0
GVMAG-S-1101166-76|1101166_contig_856_11	Bac_rhodopsin	Bac_rhodopsin	GVMAG-S-1101166-76|1101166_contig_856	22	50	18.1818	0	0	31.8182	0
GVMAG-S-1101166-76|1101166_contig_3775_8	Bac_rhodopsin	Bac_rhodopsin	GVMAG-S-1101166-76|1101166_contig_3775	11	36.3636	0	0	0	63.6364	0
GVMAG-S-1101166-91|1101166_contig_2922_2	Bac_rhodopsin	Bac_rhodopsin	GVMAG-S-1101166-91|1101166_contig_2922	9	55.5556	11.1111	0	0	33.3333	0
GVMAG-S-1101166-93|1101166_contig_4082_3	Bac_rhodopsin	Bac_rhodopsin	GVMAG-S-1101166-93|1101166_contig_4082	12	66.6667	0	8.33333	8.33333	16.6667	0
GVMAG-S-1101168-109|1101168_contig_2575_3	Bac_rhodopsin	Bac_rhodopsin	GVMAG-S-1101168-109|1101168_contig_2575	16	50	18.75	0	6.25	18.75	6.25
GVMAG-S-1101169-75|1101169_contig_65_37	Bac_rhodopsin	Bac_rhodopsin	GVMAG-S-1101169-75|1101169_contig_65	102	70.5882	10.7843	0.980392	6.86275	10.7843	0
GVMAG-S-1101169-75|1101169_contig_222_36	Bac_rhodopsin	Bac_rhodopsin	GVMAG-S-1101169-75|1101169_contig_222	52	63.4615	13.4615	0	11.5385	11.5385	0
GVMAG-S-1101169-99|1101169_contig_5576_516	Bac_rhodopsin	Bac_rhodopsin	GVMAG-S-1101169-99|1101169_contig_5576	8	50	12.5	0	25	12.5	0
GVMAG-S-1101171-111|1101171_contig_23_28	Bac_rhodopsin	Bac_rhodopsin	GVMAG-S-1101171-111|1101171_contig_23	152	51.3158	9.86842	1.97368	1.97368	33.5526	1.31579
GVMAG-S-1101171-111|1101171_contig_23_139	Bac_rhodopsin	Bac_rhodopsin	GVMAG-S-1101171-111|1101171_contig_23	152	51.3158	9.86842	1.97368	1.97368	33.5526	1.31579
GVMAG-S-1101171-79|1101171_contig_1594_20	Bac_rhodopsin	Bac_rhodopsin	GVMAG-S-1101171-79|1101171_contig_1594	22	72.7273	9.09091	0	0	18.1818	0
GVMAG-S-1101171-79|1101171_contig_3452_7	Bac_rhodopsin	Bac_rhodopsin	GVMAG-S-1101171-79|1101171_contig_3452	12	66.6667	8.33333	0	16.6667	8.33333	0
GVMAG-S-1101172-157|1101172_contig_4423_2	Bac_rhodopsin	Bac_rhodopsin	GVMAG-S-1101172-157|1101172_contig_4423	12	75	16.6667	8.33333	0	0	0
GVMAG-S-1101172-89|1101172_contig_66_39	Bac_rhodopsin	Bac_rhodopsin	GVMAG-S-1101172-89|1101172_contig_66	90	56.6667	16.6667	0	11.1111	15.5556	0
GVMAG-S-1101172-98|1101172_contig_100_14	Bac_rhodopsin	Bac_rhodopsin	GVMAG-S-1101172-98|1101172_contig_100	62	51.6129	1.6129	0	4.83871	41.9355	0
GVMAG-S-1101173-79|1101173_contig_1252_16	Bac_rhodopsin	Bac_rhodopsin	GVMAG-S-1101173-79|1101173_contig_1252	23	52.1739	17.3913	0	4.34783	26.087	0
GVMAG-S-1101173-83|1101173_contig_1902_4	Bac_rhodopsin	Bac_rhodopsin	GVMAG-S-1101173-83|1101173_contig_1902	17	41.1765	5.88235	0	0	52.9412	0
GVMAG-S-1101174-114|1101174_contig_270_14	Bac_rhodopsin	Bac_rhodopsin	GVMAG-S-1101174-114|1101174_contig_270	40	40	35	0	12.5	12.5	0
GVMAG-S-1101174-114|1101174_contig_840_4	Bac_rhodopsin	Bac_rhodopsin	GVMAG-S-1101174-114|1101174_contig_840	13	69.2308	23.0769	0	0	7.69231	0
GVMAG-S-1101174-77|1101174_contig_37_4	Bac_rhodopsin	Bac_rhodopsin	GVMAG-S-1101174-77|1101174_contig_37	87	67.8161	6.89655	0	5.74713	19.5402	0
GVMAG-S-1101174-84|1101174_contig_580_17	Bac_rhodopsin	Bac_rhodopsin	GVMAG-S-1101174-84|1101174_contig_580	24	70.8333	4.16667	4.16667	0	20.8333	0
GVMAG-S-1101176-83|1101176_contig_8215_1	Bac_rhodopsin	Bac_rhodopsin	GVMAG-S-1101176-83|1101176_contig_8215	6	50	16.6667	0	0	33.3333	0
GVMAG-S-1101181-100|1101181_contig_510_4	Bac_rhodopsin	Bac_rhodopsin	GVMAG-S-1101181-100|1101181_contig_510	27	48.1481	7.40741	0	3.7037	40.7407	0
GVMAG-S-1101181-91|1101181_contig_196_19	Bac_rhodopsin	Bac_rhodopsin	GVMAG-S-1101181-91|1101181_contig_196	49	42.8571	8.16327	2.04082	4.08163	42.8571	0
GVMAG-S-1102238-66|1102238_contig_6_5	Bac_rhodopsin	Bac_rhodopsin	GVMAG-S-1102238-66|1102238_contig_6	173	55.4913	4.04624	0.578035	2.31214	37.5723	0
GVMAG-S-1102244-53|1102244_contig_126_23	Bac_rhodopsin	Bac_rhodopsin	GVMAG-S-1102244-53|1102244_contig_126	55	56.3636	5.45455	0	1.81818	36.3636	0
GVMAG-S-1102244-53|1102244_contig_161_42	Bac_rhodopsin	Bac_rhodopsin	GVMAG-S-1102244-53|1102244_contig_161	42	52.381	7.14286	2.38095	7.14286	30.9524	0
GVMAG-S-1103008-45|1103008_contig_2749_5	Bac_rhodopsin	Bac_rhodopsin	GVMAG-S-1103008-45|1103008_contig_2749	13	61.5385	7.69231	0	0	15.3846	15.3846
GVMAG-S-1103008-45|1103008_contig_5940_4	Bac_rhodopsin	Bac_rhodopsin	GVMAG-S-1103008-45|1103008_contig_5940	10	90	0	0	0	10	0
GVMAG-S-1103008-47|1103008_contig_522_19	Bac_rhodopsin	Bac_rhodopsin	GVMAG-S-1103008-47|1103008_contig_522	29	65.5172	3.44828	0	0	31.0345	0
GVMAG-S-1103012-149|1103012_contig_12962_5	Bac_rhodopsin	Bac_rhodopsin	GVMAG-S-1103012-149|1103012_contig_12962	6	33.3333	0	0	16.6667	50	0
GVMAG-S-3300000115-91|3300000115.a:DelMOSum2011_c10001031_13	Bac_rhodopsin	Bac_rhodopsin	GVMAG-S-3300000115-91|3300000115-a-DelMOSum2011_c10001031	17	35.2941	0	0	0	64.7059	0
GVMAG-S-3300000385-45|3300000385.a:PR_CR_10_Liq_1_inCRDRAFT_1001559_1	Bac_rhodopsin	Bac_rhodopsin	GVMAG-S-3300000385-45|3300000385-a-PR_CR_10_Liq_1_inCRDRAFT_1001559	19	57.8947	5.26316	0	10.5263	26.3158	0
GVMAG-S-3300002466-75|3300002466.a:JGI10211J34971_10010868_8	Bac_rhodopsin	Bac_rhodopsin	GVMAG-S-3300002466-75|3300002466-a-JGI10211J34971_10010868	8	50	12.5	0	25	12.5	0
GVMAG-S-3300004097-159|3300004097.a:Ga0055584_100010175_9	Bac_rhodopsin	Bac_rhodopsin	GVMAG-S-3300004097-159|3300004097.a:Ga0055584_100010175	10	60	0	0	10	30	0
GVMAG-S-3300005613-53|3300005613.a:Ga0074649_1001506_28	Bac_rhodopsin	Bac_rhodopsin	GVMAG-S-3300005613-53|3300005613.a:Ga0074649_1001506	43	72.093	9.30233	0	2.32558	16.2791	0
GVMAG-S-3300005645-37|3300005645.a:Ga0077109_1000292_9	Bac_rhodopsin	Bac_rhodopsin	GVMAG-S-3300005645-37|3300005645.a:Ga0077109_1000292	34	47.0588	5.88235	0	0	47.0588	0
GVMAG-S-3300005662-148|3300005662.a:Ga0078894_10000412_3	Bac_rhodopsin	Bac_rhodopsin	GVMAG-S-3300005662-148|3300005662.a:Ga0078894_10000412	30	60	3.33333	3.33333	3.33333	30	0
GVMAG-S-3300005662-166|3300005662.a:Ga0078894_10005091_195	Bac_rhodopsin	Bac_rhodopsin	GVMAG-S-3300005662-166|3300005662.a:Ga0078894_10005091	10	70	10	0	0	20	0
GVMAG-S-3300005662-190|3300005662.a:Ga0078894_10000560_22	Bac_rhodopsin	Bac_rhodopsin	GVMAG-S-3300005662-190|3300005662.a:Ga0078894_10000560	28	46.4286	0	3.57143	3.57143	46.4286	0
GVMAG-S-3300005662-220|3300005662.a:Ga0078894_10000681_16	Bac_rhodopsin	Bac_rhodopsin	GVMAG-S-3300005662-220|3300005662.a:Ga0078894_10000681	26	57.6923	0	0	0	42.3077	0
GVMAG-S-3300005662-220|3300005662.a:Ga0078894_10008348_8	Bac_rhodopsin	Bac_rhodopsin	GVMAG-S-3300005662-220|3300005662.a:Ga0078894_10008348	14	71.4286	0	0	7.14286	21.4286	0
GVMAG-S-3300007722-100|3300007722.a:Ga0105051_10011918_3	Bac_rhodopsin	Bac_rhodopsin	GVMAG-S-3300007722-100|3300007722.a:Ga0105051_10011918	9	22.2222	0	22.2222	0	55.5556	0
GVMAG-S-3300010158-90|3300010158.a:Ga0114960_10010320_6	Bac_rhodopsin	Bac_rhodopsin	GVMAG-S-3300010158-90|3300010158.a:Ga0114960_10010320	7	57.1429	14.2857	0	0	28.5714	0
GVMAG-S-3300010316-21|3300010316.a:Ga0136655_1000007_27	Bac_rhodopsin	Bac_rhodopsin	GVMAG-S-3300010316-21|3300010316.a:Ga0136655_1000007	121	86.7769	4.95868	0	5.78512	2.47934	0
GVMAG-S-3300010354-221|3300010354.a:Ga0129333_10006291_10	Bac_rhodopsin	Bac_rhodopsin	GVMAG-S-3300010354-221|3300010354.a:Ga0129333_10006291	15	53.3333	20	0	13.3333	13.3333	0
GVMAG-S-3300010354-242|3300010354.a:Ga0129333_10002739_5	Bac_rhodopsin	Bac_rhodopsin	GVMAG-S-3300010354-242|3300010354.a:Ga0129333_10002739	15	46.6667	0	0	0	53.3333	0
GVMAG-S-3300010368-67|3300010368.a:Ga0129324_10001538_14	Bac_rhodopsin	Bac_rhodopsin	GVMAG-S-3300010368-67|3300010368.a:Ga0129324_10001538	17	58.8235	11.7647	0	0	29.4118	0
GVMAG-S-3300010368-75|3300010368.a:Ga0129324_10003996_2	Bac_rhodopsin	Bac_rhodopsin	GVMAG-S-3300010368-75|3300010368.a:Ga0129324_10003996	9	55.5556	11.1111	0	0	33.3333	0
GVMAG-S-3300012000-53|3300012000.a:Ga0119951_1000074_10	Bac_rhodopsin	Bac_rhodopsin	GVMAG-S-3300012000-53|3300012000.a:Ga0119951_1000074	70	48.5714	4.28571	1.42857	7.14286	37.1429	1.42857
GVMAG-S-3300012000-57|3300012000.a:Ga0119951_1000044_33	Bac_rhodopsin	Bac_rhodopsin	GVMAG-S-3300012000-57|3300012000.a:Ga0119951_1000044	84	55.9524	11.9048	3.57143	1.19048	27.381	0
GVMAG-S-3300012000-57|3300012000.a:Ga0119951_1000076_66	Bac_rhodopsin	Bac_rhodopsin	GVMAG-S-3300012000-57|3300012000.a:Ga0119951_1000076	68	50	1.47059	1.47059	2.94118	42.6471	1.47059
GVMAG-S-3300012000-62|3300012000.a:Ga0119951_1000428_4	Bac_rhodopsin	Bac_rhodopsin	GVMAG-S-3300012000-62|3300012000.a:Ga0119951_1000428	34	58.8235	11.7647	0	20.5882	8.82353	0
GVMAG-S-3300012919-55|3300012919.a:Ga0160422_10000008_127	Bac_rhodopsin	Bac_rhodopsin	GVMAG-S-3300012919-55|3300012919.a:Ga0160422_10000008	135	68.8889	8.88889	1.48148	3.7037	16.2963	0.740741
GVMAG-S-3300012919-55|3300012919.a:Ga0160422_10000004_69	Bac_rhodopsin	Bac_rhodopsin	GVMAG-S-3300012919-55|3300012919.a:Ga0160422_10000004	117	51.2821	3.4188	0.854701	6.83761	37.6068	0
GVMAG-S-3300012919-55|3300012919.a:Ga0160422_10000104_22	Bac_rhodopsin	Bac_rhodopsin	GVMAG-S-3300012919-55|3300012919.a:Ga0160422_10000104	57	56.1404	5.26316	1.75439	10.5263	26.3158	0
GVMAG-S-3300012919-62|3300012919.a:Ga0160422_10000316_26	Bac_rhodopsin	Bac_rhodopsin	GVMAG-S-3300012919-62|3300012919.a:Ga0160422_10000316	45	62.2222	6.66667	0	2.22222	28.8889	0
GVMAG-S-3300012919-68|3300012919.a:Ga0160422_10001242_5	Bac_rhodopsin	Bac_rhodopsin	GVMAG-S-3300012919-68|3300012919.a:Ga0160422_10001242	18	44.4444	5.55556	0	27.7778	22.2222	0
GVMAG-S-3300012919-72|3300012919.a:Ga0160422_10000839_5	Bac_rhodopsin	Bac_rhodopsin	GVMAG-S-3300012919-72|3300012919.a:Ga0160422_10000839	25	48	4	0	0	48	0
GVMAG-S-3300013006-144|3300013006.a:Ga0164294_10001264_21	Bac_rhodopsin	Bac_rhodopsin	GVMAG-S-3300013006-144|3300013006.a:Ga0164294_10001264	30	33.3333	10	3.33333	3.33333	50	0
GVMAG-S-3300013006-177|3300013006.a:Ga0164294_10005530_10	Bac_rhodopsin	Bac_rhodopsin	GVMAG-S-3300013006-177|3300013006.a:Ga0164294_10005530	16	43.75	12.5	0	0	43.75	0
GVMAG-S-3300013006-207|3300013006.a:Ga0164294_10021012_4	Bac_rhodopsin	Bac_rhodopsin	GVMAG-S-3300013006-207|3300013006.a:Ga0164294_10021012	4	25	25	25	0	25	0
GVMAG-S-3300013006-81|3300013006.a:Ga0164294_10017973_3	Bac_rhodopsin	Bac_rhodopsin	GVMAG-S-3300013006-81|3300013006.a:Ga0164294_10017973	7	28.5714	14.2857	0	0	57.1429	0
GVMAG-S-3300013014-104|3300013014.a:Ga0164295_10000449_26	Bac_rhodopsin	Bac_rhodopsin	GVMAG-S-3300013014-104|3300013014.a:Ga0164295_10000449	36	38.8889	5.55556	0	2.77778	52.7778	0
GVMAG-S-3300013014-110|3300013014.a:Ga0164295_10000258_9	Bac_rhodopsin	Bac_rhodopsin	GVMAG-S-3300013014-110|3300013014.a:Ga0164295_10000258	31	58.0645	16.129	3.22581	0	22.5806	0
GVMAG-S-3300013014-113|3300013014.a:Ga0164295_10000100_2	Bac_rhodopsin	Bac_rhodopsin	GVMAG-S-3300013014-113|3300013014.a:Ga0164295_10000100	69	46.3768	2.89855	0	1.44928	49.2754	0
GVMAG-S-3300013014-113|3300013014.a:Ga0164295_10003911_5	Bac_rhodopsin	Bac_rhodopsin	GVMAG-S-3300013014-113|3300013014.a:Ga0164295_10003911	14	57.1429	0	0	0	42.8571	0
GVMAG-S-3300013014-93|3300013014.a:Ga0164295_10002452_5	Bac_rhodopsin	Bac_rhodopsin	GVMAG-S-3300013014-93|3300013014.a:Ga0164295_10002452	17	41.1765	11.7647	0	17.6471	29.4118	0
GVMAG-S-3300013014-93|3300013014.a:Ga0164295_10011700_2	Bac_rhodopsin	Bac_rhodopsin	GVMAG-S-3300013014-93|3300013014.a:Ga0164295_10011700	9	55.5556	11.1111	0	0	33.3333	0
GVMAG-S-3300013093-85|3300013093.a:Ga0164296_1013496_5	Bac_rhodopsin	Bac_rhodopsin	GVMAG-S-3300013093-85|3300013093.a:Ga0164296_1013496	5	40	20	0	20	20	0
GVMAG-S-3300013094-100|3300013094.a:Ga0164297_10000281_60	Bac_rhodopsin	Bac_rhodopsin	GVMAG-S-3300013094-100|3300013094.a:Ga0164297_10000281	64	67.1875	15.625	0	3.125	12.5	1.5625
GVMAG-S-3300013094-108|3300013094.a:Ga0164297_10003781_11	Bac_rhodopsin	Bac_rhodopsin	GVMAG-S-3300013094-108|3300013094.a:Ga0164297_10003781	13	53.8462	7.69231	0	0	38.4615	0
GVMAG-S-3300013094-119|3300013094.a:Ga0164297_10007137_5	Bac_rhodopsin	Bac_rhodopsin	GVMAG-S-3300013094-119|3300013094.a:Ga0164297_10007137	7	28.5714	14.2857	14.2857	14.2857	28.5714	0
GVMAG-S-3300013094-124|3300013094.a:Ga0164297_10000649_22	Bac_rhodopsin	Bac_rhodopsin	GVMAG-S-3300013094-124|3300013094.a:Ga0164297_10000649	44	56.8182	20.4545	2.27273	11.3636	6.81818	2.27273
GVMAG-S-3300013094-84|3300013094.a:Ga0164297_10014358_8	Bac_rhodopsin	Bac_rhodopsin	GVMAG-S-3300013094-84|3300013094.a:Ga0164297_10014358	9	33.3333	33.3333	0	11.1111	22.2222	0
GVMAG-S-3300013132-149|3300013132.a:Ga0172372_10023197_3	Bac_rhodopsin	Bac_rhodopsin	GVMAG-S-3300013132-149|3300013132.a:Ga0172372_10023197	10	70	0	0	10	20	0
GVMAG-S-3300013285-28|3300013285.a:Ga0136642_1000159_20	Bac_rhodopsin	Bac_rhodopsin	GVMAG-S-3300013285-28|3300013285.a:Ga0136642_1000159	40	72.5	10	0	7.5	10	0
GVMAG-S-3300013285-29|3300013285.a:Ga0136642_1000499_4	Bac_rhodopsin	Bac_rhodopsin	GVMAG-S-3300013285-29|3300013285.a:Ga0136642_1000499	19	57.8947	5.26316	0	0	36.8421	0
GVMAG-S-403982-44|403982_contig_3366_4	Bac_rhodopsin	Bac_rhodopsin	GVMAG-S-403982-44|403982_contig_3366	8	37.5	0	0	0	62.5	0
GVMAG-S-ERX555907-102|ERX555907_contig_1241_5	Bac_rhodopsin	Bac_rhodopsin	GVMAG-S-ERX555907-102|ERX555907_contig_1241	24	70.8333	4.16667	0	4.16667	20.8333	0
GVMAG-S-ERX555913-34|ERX555913_contig_556_2	Bac_rhodopsin	Bac_rhodopsin	GVMAG-S-ERX555913-34|ERX555913_contig_556	24	25	4.16667	0	0	70.8333	0
GVMAG-S-ERX555913-57|ERX555913_contig_454_5	Bac_rhodopsin	Bac_rhodopsin	GVMAG-S-ERX555913-57|ERX555913_contig_454	27	14.8148	7.40741	0	0	77.7778	0
GVMAG-S-ERX555917-56|ERX555917_contig_2414_10	Bac_rhodopsin	Bac_rhodopsin	GVMAG-S-ERX555917-56|ERX555917_contig_2414	14	42.8571	7.14286	0	7.14286	42.8571	0
GVMAG-S-ERX555926-38|ERX555926_contig_551_2	Bac_rhodopsin	Bac_rhodopsin	GVMAG-S-ERX555926-38|ERX555926_contig_551	26	42.3077	7.69231	0	3.84615	46.1538	0
GVMAG-S-ERX555926-50|ERX555926_contig_5511_3	Bac_rhodopsin	Bac_rhodopsin	GVMAG-S-ERX555926-50|ERX555926_contig_5511	14	78.5714	14.2857	0	0	7.14286	0
GVMAG-S-ERX555931-76|ERX555931_contig_2407_13	Bac_rhodopsin	Bac_rhodopsin	GVMAG-S-ERX555931-76|ERX555931_contig_2407	16	50	0	6.25	12.5	31.25	0
GVMAG-S-ERX555943-23|ERX555943_contig_3078_4	Bac_rhodopsin	Bac_rhodopsin	GVMAG-S-ERX555943-23|ERX555943_contig_3078	8	37.5	12.5	0	0	50	0
GVMAG-S-ERX555943-30|ERX555943_contig_17_29	Bac_rhodopsin	Bac_rhodopsin	GVMAG-S-ERX555943-30|ERX555943_contig_17	69	65.2174	4.34783	0	2.89855	27.5362	0
GVMAG-S-ERX555952-71|ERX555952_contig_14636_5	Bac_rhodopsin	Bac_rhodopsin	GVMAG-S-ERX555952-71|ERX555952_contig_14636	8	50	0	0	0	50	0
GVMAG-S-ERX555954-49|ERX555954_contig_2895_5	Bac_rhodopsin	Bac_rhodopsin	GVMAG-S-ERX555954-49|ERX555954_contig_2895	15	73.3333	13.3333	0	0	13.3333	0
GVMAG-S-ERX555957-35|ERX555957_contig_159_25	Bac_rhodopsin	Bac_rhodopsin	GVMAG-S-ERX555957-35|ERX555957_contig_159	39	53.8462	15.3846	0	2.5641	25.641	2.5641
GVMAG-S-ERX555964-61|ERX555964_contig_71_29	Bac_rhodopsin	Bac_rhodopsin	GVMAG-S-ERX555964-61|ERX555964_contig_71	49	57.1429	14.2857	0	4.08163	24.4898	0
GVMAG-S-ERX555965-48|ERX555965_contig_52_64	Bac_rhodopsin	Bac_rhodopsin	GVMAG-S-ERX555965-48|ERX555965_contig_52	92	44.5652	8.69565	1.08696	5.43478	40.2174	0
GVMAG-S-ERX555965-48|ERX555965_contig_69_75	Bac_rhodopsin	Bac_rhodopsin	GVMAG-S-ERX555965-48|ERX555965_contig_69	80	67.5	3.75	1.25	2.5	25	0
GVMAG-S-ERX555965-56|ERX555965_contig_4820_13	Bac_rhodopsin	Bac_rhodopsin	GVMAG-S-ERX555965-56|ERX555965_contig_4820	15	80	6.66667	0	0	13.3333	0
GVMAG-S-ERX555965-56|ERX555965_contig_10726_4	Bac_rhodopsin	Bac_rhodopsin	GVMAG-S-ERX555965-56|ERX555965_contig_10726	8	87.5	12.5	0	0	0	0
GVMAG-S-ERX555967-113|ERX555967_contig_2032_8	Bac_rhodopsin	Bac_rhodopsin	GVMAG-S-ERX555967-113|ERX555967_contig_2032	28	71.4286	0	0	10.7143	17.8571	0
GVMAG-S-ERX555967-120|ERX555967_contig_180_23	Bac_rhodopsin	Bac_rhodopsin	GVMAG-S-ERX555967-120|ERX555967_contig_180	49	65.3061	10.2041	0	2.04082	22.449	0
GVMAG-S-ERX555967-120|ERX555967_contig_7689_8	Bac_rhodopsin	Bac_rhodopsin	GVMAG-S-ERX555967-120|ERX555967_contig_7689	12	75	8.33333	0	16.6667	0	0
GVMAG-S-ERX555967-67|ERX555967_contig_307_33	Bac_rhodopsin	Bac_rhodopsin	GVMAG-S-ERX555967-67|ERX555967_contig_307	54	55.5556	1.85185	0	3.7037	38.8889	0
GVMAG-S-ERX555967-69|ERX555967_contig_383_21	Bac_rhodopsin	Bac_rhodopsin	GVMAG-S-ERX555967-69|ERX555967_contig_383	41	53.6585	14.6341	0	4.87805	26.8293	0
GVMAG-S-ERX555975-30|ERX555975_contig_465_3	Bac_rhodopsin	Bac_rhodopsin	GVMAG-S-ERX555975-30|ERX555975_contig_465	23	82.6087	0	0	8.69565	8.69565	0
GVMAG-S-ERX555997-40|ERX555997_contig_1795_10	Bac_rhodopsin	Bac_rhodopsin	GVMAG-S-ERX555997-40|ERX555997_contig_1795	13	76.9231	7.69231	7.69231	0	7.69231	0
GVMAG-S-ERX555997-44|ERX555997_contig_980_5	Bac_rhodopsin	Bac_rhodopsin	GVMAG-S-ERX555997-44|ERX555997_contig_980	19	73.6842	5.26316	5.26316	0	15.7895	0
GVMAG-S-ERX555997-49|ERX555997_contig_316_16	Bac_rhodopsin	Bac_rhodopsin	GVMAG-S-ERX555997-49|ERX555997_contig_316	30	40	6.66667	10	3.33333	36.6667	3.33333
GVMAG-S-ERX555999-24|ERX555999_contig_789_4	Bac_rhodopsin	Bac_rhodopsin	GVMAG-S-ERX555999-24|ERX555999_contig_789	10	50	10	0	10	30	0
GVMAG-S-ERX556009-51|ERX556009_contig_34_73	Bac_rhodopsin	Bac_rhodopsin	GVMAG-S-ERX556009-51|ERX556009_contig_34	81	39.5062	8.64198	0	1.23457	50.6173	0
GVMAG-S-ERX556009-51|ERX556009_contig_68_34	Bac_rhodopsin	Bac_rhodopsin	GVMAG-S-ERX556009-51|ERX556009_contig_68	46	39.1304	2.17391	0	0	58.6957	0
GVMAG-S-ERX556017-93|ERX556017_contig_1119_16	Bac_rhodopsin	Bac_rhodopsin,Response_reg	GVMAG-S-ERX556017-93|ERX556017_contig_1119	21	61.9048	9.52381	0	9.52381	19.0476	0
GVMAG-S-ERX556019-29|ERX556019_contig_6512_3	Bac_rhodopsin	Bac_rhodopsin	GVMAG-S-ERX556019-29|ERX556019_contig_6512	11	72.7273	0	0	9.09091	18.1818	0
GVMAG-S-ERX556019-34|ERX556019_contig_3236_5	Bac_rhodopsin	Bac_rhodopsin	GVMAG-S-ERX556019-34|ERX556019_contig_3236	12	25	0	0	8.33333	66.6667	0
GVMAG-S-ERX556019-53|ERX556019_contig_340_5	Bac_rhodopsin	Bac_rhodopsin	GVMAG-S-ERX556019-53|ERX556019_contig_340	23	56.5217	8.69565	0	0	34.7826	0
GVMAG-S-ERX556019-57|ERX556019_contig_316_35	Bac_rhodopsin	Bac_rhodopsin	GVMAG-S-ERX556019-57|ERX556019_contig_316	36	52.7778	5.55556	0	8.33333	33.3333	0
GVMAG-S-ERX556028-72|ERX556028_contig_122_1	Bac_rhodopsin	Bac_rhodopsin	GVMAG-S-ERX556028-72|ERX556028_contig_122	68	38.2353	2.94118	0	2.94118	55.8824	0
GVMAG-S-ERX556028-76|ERX556028_contig_9947_2	Bac_rhodopsin	Bac_rhodopsin	GVMAG-S-ERX556028-76|ERX556028_contig_9947	7	71.4286	14.2857	0	14.2857	0	0
GVMAG-S-ERX556032-86|ERX556032_contig_911_7	Bac_rhodopsin	Bac_rhodopsin	GVMAG-S-ERX556032-86|ERX556032_contig_911	30	63.3333	3.33333	0	3.33333	30	0
GVMAG-S-ERX556037-58|ERX556037_contig_892_10	Bac_rhodopsin	Bac_rhodopsin	GVMAG-S-ERX556037-58|ERX556037_contig_892	12	25	0	0	0	75	0
GVMAG-S-ERX556045-52|ERX556045_contig_1527_3	Bac_rhodopsin	Bac_rhodopsin	GVMAG-S-ERX556045-52|ERX556045_contig_1527	20	60	5	0	0	35	0
GVMAG-S-ERX556045-64|ERX556045_contig_2433_1	Bac_rhodopsin	Bac_rhodopsin	GVMAG-S-ERX556045-64|ERX556045_contig_2433	10	10	10	0	0	80	0
GVMAG-S-ERX556045-64|ERX556045_contig_4144_6	Bac_rhodopsin	Bac_rhodopsin	GVMAG-S-ERX556045-64|ERX556045_contig_4144	8	50	0	12.5	0	37.5	0
GVMAG-S-ERX556049-19|ERX556049_contig_59_38	Bac_rhodopsin	Bac_rhodopsin	GVMAG-S-ERX556049-19|ERX556049_contig_59	51	52.9412	3.92157	1.96078	3.92157	37.2549	0
GVMAG-S-ERX556049-19|ERX556049_contig_311_13	Bac_rhodopsin	Bac_rhodopsin	GVMAG-S-ERX556049-19|ERX556049_contig_311	20	35	25	5	10	25	0
GVMAG-S-ERX556052-48|ERX556052_contig_2789_12	Bac_rhodopsin	Bac_rhodopsin	GVMAG-S-ERX556052-48|ERX556052_contig_2789	15	40	6.66667	0	6.66667	46.6667	0
GVMAG-S-ERX556054-45|ERX556054_contig_588_8	Bac_rhodopsin	Bac_rhodopsin	GVMAG-S-ERX556054-45|ERX556054_contig_588	20	50	10	0	5	35	0
GVMAG-S-ERX556060-80|ERX556060_contig_182_28	Bac_rhodopsin	Bac_rhodopsin	GVMAG-S-ERX556060-80|ERX556060_contig_182	47	25.5319	6.38298	2.12766	8.51064	57.4468	0
GVMAG-S-ERX556063-31|ERX556063_contig_1365_11	Bac_rhodopsin	Bac_rhodopsin	GVMAG-S-ERX556063-31|ERX556063_contig_1365	11	72.7273	9.09091	0	18.1818	0	0
GVMAG-S-ERX556088-21|ERX556088_contig_170_20	Bac_rhodopsin	Bac_rhodopsin	GVMAG-S-ERX556088-21|ERX556088_contig_170	23	56.5217	0	0	0	43.4783	0
GVMAG-S-ERX556101-77|ERX556101_contig_1637_2	Bac_rhodopsin	Bac_rhodopsin	GVMAG-S-ERX556101-77|ERX556101_contig_1637	23	69.5652	4.34783	0	13.0435	13.0435	0
GVMAG-S-ERX556101-77|ERX556101_contig_2335_2	Bac_rhodopsin	Bac_rhodopsin	GVMAG-S-ERX556101-77|ERX556101_contig_2335	18	83.3333	11.1111	0	0	5.55556	0
GVMAG-S-ERX556106-38|ERX556106_contig_4_98	Bac_rhodopsin	Bac_rhodopsin	GVMAG-S-ERX556106-38|ERX556106_contig_4	174	58.046	2.87356	0.574713	7.47126	31.0345	0
GVMAG-S-ERX556112-23|ERX556112_contig_736_10	Bac_rhodopsin	Bac_rhodopsin	GVMAG-S-ERX556112-23|ERX556112_contig_736	15	60	6.66667	0	0	33.3333	0
GVMAG-S-ERX556126-61|ERX556126_contig_4000_10	Bac_rhodopsin	Bac_rhodopsin	GVMAG-S-ERX556126-61|ERX556126_contig_4000	11	63.6364	18.1818	0	0	18.1818	0
GVMAG-S-ERX556126-94|ERX556126_contig_479_37	Bac_rhodopsin	Bac_rhodopsin	GVMAG-S-ERX556126-94|ERX556126_contig_479	56	66.0714	1.78571	0	10.7143	21.4286	0
GVMAG-S-ERX556127-47|ERX556127_contig_36_20	Bac_rhodopsin	Bac_rhodopsin	GVMAG-S-ERX556127-47|ERX556127_contig_36	50	60	6	0	12	22	0
GVMAG-S-ERX556133-39|ERX556133_contig_782_14	Bac_rhodopsin	Bac_rhodopsin	GVMAG-S-ERX556133-39|ERX556133_contig_782	19	42.1053	5.26316	0	10.5263	42.1053	0
GVMAG-M-3300000117-10|DelMOWin2010_c10000081_51	Chloroa_b-bind	Chloroa_b-bind	GVMAG-M-3300000117-10|DelMOWin2010_c10000081	60	61.6667	10	0	11.6667	16.6667	0
GVMAG-M-3300001352-25|JGI20157J14317_10002128_11	Chloroa_b-bind	Chloroa_b-bind	GVMAG-M-3300001352-25|JGI20157J14317_10002128	21	61.9048	14.2857	0	14.2857	9.52381	0
GVMAG-M-3300003404-4|JGI25920J50251_10000821_6	Chloroa_b-bind	Chloroa_b-bind	GVMAG-M-3300003404-4|JGI25920J50251_10000821	12	41.6667	33.3333	0	8.33333	16.6667	0
GVMAG-M-3300004240-17|Ga0007787_10000367_3	Chloroa_b-bind	Chloroa_b-bind	GVMAG-M-3300004240-17|Ga0007787_10000367	16	68.75	6.25	0	12.5	12.5	0
GVMAG-M-3300005517-19|Ga0070374_10007938_2	Chloroa_b-bind	Chloroa_b-bind	GVMAG-M-3300005517-19|Ga0070374_10007938	9	55.5556	11.1111	0	11.1111	11.1111	11.1111
GVMAG-M-3300005523-3|Ga0066865_10000356_12	Chloroa_b-bind	Chloroa_b-bind	GVMAG-M-3300005523-3|Ga0066865_10000356	18	44.4444	0	0	5.55556	50	0
GVMAG-M-3300005613-11|Ga0074649_1000213_25	Chloroa_b-bind	Chloroa_b-bind	GVMAG-M-3300005613-11|Ga0074649_1000213	91	12.0879	1.0989	0	3.2967	83.5165	0
GVMAG-M-3300005613-13|Ga0074649_1001200_33	Chloroa_b-bind	Chloroa_b-bind	GVMAG-M-3300005613-13|Ga0074649_1001200	37	2.7027	0	0	0	97.2973	0
GVMAG-M-3300005613-15|Ga0074649_1000005_8	Chloroa_b-bind	Chloroa_b-bind	GVMAG-M-3300005613-15|Ga0074649_1000005	386	50	2.59067	0.518135	3.88601	42.7461	0.259067
GVMAG-M-3300005613-26|Ga0074649_1000010_272	Chloroa_b-bind	Chloroa_b-bind	GVMAG-M-3300005613-26|Ga0074649_1000010	282	41.4894	2.48227	0	3.90071	52.1277	0
GVMAG-M-3300005613-8|Ga0074649_1000651_3	Chloroa_b-bind	Chloroa_b-bind	GVMAG-M-3300005613-8|Ga0074649_1000651	46	54.3478	4.34783	0	4.34783	36.9565	0
GVMAG-M-3300005662-19|Ga0078894_10014382_7	Chloroa_b-bind	Chloroa_b-bind	GVMAG-M-3300005662-19|Ga0078894_10014382	9	55.5556	22.2222	0	11.1111	11.1111	0
GVMAG-M-3300007236-6|Ga0075463_10000004_14	Chloroa_b-bind	Chloroa_b-bind	GVMAG-M-3300007236-6|Ga0075463_10000004	86	52.3256	5.81395	2.32558	17.4419	22.093	0
GVMAG-M-3300007236-6|Ga0075463_10000007_54	Chloroa_b-bind	Chloroa_b-bind	GVMAG-M-3300007236-6|Ga0075463_10000007	63	61.9048	11.1111	1.5873	7.93651	17.4603	0
GVMAG-M-3300009051-3|Ga0102864_1000419_4	Chloroa_b-bind	Chloroa_b-bind	GVMAG-M-3300009051-3|Ga0102864_1000419	14	78.5714	7.14286	0	14.2857	0	0
GVMAG-M-3300009149-7|Ga0114918_10004077_11	Chloroa_b-bind	Chloroa_b-bind	GVMAG-M-3300009149-7|Ga0114918_10004077	17	47.0588	0	0	17.6471	35.2941	0
GVMAG-M-3300009182-2|Ga0114959_10002755_9	Chloroa_b-bind	Chloroa_b-bind	GVMAG-M-3300009182-2|Ga0114959_10002755	17	70.5882	5.88235	0	5.88235	17.6471	0
GVMAG-M-3300009182-78|Ga0114959_10000030_104	Chloroa_b-bind	Chloroa_b-bind	GVMAG-M-3300009182-78|Ga0114959_10000030	127	37.7953	10.2362	1.5748	3.93701	46.4567	0
GVMAG-M-3300009183-46|Ga0114974_10001515_21	Chloroa_b-bind	Chloroa_b-bind	GVMAG-M-3300009183-46|Ga0114974_10001515	21	47.619	4.7619	0	4.7619	42.8571	0
GVMAG-M-3300009434-15|Ga0115562_1001207_16	Chloroa_b-bind	Chloroa_b-bind	GVMAG-M-3300009434-15|Ga0115562_1001207	16	68.75	0	0	0	31.25	0
GVMAG-M-3300009436-33|Ga0115008_10007724_10	Chloroa_b-bind	Chloroa_b-bind	GVMAG-M-3300009436-33|Ga0115008_10007724	12	25	0	0	8.33333	66.6667	0
GVMAG-M-3300009436-41|Ga0115008_10000137_14	Chloroa_b-bind	Chloroa_b-bind	GVMAG-M-3300009436-41|Ga0115008_10000137	47	48.9362	2.12766	4.25532	2.12766	42.5532	0
GVMAG-M-3300009441-23|Ga0115007_10011396_2	Chloroa_b-bind	Chloroa_b-bind	GVMAG-M-3300009441-23|Ga0115007_10011396	7	71.4286	0	0	14.2857	14.2857	0
GVMAG-M-3300009443-14|Ga0115557_1004921_8	Chloroa_b-bind	Chloroa_b-bind	GVMAG-M-3300009443-14|Ga0115557_1004921	12	41.6667	16.6667	0	16.6667	25	0
GVMAG-M-3300009498-22|Ga0115568_10000563_25	Chloroa_b-bind	Chloroa_b-bind	GVMAG-M-3300009498-22|Ga0115568_10000563	37	62.1622	0	2.7027	0	35.1351	0
GVMAG-M-3300009512-5|Ga0115003_10005884_8	Chloroa_b-bind	Chloroa_b-bind	GVMAG-M-3300009512-5|Ga0115003_10005884	11	54.5455	0	0	9.09091	36.3636	0
GVMAG-M-3300010158-55|Ga0114960_10002922_3	Chloroa_b-bind	Chloroa_b-bind	GVMAG-M-3300010158-55|Ga0114960_10002922	18	66.6667	0	0	16.6667	16.6667	0
GVMAG-M-3300010299-8|Ga0129342_1000160_21	Chloroa_b-bind	Chloroa_b-bind	GVMAG-M-3300010299-8|Ga0129342_1000160	32	68.75	6.25	3.125	15.625	6.25	0
GVMAG-M-3300010299-8|Ga0129342_1001022_6	Chloroa_b-bind	Chloroa_b-bind	GVMAG-M-3300010299-8|Ga0129342_1001022	18	72.2222	11.1111	0	5.55556	11.1111	0
GVMAG-M-3300010334-45|Ga0136644_10000069_15	Chloroa_b-bind	Chloroa_b-bind	GVMAG-M-3300010334-45|Ga0136644_10000069	64	46.875	10.9375	3.125	6.25	32.8125	0
GVMAG-M-3300010370-26|Ga0129336_10003166_2	Chloroa_b-bind	Chloroa_b-bind	GVMAG-M-3300010370-26|Ga0129336_10003166	15	33.3333	13.3333	0	6.66667	46.6667	0
GVMAG-M-3300010370-5|Ga0129336_10000800_16	Chloroa_b-bind	EF-hand_5,EF-hand_5,Chloroa_b-bind	GVMAG-M-3300010370-5|Ga0129336_10000800	26	69.2308	11.5385	0	7.69231	11.5385	0
GVMAG-M-3300012936-23|Ga0163109_10004979_5	Chloroa_b-bind	Chloroa_b-bind	GVMAG-M-3300012936-23|Ga0163109_10004979	10	30	20	0	10	40	0
GVMAG-M-3300012936-37|Ga0163109_10000705_8	Chloroa_b-bind	Chloroa_b-bind	GVMAG-M-3300012936-37|Ga0163109_10000705	26	42.3077	3.84615	0	3.84615	50	0
GVMAG-M-3300012936-4|Ga0163109_10011517_2	Chloroa_b-bind	Chloroa_b-bind	GVMAG-M-3300012936-4|Ga0163109_10011517	8	50	0	0	12.5	37.5	0
GVMAG-M-3300012954-15|Ga0163111_10000465_12	Chloroa_b-bind	Chloroa_b-bind	GVMAG-M-3300012954-15|Ga0163111_10000465	24	16.6667	0	0	4.16667	79.1667	0
GVMAG-M-3300012954-26|Ga0163111_10000391_39	Chloroa_b-bind	Chloroa_b-bind	GVMAG-M-3300012954-26|Ga0163111_10000391	40	30	7.5	0	2.5	60	0
GVMAG-M-3300012954-33|Ga0163111_10001418_3	Chloroa_b-bind	Chloroa_b-bind	GVMAG-M-3300012954-33|Ga0163111_10001418	16	18.75	0	0	0	81.25	0
GVMAG-M-3300013006-17|Ga0164294_10000782_32	Chloroa_b-bind	Chloroa_b-bind	GVMAG-M-3300013006-17|Ga0164294_10000782	57	85.9649	0	0	5.26316	8.77193	0
GVMAG-M-3300013010-19|Ga0129327_10000416_14	Chloroa_b-bind	Chloroa_b-bind	GVMAG-M-3300013010-19|Ga0129327_10000416	33	48.4848	6.06061	0	15.1515	27.2727	3.0303
GVMAG-M-3300013014-33|Ga0164295_10000823_16	Chloroa_b-bind	Chloroa_b-bind	GVMAG-M-3300013014-33|Ga0164295_10000823	26	34.6154	7.69231	0	30.7692	26.9231	0
GVMAG-M-3300017724-7|Ga0181388_1000009_9	Chloroa_b-bind	Chloroa_b-bind	GVMAG-M-3300017724-7|Ga0181388_1000009	63	57.1429	3.1746	0	3.1746	36.5079	0
GVMAG-M-3300017735-4|Ga0181431_1000825_3	Chloroa_b-bind	Chloroa_b-bind	GVMAG-M-3300017735-4|Ga0181431_1000825	15	80	0	0	13.3333	6.66667	0
GVMAG-M-3300017735-4|Ga0181431_1001217_2	Chloroa_b-bind	Chloroa_b-bind	GVMAG-M-3300017735-4|Ga0181431_1001217	12	91.6667	0	0	8.33333	0	0
GVMAG-M-3300017741-4|Ga0181421_1000187_6	Chloroa_b-bind	Chloroa_b-bind	GVMAG-M-3300017741-4|Ga0181421_1000187	17	64.7059	0	5.88235	11.7647	17.6471	0
GVMAG-M-3300017742-1|Ga0181399_1000219_1	Chloroa_b-bind	Chloroa_b-bind	GVMAG-M-3300017742-1|Ga0181399_1000219	26	23.0769	0	0	7.69231	69.2308	0
GVMAG-M-3300017744-9|Ga0181397_1002783_2	Chloroa_b-bind	Chloroa_b-bind	GVMAG-M-3300017744-9|Ga0181397_1002783	9	0	11.1111	0	0	88.8889	0
GVMAG-M-3300017771-7|Ga0181425_1000010_48	Chloroa_b-bind	Chloroa_b-bind	GVMAG-M-3300017771-7|Ga0181425_1000010	83	21.6867	1.20482	1.20482	2.40964	73.494	0
GVMAG-M-3300017773-1|Ga0181386_1000065_46	Chloroa_b-bind	Chloroa_b-bind	GVMAG-M-3300017773-1|Ga0181386_1000065	55	5.45455	0	0	1.81818	92.7273	0
GVMAG-M-3300017773-3|Ga0181386_1003826_7	Chloroa_b-bind	Chloroa_b-bind	GVMAG-M-3300017773-3|Ga0181386_1003826	9	66.6667	0	0	0	33.3333	0
GVMAG-M-3300017788-50|Ga0169931_10004742_21	Chloroa_b-bind	Chloroa_b-bind	GVMAG-M-3300017788-50|Ga0169931_10004742	27	70.3704	7.40741	0	11.1111	11.1111	0
GVMAG-M-3300017824-14|Ga0181552_10000028_55	Chloroa_b-bind	EF-hand_5,EF-hand_5,Chloroa_b-bind	GVMAG-M-3300017824-14|Ga0181552_10000028	89	67.4157	8.98876	1.1236	6.74157	14.6067	1.1236
GVMAG-M-3300017956-25|Ga0181580_10000121_40	Chloroa_b-bind	EF-hand_5,Chloroa_b-bind	GVMAG-M-3300017956-25|Ga0181580_10000121	58	62.069	8.62069	1.72414	10.3448	17.2414	0
GVMAG-M-3300017956-25|Ga0181580_10006169_10	Chloroa_b-bind	Chloroa_b-bind	GVMAG-M-3300017956-25|Ga0181580_10006169	13	53.8462	15.3846	0	15.3846	15.3846	0
GVMAG-M-3300017963-20|Ga0180437_10001675_18	Chloroa_b-bind	Chloroa_b-bind	GVMAG-M-3300017963-20|Ga0180437_10001675	43	30.2326	2.32558	2.32558	9.30233	55.814	0
GVMAG-M-3300017963-7|Ga0180437_10033677_1	Chloroa_b-bind	Chloroa_b-bind	GVMAG-M-3300017963-7|Ga0180437_10033677	6	0	0	0	0	100	0
GVMAG-M-3300017969-5|Ga0181585_10006701_7	Chloroa_b-bind	Chloroa_b-bind	GVMAG-M-3300017969-5|Ga0181585_10006701	15	0	6.66667	0	0	93.3333	0
GVMAG-M-3300017971-26|Ga0180438_10003957_7	Chloroa_b-bind	Chloroa_b-bind	GVMAG-M-3300017971-26|Ga0180438_10003957	31	61.2903	9.67742	0	6.45161	22.5806	0
GVMAG-M-3300018041-22|Ga0181601_10006033_1	Chloroa_b-bind	Chloroa_b-bind	GVMAG-M-3300018041-22|Ga0181601_10006033	13	46.1538	15.3846	0	30.7692	7.69231	0
GVMAG-M-3300018417-32|Ga0181558_10005119_2	Chloroa_b-bind	Chloroa_b-bind	GVMAG-M-3300018417-32|Ga0181558_10005119	13	46.1538	0	7.69231	7.69231	38.4615	0
GVMAG-M-3300018420-25|Ga0181563_10005087_6	Chloroa_b-bind	EF-hand_5,EF-hand_5,Chloroa_b-bind	GVMAG-M-3300018420-25|Ga0181563_10005087	17	41.1765	11.7647	0	11.7647	35.2941	0
GVMAG-M-3300018428-42|Ga0181568_10000328_35	Chloroa_b-bind	EF-hand_5,EF-hand_5,Chloroa_b-bind	GVMAG-M-3300018428-42|Ga0181568_10000328	55	65.4545	9.09091	1.81818	10.9091	12.7273	0
GVMAG-M-3300018428-42|Ga0181568_10007314_2	Chloroa_b-bind	Chloroa_b-bind	GVMAG-M-3300018428-42|Ga0181568_10007314	9	77.7778	0	0	11.1111	11.1111	0
GVMAG-M-3300018428-44|Ga0181568_10019618_6	Chloroa_b-bind	Chloroa_b-bind	GVMAG-M-3300018428-44|Ga0181568_10019618	7	42.8571	28.5714	0	0	28.5714	0
GVMAG-M-3300019459-16|Ga0181562_10005581_4	Chloroa_b-bind	Chloroa_b-bind	GVMAG-M-3300019459-16|Ga0181562_10005581	9	22.2222	0	0	22.2222	55.5556	0
GVMAG-M-3300020051-27|Ga0181555_1003651_9	Chloroa_b-bind	EF-hand_5,EF-hand_5,Chloroa_b-bind	GVMAG-M-3300020051-27|Ga0181555_1003651	17	47.0588	11.7647	0	5.88235	35.2941	0
GVMAG-M-3300020182-84|Ga0206129_10000022_190	Chloroa_b-bind	Chloroa_b-bind	GVMAG-M-3300020182-84|Ga0206129_10000022	274	47.4453	3.28467	0.729927	4.37956	44.1606	0
GVMAG-M-3300020185-70|Ga0206131_10018377_7	Chloroa_b-bind	EF-hand_5,EF-hand_5,Chloroa_b-bind	GVMAG-M-3300020185-70|Ga0206131_10018377	9	44.4444	0	0	22.2222	33.3333	0
GVMAG-M-3300020187-94|Ga0206130_10002492_18	Chloroa_b-bind	Chloroa_b-bind	GVMAG-M-3300020187-94|Ga0206130_10002492	29	72.4138	3.44828	0	6.89655	17.2414	0
GVMAG-M-3300020194-16|Ga0181597_10003657_11	Chloroa_b-bind	Chloroa_b-bind	GVMAG-M-3300020194-16|Ga0181597_10003657	23	47.8261	8.69565	0	13.0435	26.087	4.34783
GVMAG-M-3300020810-3|Ga0181598_1000167_25	Chloroa_b-bind	Chloroa_b-bind	GVMAG-M-3300020810-3|Ga0181598_1000167	61	47.541	1.63934	0	3.27869	47.541	0
GVMAG-M-3300021185-45|Ga0206682_10002423_12	Chloroa_b-bind	Chloroa_b-bind	GVMAG-M-3300021185-45|Ga0206682_10002423	15	33.3333	6.66667	0	13.3333	46.6667	0
GVMAG-M-3300021365-10|Ga0206123_10002310_9	Chloroa_b-bind	EF-hand_5,Chloroa_b-bind	GVMAG-M-3300021365-10|Ga0206123_10002310	23	65.2174	4.34783	0	13.0435	17.3913	0
GVMAG-M-3300021365-10|Ga0206123_10002477_9	Chloroa_b-bind	Chloroa_b-bind	GVMAG-M-3300021365-10|Ga0206123_10002477	11	45.4545	27.2727	0	18.1818	9.09091	0
GVMAG-M-3300021375-16|Ga0213869_10000934_14	Chloroa_b-bind	Chloroa_b-bind	GVMAG-M-3300021375-16|Ga0213869_10000934	23	60.8696	4.34783	4.34783	13.0435	17.3913	0
GVMAG-M-3300021375-17|Ga0213869_10000159_62	Chloroa_b-bind	Chloroa_b-bind	GVMAG-M-3300021375-17|Ga0213869_10000159	66	62.1212	3.0303	3.0303	3.0303	28.7879	0
GVMAG-M-3300021378-36|Ga0213861_10003087_16	Chloroa_b-bind	Chloroa_b-bind	GVMAG-M-3300021378-36|Ga0213861_10003087	20	50	5	10	5	30	0
GVMAG-M-3300021379-1|Ga0213864_10000085_20	Chloroa_b-bind	Chloroa_b-bind	GVMAG-M-3300021379-1|Ga0213864_10000085	35	77.1429	0	0	14.2857	8.57143	0
GVMAG-M-3300021389-45|Ga0213868_10000027_17	Chloroa_b-bind	Chloroa_b-bind	GVMAG-M-3300021389-45|Ga0213868_10000027	154	20.1299	1.94805	0	1.2987	76.6234	0
GVMAG-M-3300021425-21|Ga0213866_10000453_4	Chloroa_b-bind	Chloroa_b-bind	GVMAG-M-3300021425-21|Ga0213866_10000453	33	42.4242	3.0303	0	3.0303	45.4545	6.06061
GVMAG-M-3300021958-39|Ga0222718_10005073_1	Chloroa_b-bind	EF-hand_5,EF-hand_5,Chloroa_b-bind	GVMAG-M-3300021958-39|Ga0222718_10005073	13	69.2308	15.3846	0	15.3846	0	0
GVMAG-M-3300021958-43|Ga0222718_10005072_7	Chloroa_b-bind	EF-hand_5,EF-hand_5,Chloroa_b-bind	GVMAG-M-3300021958-43|Ga0222718_10005072	17	52.9412	11.7647	0	5.88235	29.4118	0
GVMAG-M-3300021958-43|Ga0222718_10014025_4	Chloroa_b-bind	Chloroa_b-bind	GVMAG-M-3300021958-43|Ga0222718_10014025	9	33.3333	11.1111	11.1111	11.1111	33.3333	0
GVMAG-M-3300021960-31|Ga0222715_10004858_16	Chloroa_b-bind	Chloroa_b-bind	GVMAG-M-3300021960-31|Ga0222715_10004858	16	25	0	0	6.25	68.75	0
GVMAG-M-3300021962-56|Ga0222713_10000411_35	Chloroa_b-bind	Chloroa_b-bind	GVMAG-M-3300021962-56|Ga0222713_10000411	55	52.7273	10.9091	0	10.9091	25.4545	0
GVMAG-M-3300021962-8|Ga0222713_10021212_8	Chloroa_b-bind	Chloroa_b-bind	GVMAG-M-3300021962-8|Ga0222713_10021212	10	60	10	0	20	10	0
GVMAG-M-3300021964-16|Ga0222719_10000266_5	Chloroa_b-bind	Chloroa_b-bind	GVMAG-M-3300021964-16|Ga0222719_10000266	55	61.8182	7.27273	0	5.45455	25.4545	0
GVMAG-M-3300022752-33|Ga0214917_10001891_9	Chloroa_b-bind	Chloroa_b-bind	GVMAG-M-3300022752-33|Ga0214917_10001891	25	48	4	4	16	28	0
GVMAG-M-3300022752-66|Ga0214917_10000990_7	Chloroa_b-bind	Chloroa_b-bind	GVMAG-M-3300022752-66|Ga0214917_10000990	40	35	5	5	2.5	52.5	0
GVMAG-M-3300022905-10|Ga0255756_1018380_5	Chloroa_b-bind	Chloroa_b-bind	GVMAG-M-3300022905-10|Ga0255756_1018380	9	0	0	0	0	100	0
GVMAG-M-3300022925-12|Ga0255773_10000128_7	Chloroa_b-bind	Chloroa_b-bind	GVMAG-M-3300022925-12|Ga0255773_10000128	99	21.2121	1.0101	0	1.0101	76.7677	0
GVMAG-M-3300023109-35|Ga0233432_10010603_3	Chloroa_b-bind	Chloroa_b-bind	GVMAG-M-3300023109-35|Ga0233432_10010603	4	75	0	0	25	0	0
GVMAG-M-3300023109-53|Ga0233432_10000124_26	Chloroa_b-bind	Chloroa_b-bind	GVMAG-M-3300023109-53|Ga0233432_10000124	78	48.7179	3.84615	0	3.84615	41.0256	2.5641
GVMAG-M-3300023174-100|Ga0214921_10000459_49	Chloroa_b-bind	Chloroa_b-bind	GVMAG-M-3300023174-100|Ga0214921_10000459	79	56.962	10.1266	0	6.32911	26.5823	0
GVMAG-M-3300023174-107|Ga0214921_10000969_25	Chloroa_b-bind	Chloroa_b-bind	GVMAG-M-3300023174-107|Ga0214921_10000969	93	75.2688	6.45161	0	2.15054	15.0538	1.07527
GVMAG-M-3300023174-109|Ga0214921_10004579_22	Chloroa_b-bind	Chloroa_b-bind	GVMAG-M-3300023174-109|Ga0214921_10004579	22	40.9091	4.54545	4.54545	9.09091	40.9091	0
GVMAG-M-3300023174-5|Ga0214921_10005082_6	Chloroa_b-bind	Chloroa_b-bind	GVMAG-M-3300023174-5|Ga0214921_10005082	22	36.3636	13.6364	4.54545	9.09091	36.3636	0
GVMAG-M-3300023174-5|Ga0214921_10008547_13	Chloroa_b-bind	Chloroa_b-bind	GVMAG-M-3300023174-5|Ga0214921_10008547	20	70	0	5	5	20	0
GVMAG-M-3300023174-56|Ga0214921_10004672_21	Chloroa_b-bind	Chloroa_b-bind	GVMAG-M-3300023174-56|Ga0214921_10004672	25	44	12	0	8	36	0
GVMAG-M-3300023179-116|Ga0214923_10000080_11	Chloroa_b-bind	Chloroa_b-bind	GVMAG-M-3300023179-116|Ga0214923_10000080	128	39.0625	3.90625	0	3.90625	52.3438	0.78125
GVMAG-M-3300023179-42|Ga0214923_10000354_10	Chloroa_b-bind	Chloroa_b-bind	GVMAG-M-3300023179-42|Ga0214923_10000354	74	62.1622	4.05405	0	4.05405	29.7297	0
GVMAG-M-3300023184-117|Ga0214919_10000776_49	Chloroa_b-bind	Chloroa_b-bind	GVMAG-M-3300023184-117|Ga0214919_10000776	61	55.7377	8.19672	1.63934	18.0328	16.3934	0
GVMAG-M-3300023184-163|Ga0214919_10000126_140	Chloroa_b-bind	Chloroa_b-bind	GVMAG-M-3300023184-163|Ga0214919_10000126	183	64.4809	5.46448	2.18579	3.27869	24.5902	0
GVMAG-M-3300023184-165|Ga0214919_10000063_128	Chloroa_b-bind	Chloroa_b-bind	GVMAG-M-3300023184-165|Ga0214919_10000063	161	50.3106	6.8323	1.24224	4.96894	36.0248	0.621118
GVMAG-M-3300023184-167|Ga0214919_10000734_52	Chloroa_b-bind	Chloroa_b-bind	GVMAG-M-3300023184-167|Ga0214919_10000734	75	53.3333	13.3333	2.66667	5.33333	24	1.33333
GVMAG-M-3300023184-168|Ga0214919_10000278_42	Chloroa_b-bind	Chloroa_b-bind	GVMAG-M-3300023184-168|Ga0214919_10000278	94	64.8936	4.25532	0	4.25532	26.5957	0
GVMAG-M-3300023184-181|Ga0214919_10000120_128	Chloroa_b-bind	Chloroa_b-bind	GVMAG-M-3300023184-181|Ga0214919_10000120	133	62.406	2.25564	1.50376	0.75188	33.0827	0
GVMAG-M-3300023184-72|Ga0214919_10000032_138	Chloroa_b-bind	Chloroa_b-bind	GVMAG-M-3300023184-72|Ga0214919_10000032	187	53.4759	4.81283	2.13904	3.20856	36.3636	0
GVMAG-M-3300024252-29|Ga0233435_1000083_38	Chloroa_b-bind	Chloroa_b-bind	GVMAG-M-3300024252-29|Ga0233435_1000083	126	47.619	1.5873	0.793651	2.38095	47.619	0
GVMAG-M-3300024261-25|Ga0233439_10009311_2	Chloroa_b-bind	Chloroa_b-bind	GVMAG-M-3300024261-25|Ga0233439_10009311	7	42.8571	14.2857	0	28.5714	14.2857	0
GVMAG-M-3300024261-60|Ga0233439_10000220_88	Chloroa_b-bind	Chloroa_b-bind	GVMAG-M-3300024261-60|Ga0233439_10000220	91	52.7473	6.59341	0	1.0989	39.5604	0
GVMAG-M-3300024294-5|Ga0228664_1003428_4	Chloroa_b-bind	Chloroa_b-bind	GVMAG-M-3300024294-5|Ga0228664_1003428	8	25	0	0	12.5	62.5	0
GVMAG-M-3300024314-16|Ga0228657_1000436_15	Chloroa_b-bind	Chloroa_b-bind	GVMAG-M-3300024314-16|Ga0228657_1000436	21	23.8095	9.52381	0	23.8095	42.8571	0
GVMAG-M-3300024327-2|Ga0233434_1005779_9	Chloroa_b-bind	Chloroa_b-bind	GVMAG-M-3300024327-2|Ga0233434_1005779	12	75	0	0	0	25	0
GVMAG-M-3300025652-16|Ga0208134_1000001_221	Chloroa_b-bind	Chloroa_b-bind	GVMAG-M-3300025652-16|Ga0208134_1000001	272	11.0294	1.47059	0	0.735294	86.7647	0
GVMAG-M-3300025830-31|Ga0209832_1003463_7	Chloroa_b-bind	Chloroa_b-bind	GVMAG-M-3300025830-31|Ga0209832_1003463	11	36.3636	9.09091	0	18.1818	36.3636	0
GVMAG-M-3300025849-19|Ga0209603_1000183_8	Chloroa_b-bind	Chloroa_b-bind	GVMAG-M-3300025849-19|Ga0209603_1000183	88	22.7273	3.40909	0	3.40909	70.4545	0
GVMAG-M-3300025860-17|Ga0209119_1003174_5	Chloroa_b-bind	Chloroa_b-bind	GVMAG-M-3300025860-17|Ga0209119_1003174	18	22.2222	0	0	5.55556	72.2222	0
GVMAG-M-3300025880-17|Ga0209534_10008095_9	Chloroa_b-bind	EF-hand_5,EF-hand_5,Chloroa_b-bind	GVMAG-M-3300025880-17|Ga0209534_10008095	11	27.2727	0	9.09091	18.1818	45.4545	0
GVMAG-M-3300026187-2|Ga0209929_1002943_11	Chloroa_b-bind	Chloroa_b-bind	GVMAG-M-3300026187-2|Ga0209929_1002943	12	41.6667	0	0	0	58.3333	0
GVMAG-M-3300026187-2|Ga0209929_1003302_2	Chloroa_b-bind	Chloroa_b-bind	GVMAG-M-3300026187-2|Ga0209929_1003302	10	80	0	0	0	20	0
GVMAG-M-3300027206-1|Ga0208023_1000034_40	Chloroa_b-bind	Chloroa_b-bind	GVMAG-M-3300027206-1|Ga0208023_1000034	76	15.7895	1.31579	0	0	82.8947	0
GVMAG-M-3300027707-43|Ga0209443_1004330_6	Chloroa_b-bind	Chloroa_b-bind	GVMAG-M-3300027707-43|Ga0209443_1004330	10	60	10	0	20	10	0
GVMAG-M-3300027747-54|Ga0209189_1001076_6	Chloroa_b-bind	Chloroa_b-bind	GVMAG-M-3300027747-54|Ga0209189_1001076	23	17.3913	4.34783	4.34783	4.34783	69.5652	0
GVMAG-M-3300027769-26|Ga0209770_10000304_16	Chloroa_b-bind	EF-hand_5,EF-hand_5,Chloroa_b-bind	GVMAG-M-3300027769-26|Ga0209770_10000304	29	62.069	6.89655	0	10.3448	20.6897	0
GVMAG-M-3300027791-30|Ga0209830_10000034_61	Chloroa_b-bind	Chloroa_b-bind,Chloroa_b-bind	GVMAG-M-3300027791-30|Ga0209830_10000034	198	62.1212	8.08081	0.505051	8.08081	21.2121	0
GVMAG-M-3300027791-30|Ga0209830_10000034_61	Chloroa_b-bind	Chloroa_b-bind,Chloroa_b-bind	GVMAG-M-3300027791-30|Ga0209830_10000034	198	62.1212	8.08081	0.505051	8.08081	21.2121	0
GVMAG-M-3300027833-42|Ga0209092_10000675_4	Chloroa_b-bind	Chloroa_b-bind	GVMAG-M-3300027833-42|Ga0209092_10000675	23	52.1739	8.69565	0	17.3913	21.7391	0
GVMAG-M-3300027892-27|Ga0209550_10001169_1	Chloroa_b-bind	Chloroa_b-bind	GVMAG-M-3300027892-27|Ga0209550_10001169	24	70.8333	0	0	4.16667	25	0
GVMAG-M-3300027892-27|Ga0209550_10016406_7	Chloroa_b-bind	Chloroa_b-bind	GVMAG-M-3300027892-27|Ga0209550_10016406	9	44.4444	11.1111	0	11.1111	33.3333	0
GVMAG-M-3300027892-64|Ga0209550_10006568_17	Chloroa_b-bind	Chloroa_b-bind	GVMAG-M-3300027892-64|Ga0209550_10006568	20	85	0	0	5	10	0
GVMAG-M-3300027892-73|Ga0209550_10000036_89	Chloroa_b-bind	Chloroa_b-bind	GVMAG-M-3300027892-73|Ga0209550_10000036	94	58.5106	4.25532	0	4.25532	32.9787	0
GVMAG-M-3300027971-25|Ga0209401_1000174_39	Chloroa_b-bind	Chloroa_b-bind	GVMAG-M-3300027971-25|Ga0209401_1000174	46	52.1739	6.52174	4.34783	0	36.9565	0
GVMAG-S-1006661-62|1006661_contig_640_10	Chloroa_b-bind	Chloroa_b-bind	GVMAG-S-1006661-62|1006661_contig_640	22	72.7273	9.09091	0	13.6364	4.54545	0
GVMAG-S-1016704-108|1016704_contig_1264_12	Chloroa_b-bind	Chloroa_b-bind	GVMAG-S-1016704-108|1016704_contig_1264	31	41.9355	12.9032	0	16.129	25.8065	3.22581
GVMAG-S-1016704-108|1016704_contig_7708_7	Chloroa_b-bind	Chloroa_b-bind	GVMAG-S-1016704-108|1016704_contig_7708	13	46.1538	7.69231	7.69231	15.3846	23.0769	0
GVMAG-S-1016719-169|1016719_contig_13914_3	Chloroa_b-bind	Chloroa_b-bind	GVMAG-S-1016719-169|1016719_contig_13914	11	81.8182	9.09091	0	0	9.09091	0
GVMAG-S-1017352-14|1017352_contig_157_9	Chloroa_b-bind	Chloroa_b-bind	GVMAG-S-1017352-14|1017352_contig_157	14	85.7143	7.14286	0	7.14286	0	0
GVMAG-S-1017376-16|1017376_contig_416_6	Chloroa_b-bind	Chloroa_b-bind	GVMAG-S-1017376-16|1017376_contig_416	12	58.3333	8.33333	0	25	8.33333	0
GVMAG-S-1017397-20|1017397_contig_16_19	Chloroa_b-bind	Chloroa_b-bind	GVMAG-S-1017397-20|1017397_contig_16	91	64.8352	10.989	0	4.3956	19.7802	0
GVMAG-S-1017745-132|1017745_contig_15878_3	Chloroa_b-bind	Chloroa_b-bind	GVMAG-S-1017745-132|1017745_contig_15878	7	85.7143	0	0	14.2857	0	0
GVMAG-S-1026894-77|1026894_contig_5645_1	Chloroa_b-bind	Chloroa_b-bind	GVMAG-S-1026894-77|1026894_contig_5645	5	60	0	0	20	20	0
GVMAG-S-1035088-118|1035088_contig_8979_4	Chloroa_b-bind	EF-hand_5,EF-hand_5,Chloroa_b-bind	GVMAG-S-1035088-118|1035088_contig_8979	6	33.3333	50	0	16.6667	0	0
GVMAG-S-1035112-41|1035112_contig_557_10	Chloroa_b-bind	Chloroa_b-bind	GVMAG-S-1035112-41|1035112_contig_557	13	30.7692	0	0	23.0769	46.1538	0
GVMAG-S-1035118-87|1035118_contig_3_216	Chloroa_b-bind	Chloroa_b-bind	GVMAG-S-1035118-87|1035118_contig_3	214	64.0187	4.6729	2.33645	0.934579	28.0374	0
GVMAG-S-1035300-1|1035300_contig_211_1	Chloroa_b-bind	Chloroa_b-bind	GVMAG-S-1035300-1|1035300_contig_211	11	81.8182	0	0	0	18.1818	0
GVMAG-S-1037362-75|1037362_contig_708_22	Chloroa_b-bind	Chloroa_b-bind	GVMAG-S-1037362-75|1037362_contig_708	26	19.2308	0	0	0	80.7692	0
GVMAG-S-1037377-105|1037377_contig_1278_21	Chloroa_b-bind	Chloroa_b-bind	GVMAG-S-1037377-105|1037377_contig_1278	26	46.1538	7.69231	0	7.69231	38.4615	0
GVMAG-S-1037383-112|1037383_contig_5936_6	Chloroa_b-bind	Chloroa_b-bind	GVMAG-S-1037383-112|1037383_contig_5936	14	14.2857	0	0	0	85.7143	0
GVMAG-S-1037383-112|1037383_contig_6182_3	Chloroa_b-bind	Chloroa_b-bind	GVMAG-S-1037383-112|1037383_contig_6182	13	0	0	0	0	100	0
GVMAG-S-1040241-131|1040241_contig_4317_18	Chloroa_b-bind	Chloroa_b-bind	GVMAG-S-1040241-131|1040241_contig_4317	19	26.3158	0	0	0	73.6842	0
GVMAG-S-1040241-131|1040241_contig_6238_3	Chloroa_b-bind	Chloroa_b-bind	GVMAG-S-1040241-131|1040241_contig_6238	13	7.69231	23.0769	0	0	69.2308	0
GVMAG-S-1040241-154|1040241_contig_1_308	Chloroa_b-bind	EF-hand_5,Chloroa_b-bind	GVMAG-S-1040241-154|1040241_contig_1	475	64.6316	7.15789	1.05263	8.21053	18.5263	0.421053
GVMAG-S-1040241-154|1040241_contig_1_454	Chloroa_b-bind	Chloroa_b-bind	GVMAG-S-1040241-154|1040241_contig_1	475	64.6316	7.15789	1.05263	8.21053	18.5263	0.421053
GVMAG-S-1040241-73|1040241_contig_1154_13	Chloroa_b-bind	Chloroa_b-bind	GVMAG-S-1040241-73|1040241_contig_1154	21	71.4286	4.7619	0	4.7619	19.0476	0
GVMAG-S-1040241-73|1040241_contig_4551_4	Chloroa_b-bind	Chloroa_b-bind	GVMAG-S-1040241-73|1040241_contig_4551	8	37.5	0	0	0	62.5	0
GVMAG-S-1055481-12|1055481_contig_6_21	Chloroa_b-bind	EF-hand_5,EF-hand_5,Chloroa_b-bind	GVMAG-S-1055481-12|1055481_contig_6	55	74.5455	9.09091	1.81818	7.27273	7.27273	0
GVMAG-S-1055481-12|1055481_contig_7_25	Chloroa_b-bind	Chloroa_b-bind	GVMAG-S-1055481-12|1055481_contig_7	42	71.4286	4.7619	0	11.9048	11.9048	0
GVMAG-S-1059923-44|1059923_contig_3527_1	Chloroa_b-bind	Chloroa_b-bind	GVMAG-S-1059923-44|1059923_contig_3527	15	26.6667	0	0	6.66667	66.6667	0
GVMAG-S-1074260-43|1074260_contig_4038_6	Chloroa_b-bind	Chloroa_b-bind	GVMAG-S-1074260-43|1074260_contig_4038	11	54.5455	0	0	0	45.4545	0
GVMAG-S-1074264-73|1074264_contig_1584_9	Chloroa_b-bind	Chloroa_b-bind	GVMAG-S-1074264-73|1074264_contig_1584	29	48.2759	0	0	0	51.7241	0
GVMAG-S-1074330-31|1074330_contig_180_6	Chloroa_b-bind	Chloroa_b-bind	GVMAG-S-1074330-31|1074330_contig_180	31	0	0	0	0	100	0
GVMAG-S-1074330-31|1074330_contig_1476_14	Chloroa_b-bind	Chloroa_b-bind	GVMAG-S-1074330-31|1074330_contig_1476	16	0	0	0	0	100	0
GVMAG-S-1074346-73|1074346_contig_1696_10	Chloroa_b-bind	Chloroa_b-bind	GVMAG-S-1074346-73|1074346_contig_1696	20	5	0	0	0	95	0
GVMAG-S-1085336-36|1085336_contig_2236_2	Chloroa_b-bind	Chloroa_b-bind	GVMAG-S-1085336-36|1085336_contig_2236	10	40	0	0	0	60	0
GVMAG-S-1092152-17|1092152_contig_335_2	Chloroa_b-bind	Chloroa_b-bind	GVMAG-S-1092152-17|1092152_contig_335	17	29.4118	0	0	0	70.5882	0
GVMAG-S-1092455-32|1092455_contig_2686_6	Chloroa_b-bind	Chloroa_b-bind	GVMAG-S-1092455-32|1092455_contig_2686	9	22.2222	0	0	0	77.7778	0
GVMAG-S-1092455-40|1092455_contig_266_11	Chloroa_b-bind	Chloroa_b-bind	GVMAG-S-1092455-40|1092455_contig_266	21	4.7619	0	0	0	95.2381	0
GVMAG-S-1101162-94|1101162_contig_5234_6	Chloroa_b-bind	Chloroa_b-bind	GVMAG-S-1101162-94|1101162_contig_5234	10	60	0	0	10	30	0
GVMAG-S-1101164-67|1101164_contig_436_30	Chloroa_b-bind	Chloroa_b-bind	GVMAG-S-1101164-67|1101164_contig_436	30	33.3333	13.3333	0	20	33.3333	0
GVMAG-S-1101165-79|1101165_contig_52_58	Chloroa_b-bind	Chloroa_b-bind	GVMAG-S-1101165-79|1101165_contig_52	115	54.7826	5.21739	0.869565	1.73913	37.3913	0
GVMAG-S-1101165-81|1101165_contig_469_3	Chloroa_b-bind	Chloroa_b-bind	GVMAG-S-1101165-81|1101165_contig_469	44	54.5455	2.27273	0	6.81818	36.3636	0
GVMAG-S-1101178-88|1101178_contig_654_13	Chloroa_b-bind	Chloroa_b-bind	GVMAG-S-1101178-88|1101178_contig_654	26	57.6923	3.84615	0	3.84615	26.9231	7.69231
GVMAG-S-1102104-120|1102104_contig_501_14	Chloroa_b-bind	Chloroa_b-bind	GVMAG-S-1102104-120|1102104_contig_501	36	0	2.77778	0	0	97.2222	0
GVMAG-S-1102113-57|1102113_contig_654_494	Chloroa_b-bind	Chloroa_b-bind	GVMAG-S-1102113-57|1102113_contig_654	34	67.6471	0	2.94118	2.94118	26.4706	0
GVMAG-S-1102244-53|1102244_contig_116_20	Chloroa_b-bind	Chloroa_b-bind	GVMAG-S-1102244-53|1102244_contig_116	69	47.8261	2.89855	0	7.24638	42.029	0
GVMAG-S-1103008-45|1103008_contig_556_25	Chloroa_b-bind	Chloroa_b-bind	GVMAG-S-1103008-45|1103008_contig_556	44	56.8182	6.81818	2.27273	9.09091	25	0
GVMAG-S-1103008-45|1103008_contig_8174_4	Chloroa_b-bind	Chloroa_b-bind	GVMAG-S-1103008-45|1103008_contig_8174	10	40	10	0	0	50	0
GVMAG-S-1103008-47|1103008_contig_1030_17	Chloroa_b-bind	Chloroa_b-bind	GVMAG-S-1103008-47|1103008_contig_1030	25	40	12	0	12	36	0
GVMAG-S-3300000117-106|3300000117.a:DelMOWin2010_c10002240_16	Chloroa_b-bind	Chloroa_b-bind	GVMAG-S-3300000117-106|3300000117-a-DelMOWin2010_c10002240	20	0	0	0	0	100	0
GVMAG-S-3300001941-2|GOS2219_1030547_1	Chloroa_b-bind	EF-hand_5,EF-hand_5,Chloroa_b-bind	GVMAG-S-3300001941-2|GOS2219_1030547	11	45.4545	0	0	9.09091	45.4545	0
GVMAG-S-3300002153-41|3300002153.a:JGI24540J26637_10006054_3	Chloroa_b-bind	Chloroa_b-bind	GVMAG-S-3300002153-41|3300002153-a-JGI24540J26637_10006054	9	66.6667	11.1111	0	11.1111	11.1111	0
GVMAG-S-3300002186-34|3300002186.a:JGI24539J26755_10003541_11	Chloroa_b-bind	Chloroa_b-bind	GVMAG-S-3300002186-34|3300002186-a-JGI24539J26755_10003541	12	83.3333	8.33333	0	0	8.33333	0
GVMAG-S-3300002466-195|3300002466.a:JGI10211J34971_10006793_7	Chloroa_b-bind	Chloroa_b-bind	GVMAG-S-3300002466-195|3300002466-a-JGI10211J34971_10006793	12	50	8.33333	0	8.33333	33.3333	0
GVMAG-S-3300004128-12|3300004128.a:Ga0066180_10000486_13	Chloroa_b-bind	Chloroa_b-bind	GVMAG-S-3300004128-12|3300004128.a:Ga0066180_10000486	15	80	0	0	13.3333	6.66667	0
GVMAG-S-3300004128-22|3300004128.a:Ga0066180_10000020_35	Chloroa_b-bind	Chloroa_b-bind	GVMAG-S-3300004128-22|3300004128.a:Ga0066180_10000020	38	68.4211	2.63158	0	5.26316	23.6842	0
GVMAG-S-3300005662-140|3300005662.a:Ga0078894_10000600_13	Chloroa_b-bind	Chloroa_b-bind	GVMAG-S-3300005662-140|3300005662.a:Ga0078894_10000600	27	48.1481	0	0	7.40741	44.4444	0
GVMAG-S-3300005662-148|3300005662.a:Ga0078894_10000940_14	Chloroa_b-bind	Chloroa_b-bind	GVMAG-S-3300005662-148|3300005662.a:Ga0078894_10000940	23	65.2174	8.69565	0	4.34783	21.7391	0
GVMAG-S-3300010299-67|3300010299.a:Ga0129342_1001956_9	Chloroa_b-bind	Chloroa_b-bind	GVMAG-S-3300010299-67|3300010299.a:Ga0129342_1001956	15	0	13.3333	0	0	86.6667	0
GVMAG-S-3300010299-67|3300010299.a:Ga0129342_1001808_10	Chloroa_b-bind	Chloroa_b-bind	GVMAG-S-3300010299-67|3300010299.a:Ga0129342_1001808	13	7.69231	0	0	0	92.3077	0
GVMAG-S-3300010368-72|3300010368.a:Ga0129324_10005371_5	Chloroa_b-bind	Chloroa_b-bind	GVMAG-S-3300010368-72|3300010368.a:Ga0129324_10005371	12	58.3333	0	0	16.6667	25	0
GVMAG-S-3300010368-80|3300010368.a:Ga0129324_10005571_5	Chloroa_b-bind	Chloroa_b-bind	GVMAG-S-3300010368-80|3300010368.a:Ga0129324_10005571	11	63.6364	0	0	9.09091	27.2727	0
GVMAG-S-3300012919-55|3300012919.a:Ga0160422_10000004_11	Chloroa_b-bind	Chloroa_b-bind	GVMAG-S-3300012919-55|3300012919.a:Ga0160422_10000004	117	51.2821	3.4188	0.854701	6.83761	37.6068	0
GVMAG-S-3300012919-56|3300012919.a:Ga0160422_10008157_12	Chloroa_b-bind	Chloroa_b-bind	GVMAG-S-3300012919-56|3300012919.a:Ga0160422_10008157	12	58.3333	0	0	8.33333	33.3333	0
GVMAG-S-3300012919-62|3300012919.a:Ga0160422_10002437_5	Chloroa_b-bind	Chloroa_b-bind	GVMAG-S-3300012919-62|3300012919.a:Ga0160422_10002437	16	56.25	6.25	0	12.5	25	0
GVMAG-S-3300012919-65|3300012919.a:Ga0160422_10000831_8	Chloroa_b-bind	Chloroa_b-bind	GVMAG-S-3300012919-65|3300012919.a:Ga0160422_10000831	14	50	0	0	7.14286	42.8571	0
GVMAG-S-3300012919-65|3300012919.a:Ga0160422_10009893_10	Chloroa_b-bind	Chloroa_b-bind	GVMAG-S-3300012919-65|3300012919.a:Ga0160422_10009893	11	72.7273	0	0	9.09091	18.1818	0
GVMAG-S-3300012919-68|3300012919.a:Ga0160422_10003306_7	Chloroa_b-bind	Chloroa_b-bind	GVMAG-S-3300012919-68|3300012919.a:Ga0160422_10003306	16	56.25	0	0	12.5	31.25	0
GVMAG-S-3300012919-72|3300012919.a:Ga0160422_10011774_5	Chloroa_b-bind	Chloroa_b-bind	GVMAG-S-3300012919-72|3300012919.a:Ga0160422_10011774	10	70	10	0	20	0	0
GVMAG-S-3300013005-171|3300013005.a:Ga0164292_10006829_4	Chloroa_b-bind	Chloroa_b-bind	GVMAG-S-3300013005-171|3300013005.a:Ga0164292_10006829	12	41.6667	16.6667	0	16.6667	25	0
GVMAG-S-3300013014-110|3300013014.a:Ga0164295_10000578_17	Chloroa_b-bind	Chloroa_b-bind	GVMAG-S-3300013014-110|3300013014.a:Ga0164295_10000578	30	63.3333	10	0	10	16.6667	0
GVMAG-S-3300013014-88|3300013014.a:Ga0164295_10000852_33	Chloroa_b-bind	Chloroa_b-bind	GVMAG-S-3300013014-88|3300013014.a:Ga0164295_10000852	37	78.3784	0	8.10811	8.10811	5.40541	0
GVMAG-S-3300013093-130|3300013093.a:Ga0164296_1002145_2	Chloroa_b-bind	Chloroa_b-bind	GVMAG-S-3300013093-130|3300013093.a:Ga0164296_1002145	29	62.069	10.3448	0	6.89655	20.6897	0
GVMAG-S-403976-41|403976_contig_571_28	Chloroa_b-bind	Chloroa_b-bind	GVMAG-S-403976-41|403976_contig_571	31	61.2903	0	0	9.67742	29.0323	0
GVMAG-S-403982-44|403982_contig_5180_5	Chloroa_b-bind	Chloroa_b-bind	GVMAG-S-403982-44|403982_contig_5180	10	60	0	0	0	40	0
GVMAG-S-403982-53|403982_contig_2686_9	Chloroa_b-bind	Chloroa_b-bind	GVMAG-S-403982-53|403982_contig_2686	12	66.6667	0	0	8.33333	25	0
GVMAG-S-405408-30|405408_contig_1940_1	Chloroa_b-bind	Chloroa_b-bind	GVMAG-S-405408-30|405408_contig_1940	12	75	0	0	8.33333	16.6667	0
GVMAG-S-ERX555907-102|ERX555907_contig_89_62	Chloroa_b-bind	Chloroa_b-bind	GVMAG-S-ERX555907-102|ERX555907_contig_89	80	35	3.75	0	5	56.25	0
GVMAG-S-ERX555907-72|ERX555907_contig_754_29	Chloroa_b-bind	Chloroa_b-bind	GVMAG-S-ERX555907-72|ERX555907_contig_754	37	75.6757	8.10811	0	2.7027	13.5135	0
GVMAG-S-ERX555907-72|ERX555907_contig_3705_600	Chloroa_b-bind	Chloroa_b-bind	GVMAG-S-ERX555907-72|ERX555907_contig_3705	14	57.1429	7.14286	0	21.4286	14.2857	0
GVMAG-S-ERX555913-34|ERX555913_contig_1235_5	Chloroa_b-bind	Chloroa_b-bind	GVMAG-S-ERX555913-34|ERX555913_contig_1235	16	31.25	0	0	0	68.75	0
GVMAG-S-ERX555913-57|ERX555913_contig_454_19	Chloroa_b-bind	Chloroa_b-bind	GVMAG-S-ERX555913-57|ERX555913_contig_454	27	14.8148	7.40741	0	0	77.7778	0
GVMAG-S-ERX555917-56|ERX555917_contig_1984_7	Chloroa_b-bind	Chloroa_b-bind	GVMAG-S-ERX555917-56|ERX555917_contig_1984	19	57.8947	10.5263	0	15.7895	15.7895	0
GVMAG-S-ERX555926-38|ERX555926_contig_569_5	Chloroa_b-bind	Chloroa_b-bind	GVMAG-S-ERX555926-38|ERX555926_contig_569	29	51.7241	10.3448	3.44828	17.2414	17.2414	0
GVMAG-S-ERX555926-50|ERX555926_contig_1685_18	Chloroa_b-bind	Chloroa_b-bind	GVMAG-S-ERX555926-50|ERX555926_contig_1685	19	52.6316	0	5.26316	10.5263	31.5789	0
GVMAG-S-ERX555943-23|ERX555943_contig_1947_3	Chloroa_b-bind	Chloroa_b-bind	GVMAG-S-ERX555943-23|ERX555943_contig_1947	3	0	0	0	0	100	0
GVMAG-S-ERX555952-71|ERX555952_contig_10001_3	Chloroa_b-bind	Chloroa_b-bind	GVMAG-S-ERX555952-71|ERX555952_contig_10001	5	0	0	0	20	80	0
GVMAG-S-ERX555965-48|ERX555965_contig_303_47	Chloroa_b-bind	Chloroa_b-bind	GVMAG-S-ERX555965-48|ERX555965_contig_303	54	59.2593	11.1111	0	5.55556	24.0741	0
GVMAG-S-ERX555965-56|ERX555965_contig_449_26	Chloroa_b-bind	Chloroa_b-bind	GVMAG-S-ERX555965-56|ERX555965_contig_449	35	48.5714	2.85714	5.71429	8.57143	34.2857	0
GVMAG-S-ERX555967-113|ERX555967_contig_605_27	Chloroa_b-bind	Chloroa_b-bind	GVMAG-S-ERX555967-113|ERX555967_contig_605	39	43.5897	5.12821	5.12821	7.69231	38.4615	0
GVMAG-S-ERX555967-131|ERX555967_contig_365_20	Chloroa_b-bind	Chloroa_b-bind	GVMAG-S-ERX555967-131|ERX555967_contig_365	55	63.6364	12.7273	0	12.7273	10.9091	0
GVMAG-S-ERX555967-67|ERX555967_contig_315_26	Chloroa_b-bind	Chloroa_b-bind	GVMAG-S-ERX555967-67|ERX555967_contig_315	69	53.6232	17.3913	0	5.7971	23.1884	0
GVMAG-S-ERX556003-78|ERX556003_contig_38_37	Chloroa_b-bind	Chloroa_b-bind	GVMAG-S-ERX556003-78|ERX556003_contig_38	84	7.14286	0	1.19048	0	91.6667	0
GVMAG-S-ERX556004-9|ERX556004_contig_596_1	Chloroa_b-bind	Chloroa_b-bind	GVMAG-S-ERX556004-9|ERX556004_contig_596	12	83.3333	16.6667	0	0	0	0
GVMAG-S-ERX556004-9|ERX556004_contig_686_5	Chloroa_b-bind	EF-hand_5,EF-hand_5,Chloroa_b-bind	GVMAG-S-ERX556004-9|ERX556004_contig_686	10	60	0	0	20	20	0
GVMAG-S-ERX556005-85|ERX556005_contig_16_105	Chloroa_b-bind	Chloroa_b-bind	GVMAG-S-ERX556005-85|ERX556005_contig_16	117	10.2564	0.854701	0	0	88.8889	0
GVMAG-S-ERX556005-85|ERX556005_contig_8819_2	Chloroa_b-bind	Chloroa_b-bind	GVMAG-S-ERX556005-85|ERX556005_contig_8819	7	0	0	0	0	100	0
GVMAG-S-ERX556009-51|ERX556009_contig_34_56	Chloroa_b-bind	Chloroa_b-bind	GVMAG-S-ERX556009-51|ERX556009_contig_34	81	39.5062	8.64198	0	1.23457	50.6173	0
GVMAG-S-ERX556019-29|ERX556019_contig_858_27	Chloroa_b-bind	Chloroa_b-bind	GVMAG-S-ERX556019-29|ERX556019_contig_858	27	59.2593	0	0	0	40.7407	0
GVMAG-S-ERX556022-25|ERX556022_contig_133_14	Chloroa_b-bind	Chloroa_b-bind	GVMAG-S-ERX556022-25|ERX556022_contig_133	55	58.1818	3.63636	0	9.09091	29.0909	0
GVMAG-S-ERX556028-72|ERX556028_contig_34_119	Chloroa_b-bind	Chloroa_b-bind	GVMAG-S-ERX556028-72|ERX556028_contig_34	152	43.4211	11.8421	0.657895	5.92105	37.5	0.657895
GVMAG-S-ERX556028-89|ERX556028_contig_1830_2	Chloroa_b-bind	Chloroa_b-bind	GVMAG-S-ERX556028-89|ERX556028_contig_1830	12	50	0	0	8.33333	41.6667	0
GVMAG-S-ERX556030-34|ERX556030_contig_993_18	Chloroa_b-bind	Chloroa_b-bind	GVMAG-S-ERX556030-34|ERX556030_contig_993	19	21.0526	5.26316	0	0	73.6842	0
GVMAG-S-ERX556031-46|ERX556031_contig_6648_7	Chloroa_b-bind	Chloroa_b-bind	GVMAG-S-ERX556031-46|ERX556031_contig_6648	8	37.5	0	0	12.5	50	0
GVMAG-S-ERX556049-19|ERX556049_contig_59_21	Chloroa_b-bind	Chloroa_b-bind	GVMAG-S-ERX556049-19|ERX556049_contig_59	51	52.9412	3.92157	1.96078	3.92157	37.2549	0
GVMAG-S-ERX556059-82|ERX556059_contig_12_6	Chloroa_b-bind	Chloroa_b-bind	GVMAG-S-ERX556059-82|ERX556059_contig_12	164	20.7317	1.82927	0	0	77.439	0
GVMAG-S-ERX556063-31|ERX556063_contig_502_16	Chloroa_b-bind	Chloroa_b-bind	GVMAG-S-ERX556063-31|ERX556063_contig_502	19	84.2105	0	0	5.26316	10.5263	0
GVMAG-S-ERX556063-31|ERX556063_contig_4716_5	Chloroa_b-bind	Chloroa_b-bind	GVMAG-S-ERX556063-31|ERX556063_contig_4716	7	71.4286	14.2857	0	14.2857	0	0
GVMAG-S-ERX556088-21|ERX556088_contig_170_21	Chloroa_b-bind	Chloroa_b-bind	GVMAG-S-ERX556088-21|ERX556088_contig_170	23	56.5217	0	0	0	43.4783	0
GVMAG-S-ERX556091-19|ERX556091_contig_729_327	Chloroa_b-bind	Chloroa_b-bind	GVMAG-S-ERX556091-19|ERX556091_contig_729	11	63.6364	0	0	9.09091	27.2727	0
GVMAG-S-ERX556109-35|ERX556109_contig_183_25	Chloroa_b-bind	Chloroa_b-bind	GVMAG-S-ERX556109-35|ERX556109_contig_183	48	2.08333	0	0	0	97.9167	0
GVMAG-S-ERX556109-35|ERX556109_contig_3004_7	Chloroa_b-bind	Chloroa_b-bind	GVMAG-S-ERX556109-35|ERX556109_contig_3004	9	0	0	0	0	100	0
GVMAG-S-ERX556121-75|ERX556121_contig_4231_6	Chloroa_b-bind	Chloroa_b-bind	GVMAG-S-ERX556121-75|ERX556121_contig_4231	7	28.5714	14.2857	0	14.2857	42.8571	0
GVMAG-S-ERX556121-86|ERX556121_contig_24_7	Chloroa_b-bind	Chloroa_b-bind	GVMAG-S-ERX556121-86|ERX556121_contig_24	90	18.8889	2.22222	0	0	78.8889	0
GVMAG-S-ERX556121-86|ERX556121_contig_511_42	Chloroa_b-bind	Chloroa_b-bind	GVMAG-S-ERX556121-86|ERX556121_contig_511	43	20.9302	0	0	0	79.0698	0
GVMAG-S-ERX556125-36|ERX556125_contig_1144_15	Chloroa_b-bind	Chloroa_b-bind	GVMAG-S-ERX556125-36|ERX556125_contig_1144	20	25	0	0	5	70	0
GVMAG-S-ERX556127-47|ERX556127_contig_18_15	Chloroa_b-bind	Chloroa_b-bind	GVMAG-S-ERX556127-47|ERX556127_contig_18	61	49.1803	9.83607	1.63934	6.55738	32.7869	0
GVMAG-S-ERX556127-47|ERX556127_contig_27_26	Chloroa_b-bind	Chloroa_b-bind	GVMAG-S-ERX556127-47|ERX556127_contig_27	42	45.2381	2.38095	4.7619	7.14286	40.4762	0
GVMAG-M-3300005662-19|Ga0078894_10007041_4	Cu-oxidase_2	Cu-oxidase_3,Cu-oxidase_2	GVMAG-M-3300005662-19|Ga0078894_10007041	7	42.8571	0	0	28.5714	28.5714	0
GVMAG-M-3300006641-22|Ga0075471_10000749_3	Cu-oxidase_2	Cu-oxidase_3,Cu-oxidase,Cu-oxidase_2	GVMAG-M-3300006641-22|Ga0075471_10000749	18	44.4444	11.1111	5.55556	27.7778	11.1111	0
GVMAG-M-3300007622-7|Ga0102863_1000408_11	Cu-oxidase_2	Cu-oxidase_3,Cu-oxidase_2	GVMAG-M-3300007622-7|Ga0102863_1000408	12	41.6667	0	8.33333	41.6667	8.33333	0
GVMAG-M-3300007708-4|Ga0102859_1000222_1	Cu-oxidase_2	Cu-oxidase_3,Cu-oxidase_2	GVMAG-M-3300007708-4|Ga0102859_1000222	16	62.5	18.75	0	18.75	0	0
GVMAG-M-3300010160-56|Ga0114967_10000203_15	Cu-oxidase_2	Cu-oxidase_3,Cu-oxidase_2,Hint_2	GVMAG-M-3300010160-56|Ga0114967_10000203	50	60	2	2	4	32	0
GVMAG-M-3300010334-28|Ga0136644_10001400_10	Cu-oxidase_2	Cu-oxidase_3,Cu-oxidase_2,Hint_2	GVMAG-M-3300010334-28|Ga0136644_10001400	17	52.9412	11.7647	0	11.7647	23.5294	0
GVMAG-M-3300013005-64|Ga0164292_10000032_80	Cu-oxidase_2	Cu-oxidase_3,Cu-oxidase_2	GVMAG-M-3300013005-64|Ga0164292_10000032	83	62.6506	3.61446	1.20482	14.4578	18.0723	0
GVMAG-M-3300013130-9|Ga0172363_10005614_9	Cu-oxidase_2	Cu-oxidase_3,Cu-oxidase,Cu-oxidase_2	GVMAG-M-3300013130-9|Ga0172363_10005614	11	54.5455	18.1818	0	9.09091	18.1818	0
GVMAG-M-3300013132-23|Ga0172372_10014480_4	Cu-oxidase_2	Cu-oxidase_3,Cu-oxidase_2	GVMAG-M-3300013132-23|Ga0172372_10014480	9	44.4444	0	11.1111	22.2222	22.2222	0
GVMAG-M-3300014493-9|Ga0182016_10002893_2	Cu-oxidase_2	Cu-oxidase_3,Cu-oxidase_2	GVMAG-M-3300014493-9|Ga0182016_10002893	22	18.1818	0	0	4.54545	77.2727	0
GVMAG-M-3300017788-3|Ga0169931_10004805_19	Cu-oxidase_2	Cu-oxidase_3,Cu-oxidase_2	GVMAG-M-3300017788-3|Ga0169931_10004805	22	40.9091	13.6364	4.54545	18.1818	22.7273	0
GVMAG-M-3300017963-13|Ga0180437_10004374_9	Cu-oxidase_2	Cu-oxidase_2	GVMAG-M-3300017963-13|Ga0180437_10004374	12	58.3333	16.6667	8.33333	0	16.6667	0
GVMAG-M-3300023174-59|Ga0214921_10000081_139	Cu-oxidase_2	Cu-oxidase_3,Cu-oxidase_2	GVMAG-M-3300023174-59|Ga0214921_10000081	163	50.3067	8.58896	1.22699	16.5644	23.3129	0
GVMAG-M-3300023179-123|Ga0214923_10003512_16	Cu-oxidase_2	Cu-oxidase_3,Cu-oxidase_2	GVMAG-M-3300023179-123|Ga0214923_10003512	20	45	10	0	35	10	0
GVMAG-M-3300023179-123|Ga0214923_10003512_17	Cu-oxidase_2	Cu-oxidase_2	GVMAG-M-3300023179-123|Ga0214923_10003512	20	45	10	0	35	10	0
GVMAG-M-3300023179-80|Ga0214923_10001854_7	Cu-oxidase_2	Cu-oxidase_2	GVMAG-M-3300023179-80|Ga0214923_10001854	38	65.7895	5.26316	2.63158	21.0526	5.26316	0
GVMAG-M-3300023184-133|Ga0214919_10000616_29	Cu-oxidase_2	Cu-oxidase_3,Cu-oxidase_2	GVMAG-M-3300023184-133|Ga0214919_10000616	61	50.8197	11.4754	1.63934	4.91803	31.1475	0
GVMAG-M-3300023184-64|Ga0214919_10005297_11	Cu-oxidase_2	Cu-oxidase_3,Cu-oxidase_2	GVMAG-M-3300023184-64|Ga0214919_10005297	11	45.4545	18.1818	0	0	36.3636	0
GVMAG-M-3300023210-15|Ga0233412_10000164_3	Cu-oxidase_2	Cu-oxidase_3,Cu-oxidase_2	GVMAG-M-3300023210-15|Ga0233412_10000164	41	75.6098	0	0	7.31707	17.0732	0
GVMAG-M-3300024519-1|Ga0255046_10001820_2	Cu-oxidase_2	Cu-oxidase_2	GVMAG-M-3300024519-1|Ga0255046_10001820	5	80	0	0	0	20	0
GVMAG-M-3300027708-63|Ga0209188_1010993_5	Cu-oxidase_2	Cu-oxidase_2	GVMAG-M-3300027708-63|Ga0209188_1010993	5	60	0	0	0	40	0
GVMAG-M-3300027785-8|Ga0209246_10000006_96	Cu-oxidase_2	Cu-oxidase_3,Cu-oxidase_2	GVMAG-M-3300027785-8|Ga0209246_10000006	98	56.1224	9.18367	1.02041	10.2041	23.4694	0
GVMAG-M-3300027798-19|Ga0209353_10000026_8	Cu-oxidase_2	Cu-oxidase_3,Cu-oxidase_2	GVMAG-M-3300027798-19|Ga0209353_10000026	83	51.8072	8.43373	1.20482	18.0723	19.2771	1.20482
GVMAG-S-1035082-103|1035082_contig_168_27	Cu-oxidase_2	Cu-oxidase_3,Cu-oxidase_2	GVMAG-S-1035082-103|1035082_contig_168	35	65.7143	5.71429	0	20	8.57143	0
GVMAG-S-1035082-32|1035082_contig_14_8	Cu-oxidase_2	Cu-oxidase_3,Cu-oxidase_2	GVMAG-S-1035082-32|1035082_contig_14	98	52.0408	9.18367	1.02041	16.3265	20.4082	1.02041
GVMAG-S-1035082-32|1035082_contig_1141_6	Cu-oxidase_2	Cu-oxidase_3,Cu-oxidase_2	GVMAG-S-1035082-32|1035082_contig_1141	12	66.6667	0	0	16.6667	16.6667	0
GVMAG-S-1041352-77|1041352_contig_16_42	Cu-oxidase_2	Cu-oxidase_3,Cu-oxidase_2	GVMAG-S-1041352-77|1041352_contig_16	134	57.4627	9.70149	0	14.1791	17.9104	0.746269
GVMAG-S-1091796-13|1091796_contig_2_9	Cu-oxidase_2	Cu-oxidase_3,Cu-oxidase,Cu-oxidase_2	GVMAG-S-1091796-13|1091796_contig_2	123	50.4065	11.3821	0.813008	14.6341	21.1382	1.62602
GVMAG-S-1101173-68|1101173_contig_405_16	Cu-oxidase_2	Cu-oxidase_3,Cu-oxidase_2	GVMAG-S-1101173-68|1101173_contig_405	25	52	4	0	32	12	0
GVMAG-M-3300007708-3|Ga0102859_1000082_9	Ferric_reduct	Ferric_reduct,FAD_binding_8,NAD_binding_6,NAD_binding_6	GVMAG-M-3300007708-3|Ga0102859_1000082	16	37.5	31.25	0	25	6.25	0
GVMAG-M-3300017788-25|Ga0169931_10003377_21	Ferric_reduct	Ferric_reduct,FAD_binding_8,NAD_binding_6	GVMAG-M-3300017788-25|Ga0169931_10003377	28	60.7143	7.14286	3.57143	21.4286	7.14286	0
GVMAG-M-3300022752-15|Ga0214917_10000021_153	Ferric_reduct	Cyt-b5,Cyt-b5,Ferric_reduct,FAD_binding_8,NAD_binding_6	GVMAG-M-3300022752-15|Ga0214917_10000021	184	58.6957	8.15217	0.543478	5.97826	26.087	0.543478
GVMAG-M-3300022752-15|Ga0214917_10000534_10	Ferric_reduct	Ferric_reduct,FAD_binding_8,NAD_binding_6	GVMAG-M-3300022752-15|Ga0214917_10000534	52	55.7692	13.4615	0	5.76923	25	0
GVMAG-M-3300023174-147|Ga0214921_10016828_6	Ferric_reduct	Ferric_reduct,FAD_binding_8,NAD_binding_6	GVMAG-M-3300023174-147|Ga0214921_10016828	11	63.6364	18.1818	0	9.09091	9.09091	0
GVMAG-M-3300023174-198|Ga0214921_10001862_23	Ferric_reduct	Cyt-b5,Ferric_reduct,NAD_binding_6	GVMAG-M-3300023174-198|Ga0214921_10001862	31	58.0645	12.9032	0	16.129	12.9032	0
GVMAG-M-3300023174-52|Ga0214921_10001066_15	Ferric_reduct	Ferric_reduct,FAD_binding_8,NAD_binding_6	GVMAG-M-3300023174-52|Ga0214921_10001066	31	51.6129	6.45161	0	3.22581	38.7097	0
GVMAG-M-3300023179-108|Ga0214923_10000203_48	Ferric_reduct	DOMON,Ferric_reduct,NAD_binding_6	GVMAG-M-3300023179-108|Ga0214923_10000203	104	72.1154	6.73077	0	15.3846	5.76923	0
GVMAG-M-3300023179-163|Ga0214923_10006826_7	Ferric_reduct	Ferric_reduct,FAD_binding_8,NAD_binding_6	GVMAG-M-3300023179-163|Ga0214923_10006826	12	33.3333	16.6667	16.6667	8.33333	25	0
GVMAG-M-3300023179-45|Ga0214923_10005739_1	Ferric_reduct	Ferric_reduct,FAD_binding_8,NAD_binding_6	GVMAG-M-3300023179-45|Ga0214923_10005739	17	58.8235	11.7647	0	11.7647	17.6471	0
GVMAG-M-3300023179-80|Ga0214923_10001036_37	Ferric_reduct	Ferric_reduct,FAD_binding_8,NAD_binding_6	GVMAG-M-3300023179-80|Ga0214923_10001036	40	62.5	5	0	20	12.5	0
GVMAG-M-3300023179-83|Ga0214923_10000013_57	Ferric_reduct	Cyt-b5,Ferric_reduct,NAD_binding_6	GVMAG-M-3300023179-83|Ga0214923_10000013	253	55.7312	9.48617	2.37154	4.34783	26.8775	1.18577
GVMAG-S-1045060-49|1045060_contig_1006_6	Ferric_reduct	Ferric_reduct,FAD_binding_8,NAD_binding_6	GVMAG-S-1045060-49|1045060_contig_1006	13	69.2308	7.69231	7.69231	15.3846	0	0
GVMAG-S-1091795-7|1091795_contig_309_22	Ferric_reduct	Ferric_reduct,FAD_binding_8,NAD_binding_6	GVMAG-S-1091795-7|1091795_contig_309	10	50	10	0	30	10	0
GVMAG-S-3300013132-149|3300013132.a:Ga0172372_10006900_16	Ferric_reduct	Ferric_reduct,FAD_binding_8,NAD_binding_6	GVMAG-S-3300013132-149|3300013132.a:Ga0172372_10006900	19	63.1579	5.26316	0	15.7895	15.7895	0
GVMAG-M-3300001351-8|JGI20153J14318_10000010_5	Heliorhodopsin	Heliorhodopsin	GVMAG-M-3300001351-8|JGI20153J14318_10000010	110	58.1818	11.8182	0	19.0909	10.9091	0
GVMAG-M-3300001352-25|JGI20157J14317_10000244_56	Heliorhodopsin	Heliorhodopsin	GVMAG-M-3300001352-25|JGI20157J14317_10000244	80	57.5	15	1.25	21.25	5	0
GVMAG-M-3300001352-25|JGI20157J14317_10000366_9	Heliorhodopsin	Heliorhodopsin,Heliorhodopsin	GVMAG-M-3300001352-25|JGI20157J14317_10000366	43	51.1628	4.65116	0	6.97674	37.2093	0
GVMAG-M-3300001352-25|JGI20157J14317_10000366_9	Heliorhodopsin	Heliorhodopsin,Heliorhodopsin	GVMAG-M-3300001352-25|JGI20157J14317_10000366	43	51.1628	4.65116	0	6.97674	37.2093	0
GVMAG-M-3300005517-19|Ga0070374_10000135_7	Heliorhodopsin	Heliorhodopsin	GVMAG-M-3300005517-19|Ga0070374_10000135	30	40	10	0	6.66667	43.3333	0
GVMAG-M-3300006916-6|Ga0070750_10001910_6	Heliorhodopsin	Heliorhodopsin	GVMAG-M-3300006916-6|Ga0070750_10001910	16	68.75	0	6.25	6.25	18.75	0
GVMAG-M-3300006916-6|Ga0070750_10002325_3	Heliorhodopsin	Heliorhodopsin	GVMAG-M-3300006916-6|Ga0070750_10002325	13	46.1538	23.0769	0	7.69231	23.0769	0
GVMAG-M-3300007523-6|Ga0105052_10004573_7	Heliorhodopsin	Heliorhodopsin	GVMAG-M-3300007523-6|Ga0105052_10004573	18	72.2222	5.55556	5.55556	0	16.6667	0
GVMAG-M-3300009161-26|Ga0114966_10000576_21	Heliorhodopsin	Heliorhodopsin	GVMAG-M-3300009161-26|Ga0114966_10000576	36	38.8889	11.1111	0	5.55556	44.4444	0
GVMAG-M-3300009163-54|Ga0114970_10004933_5	Heliorhodopsin	Heliorhodopsin	GVMAG-M-3300009163-54|Ga0114970_10004933	8	50	12.5	0	25	12.5	0
GVMAG-M-3300012952-3|Ga0163180_10000037_67	Heliorhodopsin	Heliorhodopsin,Heliorhodopsin	GVMAG-M-3300012952-3|Ga0163180_10000037	78	76.9231	7.69231	0	7.69231	6.41026	1.28205
GVMAG-M-3300012952-3|Ga0163180_10000037_67	Heliorhodopsin	Heliorhodopsin,Heliorhodopsin	GVMAG-M-3300012952-3|Ga0163180_10000037	78	76.9231	7.69231	0	7.69231	6.41026	1.28205
GVMAG-M-3300017788-7|Ga0169931_10037115_4	Heliorhodopsin	Heliorhodopsin	GVMAG-M-3300017788-7|Ga0169931_10037115	5	60	0	20	0	20	0
GVMAG-M-3300019093-11|Ga0187843_10000279_14	Heliorhodopsin	Heliorhodopsin	GVMAG-M-3300019093-11|Ga0187843_10000279	38	44.7368	21.0526	2.63158	13.1579	18.4211	0
GVMAG-M-3300020182-31|Ga0206129_10008248_10	Heliorhodopsin	Heliorhodopsin	GVMAG-M-3300020182-31|Ga0206129_10008248	12	75	0	8.33333	16.6667	0	0
GVMAG-M-3300020185-49|Ga0206131_10000547_53	Heliorhodopsin	Heliorhodopsin	GVMAG-M-3300020185-49|Ga0206131_10000547	62	69.3548	11.2903	1.6129	9.67742	8.06452	0
GVMAG-M-3300021079-18|Ga0194055_10000035_2	Heliorhodopsin	Heliorhodopsin	GVMAG-M-3300021079-18|Ga0194055_10000035	99	77.7778	10.101	0	3.0303	9.09091	0
GVMAG-M-3300021185-39|Ga0206682_10012382_6	Heliorhodopsin	Heliorhodopsin	GVMAG-M-3300021185-39|Ga0206682_10012382	7	57.1429	0	14.2857	14.2857	14.2857	0
GVMAG-M-3300021185-6|Ga0206682_10001298_17	Heliorhodopsin	Heliorhodopsin	GVMAG-M-3300021185-6|Ga0206682_10001298	23	39.1304	8.69565	4.34783	17.3913	30.4348	0
GVMAG-M-3300021354-14|Ga0194047_10000041_43	Heliorhodopsin	Heliorhodopsin	GVMAG-M-3300021354-14|Ga0194047_10000041	105	66.6667	15.2381	1.90476	13.3333	2.85714	0
GVMAG-M-3300021365-13|Ga0206123_10000155_21	Heliorhodopsin	Heliorhodopsin	GVMAG-M-3300021365-13|Ga0206123_10000155	62	51.6129	12.9032	0	20.9677	14.5161	0
GVMAG-M-3300021960-31|Ga0222715_10006137_4	Heliorhodopsin	Heliorhodopsin	GVMAG-M-3300021960-31|Ga0222715_10006137	15	53.3333	6.66667	0	6.66667	33.3333	0
GVMAG-M-3300023179-108|Ga0214923_10000852_48	Heliorhodopsin	Heliorhodopsin	GVMAG-M-3300023179-108|Ga0214923_10000852	53	56.6038	3.77358	0	9.43396	30.1887	0
GVMAG-M-3300024230-8|Ga0228638_1001339_2	Heliorhodopsin	Heliorhodopsin	GVMAG-M-3300024230-8|Ga0228638_1001339	16	56.25	6.25	6.25	6.25	25	0
GVMAG-M-3300024294-11|Ga0228664_1000305_18	Heliorhodopsin	Heliorhodopsin	GVMAG-M-3300024294-11|Ga0228664_1000305	40	65	2.5	0	0	32.5	0
GVMAG-M-3300025897-2|Ga0209425_10019777_3	Heliorhodopsin	Heliorhodopsin	GVMAG-M-3300025897-2|Ga0209425_10019777	6	33.3333	33.3333	0	16.6667	16.6667	0
GVMAG-S-1016704-121|1016704_contig_224_111	Heliorhodopsin	Heliorhodopsin	GVMAG-S-1016704-121|1016704_contig_224	73	9.58904	0	0	1.36986	89.0411	0
GVMAG-S-1016704-121|1016704_contig_224_57	Heliorhodopsin	Heliorhodopsin	GVMAG-S-1016704-121|1016704_contig_224	73	9.58904	0	0	1.36986	89.0411	0
GVMAG-S-1030629-55|1030629_contig_1244_11	Heliorhodopsin	Heliorhodopsin	GVMAG-S-1030629-55|1030629_contig_1244	15	53.3333	26.6667	0	6.66667	13.3333	0
GVMAG-S-1035088-40|1035088_contig_5322_8	Heliorhodopsin	Heliorhodopsin	GVMAG-S-1035088-40|1035088_contig_5322	9	66.6667	11.1111	0	0	22.2222	0
GVMAG-S-1074258-81|1074258_contig_67_18	Heliorhodopsin	Heliorhodopsin	GVMAG-S-1074258-81|1074258_contig_67	67	79.1045	7.46269	1.49254	7.46269	4.47761	0
GVMAG-S-1102110-105|1102110_contig_1425_9	Heliorhodopsin	Heliorhodopsin	GVMAG-S-1102110-105|1102110_contig_1425	26	84.6154	0	7.69231	0	7.69231	0
GVMAG-S-1102993-45|1102993_contig_1348_13	Heliorhodopsin	Heliorhodopsin	GVMAG-S-1102993-45|1102993_contig_1348	16	56.25	12.5	6.25	12.5	12.5	0
GVMAG-S-1103017-68|1103017_contig_671_27	Heliorhodopsin	Heliorhodopsin	GVMAG-S-1103017-68|1103017_contig_671	37	91.8919	2.7027	2.7027	2.7027	0	0
GVMAG-S-3300005613-91|3300005613.a:Ga0074649_1001971_15	Heliorhodopsin	Heliorhodopsin	GVMAG-S-3300005613-91|3300005613.a:Ga0074649_1001971	27	66.6667	11.1111	0	0	14.8148	7.40741
GVMAG-S-3300005613-91|3300005613.a:Ga0074649_1004066_3	Heliorhodopsin	Heliorhodopsin	GVMAG-S-3300005613-91|3300005613.a:Ga0074649_1004066	14	57.1429	14.2857	0	0	28.5714	0
GVMAG-S-3300010160-180|3300010160.a:Ga0114967_10000261_27	Heliorhodopsin	Heliorhodopsin	GVMAG-S-3300010160-180|3300010160.a:Ga0114967_10000261	44	81.8182	2.27273	0	9.09091	6.81818	0
GVMAG-S-3300010160-180|3300010160.a:Ga0114967_10000542_19	Heliorhodopsin	Heliorhodopsin	GVMAG-S-3300010160-180|3300010160.a:Ga0114967_10000542	42	76.1905	7.14286	2.38095	7.14286	7.14286	0
GVMAG-S-3300010368-40|3300010368.a:Ga0129324_10005709_6	Heliorhodopsin	Heliorhodopsin	GVMAG-S-3300010368-40|3300010368.a:Ga0129324_10005709	11	90.9091	0	0	0	9.09091	0
GVMAG-S-ERX555915-91|ERX555915_contig_1811_7	Heliorhodopsin	Heliorhodopsin	GVMAG-S-ERX555915-91|ERX555915_contig_1811	20	20	0	0	0	80	0
GVMAG-S-ERX555915-91|ERX555915_contig_1788_211	Heliorhodopsin	Heliorhodopsin	GVMAG-S-ERX555915-91|ERX555915_contig_1788	18	0	0	0	0	100	0
GVMAG-S-ERX556063-31|ERX556063_contig_3227_2	Heliorhodopsin	Heliorhodopsin	GVMAG-S-ERX556063-31|ERX556063_contig_3227	9	88.8889	0	0	11.1111	0	0
GVMAG-S-ERX556106-33|ERX556106_contig_220_22	Heliorhodopsin	Heliorhodopsin	GVMAG-S-ERX556106-33|ERX556106_contig_220	31	77.4194	6.45161	0	9.67742	6.45161	0
GVMAG-S-ERX556106-33|ERX556106_contig_458_17	Heliorhodopsin	Heliorhodopsin	GVMAG-S-ERX556106-33|ERX556106_contig_458	28	71.4286	3.57143	0	10.7143	14.2857	0
GVMAG-M-3300009706-33|Ga0115002_10014420_5	Na_Pi_cotrans	Na_Pi_cotrans,Na_Pi_cotrans	GVMAG-M-3300009706-33|Ga0115002_10014420	7	57.1429	14.2857	0	28.5714	0	0
GVMAG-M-3300009706-33|Ga0115002_10014420_5	Na_Pi_cotrans	Na_Pi_cotrans,Na_Pi_cotrans	GVMAG-M-3300009706-33|Ga0115002_10014420	7	57.1429	14.2857	0	28.5714	0	0
GVMAG-M-3300010300-1|Ga0129351_1002071_6	Na_Pi_cotrans	Na_Pi_cotrans,Na_Pi_cotrans	GVMAG-M-3300010300-1|Ga0129351_1002071	14	50	7.14286	0	21.4286	21.4286	0
GVMAG-M-3300010300-1|Ga0129351_1002071_6	Na_Pi_cotrans	Na_Pi_cotrans,Na_Pi_cotrans	GVMAG-M-3300010300-1|Ga0129351_1002071	14	50	7.14286	0	21.4286	21.4286	0
GVMAG-M-3300012952-13|Ga0163180_10002821_7	Na_Pi_cotrans	Na_Pi_cotrans	GVMAG-M-3300012952-13|Ga0163180_10002821	7	14.2857	0	0	14.2857	71.4286	0
GVMAG-M-3300018428-44|Ga0181568_10019676_7	Na_Pi_cotrans	Na_Pi_cotrans,Na_Pi_cotrans	GVMAG-M-3300018428-44|Ga0181568_10019676	10	40	0	20	20	20	0
GVMAG-M-3300018428-44|Ga0181568_10019676_7	Na_Pi_cotrans	Na_Pi_cotrans,Na_Pi_cotrans	GVMAG-M-3300018428-44|Ga0181568_10019676	10	40	0	20	20	20	0
GVMAG-S-ERX555907-72|ERX555907_contig_3705_14	Na_Pi_cotrans	Na_Pi_cotrans,Na_Pi_cotrans	GVMAG-S-ERX555907-72|ERX555907_contig_3705	14	57.1429	7.14286	0	21.4286	14.2857	0
GVMAG-S-ERX555907-72|ERX555907_contig_3705_14	Na_Pi_cotrans	Na_Pi_cotrans,Na_Pi_cotrans	GVMAG-S-ERX555907-72|ERX555907_contig_3705	14	57.1429	7.14286	0	21.4286	14.2857	0
GVMAG-S-ERX555957-35|ERX555957_contig_1196_2	Na_Pi_cotrans	Na_Pi_cotrans,Na_Pi_cotrans	GVMAG-S-ERX555957-35|ERX555957_contig_1196	10	40	20	0	30	10	0
GVMAG-S-ERX555957-35|ERX555957_contig_1196_2	Na_Pi_cotrans	Na_Pi_cotrans,Na_Pi_cotrans	GVMAG-S-ERX555957-35|ERX555957_contig_1196	10	40	20	0	30	10	0
GVMAG-S-ERX556045-52|ERX556045_contig_471_15	Na_Pi_cotrans	Na_Pi_cotrans,Na_Pi_cotrans	GVMAG-S-ERX556045-52|ERX556045_contig_471	37	56.7568	2.7027	2.7027	5.40541	32.4324	0
GVMAG-S-ERX556045-52|ERX556045_contig_471_15	Na_Pi_cotrans	Na_Pi_cotrans,Na_Pi_cotrans	GVMAG-S-ERX556045-52|ERX556045_contig_471	37	56.7568	2.7027	2.7027	5.40541	32.4324	0
GVMAG-S-ERX556059-82|ERX556059_contig_815_27	Na_Pi_cotrans	Na_Pi_cotrans,Na_Pi_cotrans	GVMAG-S-ERX556059-82|ERX556059_contig_815	33	36.3636	0	0	6.06061	57.5758	0
GVMAG-S-ERX556059-82|ERX556059_contig_815_27	Na_Pi_cotrans	Na_Pi_cotrans,Na_Pi_cotrans	GVMAG-S-ERX556059-82|ERX556059_contig_815	33	36.3636	0	0	6.06061	57.5758	0
GVMAG-S-ERX556059-82|ERX556059_contig_9070_2	Na_Pi_cotrans	Na_Pi_cotrans,Na_Pi_cotrans	GVMAG-S-ERX556059-82|ERX556059_contig_9070	9	33.3333	0	0	11.1111	55.5556	0
GVMAG-S-ERX556059-82|ERX556059_contig_9070_2	Na_Pi_cotrans	Na_Pi_cotrans,Na_Pi_cotrans	GVMAG-S-ERX556059-82|ERX556059_contig_9070	9	33.3333	0	0	11.1111	55.5556	0
GVMAG-S-ERX556121-86|ERX556121_contig_395_20	Na_Pi_cotrans	Na_Pi_cotrans,Na_Pi_cotrans	GVMAG-S-ERX556121-86|ERX556121_contig_395	43	23.2558	0	0	2.32558	74.4186	0
GVMAG-S-ERX556121-86|ERX556121_contig_395_20	Na_Pi_cotrans	Na_Pi_cotrans,Na_Pi_cotrans	GVMAG-S-ERX556121-86|ERX556121_contig_395	43	23.2558	0	0	2.32558	74.4186	0
GVMAG-M-3300001346-3|JGI20151J14362_10002041_17	PHO4	PHO4	GVMAG-M-3300001346-3|JGI20151J14362_10002041	17	47.0588	17.6471	0	17.6471	17.6471	0
GVMAG-M-3300001348-40|JGI20154J14316_10004095_12	PHO4	PHO4	GVMAG-M-3300001348-40|JGI20154J14316_10004095	13	76.9231	7.69231	0	0	15.3846	0
GVMAG-M-3300001348-7|JGI20154J14316_10000175_40	PHO4	PHO4	GVMAG-M-3300001348-7|JGI20154J14316_10000175	60	66.6667	13.3333	0	0	20	0
GVMAG-M-3300001460-12|JGI24003J15210_10000258_33	PHO4	PHO4	GVMAG-M-3300001460-12|JGI24003J15210_10000258	36	50	5.55556	0	0	44.4444	0
GVMAG-M-3300001589-11|JGI24005J15628_10002408_2	PHO4	PHO4	GVMAG-M-3300001589-11|JGI24005J15628_10002408	11	72.7273	0	0	9.09091	18.1818	0
GVMAG-M-3300007236-6|Ga0075463_10000004_27	PHO4	PHO4	GVMAG-M-3300007236-6|Ga0075463_10000004	86	52.3256	5.81395	2.32558	17.4419	22.093	0
GVMAG-M-3300009169-14|Ga0105097_10000329_3	PHO4	PHO4	GVMAG-M-3300009169-14|Ga0105097_10000329	16	25	31.25	0	25	18.75	0
GVMAG-M-3300009193-33|Ga0115551_1006588_9	PHO4	PHO4	GVMAG-M-3300009193-33|Ga0115551_1006588	9	55.5556	0	0	0	44.4444	0
GVMAG-M-3300009419-14|Ga0114982_1000050_76	PHO4	PHO4	GVMAG-M-3300009419-14|Ga0114982_1000050	90	71.1111	8.88889	0	4.44444	15.5556	0
GVMAG-M-3300009488-12|Ga0114925_10000068_25	PHO4	PHO4	GVMAG-M-3300009488-12|Ga0114925_10000068	33	60.6061	3.0303	0	3.0303	33.3333	0
GVMAG-M-3300009496-9|Ga0115570_10000999_20	PHO4	PHO4	GVMAG-M-3300009496-9|Ga0115570_10000999	28	75	7.14286	3.57143	14.2857	0	0
GVMAG-M-3300009550-18|Ga0115013_10000486_2	PHO4	PHO4	GVMAG-M-3300009550-18|Ga0115013_10000486	24	54.1667	8.33333	4.16667	8.33333	25	0
GVMAG-M-3300009786-10|Ga0114999_10028489_6	PHO4	PHO4	GVMAG-M-3300009786-10|Ga0114999_10028489	6	0	16.6667	0	16.6667	66.6667	0
GVMAG-M-3300010299-8|Ga0129342_1000160_12	PHO4	PHO4	GVMAG-M-3300010299-8|Ga0129342_1000160	32	68.75	6.25	3.125	15.625	6.25	0
GVMAG-M-3300010354-31|Ga0129333_10000579_29	PHO4	PHO4	GVMAG-M-3300010354-31|Ga0129333_10000579	35	57.1429	14.2857	0	20	8.57143	0
GVMAG-M-3300010354-31|Ga0129333_10003310_7	PHO4	PHO4	GVMAG-M-3300010354-31|Ga0129333_10003310	18	61.1111	5.55556	0	22.2222	11.1111	0
GVMAG-M-3300012920-24|Ga0160423_10000339_8	PHO4	PHO4	GVMAG-M-3300012920-24|Ga0160423_10000339	36	75	0	2.77778	0	22.2222	0
GVMAG-M-3300012936-23|Ga0163109_10004979_8	PHO4	PHO4	GVMAG-M-3300012936-23|Ga0163109_10004979	10	30	20	0	10	40	0
GVMAG-M-3300012936-34|Ga0163109_10008381_5	PHO4	PHO4	GVMAG-M-3300012936-34|Ga0163109_10008381	9	77.7778	0	0	11.1111	11.1111	0
GVMAG-M-3300012936-41|Ga0163109_10005581_2	PHO4	PHO4	GVMAG-M-3300012936-41|Ga0163109_10005581	12	75	0	0	0	25	0
GVMAG-M-3300012954-26|Ga0163111_10002703_9	PHO4	PHO4	GVMAG-M-3300012954-26|Ga0163111_10002703	16	37.5	6.25	0	31.25	25	0
GVMAG-M-3300017771-7|Ga0181425_1000010_44	PHO4	PHO4	GVMAG-M-3300017771-7|Ga0181425_1000010	83	21.6867	1.20482	1.20482	2.40964	73.494	0
GVMAG-M-3300017773-1|Ga0181386_1002891_5	PHO4	PHO4	GVMAG-M-3300017773-1|Ga0181386_1002891	10	10	0	0	0	90	0
GVMAG-M-3300017773-3|Ga0181386_1004247_2	PHO4	PHO4	GVMAG-M-3300017773-3|Ga0181386_1004247	4	25	0	0	0	75	0
GVMAG-M-3300017786-5|Ga0181424_10004051_8	PHO4	PHO4	GVMAG-M-3300017786-5|Ga0181424_10004051	9	44.4444	0	0	0	55.5556	0
GVMAG-M-3300017786-5|Ga0181424_10006329_6	PHO4	PHO4	GVMAG-M-3300017786-5|Ga0181424_10006329	7	57.1429	14.2857	0	14.2857	14.2857	0
GVMAG-M-3300017956-2|Ga0181580_10004048_11	PHO4	PHO4	GVMAG-M-3300017956-2|Ga0181580_10004048	11	36.3636	9.09091	0	0	54.5455	0
GVMAG-M-3300017956-25|Ga0181580_10000121_51	PHO4	PHO4	GVMAG-M-3300017956-25|Ga0181580_10000121	58	62.069	8.62069	1.72414	10.3448	17.2414	0
GVMAG-M-3300018428-42|Ga0181568_10004019_9	PHO4	PHO4	GVMAG-M-3300018428-42|Ga0181568_10004019	17	70.5882	0	0	11.7647	17.6471	0
GVMAG-M-3300020187-94|Ga0206130_10010155_11	PHO4	PHO4	GVMAG-M-3300020187-94|Ga0206130_10010155	12	41.6667	0	0	16.6667	41.6667	0
GVMAG-M-3300020194-44|Ga0181597_10001481_24	PHO4	PHO4	GVMAG-M-3300020194-44|Ga0181597_10001481	27	51.8519	11.1111	0	14.8148	22.2222	0
GVMAG-M-3300020194-44|Ga0181597_10001481_25	PHO4	PHO4	GVMAG-M-3300020194-44|Ga0181597_10001481	27	51.8519	11.1111	0	14.8148	22.2222	0
GVMAG-M-3300021185-6|Ga0206682_10003734_13	PHO4	PHO4	GVMAG-M-3300021185-6|Ga0206682_10003734	18	77.7778	0	0	5.55556	16.6667	0
GVMAG-M-3300021365-10|Ga0206123_10000962_9	PHO4	PHO4	GVMAG-M-3300021365-10|Ga0206123_10000962	29	55.1724	17.2414	0	3.44828	24.1379	0
GVMAG-M-3300021425-14|Ga0213866_10000354_28	PHO4	PHO4	GVMAG-M-3300021425-14|Ga0213866_10000354	43	72.093	0	6.97674	9.30233	11.6279	0
GVMAG-M-3300021958-32|Ga0222718_10000276_59	PHO4	PHO4	GVMAG-M-3300021958-32|Ga0222718_10000276	64	42.1875	7.8125	6.25	7.8125	35.9375	0
GVMAG-M-3300022925-12|Ga0255773_10011133_1	PHO4	PHO4	GVMAG-M-3300022925-12|Ga0255773_10011133	7	14.2857	0	0	0	85.7143	0
GVMAG-M-3300024252-27|Ga0233435_1000597_5	PHO4	PHO4	GVMAG-M-3300024252-27|Ga0233435_1000597	34	67.6471	8.82353	0	2.94118	20.5882	0
GVMAG-M-3300024261-71|Ga0233439_10002113_16	PHO4	PHO4	GVMAG-M-3300024261-71|Ga0233439_10002113	18	72.2222	5.55556	0	16.6667	5.55556	0
GVMAG-M-3300024329-21|Ga0228631_1004221_1	PHO4	PHO4	GVMAG-M-3300024329-21|Ga0228631_1004221	8	87.5	0	0	12.5	0	0
GVMAG-M-3300025727-44|Ga0209047_1000310_31	PHO4	PHO4	GVMAG-M-3300025727-44|Ga0209047_1000310	37	51.3514	5.40541	0	2.7027	40.5405	0
GVMAG-M-3300027712-16|Ga0209499_1007622_9	PHO4	PHO4	GVMAG-M-3300027712-16|Ga0209499_1007622	9	44.4444	11.1111	0	22.2222	22.2222	0
GVMAG-M-3300027779-53|Ga0209709_10000535_28	PHO4	PHO4	GVMAG-M-3300027779-53|Ga0209709_10000535	46	60.8696	13.0435	0	8.69565	17.3913	0
GVMAG-M-3300027836-15|Ga0209230_10000269_8	PHO4	PHO4	GVMAG-M-3300027836-15|Ga0209230_10000269	25	48	0	0	24	28	0
GVMAG-S-1016704-108|1016704_contig_1264_13	PHO4	PHO4	GVMAG-S-1016704-108|1016704_contig_1264	31	41.9355	12.9032	0	16.129	25.8065	3.22581
GVMAG-S-1016704-108|1016704_contig_4728_1	PHO4	PHO4	GVMAG-S-1016704-108|1016704_contig_4728	13	30.7692	0	0	15.3846	53.8462	0
GVMAG-S-1016713-46|1016713_contig_6743_8	PHO4	PHO4	GVMAG-S-1016713-46|1016713_contig_6743	10	90	0	0	10	0	0
GVMAG-S-1030629-55|1030629_contig_3703_3	PHO4	PHO4	GVMAG-S-1030629-55|1030629_contig_3703	8	50	12.5	0	25	12.5	0
GVMAG-S-1035082-32|1035082_contig_4246_6	PHO4	PHO4	GVMAG-S-1035082-32|1035082_contig_4246	7	42.8571	0	0	14.2857	42.8571	0
GVMAG-S-1035085-42|1035085_contig_2778_8	PHO4	PHO4	GVMAG-S-1035085-42|1035085_contig_2778	10	90	0	0	10	0	0
GVMAG-S-1040241-154|1040241_contig_1_24	PHO4	PHO4	GVMAG-S-1040241-154|1040241_contig_1	475	64.6316	7.15789	1.05263	8.21053	18.5263	0.421053
GVMAG-S-1040241-73|1040241_contig_7754_2	PHO4	PHO4	GVMAG-S-1040241-73|1040241_contig_7754	6	16.6667	0	0	0	83.3333	0
GVMAG-S-1045057-15|1045057_contig_934_1	PHO4	PHO4	GVMAG-S-1045057-15|1045057_contig_934	14	64.2857	7.14286	0	14.2857	14.2857	0
GVMAG-S-1055481-12|1055481_contig_16_19	PHO4	PHO4	GVMAG-S-1055481-12|1055481_contig_16	32	62.5	6.25	0	25	6.25	0
GVMAG-S-1059906-5|1059906_contig_439_4	PHO4	PHO4	GVMAG-S-1059906-5|1059906_contig_439	7	57.1429	0	0	28.5714	14.2857	0
GVMAG-S-1059923-44|1059923_contig_3137_6	PHO4	PHO4	GVMAG-S-1059923-44|1059923_contig_3137	8	37.5	12.5	0	0	50	0
GVMAG-S-1059924-57|1059924_contig_790_10	PHO4	PHO4	GVMAG-S-1059924-57|1059924_contig_790	27	44.4444	0	0	3.7037	51.8519	0
GVMAG-S-1059924-57|1059924_contig_3940_3	PHO4	PHO4	GVMAG-S-1059924-57|1059924_contig_3940	10	70	0	0	0	30	0
GVMAG-S-1066088-158|1066088_contig_2344_6	PHO4	PHO4	GVMAG-S-1066088-158|1066088_contig_2344	29	72.4138	0	3.44828	10.3448	13.7931	0
GVMAG-S-3300000115-70|3300000115.a:DelMOSum2011_c10008322_1	PHO4	PHO4	GVMAG-S-3300000115-70|3300000115-a-DelMOSum2011_c10008322	7	42.8571	0	0	14.2857	42.8571	0
GVMAG-S-3300002186-34|3300002186.a:JGI24539J26755_10001267_11	PHO4	PHO4	GVMAG-S-3300002186-34|3300002186-a-JGI24539J26755_10001267	22	77.2727	4.54545	0	13.6364	4.54545	0
GVMAG-S-3300009703-83|3300009703.a:Ga0114933_10001167_24	PHO4	PHO4	GVMAG-S-3300009703-83|3300009703.a:Ga0114933_10001167	29	55.1724	10.3448	0	10.3448	24.1379	0
GVMAG-S-3300009790-139|3300009790.a:Ga0115012_10004919_2	PHO4	PHO4	GVMAG-S-3300009790-139|3300009790.a:Ga0115012_10004919	13	23.0769	0	0	0	69.2308	7.69231
GVMAG-S-3300012919-62|3300012919.a:Ga0160422_10001173_17	PHO4	PHO4	GVMAG-S-3300012919-62|3300012919.a:Ga0160422_10001173	20	30	0	5	5	60	0
GVMAG-S-3300012919-65|3300012919.a:Ga0160422_10000614_17	PHO4	PHO4	GVMAG-S-3300012919-65|3300012919.a:Ga0160422_10000614	31	54.8387	3.22581	0	9.67742	32.2581	0
GVMAG-S-3300013285-54|3300013285.a:Ga0136642_1000113_48	PHO4	PHO4	GVMAG-S-3300013285-54|3300013285.a:Ga0136642_1000113	53	64.1509	3.77358	1.88679	7.54717	22.6415	0
GVMAG-S-403976-41|403976_contig_5159_9	PHO4	PHO4	GVMAG-S-403976-41|403976_contig_5159	11	36.3636	9.09091	0	0	54.5455	0
GVMAG-S-404869-56|404869_contig_2607_6	PHO4	PHO4	GVMAG-S-404869-56|404869_contig_2607	13	53.8462	7.69231	0	7.69231	30.7692	0
GVMAG-S-405429-37|405429_contig_1157_2	PHO4	PHO4	GVMAG-S-405429-37|405429_contig_1157	12	58.3333	8.33333	0	8.33333	25	0
GVMAG-S-ERX555907-102|ERX555907_contig_99_47	PHO4	PHO4	GVMAG-S-ERX555907-102|ERX555907_contig_99	77	33.7662	2.5974	1.2987	10.3896	51.9481	0
GVMAG-S-ERX555907-90|ERX555907_contig_74_3	PHO4	PHO4	GVMAG-S-ERX555907-90|ERX555907_contig_74	89	69.6629	11.236	0	13.4831	5.61798	0
GVMAG-S-ERX555907-90|ERX555907_contig_5302_2	PHO4	PHO4	GVMAG-S-ERX555907-90|ERX555907_contig_5302	11	63.6364	9.09091	0	9.09091	18.1818	0
GVMAG-S-ERX555907-92|ERX555907_contig_146_43	PHO4	PHO4	GVMAG-S-ERX555907-92|ERX555907_contig_146	54	72.2222	7.40741	0	11.1111	9.25926	0
GVMAG-S-ERX555907-94|ERX555907_contig_656_24	PHO4	PHO4	GVMAG-S-ERX555907-94|ERX555907_contig_656	35	82.8571	5.71429	0	5.71429	5.71429	0
GVMAG-S-ERX555913-34|ERX555913_contig_9243_3	PHO4	PHO4	GVMAG-S-ERX555913-34|ERX555913_contig_9243	8	50	0	0	25	25	0
GVMAG-S-ERX555913-37|ERX555913_contig_8328_4	PHO4	PHO4	GVMAG-S-ERX555913-37|ERX555913_contig_8328	8	37.5	0	0	37.5	25	0
GVMAG-S-ERX555917-56|ERX555917_contig_500_30	PHO4	PHO4	GVMAG-S-ERX555917-56|ERX555917_contig_500	33	36.3636	0	0	9.09091	54.5455	0
GVMAG-S-ERX555927-67|ERX555927_contig_26_104	PHO4	PHO4	GVMAG-S-ERX555927-67|ERX555927_contig_26	106	13.2075	0.943396	0	0	85.8491	0
GVMAG-S-ERX555927-67|ERX555927_contig_1793_15	PHO4	PHO4	GVMAG-S-ERX555927-67|ERX555927_contig_1793	15	26.6667	0	0	0	73.3333	0
GVMAG-S-ERX555935-135|ERX555935_contig_2827_16	PHO4	PHO4	GVMAG-S-ERX555935-135|ERX555935_contig_2827	17	41.1765	11.7647	0	5.88235	41.1765	0
GVMAG-S-ERX555945-21|ERX555945_contig_800_1	PHO4	PHO4	GVMAG-S-ERX555945-21|ERX555945_contig_800	11	72.7273	9.09091	0	9.09091	9.09091	0
GVMAG-S-ERX555954-49|ERX555954_contig_2895_10	PHO4	PHO4	GVMAG-S-ERX555954-49|ERX555954_contig_2895	15	73.3333	13.3333	0	0	13.3333	0
GVMAG-S-ERX555959-42|ERX555959_contig_1405_16	PHO4	PHO4	GVMAG-S-ERX555959-42|ERX555959_contig_1405	17	52.9412	5.88235	5.88235	5.88235	29.4118	0
GVMAG-S-ERX555959-42|ERX555959_contig_3114_1	PHO4	PHO4	GVMAG-S-ERX555959-42|ERX555959_contig_3114	10	40	10	0	10	40	0
GVMAG-S-ERX555961-93|ERX555961_contig_423_19	PHO4	PHO4	GVMAG-S-ERX555961-93|ERX555961_contig_423	28	71.4286	3.57143	0	7.14286	17.8571	0
GVMAG-S-ERX555967-113|ERX555967_contig_13779_5	PHO4	PHO4	GVMAG-S-ERX555967-113|ERX555967_contig_13779	12	83.3333	8.33333	0	8.33333	0	0
GVMAG-S-ERX555967-67|ERX555967_contig_153_56	PHO4	PHO4	GVMAG-S-ERX555967-67|ERX555967_contig_153	78	44.8718	2.5641	5.12821	3.84615	43.5897	0
GVMAG-S-ERX555987-49|ERX555987_contig_4387_1	PHO4	PHO4	GVMAG-S-ERX555987-49|ERX555987_contig_4387	8	50	25	0	12.5	12.5	0
GVMAG-S-ERX555997-21|ERX555997_contig_4221_5	PHO4	PHO4	GVMAG-S-ERX555997-21|ERX555997_contig_4221	11	72.7273	0	0	9.09091	18.1818	0
GVMAG-S-ERX556004-9|ERX556004_contig_428_13	PHO4	PHO4	GVMAG-S-ERX556004-9|ERX556004_contig_428	15	80	6.66667	0	6.66667	6.66667	0
GVMAG-S-ERX556005-85|ERX556005_contig_8142_4	PHO4	PHO4	GVMAG-S-ERX556005-85|ERX556005_contig_8142	5	0	0	0	0	100	0
GVMAG-S-ERX556009-55|ERX556009_contig_3199_3	PHO4	PHO4	GVMAG-S-ERX556009-55|ERX556009_contig_3199	6	33.3333	0	0	16.6667	50	0
GVMAG-S-ERX556017-20|ERX556017_contig_195_54	PHO4	PHO4	GVMAG-S-ERX556017-20|ERX556017_contig_195	64	59.375	10.9375	0	14.0625	15.625	0
GVMAG-S-ERX556019-29|ERX556019_contig_1324_2	PHO4	PHO4	GVMAG-S-ERX556019-29|ERX556019_contig_1324	18	33.3333	0	0	5.55556	61.1111	0
GVMAG-S-ERX556022-25|ERX556022_contig_10_112	PHO4	PHO4	GVMAG-S-ERX556022-25|ERX556022_contig_10	130	34.6154	6.92308	0	3.07692	55.3846	0
GVMAG-S-ERX556028-72|ERX556028_contig_34_25	PHO4	PHO4	GVMAG-S-ERX556028-72|ERX556028_contig_34	152	43.4211	11.8421	0.657895	5.92105	37.5	0.657895
GVMAG-S-ERX556028-89|ERX556028_contig_7408_11	PHO4	PHO4	GVMAG-S-ERX556028-89|ERX556028_contig_7408	11	45.4545	0	9.09091	9.09091	36.3636	0
GVMAG-S-ERX556031-46|ERX556031_contig_672_16	PHO4	PHO4	GVMAG-S-ERX556031-46|ERX556031_contig_672	23	47.8261	4.34783	0	4.34783	43.4783	0
GVMAG-S-ERX556031-55|ERX556031_contig_2598_1	PHO4	PHO4	GVMAG-S-ERX556031-55|ERX556031_contig_2598	14	64.2857	0	0	14.2857	21.4286	0
GVMAG-S-ERX556045-90|ERX556045_contig_2471_9	PHO4	PHO4	GVMAG-S-ERX556045-90|ERX556045_contig_2471	18	77.7778	11.1111	0	5.55556	5.55556	0
GVMAG-S-ERX556063-42|ERX556063_contig_49_1	PHO4	PHO4	GVMAG-S-ERX556063-42|ERX556063_contig_49	50	68	8	2	4	18	0
GVMAG-S-ERX556063-48|ERX556063_contig_54_18	PHO4	PHO4	GVMAG-S-ERX556063-48|ERX556063_contig_54	42	71.4286	7.14286	0	9.52381	11.9048	0
GVMAG-S-ERX556091-19|ERX556091_contig_1802_8	PHO4	PHO4	GVMAG-S-ERX556091-19|ERX556091_contig_1802	8	50	12.5	0	0	37.5	0
GVMAG-S-ERX556101-89|ERX556101_contig_4_56	PHO4	PHO4	GVMAG-S-ERX556101-89|ERX556101_contig_4	215	69.7674	6.51163	1.39535	5.5814	16.7442	0
GVMAG-S-ERX556121-75|ERX556121_contig_3879_6	PHO4	PHO4	GVMAG-S-ERX556121-75|ERX556121_contig_3879	8	37.5	0	0	0	62.5	0
GVMAG-S-ERX556125-36|ERX556125_contig_1144_19	PHO4	PHO4	GVMAG-S-ERX556125-36|ERX556125_contig_1144	20	25	0	0	5	70	0
GVMAG-S-ERX556127-47|ERX556127_contig_68_23	PHO4	PHO4	GVMAG-S-ERX556127-47|ERX556127_contig_68	42	52.381	2.38095	2.38095	2.38095	40.4762	0
GVMAG-M-3300003395-8|JGI25917J50250_1002058_3	RPE65	RPE65	GVMAG-M-3300003395-8|JGI25917J50250_1002058	6	16.6667	33.3333	0	16.6667	33.3333	0
GVMAG-M-3300005662-30|Ga0078894_10000259_2	RPE65	RPE65	GVMAG-M-3300005662-30|Ga0078894_10000259	32	46.875	12.5	0	3.125	37.5	0
GVMAG-M-3300009151-44|Ga0114962_10002198_18	RPE65	RPE65	GVMAG-M-3300009151-44|Ga0114962_10002198	21	42.8571	14.2857	4.7619	0	38.0952	0
GVMAG-M-3300009152-6|Ga0114980_10008578_1	RPE65	RPE65	GVMAG-M-3300009152-6|Ga0114980_10008578	9	88.8889	0	0	11.1111	0	0
GVMAG-M-3300009154-37|Ga0114963_10003474_7	RPE65	RPE65	GVMAG-M-3300009154-37|Ga0114963_10003474	15	60	0	0	6.66667	33.3333	0
GVMAG-M-3300009155-3|Ga0114968_10000026_15	RPE65	RPE65	GVMAG-M-3300009155-3|Ga0114968_10000026	140	52.8571	8.57143	0.714286	1.42857	36.4286	0
GVMAG-M-3300009155-39|Ga0114968_10008959_2	RPE65	RPE65	GVMAG-M-3300009155-39|Ga0114968_10008959	7	28.5714	28.5714	0	0	42.8571	0
GVMAG-M-3300009155-46|Ga0114968_10000837_20	RPE65	RPE65	GVMAG-M-3300009155-46|Ga0114968_10000837	20	45	5	0	0	50	0
GVMAG-M-3300009155-48|Ga0114968_10000020_110	RPE65	RPE65	GVMAG-M-3300009155-48|Ga0114968_10000020	138	51.4493	8.69565	0.724638	2.89855	35.5072	0.724638
GVMAG-M-3300009161-9|Ga0114966_10008759_3	RPE65	RPE65	GVMAG-M-3300009161-9|Ga0114966_10008759	4	75	25	0	0	0	0
GVMAG-M-3300009164-20|Ga0114975_10000194_45	RPE65	RPE65	GVMAG-M-3300009164-20|Ga0114975_10000194	47	44.6809	10.6383	2.12766	10.6383	31.9149	0
GVMAG-M-3300009164-8|Ga0114975_10000802_20	RPE65	RPE65	GVMAG-M-3300009164-8|Ga0114975_10000802	28	67.8571	7.14286	0	0	25	0
GVMAG-M-3300009182-30|Ga0114959_10001771_7	RPE65	RPE65	GVMAG-M-3300009182-30|Ga0114959_10001771	12	50	8.33333	0	8.33333	33.3333	0
GVMAG-M-3300009182-46|Ga0114959_10000110_67	RPE65	RPE65	GVMAG-M-3300009182-46|Ga0114959_10000110	84	67.8571	5.95238	1.19048	5.95238	19.0476	0
GVMAG-M-3300009184-32|Ga0114976_10000102_14	RPE65	RPE65	GVMAG-M-3300009184-32|Ga0114976_10000102	46	50	6.52174	0	0	43.4783	0
GVMAG-M-3300009185-10|Ga0114971_10000542_20	RPE65	RPE65	GVMAG-M-3300009185-10|Ga0114971_10000542	28	53.5714	7.14286	3.57143	7.14286	28.5714	0
GVMAG-M-3300009512-5|Ga0115003_10007446_9	RPE65	RPE65	GVMAG-M-3300009512-5|Ga0115003_10007446	11	54.5455	36.3636	0	0	9.09091	0
GVMAG-M-3300010158-13|Ga0114960_10000052_58	RPE65	RPE65	GVMAG-M-3300010158-13|Ga0114960_10000052	93	48.3871	6.45161	3.22581	4.30108	34.4086	3.22581
GVMAG-M-3300010158-43|Ga0114960_10001284_8	RPE65	RPE65	GVMAG-M-3300010158-43|Ga0114960_10001284	21	57.1429	4.7619	0	4.7619	33.3333	0
GVMAG-M-3300010158-63|Ga0114960_10001011_3	RPE65	RPE65	GVMAG-M-3300010158-63|Ga0114960_10001011	23	47.8261	4.34783	0	4.34783	43.4783	0
GVMAG-M-3300010334-24|Ga0136644_10001519_13	RPE65	RPE65	GVMAG-M-3300010334-24|Ga0136644_10001519	25	44	20	0	8	28	0
GVMAG-M-3300010334-28|Ga0136644_10002375_13	RPE65	RPE65	GVMAG-M-3300010334-28|Ga0136644_10002375	20	50	15	0	10	25	0
GVMAG-M-3300010334-45|Ga0136644_10000069_5	RPE65	RPE65	GVMAG-M-3300010334-45|Ga0136644_10000069	64	46.875	10.9375	3.125	6.25	32.8125	0
GVMAG-M-3300010334-46|Ga0136644_10000133_11	RPE65	RPE65	GVMAG-M-3300010334-46|Ga0136644_10000133	53	37.7358	5.66038	3.77358	11.3208	41.5094	0
GVMAG-M-3300012936-41|Ga0163109_10005986_1	RPE65	RPE65	GVMAG-M-3300012936-41|Ga0163109_10005986	10	40	10	0	10	40	0
GVMAG-M-3300013006-35|Ga0164294_10000732_20	RPE65	RPE65	GVMAG-M-3300013006-35|Ga0164294_10000732	29	86.2069	0	3.44828	0	10.3448	0
GVMAG-M-3300013093-22|Ga0164296_1003490_16	RPE65	RPE65	GVMAG-M-3300013093-22|Ga0164296_1003490	17	70.5882	5.88235	0	0	23.5294	0
GVMAG-M-3300013093-49|Ga0164296_1001006_20	RPE65	RPE65	GVMAG-M-3300013093-49|Ga0164296_1001006	29	58.6207	3.44828	0	3.44828	34.4828	0
GVMAG-M-3300013132-23|Ga0172372_10016726_5	RPE65	RPE65	GVMAG-M-3300013132-23|Ga0172372_10016726	8	37.5	12.5	0	12.5	37.5	0
GVMAG-M-3300017765-1|Ga0181413_1000010_28	RPE65	RPE65	GVMAG-M-3300017765-1|Ga0181413_1000010	30	83.3333	3.33333	0	6.66667	6.66667	0
GVMAG-M-3300018426-35|Ga0181566_10007985_1	RPE65	RPE65	GVMAG-M-3300018426-35|Ga0181566_10007985	8	50	12.5	0	0	37.5	0
GVMAG-M-3300018868-12|Ga0187844_10000028_34	RPE65	RPE65	GVMAG-M-3300018868-12|Ga0187844_10000028	83	45.7831	8.43373	2.40964	0	43.3735	0
GVMAG-M-3300018876-24|Ga0181564_10016957_4	RPE65	RPE65	GVMAG-M-3300018876-24|Ga0181564_10016957	7	85.7143	0	0	0	14.2857	0
GVMAG-M-3300020185-80|Ga0206131_10012110_12	RPE65	RPE65	GVMAG-M-3300020185-80|Ga0206131_10012110	13	84.6154	0	7.69231	7.69231	0	0
GVMAG-M-3300020187-94|Ga0206130_10010095_3	RPE65	RPE65	GVMAG-M-3300020187-94|Ga0206130_10010095	9	44.4444	11.1111	0	22.2222	22.2222	0
GVMAG-M-3300021074-6|Ga0194044_10000008_22	RPE65	RPE65	GVMAG-M-3300021074-6|Ga0194044_10000008	76	67.1053	6.57895	2.63158	1.31579	22.3684	0
GVMAG-M-3300021962-46|Ga0222713_10000048_13	RPE65	RPE65	GVMAG-M-3300021962-46|Ga0222713_10000048	117	58.9744	9.40171	0.854701	13.6752	15.3846	1.7094
GVMAG-M-3300022752-21|Ga0214917_10000480_28	RPE65	RPE65	GVMAG-M-3300022752-21|Ga0214917_10000480	55	58.1818	5.45455	0	7.27273	29.0909	0
GVMAG-M-3300022752-32|Ga0214917_10010758_7	RPE65	RPE65	GVMAG-M-3300022752-32|Ga0214917_10010758	10	80	10	0	0	10	0
GVMAG-M-3300022752-33|Ga0214917_10001891_19	RPE65	RPE65	GVMAG-M-3300022752-33|Ga0214917_10001891	25	48	4	4	16	28	0
GVMAG-M-3300022752-80|Ga0214917_10008846_3	RPE65	RPE65	GVMAG-M-3300022752-80|Ga0214917_10008846	9	44.4444	0	0	0	55.5556	0
GVMAG-M-3300023174-109|Ga0214921_10000135_19	RPE65	RPE65	GVMAG-M-3300023174-109|Ga0214921_10000135	115	52.1739	8.69565	0.869565	3.47826	34.7826	0
GVMAG-M-3300023174-109|Ga0214921_10001284_14	RPE65	RPE65	GVMAG-M-3300023174-109|Ga0214921_10001284	44	65.9091	4.54545	0	4.54545	25	0
GVMAG-M-3300023174-111|Ga0214921_10002488_19	RPE65	RPE65	GVMAG-M-3300023174-111|Ga0214921_10002488	30	46.6667	6.66667	3.33333	0	43.3333	0
GVMAG-M-3300023174-124|Ga0214921_10000284_61	RPE65	RPE65	GVMAG-M-3300023174-124|Ga0214921_10000284	86	53.4884	9.30233	0	5.81395	31.3953	0
GVMAG-M-3300023174-134|Ga0214921_10000104_13	RPE65	RPE65	GVMAG-M-3300023174-134|Ga0214921_10000104	153	46.4052	7.18954	0.653595	5.22876	40.5229	0
GVMAG-M-3300023174-138|Ga0214921_10004311_6	RPE65	RPE65	GVMAG-M-3300023174-138|Ga0214921_10004311	21	66.6667	0	0	0	33.3333	0
GVMAG-M-3300023174-138|Ga0214921_10006677_8	RPE65	RPE65	GVMAG-M-3300023174-138|Ga0214921_10006677	14	42.8571	7.14286	0	7.14286	42.8571	0
GVMAG-M-3300023174-148|Ga0214921_10001931_6	RPE65	RPE65	GVMAG-M-3300023174-148|Ga0214921_10001931	34	29.4118	14.7059	2.94118	11.7647	41.1765	0
GVMAG-M-3300023174-188|Ga0214921_10006999_8	RPE65	RPE65	GVMAG-M-3300023174-188|Ga0214921_10006999	18	55.5556	11.1111	0	5.55556	22.2222	5.55556
GVMAG-M-3300023174-193|Ga0214921_10004847_7	RPE65	RPE65	GVMAG-M-3300023174-193|Ga0214921_10004847	23	73.913	13.0435	0	0	13.0435	0
GVMAG-M-3300023174-2|Ga0214921_10002212_13	RPE65	RPE65	GVMAG-M-3300023174-2|Ga0214921_10002212	28	42.8571	10.7143	0	0	46.4286	0
GVMAG-M-3300023174-24|Ga0214921_10000108_135	RPE65	RPE65	GVMAG-M-3300023174-24|Ga0214921_10000108	145	51.0345	3.44828	0.689655	6.2069	38.6207	0
GVMAG-M-3300023174-3|Ga0214921_10000851_45	RPE65	RPE65	GVMAG-M-3300023174-3|Ga0214921_10000851	49	42.8571	8.16327	0	8.16327	40.8163	0
GVMAG-M-3300023174-5|Ga0214921_10000065_35	RPE65	RPE65	GVMAG-M-3300023174-5|Ga0214921_10000065	179	49.7207	7.82123	2.23464	2.23464	37.9888	0
GVMAG-M-3300023174-88|Ga0214921_10007063_5	RPE65	RPE65	GVMAG-M-3300023174-88|Ga0214921_10007063	20	50	5	0	5	35	5
GVMAG-M-3300023174-92|Ga0214921_10001495_4	RPE65	RPE65	GVMAG-M-3300023174-92|Ga0214921_10001495	39	51.2821	10.2564	0	0	38.4615	0
GVMAG-M-3300023179-131|Ga0214923_10006843_4	RPE65	RPE65	GVMAG-M-3300023179-131|Ga0214923_10006843	9	33.3333	11.1111	0	11.1111	44.4444	0
GVMAG-M-3300023179-158|Ga0214923_10006450_9	RPE65	RPE65	GVMAG-M-3300023179-158|Ga0214923_10006450	12	33.3333	33.3333	0	0	16.6667	16.6667
GVMAG-M-3300023179-166|Ga0214923_10002151_8	RPE65	RPE65	GVMAG-M-3300023179-166|Ga0214923_10002151	29	58.6207	0	0	3.44828	37.931	0
GVMAG-M-3300023179-34|Ga0214923_10001100_13	RPE65	RPE65	GVMAG-M-3300023179-34|Ga0214923_10001100	45	53.3333	6.66667	0	8.88889	31.1111	0
GVMAG-M-3300023179-90|Ga0214923_10000078_42	RPE65	RPE65	GVMAG-M-3300023179-90|Ga0214923_10000078	144	52.0833	6.25	0.694444	6.25	34.7222	0
GVMAG-M-3300023179-91|Ga0214923_10000036_35	RPE65	RPE65	GVMAG-M-3300023179-91|Ga0214923_10000036	159	49.6855	8.1761	1.25786	4.40252	36.478	0
GVMAG-M-3300023184-105|Ga0214919_10000393_35	RPE65	RPE65	GVMAG-M-3300023184-105|Ga0214919_10000393	83	56.6265	1.20482	2.40964	6.0241	33.7349	0
GVMAG-M-3300023184-155|Ga0214919_10000432_13	RPE65	RPE65	GVMAG-M-3300023184-155|Ga0214919_10000432	63	53.9683	4.7619	1.5873	6.34921	33.3333	0
GVMAG-M-3300023184-184|Ga0214919_10000500_35	RPE65	RPE65	GVMAG-M-3300023184-184|Ga0214919_10000500	74	56.7568	2.7027	1.35135	4.05405	32.4324	2.7027
GVMAG-M-3300023184-190|Ga0214919_10000454_57	RPE65	RPE65	GVMAG-M-3300023184-190|Ga0214919_10000454	64	56.25	6.25	0	4.6875	32.8125	0
GVMAG-M-3300024314-16|Ga0228657_1000014_10	RPE65	RPE65	GVMAG-M-3300024314-16|Ga0228657_1000014	155	51.6129	5.80645	1.29032	5.16129	36.129	0
GVMAG-M-3300024314-17|Ga0228657_1000876_9	RPE65	RPE65	GVMAG-M-3300024314-17|Ga0228657_1000876	9	44.4444	0	0	11.1111	44.4444	0
GVMAG-M-3300025695-2|Ga0209653_1004609_3	RPE65	RPE65	GVMAG-M-3300025695-2|Ga0209653_1004609	11	54.5455	18.1818	0	9.09091	18.1818	0
GVMAG-M-3300027708-5|Ga0209188_1001235_13	RPE65	RPE65	GVMAG-M-3300027708-5|Ga0209188_1001235	22	40.9091	13.6364	0	4.54545	40.9091	0
GVMAG-M-3300027708-63|Ga0209188_1001027_23	RPE65	RPE65	GVMAG-M-3300027708-63|Ga0209188_1001027	24	50	20.8333	0	8.33333	20.8333	0
GVMAG-M-3300027720-8|Ga0209617_10000577_7	RPE65	RPE65	GVMAG-M-3300027720-8|Ga0209617_10000577	18	61.1111	11.1111	0	11.1111	16.6667	0
GVMAG-M-3300027747-28|Ga0209189_1004705_2	RPE65	RPE65	GVMAG-M-3300027747-28|Ga0209189_1004705	8	37.5	12.5	0	0	50	0
GVMAG-M-3300027747-36|Ga0209189_1000018_130	RPE65	RPE65	GVMAG-M-3300027747-36|Ga0209189_1000018	154	55.1948	6.49351	0.649351	1.2987	36.3636	0
GVMAG-M-3300027747-57|Ga0209189_1000600_7	RPE65	RPE65	GVMAG-M-3300027747-57|Ga0209189_1000600	26	34.6154	15.3846	0	3.84615	46.1538	0
GVMAG-M-3300027759-42|Ga0209296_1000025_121	RPE65	RPE65	GVMAG-M-3300027759-42|Ga0209296_1000025	154	51.2987	7.79221	1.2987	4.54545	35.0649	0
GVMAG-M-3300027763-17|Ga0209088_10000967_17	RPE65	RPE65	GVMAG-M-3300027763-17|Ga0209088_10000967	18	44.4444	5.55556	5.55556	22.2222	22.2222	0
GVMAG-M-3300027836-15|Ga0209230_10000332_16	RPE65	RPE65	GVMAG-M-3300027836-15|Ga0209230_10000332	20	55	20	0	0	25	0
GVMAG-M-3300027892-52|Ga0209550_10002806_2	RPE65	RPE65	GVMAG-M-3300027892-52|Ga0209550_10002806	26	65.3846	0	0	11.5385	23.0769	0
GVMAG-M-3300027892-57|Ga0209550_10016623_4	RPE65	RPE65	GVMAG-M-3300027892-57|Ga0209550_10016623	8	37.5	12.5	0	12.5	25	12.5
GVMAG-M-3300027892-70|Ga0209550_10000547_12	RPE65	RPE65	GVMAG-M-3300027892-70|Ga0209550_10000547	31	74.1935	3.22581	0	3.22581	16.129	3.22581
GVMAG-M-3300027969-2|Ga0209191_1000017_99	RPE65	RPE65	GVMAG-M-3300027969-2|Ga0209191_1000017	152	54.6053	6.57895	1.97368	3.94737	32.2368	0.657895
GVMAG-S-1006661-47|1006661_contig_211_18	RPE65	RPE65	GVMAG-S-1006661-47|1006661_contig_211	19	52.6316	10.5263	0	10.5263	26.3158	0
GVMAG-S-1035082-32|1035082_contig_1055_17	RPE65	RPE65	GVMAG-S-1035082-32|1035082_contig_1055	22	54.5455	9.09091	0	4.54545	31.8182	0
GVMAG-S-1035103-41|1035103_contig_1662_5	RPE65	RPE65	GVMAG-S-1035103-41|1035103_contig_1662	8	37.5	25	0	0	37.5	0
GVMAG-S-1035112-32|1035112_contig_78_10	RPE65	RPE65	GVMAG-S-1035112-32|1035112_contig_78	39	46.1538	17.9487	0	0	35.8974	0
GVMAG-S-1037377-105|1037377_contig_6223_5	RPE65	RPE65	GVMAG-S-1037377-105|1037377_contig_6223	8	50	25	0	12.5	12.5	0
GVMAG-S-1037383-93|1037383_contig_5042_2	RPE65	RPE65	GVMAG-S-1037383-93|1037383_contig_5042	11	63.6364	0	0	18.1818	18.1818	0
GVMAG-S-1041346-183|1041346_contig_30364_3	RPE65	RPE65	GVMAG-S-1041346-183|1041346_contig_30364	4	25	25	0	0	50	0
GVMAG-S-1101162-73|1101162_contig_81_29	RPE65	RPE65	GVMAG-S-1101162-73|1101162_contig_81	123	46.3415	4.87805	1.62602	3.25203	43.9024	0
GVMAG-S-1101164-113|1101164_contig_4413_1	RPE65	RPE65	GVMAG-S-1101164-113|1101164_contig_4413	8	50	12.5	0	25	12.5	0
GVMAG-S-1101164-67|1101164_contig_82_52	RPE65	RPE65	GVMAG-S-1101164-67|1101164_contig_82	86	58.1395	3.48837	1.16279	4.65116	32.5581	0
GVMAG-S-1101165-91|1101165_contig_2282_11	RPE65	RPE65	GVMAG-S-1101165-91|1101165_contig_2282	23	52.1739	8.69565	4.34783	0	34.7826	0
GVMAG-S-1101166-76|1101166_contig_8140_5	RPE65	RPE65	GVMAG-S-1101166-76|1101166_contig_8140	7	42.8571	0	0	14.2857	42.8571	0
GVMAG-S-1101166-91|1101166_contig_2922_3	RPE65	RPE65	GVMAG-S-1101166-91|1101166_contig_2922	9	55.5556	11.1111	0	0	33.3333	0
GVMAG-S-1101166-93|1101166_contig_2328_7	RPE65	RPE65	GVMAG-S-1101166-93|1101166_contig_2328	13	76.9231	7.69231	0	7.69231	7.69231	0
GVMAG-S-1101171-111|1101171_contig_118_45	RPE65	RPE65	GVMAG-S-1101171-111|1101171_contig_118	56	39.2857	8.92857	1.78571	3.57143	46.4286	0
GVMAG-S-3300000226-21|3300000226.a:SI34jun09_135mDRAFT_1000300_11	RPE65	RPE65	GVMAG-S-3300000226-21|3300000226-a-SI34jun09_135mDRAFT_1000300	25	56	8	0	12	24	0
GVMAG-S-3300005662-140|3300005662.a:Ga0078894_10000600_6	RPE65	RPE65	GVMAG-S-3300005662-140|3300005662.a:Ga0078894_10000600	27	48.1481	0	0	7.40741	44.4444	0
GVMAG-S-3300010299-45|3300010299.a:Ga0129342_1004466_5	RPE65	RPE65	GVMAG-S-3300010299-45|3300010299.a:Ga0129342_1004466	6	33.3333	16.6667	0	16.6667	33.3333	0
GVMAG-S-3300012000-53|3300012000.a:Ga0119951_1000074_53	RPE65	RPE65	GVMAG-S-3300012000-53|3300012000.a:Ga0119951_1000074	70	48.5714	4.28571	1.42857	7.14286	37.1429	1.42857
GVMAG-S-3300012000-57|3300012000.a:Ga0119951_1000076_41	RPE65	RPE65	GVMAG-S-3300012000-57|3300012000.a:Ga0119951_1000076	68	50	1.47059	1.47059	2.94118	42.6471	1.47059
GVMAG-S-3300013014-104|3300013014.a:Ga0164295_10000324_26	RPE65	RPE65	GVMAG-S-3300013014-104|3300013014.a:Ga0164295_10000324	47	48.9362	4.25532	0	2.12766	44.6809	0
GVMAG-S-3300013094-108|3300013094.a:Ga0164297_10000581_39	RPE65	RPE65	GVMAG-S-3300013094-108|3300013094.a:Ga0164297_10000581	47	44.6809	12.766	6.38298	6.38298	29.7872	0
GVMAG-S-3300013285-29|3300013285.a:Ga0136642_1000504_19	RPE65	RPE65	GVMAG-S-3300013285-29|3300013285.a:Ga0136642_1000504	22	77.2727	0	0	0	22.7273	0
GVMAG-S-405429-37|405429_contig_2776_3	RPE65	RPE65	GVMAG-S-405429-37|405429_contig_2776	9	66.6667	11.1111	0	0	22.2222	0
GVMAG-S-ERX555917-56|ERX555917_contig_1654_4	RPE65	RPE65	GVMAG-S-ERX555917-56|ERX555917_contig_1654	17	58.8235	5.88235	5.88235	0	29.4118	0
GVMAG-S-ERX555926-38|ERX555926_contig_591_6	RPE65	RPE65	GVMAG-S-ERX555926-38|ERX555926_contig_591	23	65.2174	4.34783	0	8.69565	21.7391	0
GVMAG-S-ERX555943-30|ERX555943_contig_4_16	RPE65	RPE65	GVMAG-S-ERX555943-30|ERX555943_contig_4	104	49.0385	5.76923	1.92308	5.76923	37.5	0
GVMAG-S-ERX555964-61|ERX555964_contig_14_144	RPE65	RPE65	GVMAG-S-ERX555964-61|ERX555964_contig_14	144	45.1389	12.5	1.38889	4.86111	35.4167	0.694444
GVMAG-S-ERX555967-131|ERX555967_contig_207_36	RPE65	RPE65	GVMAG-S-ERX555967-131|ERX555967_contig_207	76	65.7895	5.26316	0	11.8421	17.1053	0
GVMAG-S-ERX555967-69|ERX555967_contig_239_67	RPE65	RPE65	GVMAG-S-ERX555967-69|ERX555967_contig_239	67	58.209	7.46269	0	8.95522	25.3731	0
GVMAG-S-ERX555999-24|ERX555999_contig_268_2	RPE65	RPE65	GVMAG-S-ERX555999-24|ERX555999_contig_268	16	43.75	0	0	18.75	37.5	0
GVMAG-S-ERX556019-53|ERX556019_contig_562_15	RPE65	RPE65	GVMAG-S-ERX556019-53|ERX556019_contig_562	17	58.8235	11.7647	0	0	29.4118	0
GVMAG-S-ERX556019-57|ERX556019_contig_1082_5	RPE65	RPE65	GVMAG-S-ERX556019-57|ERX556019_contig_1082	16	43.75	18.75	6.25	0	31.25	0
GVMAG-S-ERX556028-89|ERX556028_contig_2216_1	RPE65	RPE65	GVMAG-S-ERX556028-89|ERX556028_contig_2216	15	60	0	20	0	13.3333	6.66667
GVMAG-S-ERX556031-46|ERX556031_contig_150_4	RPE65	RPE65	GVMAG-S-ERX556031-46|ERX556031_contig_150	40	45	2.5	0	12.5	40	0
GVMAG-S-ERX556049-19|ERX556049_contig_21_82	RPE65	RPE65	GVMAG-S-ERX556049-19|ERX556049_contig_21	82	54.878	14.6341	0	4.87805	25.6098	0
GVMAG-S-ERX556054-45|ERX556054_contig_671_4	RPE65	RPE65	GVMAG-S-ERX556054-45|ERX556054_contig_671	16	68.75	6.25	0	6.25	18.75	0
GVMAG-S-ERX556119-27|ERX556119_contig_1398_2	RPE65	RPE65	GVMAG-S-ERX556119-27|ERX556119_contig_1398	9	77.7778	0	0	22.2222	0	0
GVMAG-M-3300000116-5|DelMOSpr2010_c10001803_7	VIT1	VIT1,VIT1	GVMAG-M-3300000116-5|DelMOSpr2010_c10001803	19	68.4211	10.5263	0	10.5263	10.5263	0
GVMAG-M-3300000116-5|DelMOSpr2010_c10001803_7	VIT1	VIT1,VIT1	GVMAG-M-3300000116-5|DelMOSpr2010_c10001803	19	68.4211	10.5263	0	10.5263	10.5263	0
GVMAG-M-3300001352-24|JGI20157J14317_10005858_9	VIT1	VIT1	GVMAG-M-3300001352-24|JGI20157J14317_10005858	9	55.5556	11.1111	0	33.3333	0	0
GVMAG-M-3300001589-11|JGI24005J15628_10000474_19	VIT1	VIT1,VIT1	GVMAG-M-3300001589-11|JGI24005J15628_10000474	32	71.875	9.375	0	12.5	6.25	0
GVMAG-M-3300001589-11|JGI24005J15628_10000474_19	VIT1	VIT1,VIT1	GVMAG-M-3300001589-11|JGI24005J15628_10000474	32	71.875	9.375	0	12.5	6.25	0
GVMAG-M-3300001589-11|JGI24005J15628_10001145_5	VIT1	VIT1	GVMAG-M-3300001589-11|JGI24005J15628_10001145	22	45.4545	13.6364	0	27.2727	13.6364	0
GVMAG-M-3300005613-55|Ga0074649_1002536_19	VIT1	VIT1,VIT1	GVMAG-M-3300005613-55|Ga0074649_1002536	24	79.1667	8.33333	4.16667	8.33333	0	0
GVMAG-M-3300005613-55|Ga0074649_1002536_19	VIT1	VIT1,VIT1	GVMAG-M-3300005613-55|Ga0074649_1002536	24	79.1667	8.33333	4.16667	8.33333	0	0
GVMAG-M-3300005613-8|Ga0074649_1000362_8	VIT1	VIT1,VIT1	GVMAG-M-3300005613-8|Ga0074649_1000362	67	64.1791	4.47761	2.98507	4.47761	23.8806	0
GVMAG-M-3300005613-8|Ga0074649_1000362_8	VIT1	VIT1,VIT1	GVMAG-M-3300005613-8|Ga0074649_1000362	67	64.1791	4.47761	2.98507	4.47761	23.8806	0
GVMAG-M-3300013014-33|Ga0164295_10000162_33	VIT1	VIT1	GVMAG-M-3300013014-33|Ga0164295_10000162	70	60	10	0	12.8571	17.1429	0
GVMAG-M-3300013132-70|Ga0172372_10009397_2	VIT1	VIT1,VIT1	GVMAG-M-3300013132-70|Ga0172372_10009397	11	27.2727	36.3636	0	18.1818	18.1818	0
GVMAG-M-3300013132-70|Ga0172372_10009397_2	VIT1	VIT1,VIT1	GVMAG-M-3300013132-70|Ga0172372_10009397	11	27.2727	36.3636	0	18.1818	18.1818	0
GVMAG-M-3300017735-4|Ga0181431_1000029_33	VIT1	VIT1,VIT1	GVMAG-M-3300017735-4|Ga0181431_1000029	49	53.0612	2.04082	2.04082	2.04082	40.8163	0
GVMAG-M-3300017735-4|Ga0181431_1000029_33	VIT1	VIT1,VIT1	GVMAG-M-3300017735-4|Ga0181431_1000029	49	53.0612	2.04082	2.04082	2.04082	40.8163	0
GVMAG-M-3300017950-2|Ga0181607_10004882_12	VIT1	VIT1,VIT1	GVMAG-M-3300017950-2|Ga0181607_10004882	15	60	6.66667	0	0	33.3333	0
GVMAG-M-3300017950-2|Ga0181607_10004882_12	VIT1	VIT1,VIT1	GVMAG-M-3300017950-2|Ga0181607_10004882	15	60	6.66667	0	0	33.3333	0
GVMAG-M-3300017956-15|Ga0181580_10000136_15	VIT1	VIT1	GVMAG-M-3300017956-15|Ga0181580_10000136	46	76.087	2.17391	0	0	21.7391	0
GVMAG-M-3300017963-43|Ga0180437_10000308_85	VIT1	VIT1,VIT1	GVMAG-M-3300017963-43|Ga0180437_10000308	97	60.8247	11.3402	1.03093	9.27835	16.4948	1.03093
GVMAG-M-3300017963-43|Ga0180437_10000308_85	VIT1	VIT1,VIT1	GVMAG-M-3300017963-43|Ga0180437_10000308	97	60.8247	11.3402	1.03093	9.27835	16.4948	1.03093
GVMAG-M-3300018049-14|Ga0181572_10000373_23	VIT1	VIT1,VIT1	GVMAG-M-3300018049-14|Ga0181572_10000373	38	57.8947	7.89474	0	5.26316	26.3158	2.63158
GVMAG-M-3300018049-14|Ga0181572_10000373_23	VIT1	VIT1,VIT1	GVMAG-M-3300018049-14|Ga0181572_10000373	38	57.8947	7.89474	0	5.26316	26.3158	2.63158
GVMAG-M-3300018428-16|Ga0181568_10000144_50	VIT1	VIT1,VIT1	GVMAG-M-3300018428-16|Ga0181568_10000144	63	50.7937	12.6984	3.1746	7.93651	25.3968	0
GVMAG-M-3300018428-16|Ga0181568_10000144_50	VIT1	VIT1,VIT1	GVMAG-M-3300018428-16|Ga0181568_10000144	63	50.7937	12.6984	3.1746	7.93651	25.3968	0
GVMAG-M-3300020165-16|Ga0206125_10001574_25	VIT1	VIT1,VIT1	GVMAG-M-3300020165-16|Ga0206125_10001574	31	61.2903	3.22581	0	9.67742	25.8065	0
GVMAG-M-3300020165-16|Ga0206125_10001574_25	VIT1	VIT1,VIT1	GVMAG-M-3300020165-16|Ga0206125_10001574	31	61.2903	3.22581	0	9.67742	25.8065	0
GVMAG-M-3300020165-62|Ga0206125_10006721_11	VIT1	VIT1,VIT1	GVMAG-M-3300020165-62|Ga0206125_10006721	16	81.25	12.5	0	0	6.25	0
GVMAG-M-3300020165-62|Ga0206125_10006721_11	VIT1	VIT1,VIT1	GVMAG-M-3300020165-62|Ga0206125_10006721	16	81.25	12.5	0	0	6.25	0
GVMAG-M-3300020165-62|Ga0206125_10008317_9	VIT1	VIT1	GVMAG-M-3300020165-62|Ga0206125_10008317	11	36.3636	9.09091	0	45.4545	9.09091	0
GVMAG-M-3300020182-84|Ga0206129_10000022_50	VIT1	VIT1,VIT1	GVMAG-M-3300020182-84|Ga0206129_10000022	274	47.4453	3.28467	0.729927	4.37956	44.1606	0
GVMAG-M-3300020182-84|Ga0206129_10000022_50	VIT1	VIT1,VIT1	GVMAG-M-3300020182-84|Ga0206129_10000022	274	47.4453	3.28467	0.729927	4.37956	44.1606	0
GVMAG-M-3300020185-13|Ga0206131_10021911_1	VIT1	VIT1	GVMAG-M-3300020185-13|Ga0206131_10021911	10	80	10	0	10	0	0
GVMAG-M-3300020185-3|Ga0206131_10000600_45	VIT1	VIT1	GVMAG-M-3300020185-3|Ga0206131_10000600	57	52.6316	8.77193	0	21.0526	15.7895	1.75439
GVMAG-M-3300020185-3|Ga0206131_10001999_29	VIT1	VIT1,VIT1	GVMAG-M-3300020185-3|Ga0206131_10001999	37	64.8649	8.10811	2.7027	16.2162	8.10811	0
GVMAG-M-3300020185-3|Ga0206131_10001999_29	VIT1	VIT1,VIT1	GVMAG-M-3300020185-3|Ga0206131_10001999	37	64.8649	8.10811	2.7027	16.2162	8.10811	0
GVMAG-M-3300020185-35|Ga0206131_10000221_8	VIT1	VIT1	GVMAG-M-3300020185-35|Ga0206131_10000221	71	45.0704	2.8169	5.6338	1.40845	43.662	1.40845
GVMAG-M-3300020194-16|Ga0181597_10002854_15	VIT1	VIT1,VIT1	GVMAG-M-3300020194-16|Ga0181597_10002854	23	60.8696	4.34783	0	4.34783	30.4348	0
GVMAG-M-3300020194-16|Ga0181597_10002854_15	VIT1	VIT1,VIT1	GVMAG-M-3300020194-16|Ga0181597_10002854	23	60.8696	4.34783	0	4.34783	30.4348	0
GVMAG-M-3300020810-3|Ga0181598_1001610_22	VIT1	VIT1,VIT1	GVMAG-M-3300020810-3|Ga0181598_1001610	26	50	11.5385	0	7.69231	30.7692	0
GVMAG-M-3300020810-3|Ga0181598_1001610_22	VIT1	VIT1,VIT1	GVMAG-M-3300020810-3|Ga0181598_1001610	26	50	11.5385	0	7.69231	30.7692	0
GVMAG-M-3300021389-49|Ga0213868_10001355_18	VIT1	VIT1,VIT1	GVMAG-M-3300021389-49|Ga0213868_10001355	30	60	10	0	3.33333	26.6667	0
GVMAG-M-3300021389-49|Ga0213868_10001355_18	VIT1	VIT1,VIT1	GVMAG-M-3300021389-49|Ga0213868_10001355	30	60	10	0	3.33333	26.6667	0
GVMAG-M-3300021958-28|Ga0222718_10002239_21	VIT1	VIT1	GVMAG-M-3300021958-28|Ga0222718_10002239	23	56.5217	4.34783	4.34783	17.3913	17.3913	0
GVMAG-M-3300021958-43|Ga0222718_10002144_7	VIT1	VIT1,VIT1	GVMAG-M-3300021958-43|Ga0222718_10002144	27	70.3704	3.7037	0	0	25.9259	0
GVMAG-M-3300021958-43|Ga0222718_10002144_7	VIT1	VIT1,VIT1	GVMAG-M-3300021958-43|Ga0222718_10002144	27	70.3704	3.7037	0	0	25.9259	0
GVMAG-M-3300021961-10|Ga0222714_10001128_23	VIT1	VIT1,VIT1	GVMAG-M-3300021961-10|Ga0222714_10001128	34	50	11.7647	2.94118	17.6471	17.6471	0
GVMAG-M-3300021961-10|Ga0222714_10001128_23	VIT1	VIT1,VIT1	GVMAG-M-3300021961-10|Ga0222714_10001128	34	50	11.7647	2.94118	17.6471	17.6471	0
GVMAG-M-3300023184-117|Ga0214919_10000338_46	VIT1	VIT1	GVMAG-M-3300023184-117|Ga0214919_10000338	98	61.2245	15.3061	0	10.2041	13.2653	0
GVMAG-M-3300023184-87|Ga0214919_10019459_3	VIT1	VIT1	GVMAG-M-3300023184-87|Ga0214919_10019459	9	22.2222	33.3333	0	0	44.4444	0
GVMAG-M-3300024258-28|Ga0233440_1000720_22	VIT1	VIT1,VIT1	GVMAG-M-3300024258-28|Ga0233440_1000720	42	64.2857	4.7619	0	0	30.9524	0
GVMAG-M-3300024258-28|Ga0233440_1000720_22	VIT1	VIT1,VIT1	GVMAG-M-3300024258-28|Ga0233440_1000720	42	64.2857	4.7619	0	0	30.9524	0
GVMAG-M-3300024510-1|Ga0255187_1000018_53	VIT1	VIT1,VIT1	GVMAG-M-3300024510-1|Ga0255187_1000018	63	84.127	3.1746	0	6.34921	4.7619	1.5873
GVMAG-M-3300024510-1|Ga0255187_1000018_53	VIT1	VIT1,VIT1	GVMAG-M-3300024510-1|Ga0255187_1000018	63	84.127	3.1746	0	6.34921	4.7619	1.5873
GVMAG-M-3300025138-6|Ga0209634_1001436_12	VIT1	VIT1	GVMAG-M-3300025138-6|Ga0209634_1001436	19	47.3684	10.5263	5.26316	21.0526	15.7895	0
GVMAG-M-3300025138-6|Ga0209634_1012432_3	VIT1	VIT1,VIT1	GVMAG-M-3300025138-6|Ga0209634_1012432	9	77.7778	11.1111	0	11.1111	0	0
GVMAG-M-3300025138-6|Ga0209634_1012432_3	VIT1	VIT1,VIT1	GVMAG-M-3300025138-6|Ga0209634_1012432	9	77.7778	11.1111	0	11.1111	0	0
GVMAG-M-3300025168-6|Ga0209337_1006488_7	VIT1	VIT1,VIT1	GVMAG-M-3300025168-6|Ga0209337_1006488	10	40	10	10	10	30	0
GVMAG-M-3300025168-6|Ga0209337_1006488_7	VIT1	VIT1,VIT1	GVMAG-M-3300025168-6|Ga0209337_1006488	10	40	10	10	10	30	0
GVMAG-M-3300025874-67|Ga0209533_1011686_3	VIT1	VIT1	GVMAG-M-3300025874-67|Ga0209533_1011686	6	50	16.6667	0	16.6667	16.6667	0
GVMAG-M-3300025894-55|Ga0209335_10006925_5	VIT1	VIT1,VIT1	GVMAG-M-3300025894-55|Ga0209335_10006925	17	82.3529	11.7647	5.88235	0	0	0
GVMAG-M-3300025894-55|Ga0209335_10006925_5	VIT1	VIT1,VIT1	GVMAG-M-3300025894-55|Ga0209335_10006925	17	82.3529	11.7647	5.88235	0	0	0
GVMAG-S-1016713-46|1016713_contig_6342_7	VIT1	VIT1,VIT1	GVMAG-S-1016713-46|1016713_contig_6342	13	76.9231	15.3846	0	0	7.69231	0
GVMAG-S-1016713-46|1016713_contig_6342_7	VIT1	VIT1,VIT1	GVMAG-S-1016713-46|1016713_contig_6342	13	76.9231	15.3846	0	0	7.69231	0
GVMAG-S-1017745-87|1017745_contig_14226_7	VIT1	VIT1	GVMAG-S-1017745-87|1017745_contig_14226	9	33.3333	11.1111	0	11.1111	33.3333	11.1111
GVMAG-S-1029409-49|1029409_contig_39_4	VIT1	VIT1,VIT1	GVMAG-S-1029409-49|1029409_contig_39	114	54.386	6.14035	0.877193	11.4035	27.193	0
GVMAG-S-1029409-49|1029409_contig_39_4	VIT1	VIT1,VIT1	GVMAG-S-1029409-49|1029409_contig_39	114	54.386	6.14035	0.877193	11.4035	27.193	0
GVMAG-S-1059906-5|1059906_contig_181_14	VIT1	VIT1	GVMAG-S-1059906-5|1059906_contig_181	15	40	13.3333	0	40	6.66667	0
GVMAG-S-1064195-113|1064195_contig_1349_12	VIT1	VIT1	GVMAG-S-1064195-113|1064195_contig_1349	27	74.0741	3.7037	0	7.40741	14.8148	0
GVMAG-S-1073184-1|1073184_contig_60_13	VIT1	VIT1	GVMAG-S-1073184-1|1073184_contig_60	21	66.6667	4.7619	4.7619	14.2857	9.52381	0
GVMAG-S-3300000385-45|3300000385.a:PR_CR_10_Liq_1_inCRDRAFT_1001559_5	VIT1	VIT1,VIT1	GVMAG-S-3300000385-45|3300000385-a-PR_CR_10_Liq_1_inCRDRAFT_1001559	19	57.8947	5.26316	0	10.5263	26.3158	0
GVMAG-S-3300000385-45|3300000385.a:PR_CR_10_Liq_1_inCRDRAFT_1001559_5	VIT1	VIT1,VIT1	GVMAG-S-3300000385-45|3300000385-a-PR_CR_10_Liq_1_inCRDRAFT_1001559	19	57.8947	5.26316	0	10.5263	26.3158	0
GVMAG-S-3300001605-84|Draft_10003251_17	VIT1	VIT1,VIT1	GVMAG-S-3300001605-84|Draft_10003251	20	45	5	5	5	40	0
GVMAG-S-3300001605-84|Draft_10003251_17	VIT1	VIT1,VIT1	GVMAG-S-3300001605-84|Draft_10003251	20	45	5	5	5	40	0
GVMAG-S-3300010316-21|3300010316.a:Ga0136655_1000014_22	VIT1	VIT1,VIT1	GVMAG-S-3300010316-21|3300010316.a:Ga0136655_1000014	84	79.7619	5.95238	1.19048	7.14286	5.95238	0
GVMAG-S-3300010316-21|3300010316.a:Ga0136655_1000014_22	VIT1	VIT1,VIT1	GVMAG-S-3300010316-21|3300010316.a:Ga0136655_1000014	84	79.7619	5.95238	1.19048	7.14286	5.95238	0
GVMAG-S-3300012919-55|3300012919.a:Ga0160422_10000104_7	VIT1	VIT1,VIT1	GVMAG-S-3300012919-55|3300012919.a:Ga0160422_10000104	57	56.1404	5.26316	1.75439	10.5263	26.3158	0
GVMAG-S-3300012919-55|3300012919.a:Ga0160422_10000104_7	VIT1	VIT1,VIT1	GVMAG-S-3300012919-55|3300012919.a:Ga0160422_10000104	57	56.1404	5.26316	1.75439	10.5263	26.3158	0
GVMAG-S-ERX555935-167|ERX555935_contig_17434_5	VIT1	VIT1	GVMAG-S-ERX555935-167|ERX555935_contig_17434	10	60	10	10	0	20	0
GVMAG-S-ERX555965-56|ERX555965_contig_2821_20	VIT1	VIT1,VIT1	GVMAG-S-ERX555965-56|ERX555965_contig_2821	22	63.6364	0	4.54545	9.09091	22.7273	0
GVMAG-S-ERX555965-56|ERX555965_contig_2821_20	VIT1	VIT1,VIT1	GVMAG-S-ERX555965-56|ERX555965_contig_2821	22	63.6364	0	4.54545	9.09091	22.7273	0
GVMAG-S-ERX555997-40|ERX555997_contig_1003_16	VIT1	VIT1	GVMAG-S-ERX555997-40|ERX555997_contig_1003	18	22.2222	16.6667	16.6667	0	38.8889	5.55556
GVMAG-S-ERX555997-49|ERX555997_contig_316_15	VIT1	VIT1	GVMAG-S-ERX555997-49|ERX555997_contig_316	30	40	6.66667	10	3.33333	36.6667	3.33333
GVMAG-S-ERX556019-57|ERX556019_contig_255_17	VIT1	VIT1,VIT1	GVMAG-S-ERX556019-57|ERX556019_contig_255	37	48.6486	8.10811	0	8.10811	35.1351	0
GVMAG-S-ERX556019-57|ERX556019_contig_255_17	VIT1	VIT1,VIT1	GVMAG-S-ERX556019-57|ERX556019_contig_255	37	48.6486	8.10811	0	8.10811	35.1351	0
GVMAG-S-ERX556032-86|ERX556032_contig_10025_5	VIT1	VIT1,VIT1	GVMAG-S-ERX556032-86|ERX556032_contig_10025	8	50	12.5	0	25	12.5	0
GVMAG-S-ERX556032-86|ERX556032_contig_10025_5	VIT1	VIT1,VIT1	GVMAG-S-ERX556032-86|ERX556032_contig_10025	8	50	12.5	0	25	12.5	0
GVMAG-S-ERX556106-33|ERX556106_contig_5618_4	VIT1	VIT1	GVMAG-S-ERX556106-33|ERX556106_contig_5618	10	80	0	0	20	0	0
