# Supplementary material for: Giant virus diversity and host interactions through global metagenomics
Source: Nature. 2020 Jan 22;578(7795):432–6. doi: 10.1038/s41586-020-1957-x (PMC7162819; doi:10.1038/s41586-020-1957-x)
Supplement: Supplementary file 9 — Distribution of best blastp hits against NCBI non-redundant for genes on contigs encoding for eukaryotic HGT candidates which are part of the analysis underlying Fig. 3, and bacterial or archaeal HGT candidates. In addition, Pfam-A annotations of respective proteins are provided. [file 41586_2020_1957_MOESM9_ESM.xlsx]

## Sheet: tableS6_hgtcandidates
HGT candidate	Best hit in cellular NCBI nr	Identity [%]	E-value	Taxonomy of best hit in cellular NCBI nr	HGT candidate PfaGVMAG-M-A annotation	Lineage of HGT candidate	Contig ID		GVMAG_coontig_#genes	contig_unassigned_genes [%]	contig_bacterial_genes[%]	contig_archaeal_genes [%]	contig_eukaryotic_genes [%]	contig_ncldv_genes [%]	contig_phage_genes [%]
GVMAG-M-3300000115-12|DelMOSum2011_c10006827_5	XP_012512919.1	64.8	2e-60	Propithecus coquereli|Indriidae|Lemuriformes|Strepsirrhini|Primates|Euarchontoglires|Boreoeutheria|Eutheria|Theria|Mammalia|Amniota|Tetrapoda|Dipnotetrapodomorpha|Sarcopterygii|Euteleostomi|Teleostomi|Gnathostomata|Vertebrata|Craniata|Chordata|Deuterostomia|Bilateria|Eumetazoa|Metazoa|Opisthokonta|Eukaryota|cellular organisms|root	dCMP_cyt_deam_1	MGVL57	GVMAG-M-3300000115-12|DelMOSum2011_c10006827	GVMAG-M-3300000115-12|DelMOSum2011_c10006827	6	50	0	0	16.6667	33.3333	0
GVMAG-M-3300000115-2|DelMOSum2011_c10000337_23	XP_009824429.1	66.5	1.3e-265	Aphanomyces astaci|Saprolegniaceae|Saprolegniales|Oomycetes|Stramenopiles|Eukaryota|cellular organisms|root	HATPase_c,HSP90	MGVL40	GVMAG-M-3300000115-2|DelMOSum2011_c10000337	GVMAG-M-3300000115-2|DelMOSum2011_c10000337	33	60.6061	3.0303	3.0303	12.1212	21.2121	0
GVMAG-M-3300000116-5|DelMOSpr2010_c10001733_17	XP_012760164.1	51	5.4e-166	Acytostelium subglobosum LB1|Acytostelium|Acytosteliaceae|Acytosteliales|Dictyostelids|Mycetozoa|Amoebozoa|Eukaryota|cellular organisms|root	GATase_7,Asn_synthase	MGVL67	GVMAG-M-3300000116-5|DelMOSpr2010_c10001733	GVMAG-M-3300000116-5|DelMOSpr2010_c10001733	17	52.9412	5.88235	0	23.5294	17.6471	0
GVMAG-M-3300000117-10|DelMOWin2010_c10000123_26	XP_005836241.1	51.8	1.4e-83	Guillardia theta CCMP2712|Guillardia|Geminigeraceae|Pyrenomonadales|Cryptophyta|Eukaryota|cellular organisms|root	NAD_binding_10	MGVL62	GVMAG-M-3300000117-10|DelMOWin2010_c10000123	GVMAG-M-3300000117-10|DelMOWin2010_c10000123	41	68.2927	7.31707	0	9.7561	14.6341	0
GVMAG-M-3300001346-3|JGI20151J14362_10001056_3	XP_004987893.1	70.8	8.1e-246	Salpingoeca rosetta|Salpingoecidae|Craspedida|Choanoflagellida|Opisthokonta|Eukaryota|cellular organisms|root	HSP70	MGVL64	GVMAG-M-3300001346-3|JGI20151J14362_10001056	GVMAG-M-3300001346-3|JGI20151J14362_10001056	19	52.6316	10.5263	5.26316	15.7895	15.7895	0
GVMAG-M-3300001346-3|JGI20151J14362_10002724_1	KFK27172.1	63.7	5.5e-224	Arabis alpina|Arabideae|Brassicaceae|Brassicales|malvids|rosids|Pentapetalae|Gunneridae|eudicotyledons|Mesangiospermae|Magnoliophyta|Spermatophyta|Euphyllophyta|Tracheophyta|Embryophyta|Streptophytina|Streptophyta|Viridiplantae|Eukaryota|cellular organisms|root	HATPase_c,HSP90	MGVL64	GVMAG-M-3300001346-3|JGI20151J14362_10002724	GVMAG-M-3300001346-3|JGI20151J14362_10002724	12	50	8.33333	8.33333	16.6667	16.6667	0
GVMAG-M-3300001347-22|JGI20156J14371_10001178_23	XP_006348998.1	70.3	1.2e-244	Solanum tuberosum|Solaneae|Solanoideae|Solanaceae|Solanales|lamiids|asterids|Pentapetalae|Gunneridae|eudicotyledons|Mesangiospermae|Magnoliophyta|Spermatophyta|Euphyllophyta|Tracheophyta|Embryophyta|Streptophytina|Streptophyta|Viridiplantae|Eukaryota|cellular organisms|root	HSP70	MGVL68	GVMAG-M-3300001347-22|JGI20156J14371_10001178	GVMAG-M-3300001347-22|JGI20156J14371_10001178	24	54.1667	12.5	4.16667	8.33333	20.8333	0
GVMAG-M-3300001347-22|JGI20156J14371_10003929_1	XP_002035159.1	59.4	3.9e-75	Drosophila sechellia|melanogaster group|Sophophora|Drosophila|Drosophilini|Drosophilinae|Drosophilidae|Ephydroidea|Acalyptratae|Schizophora|Cyclorrhapha|Eremoneura|Muscomorpha|Brachycera|Diptera|Holometabola|Neoptera|Pterygota|Dicondylia|Insecta|Hexapoda|Pancrustacea|Mandibulata|Arthropoda|Panarthropoda|Ecdysozoa|Protostomia|Bilateria|Eumetazoa|Metazoa|Opisthokonta|Eukaryota|cellular organisms|ro…	HATPase_c_3,HSP90	MGVL68	GVMAG-M-3300001347-22|JGI20156J14371_10003929	GVMAG-M-3300001347-22|JGI20156J14371_10003929	14	71.4286	7.14286	0	7.14286	14.2857	0
GVMAG-M-3300001348-16|JGI20154J14316_10000302_27	XP_002163229.1	53.7	3.1e-110	Hydra vulgaris|Hydridae|Aplanulata|Anthoathecata|Hydroidolina|Hydrozoa|Cnidaria|Eumetazoa|Metazoa|Opisthokonta|Eukaryota|cellular organisms|root	DEAD,Helicase_C	Faunusviruses	GVMAG-M-3300001348-16|JGI20154J14316_10000302	GVMAG-M-3300001348-16|JGI20154J14316_10000302	41	58.5366	2.43902	0	14.6341	24.3902	0
GVMAG-M-3300001348-16|JGI20154J14316_10000302_6	XP_012833440.1	53.8	2.8e-55	Erythranthe guttata|Phrymaceae|Lamiales|lamiids|asterids|Pentapetalae|Gunneridae|eudicotyledons|Mesangiospermae|Magnoliophyta|Spermatophyta|Euphyllophyta|Tracheophyta|Embryophyta|Streptophytina|Streptophyta|Viridiplantae|Eukaryota|cellular organisms|root	zf-CHY,zf-RING_2,zinc_ribbon_6	Faunusviruses	GVMAG-M-3300001348-16|JGI20154J14316_10000302	GVMAG-M-3300001348-16|JGI20154J14316_10000302	41	58.5366	2.43902	0	14.6341	24.3902	0
GVMAG-M-3300001348-25|JGI20154J14316_10003253_4	WP_026775138.1	54.4	2.6e-70	Polaribacter sp. Hel_I_88|Flavobacteriaceae|Flavobacteriales|Flavobacteriia|Bacteroidetes|Bacteroidetes/Chlorobi group|FCB group|Bacteria|cellular organisms|root		MGVL38	GVMAG-M-3300001348-25|JGI20154J14316_10003253	GVMAG-M-3300001348-25|JGI20154J14316_10003253	16	43.75	18.75	0	18.75	18.75	0
GVMAG-M-3300001348-41|JGI20154J14316_10000564_35	EWM29163.1	71.9	3.9e-60	Nannochloropsis gaditana|Monodopsidaceae|Eustigmatales|Eustigmatophyceae|Stramenopiles|Eukaryota|cellular organisms|root	UQ_con	MGVL65	GVMAG-M-3300001348-41|JGI20154J14316_10000564	GVMAG-M-3300001348-41|JGI20154J14316_10000564	40	67.5	5	2.5	10	15	0
GVMAG-M-3300001348-7|JGI20154J14316_10000083_24	EUB56318.1	73.8	9.4e-258	Echinococcus granulosus|Echinococcus|Taeniidae|Cyclophyllidea|Eucestoda|Cestoda|Platyhelminthes|Bilateria|Eumetazoa|Metazoa|Opisthokonta|Eukaryota|cellular organisms|root	HSP70	MGVL67	GVMAG-M-3300001348-7|JGI20154J14316_10000083	GVMAG-M-3300001348-7|JGI20154J14316_10000083	49	81.6327	6.12245	0	4.08163	8.16327	0
GVMAG-M-3300001348-7|JGI20154J14316_10000468_15	WP_038030936.1	57.5	7.8e-286	Thermonema rossianum|Thermonemataceae|Cytophagales|Cytophagia|Bacteroidetes|Bacteroidetes/Chlorobi group|FCB group|Bacteria|cellular organisms|root		MGVL67	GVMAG-M-3300001348-7|JGI20154J14316_10000468	GVMAG-M-3300001348-7|JGI20154J14316_10000468	41	80.4878	4.87805	0	4.87805	9.7561	0
GVMAG-M-3300001348-7|JGI20154J14316_10001168_24	XP_003057268.1	53	1.9e-80	Micromonas pusilla CCMP1545|Micromonas|Mamiellaceae|Mamiellales|Mamiellophyceae|Chlorophyta|Viridiplantae|Eukaryota|cellular organisms|root	SIR2	MGVL67	GVMAG-M-3300001348-7|JGI20154J14316_10001168	GVMAG-M-3300001348-7|JGI20154J14316_10001168	29	68.9655	10.3448	0	10.3448	10.3448	0
GVMAG-M-3300001348-7|JGI20154J14316_10005047_8	XP_004360300.1	53.4	2.2e-167	Cavenderia fasciculata|Cavenderiaceae|Acytosteliales|Dictyostelids|Mycetozoa|Amoebozoa|Eukaryota|cellular organisms|root	GATase_7,Asn_synthase	MGVL67	GVMAG-M-3300001348-7|JGI20154J14316_10005047	GVMAG-M-3300001348-7|JGI20154J14316_10005047	9	44.4444	0	0	22.2222	33.3333	0
GVMAG-M-3300001349-29|JGI20160J14292_10001222_10	XP_002182930.1	65.6	2.5e-70	Phaeodactylum tricornutum CCAP 1055/1|Phaeodactylum|Phaeodactylaceae|Naviculales|Bacillariophycidae|Bacillariophyceae|Bacillariophyta|Stramenopiles|Eukaryota|cellular organisms|root	Redoxin	Cafeteriaviruses	GVMAG-M-3300001349-29|JGI20160J14292_10001222	GVMAG-M-3300001349-29|JGI20160J14292_10001222	14	35.7143	14.2857	0	21.4286	28.5714	0
GVMAG-M-3300001349-29|JGI20160J14292_10001655_9	EJK62831.1	94.1	1.7e-74	Thalassiosira oceanica|Thalassiosiraceae|Thalassiosirales|Thalassiosirophycidae|Coscinodiscophyceae|Bacillariophyta|Stramenopiles|Eukaryota|cellular organisms|root	ubiquitin,ubiquitin	Cafeteriaviruses	GVMAG-M-3300001349-29|JGI20160J14292_10001655	GVMAG-M-3300001349-29|JGI20160J14292_10001655	13	46.1538	30.7692	0	15.3846	7.69231	0
GVMAG-M-3300001349-29|JGI20160J14292_10001942_11	XP_008615206.1	58.4	2e-253	Saprolegnia diclina VS20|Saprolegnia|Saprolegniaceae|Saprolegniales|Oomycetes|Stramenopiles|Eukaryota|cellular organisms|root	TGS,tRNA_SAD,tRNA-synt_2b,HGTP_anticodon	Cafeteriaviruses	GVMAG-M-3300001349-29|JGI20160J14292_10001942	GVMAG-M-3300001349-29|JGI20160J14292_10001942	13	61.5385	23.0769	0	15.3846	0	0
GVMAG-M-3300001349-30|JGI20160J14292_10011714_3	CEL94748.1	73.3	1.3e-59	Vitrella brassicaformis CCMP3155|Vitrella|Chromerida|Alveolata|Eukaryota|cellular organisms|root	UQ_con	MGVL65	GVMAG-M-3300001349-30|JGI20160J14292_10011714	GVMAG-M-3300001349-30|JGI20160J14292_10011714	7	57.1429	0	0	14.2857	28.5714	0
GVMAG-M-3300001351-8|JGI20153J14318_10001184_9	ACJ04036.1	72.5	2.5e-247	Oreochromis aureus|Oreochromini|Pseudocrenilabrinae|African cichlids|Cichlidae|Cichliformes|Cichlomorphae|Ovalentaria|Percomorphaceae|Euacanthomorphacea|Acanthomorphata|Ctenosquamata|Eurypterygia|Neoteleostei|Euteleosteomorpha|Clupeocephala|Osteoglossocephalai|Teleostei|Neopterygii|Actinopteri|Actinopterygii|Euteleostomi|Teleostomi|Gnathostomata|Vertebrata|Craniata|Chordata|Deuterostomia|Bilateri…	HSP70	MGVL68	GVMAG-M-3300001351-8|JGI20153J14318_10001184	GVMAG-M-3300001351-8|JGI20153J14318_10001184	18	44.4444	16.6667	0	16.6667	22.2222	0
GVMAG-M-3300001352-24|JGI20157J14317_10001009_21	XP_004360300.1	53.5	6.1e-162	Cavenderia fasciculata|Cavenderiaceae|Acytosteliales|Dictyostelids|Mycetozoa|Amoebozoa|Eukaryota|cellular organisms|root	GATase_7,Asn_synthase	MGVL67	GVMAG-M-3300001352-24|JGI20157J14317_10001009	GVMAG-M-3300001352-24|JGI20157J14317_10001009	26	61.5385	7.69231	0	15.3846	15.3846	0
GVMAG-M-3300001352-25|JGI20157J14317_10000199_38	CCA24455.1	55.8	6.9e-198	Albugo laibachii Nc14|Albugo|Albuginaceae|Albuginales|Oomycetes|Stramenopiles|Eukaryota|cellular organisms|root	HATPase_c,HSP90	Cafeteriaviruses	GVMAG-M-3300001352-25|JGI20157J14317_10000199	GVMAG-M-3300001352-25|JGI20157J14317_10000199	65	58.4615	9.23077	0	23.0769	9.23077	0
GVMAG-M-3300001352-25|JGI20157J14317_10000199_46	KHN17005.1	51.3	2.6e-173	Glycine soja|Glycine|Phaseoleae|indigoferoid/millettioid clade|NPAAA clade|50 kb inversion clade|Papilionoideae|Fabaceae|Fabales|fabids|rosids|Pentapetalae|Gunneridae|eudicotyledons|Mesangiospermae|Magnoliophyta|Spermatophyta|Euphyllophyta|Tracheophyta|Embryophyta|Streptophytina|Streptophyta|Viridiplantae|Eukaryota|cellular organisms|root	GTP_EFTU,IF-2	Cafeteriaviruses	GVMAG-M-3300001352-25|JGI20157J14317_10000199	GVMAG-M-3300001352-25|JGI20157J14317_10000199	65	58.4615	9.23077	0	23.0769	9.23077	0
GVMAG-M-3300001352-25|JGI20157J14317_10000244_42	CDS46334.1	50.9	1.8e-104	Plasmodium berghei ANKA|Plasmodium (Vinckeia)|Plasmodium|Plasmodiidae|Haemosporida|Aconoidasida|Apicomplexa|Alveolata|Eukaryota|cellular organisms|root	PGK	Cafeteriaviruses	GVMAG-M-3300001352-25|JGI20157J14317_10000244	GVMAG-M-3300001352-25|JGI20157J14317_10000244	80	57.5	15	1.25	21.25	5	0
GVMAG-M-3300001352-25|JGI20157J14317_10000365_36	XP_011049077.1	50.7	2e-98	Schizosaccharomyces japonicus yFS275|Schizosaccharomyces|Schizosaccharomycetaceae|Schizosaccharomycetales|Schizosaccharomycetes|Taphrinomycotina|Ascomycota|Dikarya|Fungi|Opisthokonta|Eukaryota|cellular organisms|root	Peptidase_M24	Cafeteriaviruses	GVMAG-M-3300001352-25|JGI20157J14317_10000365	GVMAG-M-3300001352-25|JGI20157J14317_10000365	46	32.6087	4.34783	0	28.2609	34.7826	0
GVMAG-M-3300001352-25|JGI20157J14317_10000377_13	XP_006677174.1	50	2e-135	Batrachochytrium dendrobatidis JAM81|Batrachochytrium|Rhizophydiales incertae sedis|Rhizophydiales|Chytridiomycetes|Chytridiomycota|Fungi incertae sedis|Fungi|Opisthokonta|Eukaryota|cellular organisms|root	PALP,Thr_dehydrat_C,Thr_dehydrat_C	Cafeteriaviruses	GVMAG-M-3300001352-25|JGI20157J14317_10000377	GVMAG-M-3300001352-25|JGI20157J14317_10000377	51	47.0588	5.88235	0	27.451	17.6471	1.96078
GVMAG-M-3300001352-25|JGI20157J14317_10000377_29	XP_001744923.1	62.9	9.1e-172	Monosiga brevicollis MX1|Monosiga|Salpingoecidae|Craspedida|Choanoflagellida|Opisthokonta|Eukaryota|cellular organisms|root	DUF5598,NAPRTase	Cafeteriaviruses	GVMAG-M-3300001352-25|JGI20157J14317_10000377	GVMAG-M-3300001352-25|JGI20157J14317_10000377	51	47.0588	5.88235	0	27.451	17.6471	1.96078
GVMAG-M-3300001352-25|JGI20157J14317_10001915_9	XP_009829957.1	54.7	1.1e-186	Aphanomyces astaci|Saprolegniaceae|Saprolegniales|Oomycetes|Stramenopiles|Eukaryota|cellular organisms|root	Acyl-CoA_dh_M,Acyl-CoA_dh_1,ACOX	Cafeteriaviruses	GVMAG-M-3300001352-25|JGI20157J14317_10001915	GVMAG-M-3300001352-25|JGI20157J14317_10001915	24	54.1667	25	0	16.6667	4.16667	0
GVMAG-M-3300001352-25|JGI20157J14317_10002084_23	BAM20114.1	59.9	1.6e-51	Papilio xuthus|Papilionini|Papilioninae|Papilionidae|Papilionoidea|Obtectomera|Ditrysia|Heteroneura|Neolepidoptera|Glossata|Lepidoptera|Amphiesmenoptera|Holometabola|Neoptera|Pterygota|Dicondylia|Insecta|Hexapoda|Pancrustacea|Mandibulata|Arthropoda|Panarthropoda|Ecdysozoa|Protostomia|Bilateria|Eumetazoa|Metazoa|Opisthokonta|Eukaryota|cellular organisms|root	UQ_con	Cafeteriaviruses	GVMAG-M-3300001352-25|JGI20157J14317_10002084	GVMAG-M-3300001352-25|JGI20157J14317_10002084	25	52	16	0	20	12	0
GVMAG-M-3300001352-25|JGI20157J14317_10003828_5	XP_004999135.1	51.5	9.5e-94	Salpingoeca rosetta|Salpingoecidae|Craspedida|Choanoflagellida|Opisthokonta|Eukaryota|cellular organisms|root	Semialdhyde_dh,Semialdhyde_dhC	Cafeteriaviruses	GVMAG-M-3300001352-25|JGI20157J14317_10003828	GVMAG-M-3300001352-25|JGI20157J14317_10003828	12	50	25	0	25	0	0
GVMAG-M-3300001352-25|JGI20157J14317_10006587_9	XP_003678243.1	61.2	4.6e-141	Naumovozyma castellii CBS 4309|Naumovozyma|Saccharomycetaceae|Saccharomycetales|Saccharomycetes|Saccharomycotina|saccharomyceta|Ascomycota|Dikarya|Fungi|Opisthokonta|Eukaryota|cellular organisms|root	eRF1_1,eRF1_2,eRF1_3	Cafeteriaviruses	GVMAG-M-3300001352-25|JGI20157J14317_10006587	GVMAG-M-3300001352-25|JGI20157J14317_10006587	12	66.6667	0	0	16.6667	16.6667	0
GVMAG-M-3300001352-47|JGI20157J14317_10000506_5	EWC48077.1	55.3	1e-113	Drechslerella stenobrocha 248|Drechslerella|Orbiliaceae|Orbiliales|Orbiliomycetes|Pezizomycotina|saccharomyceta|Ascomycota|Dikarya|Fungi|Opisthokonta|Eukaryota|cellular organisms|root	DEAD,Helicase_C	MGVL58	GVMAG-M-3300001352-47|JGI20157J14317_10000506	GVMAG-M-3300001352-47|JGI20157J14317_10000506	50	74	4	2	8	12	0
GVMAG-M-3300001460-12|JGI24003J15210_10000068_20	WP_014315509.1	54.4	1.4e-97	Clostridium sp. BNL1100|Clostridiaceae|Clostridiales|Clostridia|Firmicutes|Terrabacteria group|Bacteria|cellular organisms|root		Prasinoviruses	GVMAG-M-3300001460-12|JGI24003J15210_10000068	GVMAG-M-3300001460-12|JGI24003J15210_10000068	57	40.3509	1.75439	0	0	56.1404	1.75439
GVMAG-M-3300001460-12|JGI24003J15210_10003502_11	WP_014315509.1	54.4	1.4e-97	Clostridium sp. BNL1100|Clostridiaceae|Clostridiales|Clostridia|Firmicutes|Terrabacteria group|Bacteria|cellular organisms|root		Prasinoviruses	GVMAG-M-3300001460-12|JGI24003J15210_10003502	GVMAG-M-3300001460-12|JGI24003J15210_10003502	13	53.8462	0	0	0	46.1538	0
GVMAG-M-3300001589-9|JGI24005J15628_10000967_2	WP_013454181.1	51.4	5.3e-167	Marivirga tractuosa|Flammeovirgaceae|Cytophagales|Cytophagia|Bacteroidetes|Bacteroidetes/Chlorobi group|FCB group|Bacteria|cellular organisms|root		MGVL67	GVMAG-M-3300001589-9|JGI24005J15628_10000967	GVMAG-M-3300001589-9|JGI24005J15628_10000967	20	50	15	0	15	20	0
GVMAG-M-3300001589-9|JGI24005J15628_10006961_2	EIE89469.1	54.2	7.5e-79	Rhizopus delemar RA 99-880|Rhizopus|Rhizopodaceae|Mucorineae|Mucorales|Mucoromycetes|Mucoromycotina|Mucoromycota|Fungi incertae sedis|Fungi|Opisthokonta|Eukaryota|cellular organisms|root	SIR2	MGVL67	GVMAG-M-3300001589-9|JGI24005J15628_10006961	GVMAG-M-3300001589-9|JGI24005J15628_10006961	5	40	20	0	40	0	0
GVMAG-M-3300001589-9|JGI24005J15628_10007448_6	XP_003051720.1	54.3	3.1e-115	[Nectria] haematococca mpVI 77-13-4|[Nectria] haematococca|Fusarium solani species complex|Fusarium|Nectriaceae|Hypocreales|Hypocreomycetidae|Sordariomycetes|sordariomyceta|leotiomyceta|Pezizomycotina|saccharomyceta|Ascomycota|Dikarya|Fungi|Opisthokonta|Eukaryota|cellular organisms|root	DEAD,Helicase_C	MGVL67	GVMAG-M-3300001589-9|JGI24005J15628_10007448	GVMAG-M-3300001589-9|JGI24005J15628_10007448	8	62.5	12.5	12.5	12.5	0	0
GVMAG-M-3300002154-3|JGI24538J26636_10000084_22	XP_005820964.1	50.4	3.4e-107	Guillardia theta CCMP2712|Guillardia|Geminigeraceae|Pyrenomonadales|Cryptophyta|Eukaryota|cellular organisms|root		Tetraselmisviruses	GVMAG-M-3300002154-3|JGI24538J26636_10000084	GVMAG-M-3300002154-3|JGI24538J26636_10000084	33	57.5758	12.1212	0	15.1515	12.1212	3.0303
GVMAG-M-3300002447-5|JGI24768J34885_10000018_22	XP_009032356.1	69.3	5.8e-111	Aureococcus anophagefferens|Pelagomonadales|Pelagophyceae|Stramenopiles|Eukaryota|cellular organisms|root		MGVL57	GVMAG-M-3300002447-5|JGI24768J34885_10000018	GVMAG-M-3300002447-5|JGI24768J34885_10000018	48	54.1667	2.08333	0	8.33333	35.4167	0
GVMAG-M-3300003404-4|JGI25920J50251_10000408_3	XP_009037302.1	74.2	1.6e-169	Aureococcus anophagefferens|Pelagomonadales|Pelagophyceae|Stramenopiles|Eukaryota|cellular organisms|root	Actin	MGVL55	GVMAG-M-3300003404-4|JGI25920J50251_10000408	GVMAG-M-3300003404-4|JGI25920J50251_10000408	16	62.5	0	0	12.5	25	0
GVMAG-M-3300004240-17|Ga0007787_10000006_42	EJX36307.1	52.4	2.4e-60	actinobacterium SCGC AAA027-L06|unclassified Actinobacteria (class)|Actinobacteria|Actinobacteria|Terrabacteria group|Bacteria|cellular organisms|root		MGVL51	GVMAG-M-3300004240-17|Ga0007787_10000006	GVMAG-M-3300004240-17|Ga0007787_10000006	58	24.1379	6.89655	3.44828	5.17241	60.3448	0
GVMAG-M-3300004273-3|Ga0066608_1000984_10	KIP10700.1	56.1	2e-107	Phlebiopsis gigantea 11061_1 CR5-6|Phlebiopsis|Phanerochaetaceae|Polyporales|Agaricomycetes incertae sedis|Agaricomycetes|Agaricomycotina|Basidiomycota|Dikarya|Fungi|Opisthokonta|Eukaryota|cellular organisms|root	Gln-synt_N,Gln-synt_C	Klosneuviruses	GVMAG-M-3300004273-3|Ga0066608_1000984	GVMAG-M-3300004273-3|Ga0066608_1000984	18	55.5556	0	0	11.1111	33.3333	0
GVMAG-M-3300004273-3|Ga0066608_1003619_7	KKK16610.1	55.5	1.3e-101	Aspergillus rambellii|Aspergillaceae|Eurotiales|Eurotiomycetidae|Eurotiomycetes|leotiomyceta|Pezizomycotina|saccharomyceta|Ascomycota|Dikarya|Fungi|Opisthokonta|Eukaryota|cellular organisms|root	DEAD,Helicase_C	Klosneuviruses	GVMAG-M-3300004273-3|Ga0066608_1003619	GVMAG-M-3300004273-3|Ga0066608_1003619	7	28.5714	14.2857	0	14.2857	42.8571	0
GVMAG-M-3300004273-3|Ga0066608_1003680_2	XP_009519713.1	69.5	2.1e-238	Phytophthora sojae|Peronosporaceae|Peronosporales|Oomycetes|Stramenopiles|Eukaryota|cellular organisms|root	HSP70	Klosneuviruses	GVMAG-M-3300004273-3|Ga0066608_1003680	GVMAG-M-3300004273-3|Ga0066608_1003680	6	50	0	0	16.6667	33.3333	0
GVMAG-M-3300004807-10|Ga0007809_10000619_1	XP_003574583.1	52.4	3.6e-83	Brachypodium distachyon|Brachypodieae|Pooideae|BOP clade|Poaceae|Poales|commelinids|Petrosaviidae|Liliopsida|Mesangiospermae|Magnoliophyta|Spermatophyta|Euphyllophyta|Tracheophyta|Embryophyta|Streptophytina|Streptophyta|Viridiplantae|Eukaryota|cellular organisms|root	Metallophos	MGVL63	GVMAG-M-3300004807-10|Ga0007809_10000619	GVMAG-M-3300004807-10|Ga0007809_10000619	5	80	0	0	20	0	0
GVMAG-M-3300005286-3|Ga0065721_10007647_2	XP_012649579.1	50.5	1.7e-148	Babesia microti strain RI|Babesia|Babesiidae|Piroplasmida|Aconoidasida|Apicomplexa|Alveolata|Eukaryota|cellular organisms|root	GATase_7,Asn_synthase	Klosneuviruses	GVMAG-M-3300005286-3|Ga0065721_10007647	GVMAG-M-3300005286-3|Ga0065721_10007647	6	66.6667	0	0	0	33.3333	0
GVMAG-M-3300005286-3|Ga0065721_10052308_5	XP_003969072.1	64	3.2e-119	Takifugu rubripes|Tetraodontidae|Tetradontoidea|Tetraodontoidei|Tetraodontiformes|Eupercaria|Percomorphaceae|Euacanthomorphacea|Acanthomorphata|Ctenosquamata|Eurypterygia|Neoteleostei|Euteleosteomorpha|Clupeocephala|Osteoglossocephalai|Teleostei|Neopterygii|Actinopteri|Actinopterygii|Euteleostomi|Teleostomi|Gnathostomata|Vertebrata|Craniata|Chordata|Deuterostomia|Bilateria|Eumetazoa|Metazoa|Opist…	tRNA-synt_1b	Klosneuviruses	GVMAG-M-3300005286-3|Ga0065721_10052308	GVMAG-M-3300005286-3|Ga0065721_10052308	8	25	12.5	0	25	37.5	0
GVMAG-M-3300005523-3|Ga0066865_10000040_7	XP_007513455.1	72.6	2.7e-184	Bathycoccus prasinos|Bathycoccaceae|Mamiellales|Mamiellophyceae|Chlorophyta|Viridiplantae|Eukaryota|cellular organisms|root	NTP_transferase	Prasinoviruses	GVMAG-M-3300005523-3|Ga0066865_10000040	GVMAG-M-3300005523-3|Ga0066865_10000040	35	14.2857	0	0	2.85714	82.8571	0
GVMAG-M-3300005523-3|Ga0066865_10000356_13	CEG00633.1	74.1	2.3e-255	Ostreococcus tauri|Bathycoccaceae|Mamiellales|Mamiellophyceae|Chlorophyta|Viridiplantae|Eukaryota|cellular organisms|root	HSP70	Prasinoviruses	GVMAG-M-3300005523-3|Ga0066865_10000356	GVMAG-M-3300005523-3|Ga0066865_10000356	18	44.4444	0	0	5.55556	50	0
GVMAG-M-3300005523-3|Ga0066865_10000356_3	XP_007514694.1	93.4	8.3e-130	Bathycoccus prasinos|Bathycoccaceae|Mamiellales|Mamiellophyceae|Chlorophyta|Viridiplantae|Eukaryota|cellular organisms|root	Fer2_3,Fer4_8	Prasinoviruses	GVMAG-M-3300005523-3|Ga0066865_10000356	GVMAG-M-3300005523-3|Ga0066865_10000356	18	44.4444	0	0	5.55556	50	0
GVMAG-M-3300005528-18|Ga0068872_10001297_5	CDS18051.1	74.9	7.2e-268	Echinococcus granulosus|Echinococcus|Taeniidae|Cyclophyllidea|Eucestoda|Cestoda|Platyhelminthes|Bilateria|Eumetazoa|Metazoa|Opisthokonta|Eukaryota|cellular organisms|root	HSP70	MGVL63	GVMAG-M-3300005528-18|Ga0068872_10001297	GVMAG-M-3300005528-18|Ga0068872_10001297	17	82.3529	0	0	11.7647	5.88235	0
GVMAG-M-3300005528-18|Ga0068872_10005753_3	XP_005718793.1	54.6	3.1e-77	Chondrus crispus|Gigartinaceae|Gigartinales|Rhodymeniophycidae|Florideophyceae|Rhodophyta|Eukaryota|cellular organisms|root	THF_DHG_CYH,THF_DHG_CYH_C	MGVL63	GVMAG-M-3300005528-18|Ga0068872_10005753	GVMAG-M-3300005528-18|Ga0068872_10005753	8	50	12.5	0	12.5	25	0
GVMAG-M-3300005528-18|Ga0068872_10006065_3	CEF61908.1	50.5	1.8e-101	Strongyloides ratti|Strongyloididae|Strongyloidoidea|Panagrolaimomorpha|Tylenchina|Rhabditida|Chromadorea|Nematoda|Ecdysozoa|Protostomia|Bilateria|Eumetazoa|Metazoa|Opisthokonta|Eukaryota|cellular organisms|root	tRNA-synt_1b	MGVL63	GVMAG-M-3300005528-18|Ga0068872_10006065	GVMAG-M-3300005528-18|Ga0068872_10006065	8	37.5	25	0	25	12.5	0
GVMAG-M-3300005538-5|Ga0070731_10000360_31	XP_004364062.1	50.2	2.3e-66	Capsaspora owczarzaki ATCC 30864|Capsaspora|Ichthyosporea|Opisthokonta incertae sedis|Opisthokonta|Eukaryota|cellular organisms|root	PARP_regulatory	MGVL17	GVMAG-M-3300005538-5|Ga0070731_10000360	GVMAG-M-3300005538-5|Ga0070731_10000360	83	71.0843	1.20482	0	4.81928	22.8916	0
GVMAG-M-3300005538-5|Ga0070731_10004054_5	XP_003074642.2	60.8	2.5e-106	Ostreococcus tauri|Bathycoccaceae|Mamiellales|Mamiellophyceae|Chlorophyta|Viridiplantae|Eukaryota|cellular organisms|root	Thymidylat_synt	MGVL17	GVMAG-M-3300005538-5|Ga0070731_10004054	GVMAG-M-3300005538-5|Ga0070731_10004054	12	58.3333	8.33333	0	8.33333	25	0
GVMAG-M-3300005589-24|Ga0070729_10000551_24	WP_036931927.1	55.9	5.3e-95	Proteocatella sphenisci|Peptostreptococcaceae|Clostridiales|Clostridia|Firmicutes|Terrabacteria group|Bacteria|cellular organisms|root		Iridoviruses	GVMAG-M-3300005589-24|Ga0070729_10000551	GVMAG-M-3300005589-24|Ga0070729_10000551	97	59.7938	7.21649	1.03093	5.15464	26.8041	0
GVMAG-M-3300005613-25|Ga0074649_1003444_2	EFV02792.1	60	7.9e-54	Pseudoramibacter alactolyticus ATCC 23263|Pseudoramibacter|Eubacteriaceae|Clostridiales|Clostridia|Firmicutes|Terrabacteria group|Bacteria|cellular organisms|root		MGVL58	GVMAG-M-3300005613-25|Ga0074649_1003444	GVMAG-M-3300005613-25|Ga0074649_1003444	18	61.1111	22.2222	0	5.55556	11.1111	0
GVMAG-M-3300005613-25|Ga0074649_1003664_13	XP_007005706.1	61	1.2e-103	Tremella mesenterica DSM 1558|Tremella|Tremellaceae|Tremellales|Tremellomycetes|Agaricomycotina|Basidiomycota|Dikarya|Fungi|Opisthokonta|Eukaryota|cellular organisms|root	AAA,Rep_fac_C	MGVL58	GVMAG-M-3300005613-25|Ga0074649_1003664	GVMAG-M-3300005613-25|Ga0074649_1003664	25	88	0	0	12	0	0
GVMAG-M-3300005613-25|Ga0074649_1009359_8	WP_015469053.1	57.5	8e-54	Bdellovibrio exovorus|Bdellovibrionaceae|Bdellovibrionales|Oligoflexia|Proteobacteria|Bacteria|cellular organisms|root		MGVL58	GVMAG-M-3300005613-25|Ga0074649_1009359	GVMAG-M-3300005613-25|Ga0074649_1009359	14	57.1429	28.5714	0	0	14.2857	0
GVMAG-M-3300005613-41|Ga0074649_1000320_63	XP_005832702.1	52.2	2.7e-52	Guillardia theta CCMP2712|Guillardia|Geminigeraceae|Pyrenomonadales|Cryptophyta|Eukaryota|cellular organisms|root	Ribul_P_3_epim	MGVL58	GVMAG-M-3300005613-41|Ga0074649_1000320	GVMAG-M-3300005613-41|Ga0074649_1000320	69	69.5652	10.1449	0	10.1449	10.1449	0
GVMAG-M-3300005613-42|Ga0074649_1004026_12	EHK21290.1	67.3	8.3e-125	Trichoderma virens Gv29-8|Trichoderma|Hypocreaceae|Hypocreales|Hypocreomycetidae|Sordariomycetes|sordariomyceta|leotiomyceta|Pezizomycotina|saccharomyceta|Ascomycota|Dikarya|Fungi|Opisthokonta|Eukaryota|cellular organisms|root	Ribonuc_red_sm	MGVL58	GVMAG-M-3300005613-42|Ga0074649_1004026	GVMAG-M-3300005613-42|Ga0074649_1004026	16	56.25	6.25	0	18.75	18.75	0
GVMAG-M-3300005613-42|Ga0074649_1004026_2	XP_006620321.1	73.7	1.2e-267	Apis dorsata|Apini|Apinae|Apidae|Apoidea|Aculeata|Apocrita|Hymenoptera|Holometabola|Neoptera|Pterygota|Dicondylia|Insecta|Hexapoda|Pancrustacea|Mandibulata|Arthropoda|Panarthropoda|Ecdysozoa|Protostomia|Bilateria|Eumetazoa|Metazoa|Opisthokonta|Eukaryota|cellular organisms|root	HSP70	MGVL58	GVMAG-M-3300005613-42|Ga0074649_1004026	GVMAG-M-3300005613-42|Ga0074649_1004026	16	56.25	6.25	0	18.75	18.75	0
GVMAG-M-3300005613-55|Ga0074649_1000052_43	XP_001220184.1	56.2	3.2e-117	Chaetomium globosum CBS 148.51|Chaetomium|Chaetomiaceae|Sordariales|Sordariomycetidae|Sordariomycetes|sordariomyceta|leotiomyceta|Pezizomycotina|saccharomyceta|Ascomycota|Dikarya|Fungi|Opisthokonta|Eukaryota|cellular organisms|root	DEAD,Helicase_C	MGVL58	GVMAG-M-3300005613-55|Ga0074649_1000052	GVMAG-M-3300005613-55|Ga0074649_1000052	160	65.625	5	0.625	8.75	20	0
GVMAG-M-3300005613-55|Ga0074649_1000992_23	ACJ03597.1	56.5	1.4e-191	Oreochromis niloticus|Oreochromini|Pseudocrenilabrinae|African cichlids|Cichlidae|Cichliformes|Cichlomorphae|Ovalentaria|Percomorphaceae|Euacanthomorphacea|Acanthomorphata|Ctenosquamata|Eurypterygia|Neoteleostei|Euteleosteomorpha|Clupeocephala|Osteoglossocephalai|Teleostei|Neopterygii|Actinopteri|Actinopterygii|Euteleostomi|Teleostomi|Gnathostomata|Vertebrata|Craniata|Chordata|Deuterostomia|Bilat…	HSP70	MGVL58	GVMAG-M-3300005613-55|Ga0074649_1000992	GVMAG-M-3300005613-55|Ga0074649_1000992	40	72.5	5	2.5	5	15	0
GVMAG-M-3300005662-28|Ga0078894_10015831_6	XP_002676338.1	50	4.4e-114	Naegleria gruberi strain NEG-M|Naegleria|Vahlkampfiidae|Schizopyrenida|Heterolobosea|Eukaryota|cellular organisms|root	GTP_EFTU,eIF2_C	MGVL23	GVMAG-M-3300005662-28|Ga0078894_10015831	GVMAG-M-3300005662-28|Ga0078894_10015831	7	85.7143	0	0	14.2857	0	0
GVMAG-M-3300005662-3|Ga0078894_10006334_8	CDW89423.1	50	3.5e-99	Stylonychia lemnae|Stylonychinae|Oxytrichidae|Sporadotrichida|Stichotrichia|Spirotrichea|Intramacronucleata|Ciliophora|Alveolata|Eukaryota|cellular organisms|root	Ammonium_transp	MGVL5	GVMAG-M-3300005662-3|Ga0078894_10006334	GVMAG-M-3300005662-3|Ga0078894_10006334	9	66.6667	11.1111	0	11.1111	11.1111	0
GVMAG-M-3300005662-3|Ga0078894_10009621_2	XP_008612973.1	86.7	1e-132	Saprolegnia diclina VS20|Saprolegnia|Saprolegniaceae|Saprolegniales|Oomycetes|Stramenopiles|Eukaryota|cellular organisms|root	Gln-synt_C	MGVL5	GVMAG-M-3300005662-3|Ga0078894_10009621	GVMAG-M-3300005662-3|Ga0078894_10009621	8	37.5	0	0	50	12.5	0
GVMAG-M-3300005662-48|Ga0078894_10000432_4	XP_002296648.1	62.4	3.3e-97	Thalassiosira pseudonana CCMP1335|Thalassiosira|Thalassiosiraceae|Thalassiosirales|Thalassiosirophycidae|Coscinodiscophyceae|Bacillariophyta|Stramenopiles|Eukaryota|cellular organisms|root	MIOX	MGVL57	GVMAG-M-3300005662-48|Ga0078894_10000432	GVMAG-M-3300005662-48|Ga0078894_10000432	23	43.4783	4.34783	0	4.34783	47.8261	0
GVMAG-M-3300006056-32|Ga0075163_10011335_9	AIF80734.1	57.6	6e-104	endosymbiont of Acanthamoeba sp. UWC8|Holosporaceae|Holosporales|Alphaproteobacteria|Proteobacteria|Bacteria|cellular organisms|root		MGVL32	GVMAG-M-3300006056-32|Ga0075163_10011335	GVMAG-M-3300006056-32|Ga0075163_10011335	13	61.5385	30.7692	0	0	7.69231	0
GVMAG-M-3300006056-32|Ga0075163_10014709_5	XP_310792.5	54	4.3e-152	Anopheles gambiae str. PEST|gambiae species complex|Pyretophorus|Cellia|Anopheles|Anophelinae|Culicidae|Culicoidea|Culicomorpha|Nematocera|Diptera|Holometabola|Neoptera|Pterygota|Dicondylia|Insecta|Hexapoda|Pancrustacea|Mandibulata|Arthropoda|Panarthropoda|Ecdysozoa|Protostomia|Bilateria|Eumetazoa|Metazoa|Opisthokonta|Eukaryota|cellular organisms|root	tRNA_anti-codon,tRNA-synt_2	MGVL32	GVMAG-M-3300006056-32|Ga0075163_10014709	GVMAG-M-3300006056-32|Ga0075163_10014709	8	75	12.5	0	12.5	0	0
GVMAG-M-3300006056-32|Ga0075163_10037651_7	ELR71130.1	53.1	1.5e-199	Fulvivirga imtechensis AK7|Fulvivirga|Flammeovirgaceae|Cytophagales|Cytophagia|Bacteroidetes|Bacteroidetes/Chlorobi group|FCB group|Bacteria|cellular organisms|root		MGVL32	GVMAG-M-3300006056-32|Ga0075163_10037651	GVMAG-M-3300006056-32|Ga0075163_10037651	7	57.1429	28.5714	0	0	14.2857	0
GVMAG-M-3300006190-14|Ga0075446_10003097_3	XP_005836241.1	50.7	9.1e-86	Guillardia theta CCMP2712|Guillardia|Geminigeraceae|Pyrenomonadales|Cryptophyta|Eukaryota|cellular organisms|root	NAD_binding_10	MGVL62	GVMAG-M-3300006190-14|Ga0075446_10003097	GVMAG-M-3300006190-14|Ga0075446_10003097	9	77.7778	0	0	22.2222	0	0
GVMAG-M-3300006900-23|Ga0066376_10000785_3	XP_012756593.1	54.3	6.2e-113	Acytostelium subglobosum LB1|Acytostelium|Acytosteliaceae|Acytosteliales|Dictyostelids|Mycetozoa|Amoebozoa|Eukaryota|cellular organisms|root	2-Hacid_dh,2-Hacid_dh_C	MGVL30	GVMAG-M-3300006900-23|Ga0066376_10000785	GVMAG-M-3300006900-23|Ga0066376_10000785	31	51.6129	16.129	0	19.3548	12.9032	0
GVMAG-M-3300006900-23|Ga0066376_10000825_3	CCI41475.1	54.8	4.1e-169	Albugo candida|Albuginaceae|Albuginales|Oomycetes|Stramenopiles|Eukaryota|cellular organisms|root	Radical_SAM,Radical_SAM_C,Acetyltransf_1	MGVL30	GVMAG-M-3300006900-23|Ga0066376_10000825	GVMAG-M-3300006900-23|Ga0066376_10000825	29	48.2759	6.89655	3.44828	24.1379	17.2414	0
GVMAG-M-3300006900-23|Ga0066376_10001433_14	XP_002158556.1	54	2.8e-59	Hydra vulgaris|Hydridae|Aplanulata|Anthoathecata|Hydroidolina|Hydrozoa|Cnidaria|Eumetazoa|Metazoa|Opisthokonta|Eukaryota|cellular organisms|root	UPRTase	MGVL30	GVMAG-M-3300006900-23|Ga0066376_10001433	GVMAG-M-3300006900-23|Ga0066376_10001433	25	56	0	0	12	32	0
GVMAG-M-3300006900-23|Ga0066376_10001657_14	XP_002786033.1	53.9	1.8e-182	Perkinsus marinus ATCC 50983|Perkinsus|Perkinsidae|Perkinsida|Perkinsea|Perkinsozoa|Alveolata|Eukaryota|cellular organisms|root	GATase_7,Asn_synthase	MGVL30	GVMAG-M-3300006900-23|Ga0066376_10001657	GVMAG-M-3300006900-23|Ga0066376_10001657	25	76	4	0	4	16	0
GVMAG-M-3300006900-23|Ga0066376_10001790_19	CCE84511.1	58.9	9.3e-112	Millerozyma farinosa CBS 7064|Millerozyma|Debaryomycetaceae|Saccharomycetales|Saccharomycetes|Saccharomycotina|saccharomyceta|Ascomycota|Dikarya|Fungi|Opisthokonta|Eukaryota|cellular organisms|root	IlvN,IlvC	MGVL30	GVMAG-M-3300006900-23|Ga0066376_10001790	GVMAG-M-3300006900-23|Ga0066376_10001790	21	47.619	9.52381	0	23.8095	19.0476	0
GVMAG-M-3300006900-23|Ga0066376_10002074_8	XP_009693041.1	50.2	6.3e-64	Cariama cristata|Cariamidae|Cariamiformes|Neognathae|Aves|Coelurosauria|Theropoda|Saurischia|Dinosauria|Archosauria|Archelosauria|Sauria|Sauropsida|Amniota|Tetrapoda|Dipnotetrapodomorpha|Sarcopterygii|Euteleostomi|Teleostomi|Gnathostomata|Vertebrata|Craniata|Chordata|Deuterostomia|Bilateria|Eumetazoa|Metazoa|Opisthokonta|Eukaryota|cellular organisms|root	DAGAT	MGVL30	GVMAG-M-3300006900-23|Ga0066376_10002074	GVMAG-M-3300006900-23|Ga0066376_10002074	20	30	20	0	35	15	0
GVMAG-M-3300006900-23|Ga0066376_10003087_11	XP_007008631.1	52.5	2.8e-193	Tremella mesenterica DSM 1558|Tremella|Tremellaceae|Tremellales|Tremellomycetes|Agaricomycotina|Basidiomycota|Dikarya|Fungi|Opisthokonta|Eukaryota|cellular organisms|root	Transketolase_N,Transket_pyr,Transketolase_C	MGVL30	GVMAG-M-3300006900-23|Ga0066376_10003087	GVMAG-M-3300006900-23|Ga0066376_10003087	16	43.75	18.75	0	37.5	0	0
GVMAG-M-3300006900-23|Ga0066376_10003656_3	XP_005708915.1	54.8	1.3e-115	Galdieria sulphuraria|Cyanidiaceae|Cyanidiales|Bangiophyceae|Rhodophyta|Eukaryota|cellular organisms|root	Aminotran_5	MGVL30	GVMAG-M-3300006900-23|Ga0066376_10003656	GVMAG-M-3300006900-23|Ga0066376_10003656	19	52.6316	15.7895	5.26316	21.0526	5.26316	0
GVMAG-M-3300006900-23|Ga0066376_10003656_8	CEO99741.1	50.5	7.7e-76	Plasmodiophora brassicae|Plasmodiophoridae|Plasmodiophorida|Imbricatea|Cercozoa|Rhizaria|Eukaryota|cellular organisms|root	Mito_carr,Mito_carr,Mito_carr	MGVL30	GVMAG-M-3300006900-23|Ga0066376_10003656	GVMAG-M-3300006900-23|Ga0066376_10003656	19	52.6316	15.7895	5.26316	21.0526	5.26316	0
GVMAG-M-3300006900-23|Ga0066376_10004410_2	XP_002780272.1	70.3	5.7e-108	Perkinsus marinus ATCC 50983|Perkinsus|Perkinsidae|Perkinsida|Perkinsea|Perkinsozoa|Alveolata|Eukaryota|cellular organisms|root		MGVL30	GVMAG-M-3300006900-23|Ga0066376_10004410	GVMAG-M-3300006900-23|Ga0066376_10004410	18	55.5556	16.6667	0	16.6667	11.1111	0
GVMAG-M-3300006900-23|Ga0066376_10006082_5	XP_003756598.1	63.1	1.9e-135	Sarcophilus harrisii|Dasyuridae|Dasyuromorphia|Metatheria|Theria|Mammalia|Amniota|Tetrapoda|Dipnotetrapodomorpha|Sarcopterygii|Euteleostomi|Teleostomi|Gnathostomata|Vertebrata|Craniata|Chordata|Deuterostomia|Bilateria|Eumetazoa|Metazoa|Opisthokonta|Eukaryota|cellular organisms|root	tRNA-synt_1b	MGVL30	GVMAG-M-3300006900-23|Ga0066376_10006082	GVMAG-M-3300006900-23|Ga0066376_10006082	12	41.6667	8.33333	0	50	0	0
GVMAG-M-3300006900-23|Ga0066376_10006476_7	XP_003756598.1	64.1	1.7e-136	Sarcophilus harrisii|Dasyuridae|Dasyuromorphia|Metatheria|Theria|Mammalia|Amniota|Tetrapoda|Dipnotetrapodomorpha|Sarcopterygii|Euteleostomi|Teleostomi|Gnathostomata|Vertebrata|Craniata|Chordata|Deuterostomia|Bilateria|Eumetazoa|Metazoa|Opisthokonta|Eukaryota|cellular organisms|root	tRNA-synt_1b	MGVL30	GVMAG-M-3300006900-23|Ga0066376_10006476	GVMAG-M-3300006900-23|Ga0066376_10006476	11	36.3636	9.09091	0	45.4545	9.09091	0
GVMAG-M-3300006900-23|Ga0066376_10007546_4	EXX68565.1	51.3	1.2e-142	Rhizophagus irregularis DAOM 197198w|Rhizophagus|Glomeraceae|Glomerales|Glomeromycetes|Glomeromycotina|Mucoromycota|Fungi incertae sedis|Fungi|Opisthokonta|Eukaryota|cellular organisms|root	Aldedh	MGVL30	GVMAG-M-3300006900-23|Ga0066376_10007546	GVMAG-M-3300006900-23|Ga0066376_10007546	9	33.3333	0	0	55.5556	11.1111	0
GVMAG-M-3300006900-23|Ga0066376_10010657_7	KFP56510.1	51.4	4.3e-65	Cariama cristata|Cariamidae|Cariamiformes|Neognathae|Aves|Coelurosauria|Theropoda|Saurischia|Dinosauria|Archosauria|Archelosauria|Sauria|Sauropsida|Amniota|Tetrapoda|Dipnotetrapodomorpha|Sarcopterygii|Euteleostomi|Teleostomi|Gnathostomata|Vertebrata|Craniata|Chordata|Deuterostomia|Bilateria|Eumetazoa|Metazoa|Opisthokonta|Eukaryota|cellular organisms|root	DAGAT	MGVL30	GVMAG-M-3300006900-23|Ga0066376_10010657	GVMAG-M-3300006900-23|Ga0066376_10010657	7	42.8571	28.5714	14.2857	14.2857	0	0
GVMAG-M-3300006900-23|Ga0066376_10011237_2	XP_010734269.2	52.8	5.6e-103	Larimichthys crocea|Sciaenidae|Eupercaria incertae sedis|Eupercaria|Percomorphaceae|Euacanthomorphacea|Acanthomorphata|Ctenosquamata|Eurypterygia|Neoteleostei|Euteleosteomorpha|Clupeocephala|Osteoglossocephalai|Teleostei|Neopterygii|Actinopteri|Actinopterygii|Euteleostomi|Teleostomi|Gnathostomata|Vertebrata|Craniata|Chordata|Deuterostomia|Bilateria|Eumetazoa|Metazoa|Opisthokonta|Eukaryota|cellula…	Aminotran_5	MGVL30	GVMAG-M-3300006900-23|Ga0066376_10011237	GVMAG-M-3300006900-23|Ga0066376_10011237	7	71.4286	0	0	0	28.5714	0
GVMAG-M-3300006900-23|Ga0066376_10013549_6	XP_008547801.1	64.2	1.2e-135	Microplitis demolitor|Microgastrinae|Braconidae|Ichneumonoidea|Parasitoida|Apocrita|Hymenoptera|Holometabola|Neoptera|Pterygota|Dicondylia|Insecta|Hexapoda|Pancrustacea|Mandibulata|Arthropoda|Panarthropoda|Ecdysozoa|Protostomia|Bilateria|Eumetazoa|Metazoa|Opisthokonta|Eukaryota|cellular organisms|root	DEAD,Helicase_C	MGVL30	GVMAG-M-3300006900-23|Ga0066376_10013549	GVMAG-M-3300006900-23|Ga0066376_10013549	7	71.4286	0	0	14.2857	14.2857	0
GVMAG-M-3300006900-23|Ga0066376_10017021_2	XP_008218765.1	54.1	1.2e-176	Prunus mume|Amygdaleae|Amygdaloideae|Rosaceae|Rosales|fabids|rosids|Pentapetalae|Gunneridae|eudicotyledons|Mesangiospermae|Magnoliophyta|Spermatophyta|Euphyllophyta|Tracheophyta|Embryophyta|Streptophytina|Streptophyta|Viridiplantae|Eukaryota|cellular organisms|root	HATPase_c_3,HSP90,Pentapeptide	MGVL30	GVMAG-M-3300006900-23|Ga0066376_10017021	GVMAG-M-3300006900-23|Ga0066376_10017021	6	83.3333	0	0	16.6667	0	0
GVMAG-M-3300006900-23|Ga0066376_10017424_1	WP_038031531.1	53.5	1.2e-128	Thermonema rossianum|Thermonemataceae|Cytophagales|Cytophagia|Bacteroidetes|Bacteroidetes/Chlorobi group|FCB group|Bacteria|cellular organisms|root		MGVL30	GVMAG-M-3300006900-23|Ga0066376_10017424	GVMAG-M-3300006900-23|Ga0066376_10017424	8	75	12.5	0	12.5	0	0
GVMAG-M-3300007072-7|Ga0073932_1002053_9	XP_001898255.1	53.8	2.4e-52	Brugia malayi|Onchocercidae|Filarioidea|Spiruromorpha|Spirurina|Rhabditida|Chromadorea|Nematoda|Ecdysozoa|Protostomia|Bilateria|Eumetazoa|Metazoa|Opisthokonta|Eukaryota|cellular organisms|root	Ras	Solumviruses	GVMAG-M-3300007072-7|Ga0073932_1002053	GVMAG-M-3300007072-7|Ga0073932_1002053	46	65.2174	4.34783	0	8.69565	21.7391	0
GVMAG-M-3300007072-7|Ga0073932_1002813_24	XP_626668.1	59.5	7.3e-53	Cryptosporidium parvum Iowa II|Cryptosporidium|Cryptosporidiidae|Eimeriorina|Eucoccidiorida|Coccidia|Conoidasida|Apicomplexa|Alveolata|Eukaryota|cellular organisms|root	Arf	Solumviruses	GVMAG-M-3300007072-7|Ga0073932_1002813	GVMAG-M-3300007072-7|Ga0073932_1002813	31	74.1935	0	0	9.67742	16.129	0
GVMAG-M-3300007072-7|Ga0073932_1002813_31	CCA22736.1	51.1	2e-140	Albugo laibachii Nc14|Albugo|Albuginaceae|Albuginales|Oomycetes|Stramenopiles|Eukaryota|cellular organisms|root	ICL,ICL	Solumviruses	GVMAG-M-3300007072-7|Ga0073932_1002813	GVMAG-M-3300007072-7|Ga0073932_1002813	31	74.1935	0	0	9.67742	16.129	0
GVMAG-M-3300007072-7|Ga0073932_1004102_2	XP_009354217.1	63.6	1e-234	Pyrus x bretschneideri|Maleae|Amygdaloideae|Rosaceae|Rosales|fabids|rosids|Pentapetalae|Gunneridae|eudicotyledons|Mesangiospermae|Magnoliophyta|Spermatophyta|Euphyllophyta|Tracheophyta|Embryophyta|Streptophytina|Streptophyta|Viridiplantae|Eukaryota|cellular organisms|root	HSP70	Solumviruses	GVMAG-M-3300007072-7|Ga0073932_1004102	GVMAG-M-3300007072-7|Ga0073932_1004102	22	63.6364	4.54545	9.09091	18.1818	4.54545	0
GVMAG-M-3300007236-6|Ga0075463_10000020_15	XP_005836241.1	50.9	2.6e-85	Guillardia theta CCMP2712|Guillardia|Geminigeraceae|Pyrenomonadales|Cryptophyta|Eukaryota|cellular organisms|root	NAD_binding_10	MGVL62	GVMAG-M-3300007236-6|Ga0075463_10000020	GVMAG-M-3300007236-6|Ga0075463_10000020	44	68.1818	4.54545	0	11.3636	15.9091	0
GVMAG-M-3300007345-3|Ga0070752_1009508_5	WP_014953758.1	52	1.4e-61	alpha proteobacterium HIMB5|Pelagibacteraceae|Pelagibacterales|Alphaproteobacteria|Proteobacteria|Bacteria|cellular organisms|root		Raphidoviruses	GVMAG-M-3300007345-3|Ga0070752_1009508	GVMAG-M-3300007345-3|Ga0070752_1009508	15	93.3333	6.66667	0	0	0	0
GVMAG-M-3300007345-7|Ga0070752_1004727_7	WP_008288345.1	55.6	9.7e-270	Hydrogenivirga sp. 128-5-R1-1|Aquificaceae|Aquificales|Aquificae|Aquificae|Bacteria|cellular organisms|root		MGVL13	GVMAG-M-3300007345-7|Ga0070752_1004727	GVMAG-M-3300007345-7|Ga0070752_1004727	11	72.7273	0	0	9.09091	18.1818	0
GVMAG-M-3300007363-5|Ga0075458_10000075_20	BAF57644.1	53.4	3.7e-105	Dugesia japonica|Dugesiidae|Geoplanoidea|Continenticola|Tricladida|Seriata|Rhabditophora|Platyhelminthes|Bilateria|Eumetazoa|Metazoa|Opisthokonta|Eukaryota|cellular organisms|root	DEAD,Helicase_C	MGVL33	GVMAG-M-3300007363-5|Ga0075458_10000075	GVMAG-M-3300007363-5|Ga0075458_10000075	41	65.8537	4.87805	0	2.43902	26.8293	0
GVMAG-M-3300007516-29|Ga0105050_10008602_12	CDH51127.1	65.5	3.7e-54	Lichtheimia corymbifera JMRC:FSU:9682|Lichtheimia|Lichtheimiaceae|Mucorales|Mucoromycetes|Mucoromycotina|Mucoromycota|Fungi incertae sedis|Fungi|Opisthokonta|Eukaryota|cellular organisms|root	UQ_con	Raphidoviruses	GVMAG-M-3300007516-29|Ga0105050_10008602	GVMAG-M-3300007516-29|Ga0105050_10008602	14	50	14.2857	0	14.2857	21.4286	0
GVMAG-M-3300007522-15|Ga0105053_10001178_25	KEZ38605.1	62.1	2.7e-121	Scedosporium apiospermum|Microascaceae|Microascales|Hypocreomycetidae|Sordariomycetes|sordariomyceta|leotiomyceta|Pezizomycotina|saccharomyceta|Ascomycota|Dikarya|Fungi|Opisthokonta|Eukaryota|cellular organisms|root	IlvN,IlvC	Cafeteriaviruses	GVMAG-M-3300007522-15|Ga0105053_10001178	GVMAG-M-3300007522-15|Ga0105053_10001178	35	48.5714	2.85714	0	8.57143	40	0
GVMAG-M-3300007522-55|Ga0105053_10010236_2	XP_002184001.1	65.6	4.2e-103	Phaeodactylum tricornutum CCAP 1055/1|Phaeodactylum|Phaeodactylaceae|Naviculales|Bacillariophycidae|Bacillariophyceae|Bacillariophyta|Stramenopiles|Eukaryota|cellular organisms|root	Fer2_3,Fer4_17	MGVL57	GVMAG-M-3300007522-55|Ga0105053_10010236	GVMAG-M-3300007522-55|Ga0105053_10010236	15	40	0	0	13.3333	46.6667	0
GVMAG-M-3300007547-5|Ga0102875_1001079_12	WP_006981143.1	50.8	2.5e-54	Chthoniobacter flavus|Chthoniobacteraceae|Chthoniobacterales|Spartobacteria|Verrucomicrobia|PVC group|Bacteria|cellular organisms|root		MGVL29	GVMAG-M-3300007547-5|Ga0102875_1001079	GVMAG-M-3300007547-5|Ga0102875_1001079	16	56.25	37.5	6.25	0	0	0
GVMAG-M-3300007547-5|Ga0102875_1001299_6	WP_011530115.1	56.4	2e-74	Deinococcus geothermalis|Deinococcaceae|Deinococcales|Deinococci|DeinococcuGVMAG-S-Thermus|Terrabacteria group|Bacteria|cellular organisms|root		MGVL29	GVMAG-M-3300007547-5|Ga0102875_1001299	GVMAG-M-3300007547-5|Ga0102875_1001299	6	66.6667	16.6667	0	16.6667	0	0
GVMAG-M-3300007619-1|Ga0102947_1001876_2	AFK31313.1	52.7	6.7e-133	Dunaliella salina|Dunaliellaceae|Chlamydomonadales|Chlorophyceae|Chlorophyta|Viridiplantae|Eukaryota|cellular organisms|root	HATPase_c_3,HSP90	Klosneuviruses	GVMAG-M-3300007619-1|Ga0102947_1001876	GVMAG-M-3300007619-1|Ga0102947_1001876	5	20	0	0	60	20	0
GVMAG-M-3300007960-2|Ga0099850_1001589_2	XP_002683466.1	57.5	1.5e-102	Naegleria gruberi strain NEG-M|Naegleria|Vahlkampfiidae|Schizopyrenida|Heterolobosea|Eukaryota|cellular organisms|root	IMPDH	MGVL30	GVMAG-M-3300007960-2|Ga0099850_1001589	GVMAG-M-3300007960-2|Ga0099850_1001589	11	45.4545	9.09091	0	9.09091	36.3636	0
GVMAG-M-3300008012-17|Ga0075480_10001650_12	AGL08215.1	66	2.5e-177	Arachis hypogaea|Pterocarpus clade|Dalbergieae|dalbergioids sensu lato|50 kb inversion clade|Papilionoideae|Fabaceae|Fabales|fabids|rosids|Pentapetalae|Gunneridae|eudicotyledons|Mesangiospermae|Magnoliophyta|Spermatophyta|Euphyllophyta|Tracheophyta|Embryophyta|Streptophytina|Streptophyta|Viridiplantae|Eukaryota|cellular organisms|root	SHMT	MGVL47	GVMAG-M-3300008012-17|Ga0075480_10001650	GVMAG-M-3300008012-17|Ga0075480_10001650	15	53.3333	6.66667	6.66667	13.3333	20	0
GVMAG-M-3300008012-2|Ga0075480_10003519_13	XP_002509366.1	61	5.9e-67	Micromonas commoda|Mamiellaceae|Mamiellales|Mamiellophyceae|Chlorophyta|Viridiplantae|Eukaryota|cellular organisms|root	AOX	Prasinoviruses	GVMAG-M-3300008012-2|Ga0075480_10003519	GVMAG-M-3300008012-2|Ga0075480_10003519	16	25	0	0	0	75	0
GVMAG-M-3300008012-32|Ga0075480_10002500_4	CEF63524.1	69.9	1.6e-240	Strongyloides ratti|Strongyloididae|Strongyloidoidea|Panagrolaimomorpha|Tylenchina|Rhabditida|Chromadorea|Nematoda|Ecdysozoa|Protostomia|Bilateria|Eumetazoa|Metazoa|Opisthokonta|Eukaryota|cellular organisms|root	HSP70	Tetraselmisviruses	GVMAG-M-3300008012-32|Ga0075480_10002500	GVMAG-M-3300008012-32|Ga0075480_10002500	7	57.1429	0	0	14.2857	28.5714	0
GVMAG-M-3300008012-32|Ga0075480_10002880_4	CBN75985.1	51.4	6.6e-140	Ectocarpus siliculosus|Ectocarpaceae|Ectocarpales|Phaeophyceae|PX clade|Stramenopiles|Eukaryota|cellular organisms|root	Radical_SAM,Radical_SAM_C	Tetraselmisviruses	GVMAG-M-3300008012-32|Ga0075480_10002880	GVMAG-M-3300008012-32|Ga0075480_10002880	17	70.5882	0	5.88235	17.6471	5.88235	0
GVMAG-M-3300008012-32|Ga0075480_10009606_4	XP_004140753.1	56.6	3.8e-203	Cucumis sativus|Benincaseae|Cucurbitaceae|Cucurbitales|fabids|rosids|Pentapetalae|Gunneridae|eudicotyledons|Mesangiospermae|Magnoliophyta|Spermatophyta|Euphyllophyta|Tracheophyta|Embryophyta|Streptophytina|Streptophyta|Viridiplantae|Eukaryota|cellular organisms|root	HATPase_c,HSP90	Tetraselmisviruses	GVMAG-M-3300008012-32|Ga0075480_10009606	GVMAG-M-3300008012-32|Ga0075480_10009606	9	66.6667	11.1111	11.1111	11.1111	0	0
GVMAG-M-3300009001-5|Ga0102963_1002244_7	XP_005649296.1	50.1	3.2e-175	Coccomyxa subellipsoidea C-169|Coccomyxa|Elliptochloris clade|Trebouxiophyceae|Chlorophyta|Viridiplantae|Eukaryota|cellular organisms|root	Methyltransf_23,DUF3419	MGVL59	GVMAG-M-3300009001-5|Ga0102963_1002244	GVMAG-M-3300009001-5|Ga0102963_1002244	10	50	0	0	10	40	0
GVMAG-M-3300009001-5|Ga0102963_1004775_6	XP_010937656.1	68	5.5e-244	Elaeis guineensis|Elaeidinae|Cocoseae|Arecoideae|Arecaceae|Arecales|commelinids|Petrosaviidae|Liliopsida|Mesangiospermae|Magnoliophyta|Spermatophyta|Euphyllophyta|Tracheophyta|Embryophyta|Streptophytina|Streptophyta|Viridiplantae|Eukaryota|cellular organisms|root	HSP70	MGVL59	GVMAG-M-3300009001-5|Ga0102963_1004775	GVMAG-M-3300009001-5|Ga0102963_1004775	6	66.6667	16.6667	0	16.6667	0	0
GVMAG-M-3300009009-8|Ga0105105_10000010_44	EWM25050.1	54.2	4.3e-102	Nannochloropsis gaditana|Monodopsidaceae|Eustigmatales|Eustigmatophyceae|Stramenopiles|Eukaryota|cellular organisms|root	ADH_N,ADH_zinc_N	MGVL23	GVMAG-M-3300009009-8|Ga0105105_10000010	GVMAG-M-3300009009-8|Ga0105105_10000010	84	65.4762	11.9048	1.19048	5.95238	14.2857	1.19048
GVMAG-M-3300009059-10|Ga0102830_1000807_6	CEG72248.1	69.3	1.6e-235	Rhizopus microsporus|Rhizopodaceae|Mucorineae|Mucorales|Mucoromycetes|Mucoromycotina|Mucoromycota|Fungi incertae sedis|Fungi|Opisthokonta|Eukaryota|cellular organisms|root	HSP70	MGVL29	GVMAG-M-3300009059-10|Ga0102830_1000807	GVMAG-M-3300009059-10|Ga0102830_1000807	12	41.6667	8.33333	0	33.3333	16.6667	0
GVMAG-M-3300009059-8|Ga0102830_1001763_4	ABK34893.1	81.4	2e-227	Blastocladiella emersonii|Blastocladiaceae|Blastocladiales|Blastocladiomycetes|Blastocladiomycota|Fungi incertae sedis|Fungi|Opisthokonta|Eukaryota|cellular organisms|root	GTP_EFTU,GTP_EFTU_D2,GTP_EFTU_D3	MGVL29	GVMAG-M-3300009059-8|Ga0102830_1001763	GVMAG-M-3300009059-8|Ga0102830_1001763	11	63.6364	0	0	18.1818	18.1818	0
GVMAG-M-3300009077-7|Ga0115552_1000718_4	WP_020931943.1	61.8	2.1e-53	Cycloclasticus zancles|Piscirickettsiaceae|Thiotrichales|Gammaproteobacteria|Proteobacteria|Bacteria|cellular organisms|root		MGVL67	GVMAG-M-3300009077-7|Ga0115552_1000718	GVMAG-M-3300009077-7|Ga0115552_1000718	19	57.8947	15.7895	0	10.5263	15.7895	0
GVMAG-M-3300009077-7|Ga0115552_1001389_2	EDS03508.1	56.3	2.6e-139	Alistipes putredinis DSM 17216|Alistipes|Rikenellaceae|Bacteroidales|Bacteroidia|Bacteroidetes|Bacteroidetes/Chlorobi group|FCB group|Bacteria|cellular organisms|root		MGVL67	GVMAG-M-3300009077-7|Ga0115552_1001389	GVMAG-M-3300009077-7|Ga0115552_1001389	15	60	13.3333	0	0	26.6667	0
GVMAG-M-3300009077-7|Ga0115552_1002489_2	XP_013025487.1	52.4	7.3e-149	Schizosaccharomyces cryophilus OY26|Schizosaccharomyces|Schizosaccharomycetaceae|Schizosaccharomycetales|Schizosaccharomycetes|Taphrinomycotina|Ascomycota|Dikarya|Fungi|Opisthokonta|Eukaryota|cellular organisms|root	GATase_7,Asn_synthase	MGVL67	GVMAG-M-3300009077-7|Ga0115552_1002489	GVMAG-M-3300009077-7|Ga0115552_1002489	13	46.1538	7.69231	0	23.0769	23.0769	0
GVMAG-M-3300009084-79|Ga0105046_10018702_12	XP_006430899.1	60.5	1.2e-211	Citrus clementina|Aurantioideae|Rutaceae|Sapindales|malvids|rosids|Pentapetalae|Gunneridae|eudicotyledons|Mesangiospermae|Magnoliophyta|Spermatophyta|Euphyllophyta|Tracheophyta|Embryophyta|Streptophytina|Streptophyta|Viridiplantae|Eukaryota|cellular organisms|root	RLI,Fer4,ABC_tran,ABC_tran	Soliviruses	GVMAG-M-3300009084-79|Ga0105046_10018702	GVMAG-M-3300009084-79|Ga0105046_10018702	14	78.5714	0	0	14.2857	7.14286	0
GVMAG-M-3300009084-79|Ga0105046_10028034_10	KEO72991.1	51.4	1.2e-60	Anditalea andensis|Cytophagaceae|Cytophagales|Cytophagia|Bacteroidetes|Bacteroidetes/Chlorobi group|FCB group|Bacteria|cellular organisms|root		Soliviruses	GVMAG-M-3300009084-79|Ga0105046_10028034	GVMAG-M-3300009084-79|Ga0105046_10028034	11	81.8182	0	0	9.09091	9.09091	0
GVMAG-M-3300009151-7|Ga0114962_10015714_2	BAR61858.1	58.8	2.6e-109	Bradyrhizobium diazoefficiens|Bradyrhizobiaceae|Rhizobiales|Alphaproteobacteria|Proteobacteria|Bacteria|cellular organisms|root		MGVL57	GVMAG-M-3300009151-7|Ga0114962_10015714	GVMAG-M-3300009151-7|Ga0114962_10015714	11	90.9091	9.09091	0	0	0	0
GVMAG-M-3300009155-74|Ga0114968_10003900_9	WP_009282091.1	59.8	4.6e-106	Fibrisoma limi|Cytophagaceae|Cytophagales|Cytophagia|Bacteroidetes|Bacteroidetes/Chlorobi group|FCB group|Bacteria|cellular organisms|root		MGVL61	GVMAG-M-3300009155-74|Ga0114968_10003900	GVMAG-M-3300009155-74|Ga0114968_10003900	9	55.5556	22.2222	0	0	22.2222	0
GVMAG-M-3300009159-41|Ga0114978_10002676_4	WP_024513174.1	51.8	7.5e-120	Bradyrhizobium sp. ARR65|Bradyrhizobiaceae|Rhizobiales|Alphaproteobacteria|Proteobacteria|Bacteria|cellular organisms|root		MGVL44	GVMAG-M-3300009159-41|Ga0114978_10002676	GVMAG-M-3300009159-41|Ga0114978_10002676	14	50	7.14286	0	14.2857	28.5714	0
GVMAG-M-3300009159-67|Ga0114978_10001731_6	WP_027001625.1	54.3	1.6e-82	Hugenholtzia roseola|Bernardetiaceae|Cytophagales|Cytophagia|Bacteroidetes|Bacteroidetes/Chlorobi group|FCB group|Bacteria|cellular organisms|root		MGVL31	GVMAG-M-3300009159-67|Ga0114978_10001731	GVMAG-M-3300009159-67|Ga0114978_10001731	23	65.2174	8.69565	0	17.3913	8.69565	0
GVMAG-M-3300009159-67|Ga0114978_10006655_2	EFX83683.1	53.6	8.4e-113	Daphnia pulex|Daphniidae|Anomopoda|Cladocera|Diplostraca|Phyllopoda|Branchiopoda|Crustacea|Pancrustacea|Mandibulata|Arthropoda|Panarthropoda|Ecdysozoa|Protostomia|Bilateria|Eumetazoa|Metazoa|Opisthokonta|Eukaryota|cellular organisms|root	DEAD,Helicase_C	MGVL31	GVMAG-M-3300009159-67|Ga0114978_10006655	GVMAG-M-3300009159-67|Ga0114978_10006655	11	45.4545	18.1818	9.09091	18.1818	9.09091	0
GVMAG-M-3300009160-32|Ga0114981_10001331_6	WP_026715455.1	52.5	6.7e-236	Flavobacterium daejeonense|Flavobacteriaceae|Flavobacteriales|Flavobacteriia|Bacteroidetes|Bacteroidetes/Chlorobi group|FCB group|Bacteria|cellular organisms|root		Raphidoviruses	GVMAG-M-3300009160-32|Ga0114981_10001331	GVMAG-M-3300009160-32|Ga0114981_10001331	17	70.5882	11.7647	0	5.88235	11.7647	0
GVMAG-M-3300009160-32|Ga0114981_10003285_5	WP_044626316.1	57.5	4.9e-214	Tamlana nanhaiensis|Flavobacteriaceae|Flavobacteriales|Flavobacteriia|Bacteroidetes|Bacteroidetes/Chlorobi group|FCB group|Bacteria|cellular organisms|root		Raphidoviruses	GVMAG-M-3300009160-32|Ga0114981_10003285	GVMAG-M-3300009160-32|Ga0114981_10003285	9	55.5556	44.4444	0	0	0	0
GVMAG-M-3300009161-11|Ga0114966_10018487_3	XP_006828054.1	50.9	4.9e-125	Amborella trichopoda|Amborellaceae|Amborellales|Magnoliophyta|Spermatophyta|Euphyllophyta|Tracheophyta|Embryophyta|Streptophytina|Streptophyta|Viridiplantae|Eukaryota|cellular organisms|root	DAHP_synth_2	MGVL58	GVMAG-M-3300009161-11|Ga0114966_10018487	GVMAG-M-3300009161-11|Ga0114966_10018487	7	85.7143	0	0	14.2857	0	0
GVMAG-M-3300009161-26|Ga0114966_10001272_6	WP_028470935.1	62.1	2.9e-52	Neptunomonas japonica|Oceanospirillaceae|Oceanospirillales|Gammaproteobacteria|Proteobacteria|Bacteria|cellular organisms|root		YLMV	GVMAG-M-3300009161-26|Ga0114966_10001272	GVMAG-M-3300009161-26|Ga0114966_10001272	31	45.1613	9.67742	3.22581	3.22581	38.7097	0
GVMAG-M-3300009161-9|Ga0114966_10000250_2	XP_009534751.1	71.3	6.4e-254	Phytophthora sojae|Peronosporaceae|Peronosporales|Oomycetes|Stramenopiles|Eukaryota|cellular organisms|root	HATPase_c,HSP90	MGVL55	GVMAG-M-3300009161-9|Ga0114966_10000250	GVMAG-M-3300009161-9|Ga0114966_10000250	55	49.0909	9.09091	0	3.63636	38.1818	0
GVMAG-M-3300009163-40|Ga0114970_10002953_1	NP_001170480.1	66.3	8.8e-232	Zea mays|Tripsacinae|Andropogoneae|Andropogonodae|Panicoideae|PACMAD clade|Poaceae|Poales|commelinids|Petrosaviidae|Liliopsida|Mesangiospermae|Magnoliophyta|Spermatophyta|Euphyllophyta|Tracheophyta|Embryophyta|Streptophytina|Streptophyta|Viridiplantae|Eukaryota|cellular organisms|root	HATPase_c,HSP90	MGVL68	GVMAG-M-3300009163-40|Ga0114970_10002953	GVMAG-M-3300009163-40|Ga0114970_10002953	9	66.6667	0	0	11.1111	22.2222	0
GVMAG-M-3300009163-51|Ga0114970_10002173_10	XP_001525717.1	61.9	2.8e-209	Lodderomyces elongisporus NRRL YB-4239|Lodderomyces|Candida/Lodderomyces clade|Debaryomycetaceae|Saccharomycetales|Saccharomycetes|Saccharomycotina|saccharomyceta|Ascomycota|Dikarya|Fungi|Opisthokonta|Eukaryota|cellular organisms|root	HSP70	MGVL68	GVMAG-M-3300009163-51|Ga0114970_10002173	GVMAG-M-3300009163-51|Ga0114970_10002173	13	61.5385	0	0	23.0769	15.3846	0
GVMAG-M-3300009163-51|Ga0114970_10003041_8	EPS61618.1	61.7	1.8e-217	Genlisea aurea|Lentibulariaceae|Lamiales|lamiids|asterids|Pentapetalae|Gunneridae|eudicotyledons|Mesangiospermae|Magnoliophyta|Spermatophyta|Euphyllophyta|Tracheophyta|Embryophyta|Streptophytina|Streptophyta|Viridiplantae|Eukaryota|cellular organisms|root	HATPase_c,HSP90	MGVL68	GVMAG-M-3300009163-51|Ga0114970_10003041	GVMAG-M-3300009163-51|Ga0114970_10003041	12	41.6667	0	0	25	33.3333	0
GVMAG-M-3300009163-51|Ga0114970_10010142_5	WP_038031024.1	59.9	1e-125	Thermonema rossianum|Thermonemataceae|Cytophagales|Cytophagia|Bacteroidetes|Bacteroidetes/Chlorobi group|FCB group|Bacteria|cellular organisms|root		MGVL68	GVMAG-M-3300009163-51|Ga0114970_10010142	GVMAG-M-3300009163-51|Ga0114970_10010142	6	50	16.6667	0	0	33.3333	0
GVMAG-M-3300009163-54|Ga0114970_10002640_15	WP_004180938.1	58.5	8.2e-117	Nitrosospira lacus|Nitrosomonadaceae|Nitrosomonadales|Betaproteobacteria|Proteobacteria|Bacteria|cellular organisms|root		Iridoviruses	GVMAG-M-3300009163-54|Ga0114970_10002640	GVMAG-M-3300009163-54|Ga0114970_10002640	17	64.7059	11.7647	0	5.88235	17.6471	0
GVMAG-M-3300009163-54|Ga0114970_10004198_6	XP_008863963.1	65.9	2e-234	Aphanomyces invadans|Saprolegniaceae|Saprolegniales|Oomycetes|Stramenopiles|Eukaryota|cellular organisms|root	HATPase_c,HSP90	Iridoviruses	GVMAG-M-3300009163-54|Ga0114970_10004198	GVMAG-M-3300009163-54|Ga0114970_10004198	12	58.3333	0	0	25	16.6667	0
GVMAG-M-3300009169-14|Ga0105097_10000107_11	XP_001461242.1	55.4	3.7e-192	Paramecium tetraurelia strain d4-2|Paramecium|Parameciidae|Peniculida|Oligohymenophorea|Intramacronucleata|Ciliophora|Alveolata|Eukaryota|cellular organisms|root	HSP70	MGVL32	GVMAG-M-3300009169-14|Ga0105097_10000107	GVMAG-M-3300009169-14|Ga0105097_10000107	28	53.5714	0	0	17.8571	28.5714	0
GVMAG-M-3300009169-14|Ga0105097_10000329_3	XP_001702863.1	50.3	4.6e-135	Chlamydomonas reinhardtii|Chlamydomonadaceae|Chlamydomonadales|Chlorophyceae|Chlorophyta|Viridiplantae|Eukaryota|cellular organisms|root	PHO4	MGVL32	GVMAG-M-3300009169-14|Ga0105097_10000329	GVMAG-M-3300009169-14|Ga0105097_10000329	16	25	31.25	0	25	18.75	0
GVMAG-M-3300009169-14|Ga0105097_10000718_6	WP_013043308.1	52.8	1.9e-137	Coraliomargarita akajimensis|Puniceicoccaceae|Puniceicoccales|Opitutae|Verrucomicrobia|PVC group|Bacteria|cellular organisms|root		MGVL32	GVMAG-M-3300009169-14|Ga0105097_10000718	GVMAG-M-3300009169-14|Ga0105097_10000718	15	46.6667	20	0	13.3333	20	0
GVMAG-M-3300009169-14|Ga0105097_10001465_2	WP_034256558.1	55.4	0	Adhaeribacter aquaticus|Hymenobacteraceae|Cytophagales|Cytophagia|Bacteroidetes|Bacteroidetes/Chlorobi group|FCB group|Bacteria|cellular organisms|root		MGVL32	GVMAG-M-3300009169-14|Ga0105097_10001465	GVMAG-M-3300009169-14|Ga0105097_10001465	6	16.6667	50	0	16.6667	16.6667	0
GVMAG-M-3300009169-14|Ga0105097_10004247_7	WP_013970229.1	69.4	1.2e-161	Treponema caldarium|Spirochaetaceae|Spirochaetales|Spirochaetia|Spirochaetes|Bacteria|cellular organisms|root		MGVL32	GVMAG-M-3300009169-14|Ga0105097_10004247	GVMAG-M-3300009169-14|Ga0105097_10004247	10	50	20	0	10	20	0
GVMAG-M-3300009172-8|Ga0114995_10000849_4	EWM28590.1	90.6	2.2e-59	Nannochloropsis gaditana|Monodopsidaceae|Eustigmatales|Eustigmatophyceae|Stramenopiles|Eukaryota|cellular organisms|root	ubiquitin,Ribosomal_L40e	MGVL57	GVMAG-M-3300009172-8|Ga0114995_10000849	GVMAG-M-3300009172-8|Ga0114995_10000849	20	45	10	0	20	25	0
GVMAG-M-3300009172-8|Ga0114995_10005752_10	XP_005784613.1	67.3	5.7e-106	Emiliania huxleyi CCMP1516|Emiliania|Noelaerhabdaceae|Isochrysidales|Haptophyceae|Eukaryota|cellular organisms|root		MGVL57	GVMAG-M-3300009172-8|Ga0114995_10005752	GVMAG-M-3300009172-8|Ga0114995_10005752	11	54.5455	0	9.09091	9.09091	27.2727	0
GVMAG-M-3300009180-38|Ga0114979_10004273_1	CDR34715.1	68.7	1.2e-130	Criblamydia sequanensis CRIB-18|Criblamydia|Criblamydiaceae|Parachlamydiales|Chlamydiia|Chlamydiae|PVC group|Bacteria|cellular organisms|root		MGVL35	GVMAG-M-3300009180-38|Ga0114979_10004273	GVMAG-M-3300009180-38|Ga0114979_10004273	9	44.4444	22.2222	0	0	33.3333	0
GVMAG-M-3300009181-26|Ga0114969_10000150_30	EYR80591.1	58.3	9.5e-78	Shinella sp. DD12|Rhizobiaceae|Rhizobiales|Alphaproteobacteria|Proteobacteria|Bacteria|cellular organisms|root		YLMV	GVMAG-M-3300009181-26|Ga0114969_10000150	GVMAG-M-3300009181-26|Ga0114969_10000150	65	49.2308	4.61538	0	3.07692	43.0769	0
GVMAG-M-3300009181-40|Ga0114969_10003875_1	WP_002656456.1	75.5	4.1e-90	Saprospira grandis|Saprospiraceae|Saprospirales|Saprospiria|Bacteroidetes|Bacteroidetes/Chlorobi group|FCB group|Bacteria|cellular organisms|root		YLMV	GVMAG-M-3300009181-40|Ga0114969_10003875	GVMAG-M-3300009181-40|Ga0114969_10003875	14	35.7143	28.5714	0	0	14.2857	21.4286
GVMAG-M-3300009182-16|Ga0114959_10010184_7	EYR80591.1	57.9	6.2e-77	Shinella sp. DD12|Rhizobiaceae|Rhizobiales|Alphaproteobacteria|Proteobacteria|Bacteria|cellular organisms|root		YLMV	GVMAG-M-3300009182-16|Ga0114959_10010184	GVMAG-M-3300009182-16|Ga0114959_10010184	9	44.4444	11.1111	0	0	44.4444	0
GVMAG-M-3300009182-30|Ga0114959_10001569_15	CEO98532.1	80.1	5.2e-51	Plasmodiophora brassicae|Plasmodiophoridae|Plasmodiophorida|Imbricatea|Cercozoa|Rhizaria|Eukaryota|cellular organisms|root	Histone	Aureococcusviruses	GVMAG-M-3300009182-30|Ga0114959_10001569	GVMAG-M-3300009182-30|Ga0114959_10001569	25	64	16	0	20	0	0
GVMAG-M-3300009182-9|Ga0114959_10001495_13	XP_002602600.1	72.8	3.5e-159	Branchiostoma floridae|Branchiostomidae|Cephalochordata|Chordata|Deuterostomia|Bilateria|Eumetazoa|Metazoa|Opisthokonta|Eukaryota|cellular organisms|root	Acyl-CoA_dh_N,Acyl-CoA_dh_M,Acyl-CoA_dh_1	MGVL20	GVMAG-M-3300009182-9|Ga0114959_10001495	GVMAG-M-3300009182-9|Ga0114959_10001495	20	55	15	0	10	20	0
GVMAG-M-3300009183-73|Ga0114974_10001374_16	WP_022654726.1	77.3	5.9e-194	Aquaspirillum serpens|Chromobacteriaceae|Neisseriales|Betaproteobacteria|Proteobacteria|Bacteria|cellular organisms|root		MGVL35	GVMAG-M-3300009183-73|Ga0114974_10001374	GVMAG-M-3300009183-73|Ga0114974_10001374	21	66.6667	9.52381	0	0	23.8095	0
GVMAG-M-3300009409-46|Ga0114993_10005351_14	XP_005099940.1	61.6	3.6e-94	Aplysia californica|Aplysiidae|Aplysioidea|Aplysiida|Euopisthobranchia|Euthyneura|Heterobranchia|Gastropoda|Mollusca|Lophotrochozoa|Protostomia|Bilateria|Eumetazoa|Metazoa|Opisthokonta|Eukaryota|cellular organisms|root	HAD_2	MGVL42	GVMAG-M-3300009409-46|Ga0114993_10005351	GVMAG-M-3300009409-46|Ga0114993_10005351	17	52.9412	0	0	5.88235	41.1765	0
GVMAG-M-3300009432-20|Ga0115005_10001000_15	XP_008906263.1	53.1	6.2e-64	Phytophthora parasitica INRA-310|Phytophthora|Peronosporaceae|Peronosporales|Oomycetes|Stramenopiles|Eukaryota|cellular organisms|root	TIM	MGVL57	GVMAG-M-3300009432-20|Ga0115005_10001000	GVMAG-M-3300009432-20|Ga0115005_10001000	25	60	4	4	4	28	0
GVMAG-M-3300009432-20|Ga0115005_10010982_1	XP_005784613.1	67.6	1.6e-85	Emiliania huxleyi CCMP1516|Emiliania|Noelaerhabdaceae|Isochrysidales|Haptophyceae|Eukaryota|cellular organisms|root	Mito_carr	MGVL57	GVMAG-M-3300009432-20|Ga0115005_10010982	GVMAG-M-3300009432-20|Ga0115005_10010982	8	50	12.5	0	25	12.5	0
GVMAG-M-3300009432-20|Ga0115005_10010982_5	CAG09900.1	55.4	5.3e-86	Tetraodon nigroviridis|Tetraodontidae|Tetradontoidea|Tetraodontoidei|Tetraodontiformes|Eupercaria|Percomorphaceae|Euacanthomorphacea|Acanthomorphata|Ctenosquamata|Eurypterygia|Neoteleostei|Euteleosteomorpha|Clupeocephala|Osteoglossocephalai|Teleostei|Neopterygii|Actinopteri|Actinopterygii|Euteleostomi|Teleostomi|Gnathostomata|Vertebrata|Craniata|Chordata|Deuterostomia|Bilateria|Eumetazoa|Metazoa|…	HMGL-like	MGVL57	GVMAG-M-3300009432-20|Ga0115005_10010982	GVMAG-M-3300009432-20|Ga0115005_10010982	8	50	12.5	0	25	12.5	0
GVMAG-M-3300009434-15|Ga0115562_1003537_10	XP_008864401.1	73.2	4.1e-258	Aphanomyces invadans|Saprolegniaceae|Saprolegniales|Oomycetes|Stramenopiles|Eukaryota|cellular organisms|root	HSP70	MGVL41	GVMAG-M-3300009434-15|Ga0115562_1003537	GVMAG-M-3300009434-15|Ga0115562_1003537	12	25	0	0	16.6667	58.3333	0
GVMAG-M-3300009436-18|Ga0115008_10005517_8	KFH64045.1	72.4	3.3e-163	Mortierella verticillata NRRL 6337|Mortierella|Mortierellaceae|Mortierellales|Mortierellomycetes|Mortierellomycotina|Mucoromycota|Fungi incertae sedis|Fungi|Opisthokonta|Eukaryota|cellular organisms|root	Acyl-CoA_dh_N,Acyl-CoA_dh_M,Acyl-CoA_dh_1	MGVL42	GVMAG-M-3300009436-18|Ga0115008_10005517	GVMAG-M-3300009436-18|Ga0115008_10005517	12	75	0	0	8.33333	8.33333	8.33333
GVMAG-M-3300009436-18|Ga0115008_10009978_4	XP_012894819.1	57.2	8.9e-52	Blastocystis hominis|Blastocystidae|Stramenopiles|Eukaryota|cellular organisms|root	Ras	MGVL42	GVMAG-M-3300009436-18|Ga0115008_10009978	GVMAG-M-3300009436-18|Ga0115008_10009978	13	76.9231	0	0	7.69231	15.3846	0
GVMAG-M-3300009436-41|Ga0115008_10022012_6	CBJ30029.1	74.3	5e-143	Ectocarpus siliculosus|Ectocarpaceae|Ectocarpales|Phaeophyceae|PX clade|Stramenopiles|Eukaryota|cellular organisms|root	Ribonuc_red_sm	MGVL45	GVMAG-M-3300009436-41|Ga0115008_10022012	GVMAG-M-3300009436-41|Ga0115008_10022012	7	14.2857	14.2857	0	28.5714	42.8571	0
GVMAG-M-3300009441-23|Ga0115007_10009464_4	P22132.1	69.2	3.6e-158	Phytophthora infestans|Peronosporaceae|Peronosporales|Oomycetes|Stramenopiles|Eukaryota|cellular organisms|root	Actin	MGVL55	GVMAG-M-3300009441-23|Ga0115007_10009464	GVMAG-M-3300009441-23|Ga0115007_10009464	7	71.4286	0	0	14.2857	14.2857	0
GVMAG-M-3300009467-15|Ga0115565_10002025_15	CEP02744.1	52.5	1.8e-103	Plasmodiophora brassicae|Plasmodiophoridae|Plasmodiophorida|Imbricatea|Cercozoa|Rhizaria|Eukaryota|cellular organisms|root	Semialdhyde_dh,Semialdhyde_dhC	MGVL19	GVMAG-M-3300009467-15|Ga0115565_10002025	GVMAG-M-3300009467-15|Ga0115565_10002025	19	84.2105	0	0	15.7895	0	0
GVMAG-M-3300009488-1|Ga0114925_10008101_5	WP_012065141.1	65.2	9.7e-124	Alkaliphilus metalliredigens|Clostridiaceae|Clostridiales|Clostridia|Firmicutes|Terrabacteria group|Bacteria|cellular organisms|root		MGVL23	GVMAG-M-3300009488-1|Ga0114925_10008101	GVMAG-M-3300009488-1|Ga0114925_10008101	8	25	12.5	62.5	0	0	0
GVMAG-M-3300009488-16|Ga0114925_10000741_19	WP_013408904.1	65.1	1.2e-296	Leadbetterella byssophila|Cytophagaceae|Cytophagales|Cytophagia|Bacteroidetes|Bacteroidetes/Chlorobi group|FCB group|Bacteria|cellular organisms|root		Iridoviruses	GVMAG-M-3300009488-16|Ga0114925_10000741	GVMAG-M-3300009488-16|Ga0114925_10000741	21	57.1429	9.52381	0	0	33.3333	0
GVMAG-M-3300009488-16|Ga0114925_10001940_4	XP_002953476.1	65.8	2.3e-113	Volvox carteri f. nagariensis|Volvox|Volvocaceae|Chlamydomonadales|Chlorophyceae|Chlorophyta|Viridiplantae|Eukaryota|cellular organisms|root	Ribonuc_red_sm	Iridoviruses	GVMAG-M-3300009488-16|Ga0114925_10001940	GVMAG-M-3300009488-16|Ga0114925_10001940	10	30	20	0	10	40	0
GVMAG-M-3300009496-9|Ga0115570_10000543_29	XP_005778340.1	54.6	2.8e-101	Emiliania huxleyi CCMP1516|Emiliania|Noelaerhabdaceae|Isochrysidales|Haptophyceae|Eukaryota|cellular organisms|root	GDP_Man_Dehyd	Coccolithoviruses	GVMAG-M-3300009496-9|Ga0115570_10000543	GVMAG-M-3300009496-9|Ga0115570_10000543	36	77.7778	5.55556	0	11.1111	5.55556	0
GVMAG-M-3300009496-9|Ga0115570_10000666_3	XP_005784200.1	70.1	1.1e-241	Emiliania huxleyi CCMP1516|Emiliania|Noelaerhabdaceae|Isochrysidales|Haptophyceae|Eukaryota|cellular organisms|root	HSP70	Coccolithoviruses	GVMAG-M-3300009496-9|Ga0115570_10000666	GVMAG-M-3300009496-9|Ga0115570_10000666	37	70.2703	2.7027	2.7027	13.5135	10.8108	0
GVMAG-M-3300009496-9|Ga0115570_10001391_9	WP_040574232.1	64.1	3.4e-109	Pontibacter|Cytophagales|Cytophagia|Bacteroidetes|Bacteroidetes/Chlorobi group|FCB group|Bacteria|cellular organisms|root		Coccolithoviruses	GVMAG-M-3300009496-9|Ga0115570_10001391	GVMAG-M-3300009496-9|Ga0115570_10001391	15	80	6.66667	0	13.3333	0	0
GVMAG-M-3300009498-22|Ga0115568_10000032_14	XP_008864401.1	73.9	2.7e-257	Aphanomyces invadans|Saprolegniaceae|Saprolegniales|Oomycetes|Stramenopiles|Eukaryota|cellular organisms|root	HSP70	MGVL41	GVMAG-M-3300009498-22|Ga0115568_10000032	GVMAG-M-3300009498-22|Ga0115568_10000032	115	46.9565	3.47826	1.73913	3.47826	44.3478	0
GVMAG-M-3300009507-18|Ga0115572_10002627_1	XP_004987893.1	68	9.4e-228	Salpingoeca rosetta|Salpingoecidae|Craspedida|Choanoflagellida|Opisthokonta|Eukaryota|cellular organisms|root	HSP70	MGVL42	GVMAG-M-3300009507-18|Ga0115572_10002627	GVMAG-M-3300009507-18|Ga0115572_10002627	13	38.4615	0	0	15.3846	46.1538	0
GVMAG-M-3300009512-5|Ga0115003_10001319_3	BAF92011.1	69.6	2.9e-237	Raphidiophrys contractilis|Raphidiophryidae|Centroheliozoa|Eukaryota|cellular organisms|root	HSP70	MGVL28	GVMAG-M-3300009512-5|Ga0115003_10001319	GVMAG-M-3300009512-5|Ga0115003_10001319	28	64.2857	3.57143	0	14.2857	17.8571	0
GVMAG-M-3300009512-5|Ga0115003_10001938_8	WP_045468468.1	62.7	3.6e-279	Sporocytophaga myxococcoides|Cytophagaceae|Cytophagales|Cytophagia|Bacteroidetes|Bacteroidetes/Chlorobi group|FCB group|Bacteria|cellular organisms|root		MGVL28	GVMAG-M-3300009512-5|Ga0115003_10001938	GVMAG-M-3300009512-5|Ga0115003_10001938	17	58.8235	11.7647	0	11.7647	17.6471	0
GVMAG-M-3300009529-2|Ga0114919_10000079_10	EFA75629.1	52.2	7.4e-169	Heterostelium album PN500|Heterostelium|Acytosteliaceae|Acytosteliales|Dictyostelids|Mycetozoa|Amoebozoa|Eukaryota|cellular organisms|root	GATase_6,SIS,SIS	Solumviruses	GVMAG-M-3300009529-2|Ga0114919_10000079	GVMAG-M-3300009529-2|Ga0114919_10000079	44	43.1818	11.3636	2.27273	6.81818	36.3636	0
GVMAG-M-3300009529-2|Ga0114919_10000329_24	XP_008524570.1	54.5	8.3e-75	Equus przewalskii|Equus|Equidae|Perissodactyla|Laurasiatheria|Boreoeutheria|Eutheria|Theria|Mammalia|Amniota|Tetrapoda|Dipnotetrapodomorpha|Sarcopterygii|Euteleostomi|Teleostomi|Gnathostomata|Vertebrata|Craniata|Chordata|Deuterostomia|Bilateria|Eumetazoa|Metazoa|Opisthokonta|Eukaryota|cellular organisms|root	Mito_carr,Mito_carr,Mito_carr	Solumviruses	GVMAG-M-3300009529-2|Ga0114919_10000329	GVMAG-M-3300009529-2|Ga0114919_10000329	36	50	5.55556	0	13.8889	30.5556	0
GVMAG-M-3300009529-2|Ga0114919_10001009_18	ACF24591.1	75.8	1.4e-102	uncultured eukaryote|Eukaryota|cellular organisms|root	GTP_EFTU_D2,GTP_EFTU_D3	Solumviruses	GVMAG-M-3300009529-2|Ga0114919_10001009	GVMAG-M-3300009529-2|Ga0114919_10001009	23	43.4783	17.3913	0	17.3913	21.7391	0
GVMAG-M-3300009529-9|Ga0114919_10000525_5	XP_638739.1	53.8	6.4e-170	Dictyostelium discoideum AX4|Dictyostelium|Dictyosteliaceae|Dictyosteliales|Dictyostelids|Mycetozoa|Amoebozoa|Eukaryota|cellular organisms|root	ABC_tran,ABC_tran_Xtn,ABC_tran	MGVL67	GVMAG-M-3300009529-9|Ga0114919_10000525	GVMAG-M-3300009529-9|Ga0114919_10000525	37	67.5676	8.10811	2.7027	8.10811	13.5135	0
GVMAG-M-3300009529-9|Ga0114919_10000533_22	XP_003073913.1	62	8.9e-110	Encephalitozoon intestinalis ATCC 50506|Encephalitozoon|Unikaryonidae|Apansporoblastina|Microsporidia|Fungi incertae sedis|Fungi|Opisthokonta|Eukaryota|cellular organisms|root	STPPase_N,Metallophos	MGVL67	GVMAG-M-3300009529-9|Ga0114919_10000533	GVMAG-M-3300009529-9|Ga0114919_10000533	33	51.5152	9.09091	0	21.2121	18.1818	0
GVMAG-M-3300009529-9|Ga0114919_10000801_16	CEG64572.1	56.9	7.4e-130	Rhizopus microsporus|Rhizopodaceae|Mucorineae|Mucorales|Mucoromycetes|Mucoromycotina|Mucoromycota|Fungi incertae sedis|Fungi|Opisthokonta|Eukaryota|cellular organisms|root	DEAD,Helicase_C	MGVL67	GVMAG-M-3300009529-9|Ga0114919_10000801	GVMAG-M-3300009529-9|Ga0114919_10000801	27	74.0741	0	0	18.5185	7.40741	0
GVMAG-M-3300009529-9|Ga0114919_10001388_13	XP_011268514.1	67.6	1.1e-231	Camponotus floridanus|Camponotini|Formicinae|Formicidae|Formicoidea|Aculeata|Apocrita|Hymenoptera|Holometabola|Neoptera|Pterygota|Dicondylia|Insecta|Hexapoda|Pancrustacea|Mandibulata|Arthropoda|Panarthropoda|Ecdysozoa|Protostomia|Bilateria|Eumetazoa|Metazoa|Opisthokonta|Eukaryota|cellular organisms|root	HSP70	MGVL67	GVMAG-M-3300009529-9|Ga0114919_10001388	GVMAG-M-3300009529-9|Ga0114919_10001388	19	57.8947	5.26316	0	21.0526	15.7895	0
GVMAG-M-3300009529-9|Ga0114919_10001397_3	KFH40381.1	57.8	7.9e-138	Acremonium chrysogenum ATCC 11550|Acremonium|Hypocreales incertae sedis|Hypocreales|Hypocreomycetidae|Sordariomycetes|sordariomyceta|leotiomyceta|Pezizomycotina|saccharomyceta|Ascomycota|Dikarya|Fungi|Opisthokonta|Eukaryota|cellular organisms|root	eRF1_1,eRF1_2,eRF1_3	MGVL67	GVMAG-M-3300009529-9|Ga0114919_10001397	GVMAG-M-3300009529-9|Ga0114919_10001397	21	71.4286	4.7619	0	9.52381	14.2857	0
GVMAG-M-3300009529-9|Ga0114919_10001630_12	WP_004397352.1	67.9	3.9e-135	Thermoanaerobacter|Thermoanaerobacterales|Clostridia|Firmicutes|Terrabacteria group|Bacteria|cellular organisms|root		MGVL67	GVMAG-M-3300009529-9|Ga0114919_10001630	GVMAG-M-3300009529-9|Ga0114919_10001630	20	20	45	35	0	0	0
GVMAG-M-3300009529-9|Ga0114919_10001630_20	WP_025640811.1	60.4	4.6e-106	[Clostridium] ultunense|Tissierellales|Tissierellia|Firmicutes|Terrabacteria group|Bacteria|cellular organisms|root		MGVL67	GVMAG-M-3300009529-9|Ga0114919_10001630	GVMAG-M-3300009529-9|Ga0114919_10001630	20	20	45	35	0	0	0
GVMAG-M-3300009529-9|Ga0114919_10005544_12	WP_027455929.1	57.4	2e-57	Prevotella brevis|Prevotellaceae|Bacteroidales|Bacteroidia|Bacteroidetes|Bacteroidetes/Chlorobi group|FCB group|Bacteria|cellular organisms|root		MGVL67	GVMAG-M-3300009529-9|Ga0114919_10005544	GVMAG-M-3300009529-9|Ga0114919_10005544	12	41.6667	8.33333	50	0	0	0
GVMAG-M-3300009529-9|Ga0114919_10005775_11	XP_001746731.1	60.7	1.9e-147	Monosiga brevicollis MX1|Monosiga|Salpingoecidae|Craspedida|Choanoflagellida|Opisthokonta|Eukaryota|cellular organisms|root	cobW,CobW_C	MGVL67	GVMAG-M-3300009529-9|Ga0114919_10005775	GVMAG-M-3300009529-9|Ga0114919_10005775	13	53.8462	23.0769	7.69231	15.3846	0	0
GVMAG-M-3300009529-9|Ga0114919_10006422_2	ETK86250.1	59.1	2.4e-142	Phytophthora parasitica|Peronosporaceae|Peronosporales|Oomycetes|Stramenopiles|Eukaryota|cellular organisms|root	Orn_Arg_deC_N,Orn_DAP_Arg_deC	MGVL67	GVMAG-M-3300009529-9|Ga0114919_10006422	GVMAG-M-3300009529-9|Ga0114919_10006422	11	45.4545	9.09091	0	18.1818	27.2727	0
GVMAG-M-3300009529-9|Ga0114919_10011954_2	XP_004988797.1	69.4	6.9e-57	Salpingoeca rosetta|Salpingoecidae|Craspedida|Choanoflagellida|Opisthokonta|Eukaryota|cellular organisms|root	UQ_con	MGVL67	GVMAG-M-3300009529-9|Ga0114919_10011954	GVMAG-M-3300009529-9|Ga0114919_10011954	7	57.1429	0	0	28.5714	14.2857	0
GVMAG-M-3300009529-9|Ga0114919_10015179_2	KFB36064.1	52.4	9.1e-57	Anopheles sinensis|Myzorhynchus|Laticorn|Anopheles|Anopheles|Anophelinae|Culicidae|Culicoidea|Culicomorpha|Nematocera|Diptera|Holometabola|Neoptera|Pterygota|Dicondylia|Insecta|Hexapoda|Pancrustacea|Mandibulata|Arthropoda|Panarthropoda|Ecdysozoa|Protostomia|Bilateria|Eumetazoa|Metazoa|Opisthokonta|Eukaryota|cellular organisms|root	Ras	MGVL67	GVMAG-M-3300009529-9|Ga0114919_10015179	GVMAG-M-3300009529-9|Ga0114919_10015179	8	37.5	0	0	50	12.5	0
GVMAG-M-3300009544-28|Ga0115006_10001055_10	XP_004081178.1	64.2	7e-106	Oryzias latipes|Oryziinae|Adrianichthyidae|Adrianichthyoidei|Beloniformes|Atherinomorphae|Ovalentaria|Percomorphaceae|Euacanthomorphacea|Acanthomorphata|Ctenosquamata|Eurypterygia|Neoteleostei|Euteleosteomorpha|Clupeocephala|Osteoglossocephalai|Teleostei|Neopterygii|Actinopteri|Actinopterygii|Euteleostomi|Teleostomi|Gnathostomata|Vertebrata|Craniata|Chordata|Deuterostomia|Bilateria|Eumetazoa|Meta…	Thymidylat_synt	MGVL28	GVMAG-M-3300009544-28|Ga0115006_10001055	GVMAG-M-3300009544-28|Ga0115006_10001055	28	78.5714	3.57143	0	0	17.8571	0
GVMAG-M-3300009550-18|Ga0115013_10002472_4	XP_008813512.1	67.8	1.3e-55	Phoenix dactylifera|Phoeniceae|Coryphoideae|Arecaceae|Arecales|commelinids|Petrosaviidae|Liliopsida|Mesangiospermae|Magnoliophyta|Spermatophyta|Euphyllophyta|Tracheophyta|Embryophyta|Streptophytina|Streptophyta|Viridiplantae|Eukaryota|cellular organisms|root	UQ_con	Raphidoviruses	GVMAG-M-3300009550-18|Ga0115013_10002472	GVMAG-M-3300009550-18|Ga0115013_10002472	15	66.6667	13.3333	0	6.66667	13.3333	0
GVMAG-M-3300009697-1|Ga0116231_10001898_7	XP_009517402.1	62.1	4.3e-135	Phytophthora sojae|Peronosporaceae|Peronosporales|Oomycetes|Stramenopiles|Eukaryota|cellular organisms|root	DEAD,Helicase_C	Faunusviruses	GVMAG-M-3300009697-1|Ga0116231_10001898	GVMAG-M-3300009697-1|Ga0116231_10001898	35	34.2857	2.85714	0	8.57143	54.2857	0
GVMAG-M-3300009697-1|Ga0116231_10003842_9	XP_005703007.1	53.7	3.3e-52	Galdieria sulphuraria|Cyanidiaceae|Cyanidiales|Bangiophyceae|Rhodophyta|Eukaryota|cellular organisms|root	Ras	Faunusviruses	GVMAG-M-3300009697-1|Ga0116231_10003842	GVMAG-M-3300009697-1|Ga0116231_10003842	40	65	2.5	2.5	7.5	22.5	0
GVMAG-M-3300009697-1|Ga0116231_10011725_8	XP_003557424.1	57.7	9.5e-54	Brachypodium distachyon|Brachypodieae|Pooideae|BOP clade|Poaceae|Poales|commelinids|Petrosaviidae|Liliopsida|Mesangiospermae|Magnoliophyta|Spermatophyta|Euphyllophyta|Tracheophyta|Embryophyta|Streptophytina|Streptophyta|Viridiplantae|Eukaryota|cellular organisms|root	Ras	Faunusviruses	GVMAG-M-3300009697-1|Ga0116231_10011725	GVMAG-M-3300009697-1|Ga0116231_10011725	15	53.3333	0	0	6.66667	40	0
GVMAG-M-3300009706-33|Ga0115002_10007836_2	XP_012899394.1	55	1.6e-52	Blastocystis hominis|Blastocystidae|Stramenopiles|Eukaryota|cellular organisms|root	Arf	MGVL68	GVMAG-M-3300009706-33|Ga0115002_10007836	GVMAG-M-3300009706-33|Ga0115002_10007836	14	35.7143	14.2857	0	42.8571	7.14286	0
GVMAG-M-3300009706-38|Ga0115002_10028955_7	XP_010094064.1	63.7	1e-213	Morus notabilis|Moraceae|Rosales|fabids|rosids|Pentapetalae|Gunneridae|eudicotyledons|Mesangiospermae|Magnoliophyta|Spermatophyta|Euphyllophyta|Tracheophyta|Embryophyta|Streptophytina|Streptophyta|Viridiplantae|Eukaryota|cellular organisms|root	HSP70	MGVL46	GVMAG-M-3300009706-38|Ga0115002_10028955	GVMAG-M-3300009706-38|Ga0115002_10028955	7	42.8571	0	0	28.5714	28.5714	0
GVMAG-M-3300009785-3|Ga0115001_10012156_5	XP_002291847.1	55.1	2.8e-89	Thalassiosira pseudonana CCMP1335|Thalassiosira|Thalassiosiraceae|Thalassiosirales|Thalassiosirophycidae|Coscinodiscophyceae|Bacillariophyta|Stramenopiles|Eukaryota|cellular organisms|root	ABC_tran	MGVL47	GVMAG-M-3300009785-3|Ga0115001_10012156	GVMAG-M-3300009785-3|Ga0115001_10012156	7	42.8571	0	0	28.5714	28.5714	0
GVMAG-M-3300009786-10|Ga0114999_10013710_7	XP_001743467.1	66.9	3.7e-53	Monosiga brevicollis MX1|Monosiga|Salpingoecidae|Craspedida|Choanoflagellida|Opisthokonta|Eukaryota|cellular organisms|root	UQ_con	MGVL42	GVMAG-M-3300009786-10|Ga0114999_10013710	GVMAG-M-3300009786-10|Ga0114999_10013710	13	84.6154	0	0	7.69231	7.69231	0
GVMAG-M-3300009786-10|Ga0114999_10017712_6	EJK75727.1	56.5	1.2e-55	Thalassiosira oceanica|Thalassiosiraceae|Thalassiosirales|Thalassiosirophycidae|Coscinodiscophyceae|Bacillariophyta|Stramenopiles|Eukaryota|cellular organisms|root	Longin,Synaptobrevin	MGVL42	GVMAG-M-3300009786-10|Ga0114999_10017712	GVMAG-M-3300009786-10|Ga0114999_10017712	12	66.6667	8.33333	0	16.6667	8.33333	0
GVMAG-M-3300009786-46|Ga0114999_10004990_13	XP_005099940.1	66.3	2.7e-102	Aplysia californica|Aplysiidae|Aplysioidea|Aplysiida|Euopisthobranchia|Euthyneura|Heterobranchia|Gastropoda|Mollusca|Lophotrochozoa|Protostomia|Bilateria|Eumetazoa|Metazoa|Opisthokonta|Eukaryota|cellular organisms|root		MGVL42	GVMAG-M-3300009786-46|Ga0114999_10004990	GVMAG-M-3300009786-46|Ga0114999_10004990	28	71.4286	3.57143	0	14.2857	10.7143	0
GVMAG-M-3300010157-15|Ga0114964_10009129_2	WP_026772592.1	61	1.9e-121	Asinibacterium sp. OR43|Chitinophagaceae|Chitinophagales|Chitinophagia|Bacteroidetes|Bacteroidetes/Chlorobi group|FCB group|Bacteria|cellular organisms|root		MGVL23	GVMAG-M-3300010157-15|Ga0114964_10009129	GVMAG-M-3300010157-15|Ga0114964_10009129	6	83.3333	16.6667	0	0	0	0
GVMAG-M-3300010158-60|Ga0114960_10006547_5	XP_001904775.1	73.3	5.7e-59	Podospora anserina S mat+|Podospora|Lasiosphaeriaceae|Sordariales|Sordariomycetidae|Sordariomycetes|sordariomyceta|leotiomyceta|Pezizomycotina|saccharomyceta|Ascomycota|Dikarya|Fungi|Opisthokonta|Eukaryota|cellular organisms|root	UQ_con	MGVL36	GVMAG-M-3300010158-60|Ga0114960_10006547	GVMAG-M-3300010158-60|Ga0114960_10006547	11	54.5455	9.09091	0	27.2727	9.09091	0
GVMAG-M-3300010160-4|Ga0114967_10000810_17	CCA25231.1	65.5	1.1e-299	Albugo laibachii Nc14|Albugo|Albuginaceae|Albuginales|Oomycetes|Stramenopiles|Eukaryota|cellular organisms|root	ATP-cone,Ribonuc_red_lgN,Ribonuc_red_lgC	MGVL12	GVMAG-M-3300010160-4|Ga0114967_10000810	GVMAG-M-3300010160-4|Ga0114967_10000810	18	83.3333	11.1111	0	5.55556	0	0
GVMAG-M-3300010160-60|Ga0114967_10000029_45	XP_004205627.1	55.8	1.6e-69	Hydra vulgaris|Hydridae|Aplanulata|Anthoathecata|Hydroidolina|Hydrozoa|Cnidaria|Eumetazoa|Metazoa|Opisthokonta|Eukaryota|cellular organisms|root	Pox_VLTF3	Klosneuviruses	GVMAG-M-3300010160-60|Ga0114967_10000029	GVMAG-M-3300010160-60|Ga0114967_10000029	111	47.7477	2.7027	0	6.30631	43.2432	0
GVMAG-M-3300010160-60|Ga0114967_10000167_13	XP_004205640.1	51.5	1.8e-65	Hydra vulgaris|Hydridae|Aplanulata|Anthoathecata|Hydroidolina|Hydrozoa|Cnidaria|Eumetazoa|Metazoa|Opisthokonta|Eukaryota|cellular organisms|root	UDG	Klosneuviruses	GVMAG-M-3300010160-60|Ga0114967_10000167	GVMAG-M-3300010160-60|Ga0114967_10000167	50	60	2	0	6	32	0
GVMAG-M-3300010160-60|Ga0114967_10003360_1	XP_002160535.2	60.4	1.8e-179	Hydra vulgaris|Hydridae|Aplanulata|Anthoathecata|Hydroidolina|Hydrozoa|Cnidaria|Eumetazoa|Metazoa|Opisthokonta|Eukaryota|cellular organisms|root	DEAD,Helicase_C,RecQ_Zn_bind,RQC	Klosneuviruses	GVMAG-M-3300010160-60|Ga0114967_10003360	GVMAG-M-3300010160-60|Ga0114967_10003360	15	66.6667	0	0	6.66667	26.6667	0
GVMAG-M-3300010299-7|Ga0129342_1002724_4	WP_011994254.1	69.8	2.6e-54	Fervidobacterium nodosum|Fervidobacteriaceae|Thermotogales|Thermotogae|Thermotogae|Bacteria|cellular organisms|root		MGVL38	GVMAG-M-3300010299-7|Ga0129342_1002724	GVMAG-M-3300010299-7|Ga0129342_1002724	7	14.2857	28.5714	0	14.2857	42.8571	0
GVMAG-M-3300010299-7|Ga0129342_1004584_3	WP_038135156.1	51.1	3.8e-93	Hydrogenovibrio sp. MiloGVMAG-S-T1|Piscirickettsiaceae|Thiotrichales|Gammaproteobacteria|Proteobacteria|Bacteria|cellular organisms|root		MGVL38	GVMAG-M-3300010299-7|Ga0129342_1004584	GVMAG-M-3300010299-7|Ga0129342_1004584	5	60	20	0	0	0	20
GVMAG-M-3300010299-7|Ga0129342_1004584_4	WP_019389954.1	50.6	1.8e-217	Kingella kingae|Neisseriaceae|Neisseriales|Betaproteobacteria|Proteobacteria|Bacteria|cellular organisms|root		MGVL38	GVMAG-M-3300010299-7|Ga0129342_1004584	GVMAG-M-3300010299-7|Ga0129342_1004584	5	60	20	0	0	0	20
GVMAG-M-3300010299-7|Ga0129342_1005992_1	KKO21065.1	63	6e-96	Candidatus Brocadia fulgida|Candidatus Brocadiaceae|Candidatus Brocadiales|Candidatus Brocadiae|Planctomycetes|PVC group|Bacteria|cellular organisms|root		MGVL38	GVMAG-M-3300010299-7|Ga0129342_1005992	GVMAG-M-3300010299-7|Ga0129342_1005992	7	71.4286	28.5714	0	0	0	0
GVMAG-M-3300010299-8|Ga0129342_1000486_16	XP_005822594.1	63.2	0	Guillardia theta CCMP2712|Guillardia|Geminigeraceae|Pyrenomonadales|Cryptophyta|Eukaryota|cellular organisms|root	ABC_tran,ABC_tran	MGVL62	GVMAG-M-3300010299-8|Ga0129342_1000486	GVMAG-M-3300010299-8|Ga0129342_1000486	25	76	8	0	8	8	0
GVMAG-M-3300010334-28|Ga0136644_10007507_2	WP_045130997.1	51.9	2e-73	Photobacterium angustum|Vibrionaceae|Vibrionales|Gammaproteobacteria|Proteobacteria|Bacteria|cellular organisms|root		Klosneuviruses	GVMAG-M-3300010334-28|Ga0136644_10007507	GVMAG-M-3300010334-28|Ga0136644_10007507	8	75	12.5	0	0	12.5	0
GVMAG-M-3300010334-45|Ga0136644_10000030_14	WP_016947666.1	50.2	1.6e-55	unclassified Rickettsia|Rickettsieae|Rickettsiaceae|Rickettsiales|Alphaproteobacteria|Proteobacteria|Bacteria|cellular organisms|root		Cafeteriaviruses	GVMAG-M-3300010334-45|Ga0136644_10000030	GVMAG-M-3300010334-45|Ga0136644_10000030	82	34.1463	26.8293	1.21951	4.87805	32.9268	0
GVMAG-M-3300010354-11|Ga0129333_10000937_31	AJQ20662.1	64.3	1.6e-151	Acrossocheilus fasciatus|Acrossocheilinae|Cyprinidae|Cyprinoidei|Cypriniformes|Cypriniphysae|Otophysi|Ostariophysi|Otomorpha|Clupeocephala|Osteoglossocephalai|Teleostei|Neopterygii|Actinopteri|Actinopterygii|Euteleostomi|Teleostomi|Gnathostomata|Vertebrata|Craniata|Chordata|Deuterostomia|Bilateria|Eumetazoa|Metazoa|Opisthokonta|Eukaryota|cellular organisms|root	HSP70	Tetraselmisviruses	GVMAG-M-3300010354-11|Ga0129333_10000937	GVMAG-M-3300010354-11|Ga0129333_10000937	34	85.2941	5.88235	0	2.94118	5.88235	0
GVMAG-M-3300010354-11|Ga0129333_10003370_5	AAM90675.1	58.8	7.2e-208	Achlya ambisexualis|Saprolegniaceae|Saprolegniales|Oomycetes|Stramenopiles|Eukaryota|cellular organisms|root	HATPase_c,HSP90	Tetraselmisviruses	GVMAG-M-3300010354-11|Ga0129333_10003370	GVMAG-M-3300010354-11|Ga0129333_10003370	14	42.8571	7.14286	0	21.4286	28.5714	0
GVMAG-M-3300010354-11|Ga0129333_10008783_11	XP_001690889.1	56.9	3.7e-146	Chlamydomonas reinhardtii|Chlamydomonadaceae|Chlamydomonadales|Chlorophyceae|Chlorophyta|Viridiplantae|Eukaryota|cellular organisms|root	AAA,AAA_lid_3,Peptidase_M41	Tetraselmisviruses	GVMAG-M-3300010354-11|Ga0129333_10008783	GVMAG-M-3300010354-11|Ga0129333_10008783	12	58.3333	16.6667	8.33333	8.33333	8.33333	0
GVMAG-M-3300010354-31|Ga0129333_10000579_31	XP_005839396.1	51.4	1.2e-122	Guillardia theta CCMP2712|Guillardia|Geminigeraceae|Pyrenomonadales|Cryptophyta|Eukaryota|cellular organisms|root	Cyt-b5,FA_desaturase	MGVL62	GVMAG-M-3300010354-31|Ga0129333_10000579	GVMAG-M-3300010354-31|Ga0129333_10000579	35	57.1429	14.2857	0	20	8.57143	0
GVMAG-M-3300010368-35|Ga0129324_10001807_16	XP_002368278.1	62.5	9.4e-202	Toxoplasma gondii ME49|Toxoplasma|Sarcocystidae|Eimeriorina|Eucoccidiorida|Coccidia|Conoidasida|Apicomplexa|Alveolata|Eukaryota|cellular organisms|root	HATPase_c,HSP90	OLPV	GVMAG-M-3300010368-35|Ga0129324_10001807	GVMAG-M-3300010368-35|Ga0129324_10001807	24	33.3333	0	0	4.16667	62.5	0
GVMAG-M-3300010375-16|Ga0105239_10000092_33	CEO98990.1	64.5	2.9e-77	Plasmodiophora brassicae|Plasmodiophoridae|Plasmodiophorida|Imbricatea|Cercozoa|Rhizaria|Eukaryota|cellular organisms|root	dUTPase	Sylvanviruses	GVMAG-M-3300010375-16|Ga0105239_10000092	GVMAG-M-3300010375-16|Ga0105239_10000092	128	80.4688	3.90625	0.78125	10.1562	4.6875	0
GVMAG-M-3300010375-16|Ga0105239_10000092_57	XP_007860720.1	50.7	9.4e-61	Gloeophyllum trabeum ATCC 11539|Gloeophyllum|Gloeophyllaceae|Gloeophyllales|Agaricomycetes incertae sedis|Agaricomycetes|Agaricomycotina|Basidiomycota|Dikarya|Fungi|Opisthokonta|Eukaryota|cellular organisms|root	DNA_ligase_A_M,DNA_ligase_OB_2	Sylvanviruses	GVMAG-M-3300010375-16|Ga0105239_10000092	GVMAG-M-3300010375-16|Ga0105239_10000092	128	80.4688	3.90625	0.78125	10.1562	4.6875	0
GVMAG-M-3300010375-16|Ga0105239_10001517_16	WP_019037378.1	52.1	5.3e-223	Psychroflexus tropicus|Flavobacteriaceae|Flavobacteriales|Flavobacteriia|Bacteroidetes|Bacteroidetes/Chlorobi group|FCB group|Bacteria|cellular organisms|root		Sylvanviruses	GVMAG-M-3300010375-16|Ga0105239_10001517	GVMAG-M-3300010375-16|Ga0105239_10001517	28	82.1429	7.14286	0	7.14286	3.57143	0
GVMAG-M-3300012920-30|Ga0160423_10000746_11	XP_002780272.1	50.2	1e-70	Perkinsus marinus ATCC 50983|Perkinsus|Perkinsidae|Perkinsida|Perkinsea|Perkinsozoa|Alveolata|Eukaryota|cellular organisms|root		MGVL64	GVMAG-M-3300012920-30|Ga0160423_10000746	GVMAG-M-3300012920-30|Ga0160423_10000746	18	55.5556	5.55556	0	22.2222	11.1111	5.55556
GVMAG-M-3300012920-30|Ga0160423_10005526_5	KEZ41520.1	56.6	8.5e-132	Scedosporium apiospermum|Microascaceae|Microascales|Hypocreomycetidae|Sordariomycetes|sordariomyceta|leotiomyceta|Pezizomycotina|saccharomyceta|Ascomycota|Dikarya|Fungi|Opisthokonta|Eukaryota|cellular organisms|root	eRF1_1,eRF1_2,eRF1_3	MGVL64	GVMAG-M-3300012920-30|Ga0160423_10005526	GVMAG-M-3300012920-30|Ga0160423_10005526	9	55.5556	11.1111	0	22.2222	11.1111	0
GVMAG-M-3300012928-17|Ga0163110_10000066_18	XP_009033575.1	62.4	2.1e-182	Aureococcus anophagefferens|Pelagomonadales|Pelagophyceae|Stramenopiles|Eukaryota|cellular organisms|root	AAA,AAA_lid_3,Peptidase_M41	Aureococcusviruses	GVMAG-M-3300012928-17|Ga0163110_10000066	GVMAG-M-3300012928-17|Ga0163110_10000066	47	48.9362	10.6383	4.25532	8.51064	27.6596	0
GVMAG-M-3300012928-17|Ga0163110_10001328_7	XP_009040180.1	51.6	1.2e-99	Aureococcus anophagefferens|Pelagomonadales|Pelagophyceae|Stramenopiles|Eukaryota|cellular organisms|root	Pkinase	Aureococcusviruses	GVMAG-M-3300012928-17|Ga0163110_10001328	GVMAG-M-3300012928-17|Ga0163110_10001328	13	61.5385	15.3846	0	7.69231	15.3846	0
GVMAG-M-3300012928-17|Ga0163110_10002663_4	XP_009037650.1	58.5	1.2e-91	Aureococcus anophagefferens|Pelagomonadales|Pelagophyceae|Stramenopiles|Eukaryota|cellular organisms|root	NMO,Haem_degrading	Aureococcusviruses	GVMAG-M-3300012928-17|Ga0163110_10002663	GVMAG-M-3300012928-17|Ga0163110_10002663	11	45.4545	0	0	18.1818	36.3636	0
GVMAG-M-3300012928-17|Ga0163110_10005650_4	P23880.1	56.7	9.6e-93	Schizosaccharomyces pombe 972h-|Schizosaccharomyces|Schizosaccharomycetaceae|Schizosaccharomycetales|Schizosaccharomycetes|Taphrinomycotina|Ascomycota|Dikarya|Fungi|Opisthokonta|Eukaryota|cellular organisms|root	Metallophos	Aureococcusviruses	GVMAG-M-3300012928-17|Ga0163110_10005650	GVMAG-M-3300012928-17|Ga0163110_10005650	7	57.1429	14.2857	0	28.5714	0	0
GVMAG-M-3300012936-23|Ga0163109_10004979_10	WP_021723710.1	62.5	0	Avibacterium paragallinarum|Pasteurellaceae|Pasteurellales|Gammaproteobacteria|Proteobacteria|Bacteria|cellular organisms|root		Phaeocystisviruses	GVMAG-M-3300012936-23|Ga0163109_10004979	GVMAG-M-3300012936-23|Ga0163109_10004979	10	30	20	0	10	40	0
GVMAG-M-3300012936-23|Ga0163109_10018962_1	CDS07006.1	71	1.8e-192	Lichtheimia ramosa|Lichtheimiaceae|Mucorales|Mucoromycetes|Mucoromycotina|Mucoromycota|Fungi incertae sedis|Fungi|Opisthokonta|Eukaryota|cellular organisms|root	HSP70	Phaeocystisviruses	GVMAG-M-3300012936-23|Ga0163109_10018962	GVMAG-M-3300012936-23|Ga0163109_10018962	6	50	33.3333	0	16.6667	0	0
GVMAG-M-3300012936-38|Ga0163109_10001536_6	WP_010939479.1	61.4	6.4e-165	Desulfovibrio vulgaris|Desulfovibrionaceae|Desulfovibrionales|Deltaproteobacteria|delta/epsilon subdivisions|Proteobacteria|Bacteria|cellular organisms|root		Faunusviruses	GVMAG-M-3300012936-38|Ga0163109_10001536	GVMAG-M-3300012936-38|Ga0163109_10001536	23	65.2174	8.69565	0	0	26.087	0
GVMAG-M-3300012936-38|Ga0163109_10004952_3	CEP00240.1	51.7	1.1e-114	Plasmodiophora brassicae|Plasmodiophoridae|Plasmodiophorida|Imbricatea|Cercozoa|Rhizaria|Eukaryota|cellular organisms|root	DEAD,Helicase_C	Faunusviruses	GVMAG-M-3300012936-38|Ga0163109_10004952	GVMAG-M-3300012936-38|Ga0163109_10004952	10	70	0	0	10	20	0
GVMAG-M-3300012936-4|Ga0163109_10010767_5	CEP14682.1	66.1	4.7e-243	Parasitella parasitica|Mucoraceae|Mucorineae|Mucorales|Mucoromycetes|Mucoromycotina|Mucoromycota|Fungi incertae sedis|Fungi|Opisthokonta|Eukaryota|cellular organisms|root	HSP70	Tetraselmisviruses	GVMAG-M-3300012936-4|Ga0163109_10010767	GVMAG-M-3300012936-4|Ga0163109_10010767	9	44.4444	11.1111	0	33.3333	11.1111	0
GVMAG-M-3300012952-13|Ga0163180_10006357_8	XP_005706178.1	56.7	6.7e-123	Galdieria sulphuraria|Cyanidiaceae|Cyanidiales|Bangiophyceae|Rhodophyta|Eukaryota|cellular organisms|root	UDPG_MGDP_dh_N,UDPG_MGDP_dh	MGVL63	GVMAG-M-3300012952-13|Ga0163180_10006357	GVMAG-M-3300012952-13|Ga0163180_10006357	9	44.4444	11.1111	0	11.1111	33.3333	0
GVMAG-M-3300012954-11|Ga0163111_10001220_17	WP_021827597.1	64	2.1e-128	Holospora obtusa|Holosporaceae|Holosporales|Alphaproteobacteria|Proteobacteria|Bacteria|cellular organisms|root		MGVL42	GVMAG-M-3300012954-11|Ga0163111_10001220	GVMAG-M-3300012954-11|Ga0163111_10001220	18	55.5556	16.6667	0	0	27.7778	0
GVMAG-M-3300012954-15|Ga0163111_10005276_2	WP_025217306.1	63.6	0	Mannheimia varigena|Pasteurellaceae|Pasteurellales|Gammaproteobacteria|Proteobacteria|Bacteria|cellular organisms|root		Phaeocystisviruses	GVMAG-M-3300012954-15|Ga0163111_10005276	GVMAG-M-3300012954-15|Ga0163111_10005276	7	28.5714	14.2857	0	0	57.1429	0
GVMAG-M-3300012954-17|Ga0163111_10003198_5	ETI53207.1	67.2	2.4e-172	Phytophthora parasitica P1569|Phytophthora|Peronosporaceae|Peronosporales|Oomycetes|Stramenopiles|Eukaryota|cellular organisms|root	SHMT	MGVL47	GVMAG-M-3300012954-17|Ga0163111_10003198	GVMAG-M-3300012954-17|Ga0163111_10003198	15	73.3333	13.3333	6.66667	6.66667	0	0
GVMAG-M-3300012954-26|Ga0163111_10001526_3	XP_005829248.1	65.7	0	Guillardia theta CCMP2712|Guillardia|Geminigeraceae|Pyrenomonadales|Cryptophyta|Eukaryota|cellular organisms|root	Aconitase_B_N,Aconitase_2_N,Aconitase	Klosneuviruses	GVMAG-M-3300012954-26|Ga0163111_10001526	GVMAG-M-3300012954-26|Ga0163111_10001526	14	21.4286	7.14286	0	14.2857	57.1429	0
GVMAG-M-3300012954-26|Ga0163111_10001584_5	XP_004205640.1	50.4	4.1e-68	Hydra vulgaris|Hydridae|Aplanulata|Anthoathecata|Hydroidolina|Hydrozoa|Cnidaria|Eumetazoa|Metazoa|Opisthokonta|Eukaryota|cellular organisms|root	UDG	Klosneuviruses	GVMAG-M-3300012954-26|Ga0163111_10001584	GVMAG-M-3300012954-26|Ga0163111_10001584	11	54.5455	0	0	9.09091	36.3636	0
GVMAG-M-3300012954-26|Ga0163111_10003857_3	EJK43717.1	54.6	5.5e-131	Thalassiosira oceanica|Thalassiosiraceae|Thalassiosirales|Thalassiosirophycidae|Coscinodiscophyceae|Bacillariophyta|Stramenopiles|Eukaryota|cellular organisms|root	Iso_dh	Klosneuviruses	GVMAG-M-3300012954-26|Ga0163111_10003857	GVMAG-M-3300012954-26|Ga0163111_10003857	9	33.3333	11.1111	0	22.2222	33.3333	0
GVMAG-M-3300012954-26|Ga0163111_10003857_8	WP_025247698.1	61	0	Mannheimia varigena|Pasteurellaceae|Pasteurellales|Gammaproteobacteria|Proteobacteria|Bacteria|cellular organisms|root		Klosneuviruses	GVMAG-M-3300012954-26|Ga0163111_10003857	GVMAG-M-3300012954-26|Ga0163111_10003857	9	33.3333	11.1111	0	22.2222	33.3333	0
GVMAG-M-3300012954-26|Ga0163111_10004610_3	WP_025235982.1	65	0	Mannheimia sp. USDA-ARGVMAG-S-USMARC-1261|Pasteurellaceae|Pasteurellales|Gammaproteobacteria|Proteobacteria|Bacteria|cellular organisms|root		Klosneuviruses	GVMAG-M-3300012954-26|Ga0163111_10004610	GVMAG-M-3300012954-26|Ga0163111_10004610	10	20	10	10	20	40	0
GVMAG-M-3300013004-26|Ga0164293_10000189_30	XP_005841337.1	66.8	2.1e-244	Guillardia theta CCMP2712|Guillardia|Geminigeraceae|Pyrenomonadales|Cryptophyta|Eukaryota|cellular organisms|root	HATPase_c,HSP90	MGVL68	GVMAG-M-3300013004-26|Ga0164293_10000189	GVMAG-M-3300013004-26|Ga0164293_10000189	38	57.8947	10.5263	0	15.7895	15.7895	0
GVMAG-M-3300013004-26|Ga0164293_10002341_9	KIZ02743.1	69.6	3.6e-192	Monoraphidium neglectum|Selenastraceae|Sphaeropleales|Chlorophyceae|Chlorophyta|Viridiplantae|Eukaryota|cellular organisms|root	GTP_EFTU,GTP_EFTU_D2,GTP_EFTU_D3	MGVL68	GVMAG-M-3300013004-26|Ga0164293_10002341	GVMAG-M-3300013004-26|Ga0164293_10002341	14	57.1429	0	0	28.5714	14.2857	0
GVMAG-M-3300013004-26|Ga0164293_10012277_3	XP_005702843.1	73.3	2.1e-58	Galdieria sulphuraria|Cyanidiaceae|Cyanidiales|Bangiophyceae|Rhodophyta|Eukaryota|cellular organisms|root	UQ_con	MGVL68	GVMAG-M-3300013004-26|Ga0164293_10012277	GVMAG-M-3300013004-26|Ga0164293_10012277	4	50	0	0	25	25	0
GVMAG-M-3300013004-38|Ga0164293_10000236_30	XP_005832890.1	52.9	1.5e-61	Guillardia theta CCMP2712|Guillardia|Geminigeraceae|Pyrenomonadales|Cryptophyta|Eukaryota|cellular organisms|root	ELO	MGVL62	GVMAG-M-3300013004-38|Ga0164293_10000236	GVMAG-M-3300013004-38|Ga0164293_10000236	47	59.5745	8.51064	0	6.38298	25.5319	0
GVMAG-M-3300013004-38|Ga0164293_10001542_3	XP_005834759.1	52	2.9e-105	Guillardia theta CCMP2712|Guillardia|Geminigeraceae|Pyrenomonadales|Cryptophyta|Eukaryota|cellular organisms|root	BT1,BT1	MGVL62	GVMAG-M-3300013004-38|Ga0164293_10001542	GVMAG-M-3300013004-38|Ga0164293_10001542	17	47.0588	11.7647	0	17.6471	23.5294	0
GVMAG-M-3300013004-38|Ga0164293_10004534_4	XP_005839396.1	53.9	1.3e-129	Guillardia theta CCMP2712|Guillardia|Geminigeraceae|Pyrenomonadales|Cryptophyta|Eukaryota|cellular organisms|root	Cyt-b5,FA_desaturase	MGVL62	GVMAG-M-3300013004-38|Ga0164293_10004534	GVMAG-M-3300013004-38|Ga0164293_10004534	16	37.5	25	0	12.5	25	0
GVMAG-M-3300013004-50|Ga0164293_10000862_4	XP_308512.4	74	1.8e-100	Anopheles gambiae str. PEST|gambiae species complex|Pyretophorus|Cellia|Anopheles|Anophelinae|Culicidae|Culicoidea|Culicomorpha|Nematocera|Diptera|Holometabola|Neoptera|Pterygota|Dicondylia|Insecta|Hexapoda|Pancrustacea|Mandibulata|Arthropoda|Panarthropoda|Ecdysozoa|Protostomia|Bilateria|Eumetazoa|Metazoa|Opisthokonta|Eukaryota|cellular organisms|root	Fer2_3,Fer4_17	MGVL68	GVMAG-M-3300013004-50|Ga0164293_10000862	GVMAG-M-3300013004-50|Ga0164293_10000862	19	57.8947	10.5263	0	5.26316	26.3158	0
GVMAG-M-3300013004-50|Ga0164293_10003070_14	XP_005841337.1	67.9	4.9e-254	Guillardia theta CCMP2712|Guillardia|Geminigeraceae|Pyrenomonadales|Cryptophyta|Eukaryota|cellular organisms|root	HATPase_c,HSP90	MGVL68	GVMAG-M-3300013004-50|Ga0164293_10003070	GVMAG-M-3300013004-50|Ga0164293_10003070	15	60	0	0	20	20	0
GVMAG-M-3300013004-50|Ga0164293_10019327_3	CCE40877.1	52.5	5.7e-111	Candida parapsilosis|Candida/Lodderomyces clade|Debaryomycetaceae|Saccharomycetales|Saccharomycetes|Saccharomycotina|saccharomyceta|Ascomycota|Dikarya|Fungi|Opisthokonta|Eukaryota|cellular organisms|root	DEAD,Helicase_C	MGVL68	GVMAG-M-3300013004-50|Ga0164293_10019327	GVMAG-M-3300013004-50|Ga0164293_10019327	9	66.6667	0	0	11.1111	22.2222	0
GVMAG-M-3300013004-50|Ga0164293_10020049_7	WP_039160827.1	64.1	3.8e-52	Leisingera sp. ANG-M1|Rhodobacteraceae|Rhodobacterales|Alphaproteobacteria|Proteobacteria|Bacteria|cellular organisms|root		MGVL68	GVMAG-M-3300013004-50|Ga0164293_10020049	GVMAG-M-3300013004-50|Ga0164293_10020049	9	55.5556	11.1111	0	11.1111	22.2222	0
GVMAG-M-3300013004-63|Ga0164293_10004633_2	ACS44779.1	55.9	2.5e-88	Penaeus vannamei|Penaeidae|Penaeoidea|Dendrobranchiata|Decapoda|Eucarida|Eumalacostraca|Malacostraca|Multicrustacea|Crustacea|Pancrustacea|Mandibulata|Arthropoda|Panarthropoda|Ecdysozoa|Protostomia|Bilateria|Eumetazoa|Metazoa|Opisthokonta|Eukaryota|cellular organisms|root	Thymidylat_synt	MGVL20	GVMAG-M-3300013004-63|Ga0164293_10004633	GVMAG-M-3300013004-63|Ga0164293_10004633	13	92.3077	0	0	0	7.69231	0
GVMAG-M-3300013004-63|Ga0164293_10008507_6	WP_013181925.1	52.2	5.1e-87	Waddlia chondrophila|Waddliaceae|Parachlamydiales|Chlamydiia|Chlamydiae|PVC group|Bacteria|cellular organisms|root		MGVL20	GVMAG-M-3300013004-63|Ga0164293_10008507	GVMAG-M-3300013004-63|Ga0164293_10008507	9	44.4444	22.2222	0	0	33.3333	0
GVMAG-M-3300013006-17|Ga0164294_10000782_53	XP_007764392.1	61.7	1.1e-135	Coniophora puteana RWD-64-598 SS2|Coniophora|Coniophoraceae|Coniophorineae|Boletales|Agaricomycetidae|Agaricomycetes|Agaricomycotina|Basidiomycota|Dikarya|Fungi|Opisthokonta|Eukaryota|cellular organisms|root	DEAD,Helicase_C	OLPV	GVMAG-M-3300013006-17|Ga0164294_10000782	GVMAG-M-3300013006-17|Ga0164294_10000782	57	85.9649	0	0	5.26316	8.77193	0
GVMAG-M-3300013014-33|Ga0164295_10000089_19	EWM26487.1	79.1	0	Nannochloropsis gaditana|Monodopsidaceae|Eustigmatales|Eustigmatophyceae|Stramenopiles|Eukaryota|cellular organisms|root	CDC48_N,CDC48_2,AAA,AAA_lid_3,AAA,AAA_lid_3	MGVL23	GVMAG-M-3300013014-33|Ga0164295_10000089	GVMAG-M-3300013014-33|Ga0164295_10000089	84	55.9524	15.4762	0	13.0952	15.4762	0
GVMAG-M-3300013014-33|Ga0164295_10000089_9	XP_009034996.1	51.4	5.5e-89	Aureococcus anophagefferens|Pelagomonadales|Pelagophyceae|Stramenopiles|Eukaryota|cellular organisms|root	Asp	MGVL23	GVMAG-M-3300013014-33|Ga0164295_10000089	GVMAG-M-3300013014-33|Ga0164295_10000089	84	55.9524	15.4762	0	13.0952	15.4762	0
GVMAG-M-3300013014-33|Ga0164295_10000162_66	CBJ28737.1	60.4	2.9e-148	Ectocarpus siliculosus|Ectocarpaceae|Ectocarpales|Phaeophyceae|PX clade|Stramenopiles|Eukaryota|cellular organisms|root	eRF1_1,eRF1_2,eRF1_3	MGVL23	GVMAG-M-3300013014-33|Ga0164295_10000162	GVMAG-M-3300013014-33|Ga0164295_10000162	70	60	10	0	12.8571	17.1429	0
GVMAG-M-3300013014-33|Ga0164295_10000162_70	XP_004337885.1	70.1	7.7e-56	Acanthamoeba castellanii str. Neff|Acanthamoeba|Acanthamoebidae|Centramoebida|Longamoebia|Discosea|Amoebozoa|Eukaryota|cellular organisms|root	UQ_con	MGVL23	GVMAG-M-3300013014-33|Ga0164295_10000162	GVMAG-M-3300013014-33|Ga0164295_10000162	70	60	10	0	12.8571	17.1429	0
GVMAG-M-3300013014-33|Ga0164295_10001299_22	EWM25027.1	55.4	3.4e-88	Nannochloropsis gaditana|Monodopsidaceae|Eustigmatales|Eustigmatophyceae|Stramenopiles|Eukaryota|cellular organisms|root	FBPase	MGVL23	GVMAG-M-3300013014-33|Ga0164295_10001299	GVMAG-M-3300013014-33|Ga0164295_10001299	23	52.1739	8.69565	0	21.7391	17.3913	0
GVMAG-M-3300013093-42|Ga0164296_1008297_4	EJC61725.1	62.8	2.6e-127	Alcaligenes faecalis subsp. faecalis NCIB 8687|Alcaligenes faecalis|Alcaligenes|Alcaligenaceae|Burkholderiales|Betaproteobacteria|Proteobacteria|Bacteria|cellular organisms|root		MGVL35	GVMAG-M-3300013093-42|Ga0164296_1008297	GVMAG-M-3300013093-42|Ga0164296_1008297	10	50	20	0	10	20	0
GVMAG-M-3300013094-6|Ga0164297_10003554_5	WP_034682609.1	66.2	2.4e-129	Chryseobacterium piperi|Flavobacteriaceae|Flavobacteriales|Flavobacteriia|Bacteroidetes|Bacteroidetes/Chlorobi group|FCB group|Bacteria|cellular organisms|root		Klosneuviruses	GVMAG-M-3300013094-6|Ga0164297_10003554	GVMAG-M-3300013094-6|Ga0164297_10003554	18	27.7778	38.8889	0	0	27.7778	5.55556
GVMAG-M-3300013094-6|Ga0164297_10005851_14	XP_004205637.1	50.3	3.3e-75	Hydra vulgaris|Hydridae|Aplanulata|Anthoathecata|Hydroidolina|Hydrozoa|Cnidaria|Eumetazoa|Metazoa|Opisthokonta|Eukaryota|cellular organisms|root	AAA	Klosneuviruses	GVMAG-M-3300013094-6|Ga0164297_10005851	GVMAG-M-3300013094-6|Ga0164297_10005851	14	64.2857	0	0	14.2857	21.4286	0
GVMAG-M-3300013094-6|Ga0164297_10008581_2	XP_002162546.2	60	5.7e-262	Hydra vulgaris|Hydridae|Aplanulata|Anthoathecata|Hydroidolina|Hydrozoa|Cnidaria|Eumetazoa|Metazoa|Opisthokonta|Eukaryota|cellular organisms|root	AAA,Lon_C	Klosneuviruses	GVMAG-M-3300013094-6|Ga0164297_10008581	GVMAG-M-3300013094-6|Ga0164297_10008581	5	80	0	0	20	0	0
GVMAG-M-3300013094-6|Ga0164297_10010922_7	XP_004205627.1	52.2	3e-60	Hydra vulgaris|Hydridae|Aplanulata|Anthoathecata|Hydroidolina|Hydrozoa|Cnidaria|Eumetazoa|Metazoa|Opisthokonta|Eukaryota|cellular organisms|root	Pox_VLTF3	Klosneuviruses	GVMAG-M-3300013094-6|Ga0164297_10010922	GVMAG-M-3300013094-6|Ga0164297_10010922	8	50	0	0	0	50	0
GVMAG-M-3300013127-27|Ga0172365_10002669_14	EIE84010.1	70.5	2.3e-87	Rhizopus delemar RA 99-880|Rhizopus|Rhizopodaceae|Mucorineae|Mucorales|Mucoromycetes|Mucoromycotina|Mucoromycota|Fungi incertae sedis|Fungi|Opisthokonta|Eukaryota|cellular organisms|root	ubiquitin,ubiquitin,ubiquitin	Klosneuviruses	GVMAG-M-3300013127-27|Ga0172365_10002669	GVMAG-M-3300013127-27|Ga0172365_10002669	17	52.9412	0	0	5.88235	41.1765	0
GVMAG-M-3300013127-27|Ga0172365_10004122_2	CCI39602.1	50.3	4.5e-117	Albugo candida|Albuginaceae|Albuginales|Oomycetes|Stramenopiles|Eukaryota|cellular organisms|root	tRNA-synt_2b,HGTP_anticodon,ProRGVMAG-S-C_1	Klosneuviruses	GVMAG-M-3300013127-27|Ga0172365_10004122	GVMAG-M-3300013127-27|Ga0172365_10004122	12	33.3333	8.33333	0	8.33333	50	0
GVMAG-M-3300013127-27|Ga0172365_10007762_2	CCI41478.1	55.8	2e-114	Albugo candida|Albuginaceae|Albuginales|Oomycetes|Stramenopiles|Eukaryota|cellular organisms|root	DEAD,Helicase_C	Klosneuviruses	GVMAG-M-3300013127-27|Ga0172365_10007762	GVMAG-M-3300013127-27|Ga0172365_10007762	11	72.7273	0	0	9.09091	18.1818	0
GVMAG-M-3300013129-28|Ga0172364_10005374_1	WP_012787850.1	54.5	9.2e-162	Chitinophaga pinensis|Chitinophagaceae|Chitinophagales|Chitinophagia|Bacteroidetes|Bacteroidetes/Chlorobi group|FCB group|Bacteria|cellular organisms|root		MGVL58	GVMAG-M-3300013129-28|Ga0172364_10005374	GVMAG-M-3300013129-28|Ga0172364_10005374	11	27.2727	9.09091	0	9.09091	54.5455	0
GVMAG-M-3300013130-9|Ga0172363_10004847_5	KGA05219.1	66.2	5.2e-244	actinobacterium acAcidi|unclassified Actinobacteria (class)|Actinobacteria|Actinobacteria|Terrabacteria group|Bacteria|cellular organisms|root		MGVL44	GVMAG-M-3300013130-9|Ga0172363_10004847	GVMAG-M-3300013130-9|Ga0172363_10004847	12	50	8.33333	0	0	41.6667	0
GVMAG-M-3300013132-23|Ga0172372_10007302_13	AAN14525.1	61.2	1.2e-130	Chironomus tentans|Chironomus|Chironomini|Chironominae|Chironomidae|Chironomoidea|Culicomorpha|Nematocera|Diptera|Holometabola|Neoptera|Pterygota|Dicondylia|Insecta|Hexapoda|Pancrustacea|Mandibulata|Arthropoda|Panarthropoda|Ecdysozoa|Protostomia|Bilateria|Eumetazoa|Metazoa|Opisthokonta|Eukaryota|cellular organisms|root	HSP70	Cafeteriaviruses	GVMAG-M-3300013132-23|Ga0172372_10007302	GVMAG-M-3300013132-23|Ga0172372_10007302	18	33.3333	5.55556	0	11.1111	50	0
GVMAG-M-3300013132-23|Ga0172372_10019808_5	GAO46575.1	60.3	2.9e-142	Saitoella complicata NRRL Y-17804|Saitoella|Taphrinomycotina incertae sedis|Taphrinomycotina|Ascomycota|Dikarya|Fungi|Opisthokonta|Eukaryota|cellular organisms|root	tRNA-synt_2b,HGTP_anticodon	Cafeteriaviruses	GVMAG-M-3300013132-23|Ga0172372_10019808	GVMAG-M-3300013132-23|Ga0172372_10019808	9	33.3333	11.1111	0	22.2222	33.3333	0
GVMAG-M-3300013132-23|Ga0172372_10026644_5	BAN33728.1	68.5	2.6e-182	Goniomonas sp. NIEGVMAG-S-1374|Goniomonadaceae|Cryptomonadales|Cryptophyta|Eukaryota|cellular organisms|root	GTP_EFTU,GTP_EFTU_D2,GTP_EFTU_D3	Cafeteriaviruses	GVMAG-M-3300013132-23|Ga0172372_10026644	GVMAG-M-3300013132-23|Ga0172372_10026644	6	50	16.6667	0	16.6667	16.6667	0
GVMAG-M-3300013132-26|Ga0172372_10007246_7	KJS71073.1	50.7	3.2e-56	Desulfotomaculum sp. BICA1-6|Peptococcaceae|Clostridiales|Clostridia|Firmicutes|Terrabacteria group|Bacteria|cellular organisms|root		MGVL63	GVMAG-M-3300013132-26|Ga0172372_10007246	GVMAG-M-3300013132-26|Ga0172372_10007246	14	50	28.5714	0	0	21.4286	0
GVMAG-M-3300013132-26|Ga0172372_10033660_4	XP_012270106.1	51.5	8.7e-182	Orussus abietinus|Orussidae|Orussoidea|Hymenoptera|Holometabola|Neoptera|Pterygota|Dicondylia|Insecta|Hexapoda|Pancrustacea|Mandibulata|Arthropoda|Panarthropoda|Ecdysozoa|Protostomia|Bilateria|Eumetazoa|Metazoa|Opisthokonta|Eukaryota|cellular organisms|root	HATPase_c,HSP90	MGVL63	GVMAG-M-3300013132-26|Ga0172372_10033660	GVMAG-M-3300013132-26|Ga0172372_10033660	5	80	0	0	20	0	0
GVMAG-M-3300013133-39|Ga0172362_10001730_7	WP_015898947.1	52.9	3.9e-255	Persephonella marina|Hydrogenothermaceae|Aquificales|Aquificae|Aquificae|Bacteria|cellular organisms|rootMGVL58			GVMAG-M-3300013133-39|Ga0172362_10001730	GVMAG-M-3300013133-39|Ga0172362_10001730	21	33.3333	23.8095	0	9.52381	33.3333	0
GVMAG-M-3300013133-39|Ga0172362_10003906_11	XP_007917330.1	50.8	3.7e-113	Phaeoacremonium minimum UCRPA7|Phaeoacremonium|Togniniaceae|Togniniales|Sordariomycetidae|Sordariomycetes|sordariomyceta|leotiomyceta|Pezizomycotina|saccharomyceta|Ascomycota|Dikarya|Fungi|Opisthokonta|Eukaryota|cellular organisms|root	DEAD,Helicase_C	MGVL58	GVMAG-M-3300013133-39|Ga0172362_10003906	GVMAG-M-3300013133-39|Ga0172362_10003906	15	60	0	0	6.66667	33.3333	0
GVMAG-M-3300013133-39|Ga0172362_10006016_1	CEG74705.1	50	2.1e-55	Rhizopus microsporus|Rhizopodaceae|Mucorineae|Mucorales|Mucoromycetes|Mucoromycotina|Mucoromycota|Fungi incertae sedis|Fungi|Opisthokonta|Eukaryota|cellular organisms|root	AAA	MGVL58	GVMAG-M-3300013133-39|Ga0172362_10006016	GVMAG-M-3300013133-39|Ga0172362_10006016	16	62.5	12.5	0	18.75	6.25	0
GVMAG-M-3300013133-39|Ga0172362_10006834_1	XP_004576025.1	56.1	1.5e-59	Maylandia zebra|Maylandia|Haplochromini|Pseudocrenilabrinae|African cichlids|Cichlidae|Cichliformes|Cichlomorphae|Ovalentaria|Percomorphaceae|Euacanthomorphacea|Acanthomorphata|Ctenosquamata|Eurypterygia|Neoteleostei|Euteleosteomorpha|Clupeocephala|Osteoglossocephalai|Teleostei|Neopterygii|Actinopteri|Actinopterygii|Euteleostomi|Teleostomi|Gnathostomata|Vertebrata|Craniata|Chordata|Deuterostomia|…	Helicase_C	MGVL58	GVMAG-M-3300013133-39|Ga0172362_10006834	GVMAG-M-3300013133-39|Ga0172362_10006834	9	66.6667	0	0	11.1111	22.2222	0
GVMAG-M-3300013133-4|Ga0172362_10000961_27	WP_015694091.1	56	3.7e-52	Saprospira grandis|Saprospiraceae|Saprospirales|Saprospiria|Bacteroidetes|Bacteroidetes/Chlorobi group|FCB group|Bacteria|cellular organisms|root		Klosneuviruses	GVMAG-M-3300013133-4|Ga0172362_10000961	GVMAG-M-3300013133-4|Ga0172362_10000961	32	46.875	6.25	0	3.125	43.75	0
GVMAG-M-3300013133-4|Ga0172362_10001976_6	EPZ34923.1	54.1	1.3e-147	Rozella allomycis CSF55|Rozella|Cryptomycota|Fungi incertae sedis|Fungi|Opisthokonta|Eukaryota|cellular organisms|root	tRNA_anti-codon,tRNA-synt_2	Klosneuviruses	GVMAG-M-3300013133-4|Ga0172362_10001976	GVMAG-M-3300013133-4|Ga0172362_10001976	12	50	16.6667	0	0	33.3333	0
GVMAG-M-3300013133-4|Ga0172362_10004294_10	AAL58949.1	51.8	2.5e-69	Arabidopsis thaliana|Camelineae|Brassicaceae|Brassicales|malvids|rosids|Pentapetalae|Gunneridae|eudicotyledons|Mesangiospermae|Magnoliophyta|Spermatophyta|Euphyllophyta|Tracheophyta|Embryophyta|Streptophytina|Streptophyta|Viridiplantae|Eukaryota|cellular organisms|root	Pkinase	Klosneuviruses	GVMAG-M-3300013133-4|Ga0172362_10004294	GVMAG-M-3300013133-4|Ga0172362_10004294	11	36.3636	0	0	0	63.6364	0
GVMAG-M-3300013133-4|Ga0172362_10006469_7	NP_001091127.1	67.2	4e-183	Xenopus laevis|Xenopus|Xenopodinae|Pipidae|Pipoidea|Anura|Batrachia|Amphibia|Tetrapoda|Dipnotetrapodomorpha|Sarcopterygii|Euteleostomi|Teleostomi|Gnathostomata|Vertebrata|Craniata|Chordata|Deuterostomia|Bilateria|Eumetazoa|Metazoa|Opisthokonta|Eukaryota|cellular organisms|root	GTP_EFTU,GTP_EFTU_D2,GTP_EFTU_D3	Klosneuviruses	GVMAG-M-3300013133-4|Ga0172362_10006469	GVMAG-M-3300013133-4|Ga0172362_10006469	13	69.2308	0	0	7.69231	23.0769	0
GVMAG-M-3300013133-4|Ga0172362_10007544_8	CBQ69887.1	57.1	9.4e-122	Sporisorium reilianum SRZ2|Sporisorium|Ustilaginaceae|Ustilaginales|Ustilaginomycetes|Ustilaginomycotina|Basidiomycota|Dikarya|Fungi|Opisthokonta|Eukaryota|cellular organisms|root	DEAD,Helicase_C	Klosneuviruses	GVMAG-M-3300013133-4|Ga0172362_10007544	GVMAG-M-3300013133-4|Ga0172362_10007544	14	57.1429	0	0	0	42.8571	0
GVMAG-M-3300013133-4|Ga0172362_10009009_4	XP_009013103.1	53.1	2.5e-55	Helobdella robusta|Glossiphoniidae|Glossiphoniiformes|Hirudinida|Hirudinea|Clitellata|Annelida|Lophotrochozoa|Protostomia|Bilateria|Eumetazoa|Metazoa|Opisthokonta|Eukaryota|cellular organisms|root	Ras	Klosneuviruses	GVMAG-M-3300013133-4|Ga0172362_10009009	GVMAG-M-3300013133-4|Ga0172362_10009009	12	58.3333	0	0	8.33333	33.3333	0
GVMAG-M-3300013133-4|Ga0172362_10013468_6	EJK66075.1	55.1	8.8e-160	Thalassiosira oceanica|Thalassiosiraceae|Thalassiosirales|Thalassiosirophycidae|Coscinodiscophyceae|Bacillariophyta|Stramenopiles|Eukaryota|cellular organisms|root	tRNA_anti-codon,tRNA-synt_2	Klosneuviruses	GVMAG-M-3300013133-4|Ga0172362_10013468	GVMAG-M-3300013133-4|Ga0172362_10013468	8	37.5	0	0	12.5	50	0
GVMAG-M-3300013285-6|Ga0136642_1000297_3	WP_026327661.1	54.3	1.6e-101	Proteiniphilum acetatigenes|Dysgonamonadaceae|Bacteroidales|Bacteroidia|Bacteroidetes|Bacteroidetes/Chlorobi group|FCB group|Bacteria|cellular organisms|root		MGVL36	GVMAG-M-3300013285-6|Ga0136642_1000297	GVMAG-M-3300013285-6|Ga0136642_1000297	37	83.7838	8.10811	0	5.40541	0	2.7027
GVMAG-M-3300014204-73|Ga0172381_10000174_29	XP_005191114.1	53.3	9.7e-134	Musca domestica|Musca|Muscini|Muscinae|Muscidae|Muscoidea|Calyptratae|Schizophora|Cyclorrhapha|Eremoneura|Muscomorpha|Brachycera|Diptera|Holometabola|Neoptera|Pterygota|Dicondylia|Insecta|Hexapoda|Pancrustacea|Mandibulata|Arthropoda|Panarthropoda|Ecdysozoa|Protostomia|Bilateria|Eumetazoa|Metazoa|Opisthokonta|Eukaryota|cellular organisms|root	UDPG_MGDP_dh_N,UDPG_MGDP_dh,UDPG_MGDP_dh_C	MGVL32	GVMAG-M-3300014204-73|Ga0172381_10000174	GVMAG-M-3300014204-73|Ga0172381_10000174	78	56.4103	12.8205	0	15.3846	15.3846	0
GVMAG-M-3300014204-73|Ga0172381_10000174_72	XP_644428.1	51.7	5.7e-178	Dictyostelium discoideum AX4|Dictyostelium|Dictyosteliaceae|Dictyosteliales|Dictyostelids|Mycetozoa|Amoebozoa|Eukaryota|cellular organisms|root	HSP70	MGVL32	GVMAG-M-3300014204-73|Ga0172381_10000174	GVMAG-M-3300014204-73|Ga0172381_10000174	78	56.4103	12.8205	0	15.3846	15.3846	0
GVMAG-M-3300014204-73|Ga0172381_10001200_28	KJJ84007.1	55.3	7e-70	Candidatus Omnitrophus magneticus|Candidatus Omnitrophica|PVC group|Bacteria|cellular organisms|root		MGVL32	GVMAG-M-3300014204-73|Ga0172381_10001200	GVMAG-M-3300014204-73|Ga0172381_10001200	34	70.5882	5.88235	0	8.82353	14.7059	0
GVMAG-M-3300014208-132|Ga0172379_10031805_2	XP_003681297.1	50.7	2.9e-119	Torulaspora delbrueckii|Saccharomycetaceae|Saccharomycetales|Saccharomycetes|Saccharomycotina|saccharomyceta|Ascomycota|Dikarya|Fungi|Opisthokonta|Eukaryota|cellular organisms|root	eRF1_1,eRF1_2,eRF1_3	MGVL17	GVMAG-M-3300014208-132|Ga0172379_10031805	GVMAG-M-3300014208-132|Ga0172379_10031805	4	75	0	0	25	0	0
GVMAG-M-3300014493-9|Ga0182016_10000802_10	EFA76128.1	61.3	2.7e-94	Heterostelium album PN500|Heterostelium|Acytosteliaceae|Acytosteliales|Dictyostelids|Mycetozoa|Amoebozoa|Eukaryota|cellular organisms|root	tRNA-synt_2	Klosneuviruses	GVMAG-M-3300014493-9|Ga0182016_10000802	GVMAG-M-3300014493-9|Ga0182016_10000802	30	16.6667	3.33333	0	3.33333	76.6667	0
GVMAG-M-3300014493-9|Ga0182016_10001428_25	XP_004076945.1	52.9	2.2e-53	Oryzias latipes|Oryziinae|Adrianichthyidae|Adrianichthyoidei|Beloniformes|Atherinomorphae|Ovalentaria|Percomorphaceae|Euacanthomorphacea|Acanthomorphata|Ctenosquamata|Eurypterygia|Neoteleostei|Euteleosteomorpha|Clupeocephala|Osteoglossocephalai|Teleostei|Neopterygii|Actinopteri|Actinopterygii|Euteleostomi|Teleostomi|Gnathostomata|Vertebrata|Craniata|Chordata|Deuterostomia|Bilateria|Eumetazoa|Meta…	Ras	Klosneuviruses	GVMAG-M-3300014493-9|Ga0182016_10001428	GVMAG-M-3300014493-9|Ga0182016_10001428	32	9.375	0	0	0	90.625	0
GVMAG-M-3300014493-9|Ga0182016_10001896_7	XP_635854.1	50	2.2e-77	Dictyostelium discoideum AX4|Dictyostelium|Dictyosteliaceae|Dictyosteliales|Dictyostelids|Mycetozoa|Amoebozoa|Eukaryota|cellular organisms|root	MIOX	Klosneuviruses	GVMAG-M-3300014493-9|Ga0182016_10001896	GVMAG-M-3300014493-9|Ga0182016_10001896	18	5.55556	0	0	0	94.4444	0
GVMAG-M-3300014493-9|Ga0182016_10002145_20	XP_007895768.1	55.4	1.8e-52	Callorhinchus milii|Callorhinchidae|Chimaeriformes|Holocephali|Chondrichthyes|Gnathostomata|Vertebrata|Craniata|Chordata|Deuterostomia|Bilateria|Eumetazoa|Metazoa|Opisthokonta|Eukaryota|cellular organisms|root	Ras	Klosneuviruses	GVMAG-M-3300014493-9|Ga0182016_10002145	GVMAG-M-3300014493-9|Ga0182016_10002145	33	72.7273	3.0303	0	6.06061	18.1818	0
GVMAG-M-3300014493-9|Ga0182016_10002909_15	KJB22864.1	56.3	1.2e-51	Gossypium raimondii|Malvoideae|Malvaceae|Malvales|malvids|rosids|Pentapetalae|Gunneridae|eudicotyledons|Mesangiospermae|Magnoliophyta|Spermatophyta|Euphyllophyta|Tracheophyta|Embryophyta|Streptophytina|Streptophyta|Viridiplantae|Eukaryota|cellular organisms|root	Ras	Klosneuviruses	GVMAG-M-3300014493-9|Ga0182016_10002909	GVMAG-M-3300014493-9|Ga0182016_10002909	16	12.5	0	0	0	87.5	0
GVMAG-M-3300014493-9|Ga0182016_10005486_2	WP_047971542.1	52.9	1.1e-177	Bacillus sp. LL01|Bacillaceae|Bacillales|Bacilli|Firmicutes|Terrabacteria group|Bacteria|cellular organisms|root		Klosneuviruses	GVMAG-M-3300014493-9|Ga0182016_10005486	GVMAG-M-3300014493-9|Ga0182016_10005486	14	7.14286	7.14286	0	0	85.7143	0
GVMAG-M-3300014493-9|Ga0182016_10007152_9	XP_004363302.1	54	2.9e-175	Capsaspora owczarzaki ATCC 30864|Capsaspora|Ichthyosporea|Opisthokonta incertae sedis|Opisthokonta|Eukaryota|cellular organisms|root	HATPase_c_3,HSP90	Klosneuviruses	GVMAG-M-3300014493-9|Ga0182016_10007152	GVMAG-M-3300014493-9|Ga0182016_10007152	13	0	0	0	0	100	0
GVMAG-M-3300014493-9|Ga0182016_10007521_14	XP_004336654.1	53	6.7e-76	Acanthamoeba castellanii str. Neff|Acanthamoeba|Acanthamoebidae|Centramoebida|Longamoebia|Discosea|Amoebozoa|Eukaryota|cellular organisms|root		Klosneuviruses	GVMAG-M-3300014493-9|Ga0182016_10007521	GVMAG-M-3300014493-9|Ga0182016_10007521	17	88.2353	5.88235	0	5.88235	0	0
GVMAG-M-3300014493-9|Ga0182016_10013473_3	XP_004205640.1	50	4.3e-62	Hydra vulgaris|Hydridae|Aplanulata|Anthoathecata|Hydroidolina|Hydrozoa|Cnidaria|Eumetazoa|Metazoa|Opisthokonta|Eukaryota|cellular organisms|root	UDG	Klosneuviruses	GVMAG-M-3300014493-9|Ga0182016_10013473	GVMAG-M-3300014493-9|Ga0182016_10013473	8	12.5	0	0	0	87.5	0
GVMAG-M-3300014493-9|Ga0182016_10014236_5	EMP39211.1	55.5	5e-59	Chelonia mydas|Cheloniidae|Chelonioidea|Americhelydia|Durocryptodira|Cryptodira|Testudines|Archelosauria|Sauria|Sauropsida|Amniota|Tetrapoda|Dipnotetrapodomorpha|Sarcopterygii|Euteleostomi|Teleostomi|Gnathostomata|Vertebrata|Craniata|Chordata|Deuterostomia|Bilateria|Eumetazoa|Metazoa|Opisthokonta|Eukaryota|cellular organisms|root	Pribosyltran	Klosneuviruses	GVMAG-M-3300014493-9|Ga0182016_10014236	GVMAG-M-3300014493-9|Ga0182016_10014236	6	16.6667	0	0	0	83.3333	0
GVMAG-M-3300014493-9|Ga0182016_10016951_2	XP_001643191.1	61.1	9.2e-55	Vanderwaltozyma polyspora DSM 70294|Vanderwaltozyma|Saccharomycetaceae|Saccharomycetales|Saccharomycetes|Saccharomycotina|saccharomyceta|Ascomycota|Dikarya|Fungi|Opisthokonta|Eukaryota|cellular organisms|root	Ras	Klosneuviruses	GVMAG-M-3300014493-9|Ga0182016_10016951	GVMAG-M-3300014493-9|Ga0182016_10016951	6	16.6667	0	0	0	83.3333	0
GVMAG-M-3300014838-26|Ga0182030_10036938_12	XP_003284301.1	60.1	7.6e-72	Dictyostelium purpureum|Dictyosteliaceae|Dictyosteliales|Dictyostelids|Mycetozoa|Amoebozoa|Eukaryota|cellular organisms|root		Medusaviruses	GVMAG-M-3300014838-26|Ga0182030_10036938	GVMAG-M-3300014838-26|Ga0182030_10036938	12	91.6667	0	0	8.33333	0	0
GVMAG-M-3300014838-26|Ga0182030_10044536_1	XP_010255455.1	57	1.5e-73	Nelumbo nucifera|Nelumbonaceae|Proteales|Mesangiospermae|Magnoliophyta|Spermatophyta|Euphyllophyta|Tracheophyta|Embryophyta|Streptophytina|Streptophyta|Viridiplantae|Eukaryota|cellular organisms|root	PMM	Medusaviruses	GVMAG-M-3300014838-26|Ga0182030_10044536	GVMAG-M-3300014838-26|Ga0182030_10044536	12	83.3333	8.33333	0	8.33333	0	0
GVMAG-M-3300014838-63|Ga0182030_10035620_2	KER09978.1	54.3	1.3e-236	Candidatus Thermochlorobacteriaceae bacterium GBChlB|Candidatus Thermochlorobacteriaceae|Chlorobiales|Chlorobia|Chlorobi|Bacteroidetes/Chlorobi group|FCB group|Bacteria|cellular organisms|root		MGVL9	GVMAG-M-3300014838-63|Ga0182030_10035620	GVMAG-M-3300014838-63|Ga0182030_10035620	7	42.8571	28.5714	0	28.5714	0	0
GVMAG-M-3300015360-128|Ga0163144_10011848_8	XP_002957749.1	55.4	1.5e-87	Volvox carteri f. nagariensis|Volvox|Volvocaceae|Chlamydomonadales|Chlorophyceae|Chlorophyta|Viridiplantae|Eukaryota|cellular organisms|root	Thymidylat_synt	MGVL29	GVMAG-M-3300015360-128|Ga0163144_10011848	GVMAG-M-3300015360-128|Ga0163144_10011848	26	65.3846	0	0	19.2308	15.3846	0
GVMAG-M-3300015360-128|Ga0163144_10014486_2	CDS06741.1	61.2	2.2e-111	Lichtheimia ramosa|Lichtheimiaceae|Mucorales|Mucoromycetes|Mucoromycotina|Mucoromycota|Fungi incertae sedis|Fungi|Opisthokonta|Eukaryota|cellular organisms|root	Epimerase	MGVL29	GVMAG-M-3300015360-128|Ga0163144_10014486	GVMAG-M-3300015360-128|Ga0163144_10014486	18	55.5556	0	0	33.3333	11.1111	0
GVMAG-M-3300015360-128|Ga0163144_10039433_4	KIO25699.1	72.3	1.3e-253	Tulasnella calospora MUT 4182|Tulasnella|Tulasnellaceae|Cantharellales|Agaricomycetes incertae sedis|Agaricomycetes|Agaricomycotina|Basidiomycota|Dikarya|Fungi|Opisthokonta|Eukaryota|cellular organisms|root	HSP70	MGVL29	GVMAG-M-3300015360-128|Ga0163144_10039433	GVMAG-M-3300015360-128|Ga0163144_10039433	8	37.5	0	0	50	12.5	0
GVMAG-M-3300015360-154|Ga0163144_10002378_29	CDN41194.1	53.8	4.8e-51	Paenibacillus sp. P22|Paenibacillaceae|Bacillales|Bacilli|Firmicutes|Terrabacteria group|Bacteria|cellular organisms|root		MGVL17	GVMAG-M-3300015360-154|Ga0163144_10002378	GVMAG-M-3300015360-154|Ga0163144_10002378	51	68.6275	3.92157	0	3.92157	23.5294	0
GVMAG-M-3300017724-5|Ga0181388_1001185_6	XP_005766273.1	75.9	1.8e-101	Emiliania huxleyi CCMP1516|Emiliania|Noelaerhabdaceae|Isochrysidales|Haptophyceae|Eukaryota|cellular organisms|root		MGVL38	GVMAG-M-3300017724-5|Ga0181388_1001185	GVMAG-M-3300017724-5|Ga0181388_1001185	9	66.6667	0	0	22.2222	11.1111	0
GVMAG-M-3300017724-5|Ga0181388_1002007_7	WP_022953505.1	52.3	6.2e-116	Leucothrix mucor|Thiotrichaceae|Thiotrichales|Gammaproteobacteria|Proteobacteria|Bacteria|cellular organisms|root		MGVL38	GVMAG-M-3300017724-5|Ga0181388_1002007	GVMAG-M-3300017724-5|Ga0181388_1002007	7	14.2857	28.5714	0	0	57.1429	0
GVMAG-M-3300017724-7|Ga0181388_1001447_4	XP_011071523.1	60.4	1.2e-123	Sesamum indicum|Pedaliaceae|Lamiales|lamiids|asterids|Pentapetalae|Gunneridae|eudicotyledons|Mesangiospermae|Magnoliophyta|Spermatophyta|Euphyllophyta|Tracheophyta|Embryophyta|Streptophytina|Streptophyta|Viridiplantae|Eukaryota|cellular organisms|root	Gln-synt_N,Gln-synt_C	MGVL57	GVMAG-M-3300017724-7|Ga0181388_1001447	GVMAG-M-3300017724-7|Ga0181388_1001447	6	33.3333	0	16.6667	33.3333	16.6667	0
GVMAG-M-3300017741-2|Ga0181421_1000119_2	WP_013073485.1	60.4	6.3e-52	Flavobacteriaceae|Flavobacteriia|Bacteroidetes|Bacteroidetes/Chlorobi group|FCB group|Bacteria|cellular organisms|root		Phaeoviruses	GVMAG-M-3300017741-2|Ga0181421_1000119	GVMAG-M-3300017741-2|Ga0181421_1000119	28	89.2857	0	0	7.14286	0	3.57143
GVMAG-M-3300017741-4|Ga0181421_1000611_5	XP_002179485.1	61.9	5e-123	Phaeodactylum tricornutum CCAP 1055/1|Phaeodactylum|Phaeodactylaceae|Naviculales|Bacillariophycidae|Bacillariophyceae|Bacillariophyta|Stramenopiles|Eukaryota|cellular organisms|root	GDP_Man_Dehyd	MGVL40	GVMAG-M-3300017741-4|Ga0181421_1000611	GVMAG-M-3300017741-4|Ga0181421_1000611	13	53.8462	0	0	15.3846	30.7692	0
GVMAG-M-3300017741-4|Ga0181421_1001360_4	XP_003061044.1	53.9	1.9e-52	Micromonas pusilla CCMP1545|Micromonas|Mamiellaceae|Mamiellales|Mamiellophyceae|Chlorophyta|Viridiplantae|Eukaryota|cellular organisms|root	NAD_binding_10	MGVL40	GVMAG-M-3300017741-4|Ga0181421_1001360	GVMAG-M-3300017741-4|Ga0181421_1001360	10	80	0	0	10	10	0
GVMAG-M-3300017763-4|Ga0181410_1001295_13	EIE88674.1	51.5	5.5e-85	Rhizopus delemar RA 99-880|Rhizopus|Rhizopodaceae|Mucorineae|Mucorales|Mucoromycetes|Mucoromycotina|Mucoromycota|Fungi incertae sedis|Fungi|Opisthokonta|Eukaryota|cellular organisms|root	Metallophos	Aureococcusviruses	GVMAG-M-3300017763-4|Ga0181410_1001295	GVMAG-M-3300017763-4|Ga0181410_1001295	14	35.7143	0	7.14286	0	57.1429	0
GVMAG-M-3300017763-4|Ga0181410_1001967_6	XP_009034225.1	80.8	0	Aureococcus anophagefferens|Pelagomonadales|Pelagophyceae|Stramenopiles|Eukaryota|cellular organisms|root	ABC_tran,ABC_tran,ABC_tran,ABC_tran	Aureococcusviruses	GVMAG-M-3300017763-4|Ga0181410_1001967	GVMAG-M-3300017763-4|Ga0181410_1001967	11	18.1818	0	0	18.1818	63.6364	0
GVMAG-M-3300017763-4|Ga0181410_1002371_6	XP_009040874.1	65.8	2.3e-55	Aureococcus anophagefferens|Pelagomonadales|Pelagophyceae|Stramenopiles|Eukaryota|cellular organisms|root	dCMP_cyt_deam_1	Aureococcusviruses	GVMAG-M-3300017763-4|Ga0181410_1002371	GVMAG-M-3300017763-4|Ga0181410_1002371	8	50	0	0	0	50	0
GVMAG-M-3300017765-1|Ga0181413_1000150_9	XP_003057560.1	91.9	2e-58	Micromonas pusilla CCMP1545|Micromonas|Mamiellaceae|Mamiellales|Mamiellophyceae|Chlorophyta|Viridiplantae|Eukaryota|cellular organisms|root	Histone	Tetraselmisviruses	GVMAG-M-3300017765-1|Ga0181413_1000150	GVMAG-M-3300017765-1|Ga0181413_1000150	23	65.2174	8.69565	0	8.69565	17.3913	0
GVMAG-M-3300017771-7|Ga0181425_1000010_44	XP_003075057.2	60.4	4.9e-171	Ostreococcus tauri|Bathycoccaceae|Mamiellales|Mamiellophyceae|Chlorophyta|Viridiplantae|Eukaryota|cellular organisms|root	PHO4	Prasinoviruses	GVMAG-M-3300017771-7|Ga0181425_1000010	GVMAG-M-3300017771-7|Ga0181425_1000010	83	21.6867	1.20482	1.20482	2.40964	73.494	0
GVMAG-M-3300017771-7|Ga0181425_1000074_43	XP_001418831.1	77.1	5.5e-84	Ostreococcus lucimarinus CCE9901|unclassified Ostreococcus|Ostreococcus|Bathycoccaceae|Mamiellales|Mamiellophyceae|Chlorophyta|Viridiplantae|Eukaryota|cellular organisms|root	Cytochrom_B_C	Prasinoviruses	GVMAG-M-3300017771-7|Ga0181425_1000074	GVMAG-M-3300017771-7|Ga0181425_1000074	45	11.1111	0	0	4.44444	84.4444	0
GVMAG-M-3300017772-13|Ga0181430_1002622_3	AEG17004.1	66.6	1.6e-119	Desulfofundulus kuznetsovii DSM 6115|Desulfofundulus|Peptococcaceae|Clostridiales|Clostridia|Firmicutes|Terrabacteria group|Bacteria|cellular organisms|root		MGVL42	GVMAG-M-3300017772-13|Ga0181430_1002622	GVMAG-M-3300017772-13|Ga0181430_1002622	9	44.4444	33.3333	22.2222	0	0	0
GVMAG-M-3300017773-1|Ga0181386_1002891_5	XP_001416412.1	63.3	1.3e-175	Ostreococcus lucimarinus CCE9901|unclassified Ostreococcus|Ostreococcus|Bathycoccaceae|Mamiellales|Mamiellophyceae|Chlorophyta|Viridiplantae|Eukaryota|cellular organisms|root	PHO4	Prasinoviruses	GVMAG-M-3300017773-1|Ga0181386_1002891	GVMAG-M-3300017773-1|Ga0181386_1002891	10	10	0	0	0	90	0
GVMAG-M-3300017773-3|Ga0181386_1002247_5	XP_002509119.1	64.1	1.1e-79	Micromonas commoda|Mamiellaceae|Mamiellales|Mamiellophyceae|Chlorophyta|Viridiplantae|Eukaryota|cellular organisms|root		Prasinoviruses	GVMAG-M-3300017773-3|Ga0181386_1002247	GVMAG-M-3300017773-3|Ga0181386_1002247	14	14.2857	0	0	0	85.7143	0
GVMAG-M-3300017773-3|Ga0181386_1004247_2	XP_003075057.2	55.6	3.5e-161	Ostreococcus tauri|Bathycoccaceae|Mamiellales|Mamiellophyceae|Chlorophyta|Viridiplantae|Eukaryota|cellular organisms|root	PHO4	Prasinoviruses	GVMAG-M-3300017773-3|Ga0181386_1004247	GVMAG-M-3300017773-3|Ga0181386_1004247	4	25	0	0	0	75	0
GVMAG-M-3300017788-43|Ga0169931_10006546_3	XP_011426295.1	59.3	1.6e-59	Crassostrea gigas|Ostreidae|Ostreoidea|Ostreoida|Pteriomorphia|Bivalvia|Mollusca|Lophotrochozoa|Protostomia|Bilateria|Eumetazoa|Metazoa|Opisthokonta|Eukaryota|cellular organisms|root	Ras	Cafeteriaviruses	GVMAG-M-3300017788-43|Ga0169931_10006546	GVMAG-M-3300017788-43|Ga0169931_10006546	22	54.5455	9.09091	0	13.6364	22.7273	0
GVMAG-M-3300017788-50|Ga0169931_10005523_12	XP_005836241.1	51	1.6e-85	Guillardia theta CCMP2712|Guillardia|Geminigeraceae|Pyrenomonadales|Cryptophyta|Eukaryota|cellular organisms|root	NAD_binding_10	MGVL62	GVMAG-M-3300017788-50|Ga0169931_10005523	GVMAG-M-3300017788-50|Ga0169931_10005523	18	61.1111	0	0	11.1111	27.7778	0
GVMAG-M-3300017788-7|Ga0169931_10020529_1	BAK00491.1	76.1	6.6e-131	Hordeum vulgare subsp. vulgare|Hordeum|Hordeinae|Triticeae|Triticodae|Pooideae|BOP clade|Poaceae|Poales|commelinids|Petrosaviidae|Liliopsida|Mesangiospermae|Magnoliophyta|Spermatophyta|Euphyllophyta|Tracheophyta|Embryophyta|Streptophytina|Streptophyta|Viridiplantae|Eukaryota|cellular organisms|root	Actin,Actin	Namaoviruses	GVMAG-M-3300017788-7|Ga0169931_10020529	GVMAG-M-3300017788-7|Ga0169931_10020529	7	57.1429	0	0	14.2857	28.5714	0
GVMAG-M-3300017788-78|Ga0169931_10030677_6	XP_004205629.1	55.6	9.8e-75	Hydra vulgaris|Hydridae|Aplanulata|Anthoathecata|Hydroidolina|Hydrozoa|Cnidaria|Eumetazoa|Metazoa|Opisthokonta|Eukaryota|cellular organisms|root		Klosneuviruses	GVMAG-M-3300017788-78|Ga0169931_10030677	GVMAG-M-3300017788-78|Ga0169931_10030677	11	72.7273	0	0	0	27.2727	0
GVMAG-M-3300017788-86|Ga0169931_10006480_16	XP_010121053.1	82.6	5.5e-63	Chlamydotis macqueenii|Otididae|Gruiformes|Neognathae|Aves|Coelurosauria|Theropoda|Saurischia|Dinosauria|Archosauria|Archelosauria|Sauria|Sauropsida|Amniota|Tetrapoda|Dipnotetrapodomorpha|Sarcopterygii|Euteleostomi|Teleostomi|Gnathostomata|Vertebrata|Craniata|Chordata|Deuterostomia|Bilateria|Eumetazoa|Metazoa|Opisthokonta|Eukaryota|cellular organisms|root	ubiquitin,ubiquitin	Klosneuviruses	GVMAG-M-3300017788-86|Ga0169931_10006480	GVMAG-M-3300017788-86|Ga0169931_10006480	16	56.25	12.5	0	0	31.25	0
GVMAG-M-3300017792-3|Ga0163161_10000024_109	XP_001988286.1	52	1.6e-83	Drosophila grimshawi|grimshawi group|grimshawi clade|picture wing clade|Hawaiian Drosophila|Drosophila|Drosophilini|Drosophilinae|Drosophilidae|Ephydroidea|Acalyptratae|Schizophora|Cyclorrhapha|Eremoneura|Muscomorpha|Brachycera|Diptera|Holometabola|Neoptera|Pterygota|Dicondylia|Insecta|Hexapoda|Pancrustacea|Mandibulata|Arthropoda|Panarthropoda|Ecdysozoa|Protostomia|Bilateria|Eumetazoa|Metazoa|Opi…	Thymidylat_synt	Sylvanviruses	GVMAG-M-3300017792-3|Ga0163161_10000024	GVMAG-M-3300017792-3|Ga0163161_10000024	156	82.6923	3.84615	0	8.97436	4.48718	0
GVMAG-M-3300017824-14|Ga0181552_10004137_11	XP_005836241.1	50.7	2.1e-85	Guillardia theta CCMP2712|Guillardia|Geminigeraceae|Pyrenomonadales|Cryptophyta|Eukaryota|cellular organisms|root	NAD_binding_10	MGVL62	GVMAG-M-3300017824-14|Ga0181552_10004137	GVMAG-M-3300017824-14|Ga0181552_10004137	11	36.3636	9.09091	0	18.1818	36.3636	0
GVMAG-M-3300017824-8|Ga0181552_10006446_1	CEF63524.1	66.9	5.3e-237	Strongyloides ratti|Strongyloididae|Strongyloidoidea|Panagrolaimomorpha|Tylenchina|Rhabditida|Chromadorea|Nematoda|Ecdysozoa|Protostomia|Bilateria|Eumetazoa|Metazoa|Opisthokonta|Eukaryota|cellular organisms|root	HSP70	MGVL42	GVMAG-M-3300017824-8|Ga0181552_10006446	GVMAG-M-3300017824-8|Ga0181552_10006446	9	33.3333	0	0	33.3333	33.3333	0
GVMAG-M-3300017952-11|Ga0181583_10000861_22	AAN78300.1	68.6	8.6e-237	Heterodera glycines|Heteroderinae|Heteroderidae|Tylenchoidea|Tylenchomorpha|Tylenchina|Rhabditida|Chromadorea|Nematoda|Ecdysozoa|Protostomia|Bilateria|Eumetazoa|Metazoa|Opisthokonta|Eukaryota|cellular organisms|root	HSP70	Tetraselmisviruses	GVMAG-M-3300017952-11|Ga0181583_10000861	GVMAG-M-3300017952-11|Ga0181583_10000861	23	78.2609	4.34783	0	8.69565	8.69565	0
GVMAG-M-3300017952-11|Ga0181583_10009267_1	XP_010939142.1	56.4	3.3e-140	Elaeis guineensis|Elaeidinae|Cocoseae|Arecoideae|Arecaceae|Arecales|commelinids|Petrosaviidae|Liliopsida|Mesangiospermae|Magnoliophyta|Spermatophyta|Euphyllophyta|Tracheophyta|Embryophyta|Streptophytina|Streptophyta|Viridiplantae|Eukaryota|cellular organisms|root	UDPG_MGDP_dh_N,UDPG_MGDP_dh,UDPG_MGDP_dh_C	Tetraselmisviruses	GVMAG-M-3300017952-11|Ga0181583_10009267	GVMAG-M-3300017952-11|Ga0181583_10009267	9	77.7778	11.1111	11.1111	0	0	0
GVMAG-M-3300017956-10|Ga0181580_10007161_8	CDH50814.1	72.4	2.9e-58	Lichtheimia corymbifera JMRC:FSU:9682|Lichtheimia|Lichtheimiaceae|Mucorales|Mucoromycetes|Mucoromycotina|Mucoromycota|Fungi incertae sedis|Fungi|Opisthokonta|Eukaryota|cellular organisms|root	UQ_con	MGVL42	GVMAG-M-3300017956-10|Ga0181580_10007161	GVMAG-M-3300017956-10|Ga0181580_10007161	13	84.6154	0	0	15.3846	0	0
GVMAG-M-3300017956-2|Ga0181580_10011703_4	XP_002780415.1	70.4	6.9e-258	Perkinsus marinus ATCC 50983|Perkinsus|Perkinsidae|Perkinsida|Perkinsea|Perkinsozoa|Alveolata|Eukaryota|cellular organisms|root	HSP70	MGVL42	GVMAG-M-3300017956-2|Ga0181580_10011703	GVMAG-M-3300017956-2|Ga0181580_10011703	6	83.3333	0	0	16.6667	0	0
GVMAG-M-3300017956-2|Ga0181580_10019554_1	WP_028787062.1	51.6	3.6e-135	Terrimonas ferruginea|Chitinophagaceae|Chitinophagales|Chitinophagia|Bacteroidetes|Bacteroidetes/Chlorobi group|FCB group|Bacteria|cellular organisms|root		MGVL42	GVMAG-M-3300017956-2|Ga0181580_10019554	GVMAG-M-3300017956-2|Ga0181580_10019554	9	55.5556	33.3333	11.1111	0	0	0
GVMAG-M-3300017956-25|Ga0181580_10000155_26	XP_005822594.1	63.6	0	Guillardia theta CCMP2712|Guillardia|Geminigeraceae|Pyrenomonadales|Cryptophyta|Eukaryota|cellular organisms|root	ABC_tran,ABC_tran	MGVL62	GVMAG-M-3300017956-25|Ga0181580_10000155	GVMAG-M-3300017956-25|Ga0181580_10000155	45	66.6667	4.44444	0	11.1111	17.7778	0
GVMAG-M-3300017956-25|Ga0181580_10000671_3	XP_005836241.1	50.4	5.7e-88	Guillardia theta CCMP2712|Guillardia|Geminigeraceae|Pyrenomonadales|Cryptophyta|Eukaryota|cellular organisms|root	NAD_binding_10	MGVL62	GVMAG-M-3300017956-25|Ga0181580_10000671	GVMAG-M-3300017956-25|Ga0181580_10000671	29	62.069	10.3448	0	13.7931	13.7931	0
GVMAG-M-3300017963-10|Ga0180437_10000678_47	EPB82904.1	56.2	8.4e-106	Mucor circinelloides f. circinelloides 1006PhL|Mucor circinelloides|Mucor|Mucoraceae|Mucorineae|Mucorales|Mucoromycetes|Mucoromycotina|Mucoromycota|Fungi incertae sedis|Fungi|Opisthokonta|Eukaryota|cellular organisms|root	Gln-synt_N,Gln-synt_C	MGVL58	GVMAG-M-3300017963-10|Ga0180437_10000678	GVMAG-M-3300017963-10|Ga0180437_10000678	61	59.0164	6.55738	0	11.4754	22.9508	0
GVMAG-M-3300017963-10|Ga0180437_10000678_57	WP_012844350.1	55	2.4e-171	Rhodothermus marinus|Rhodothermaceae|Bacteroidetes Order II. Incertae sedis|Bacteroidetes|Bacteroidetes/Chlorobi group|FCB group|Bacteria|cellular organisms|root		MGVL58	GVMAG-M-3300017963-10|Ga0180437_10000678	GVMAG-M-3300017963-10|Ga0180437_10000678	61	59.0164	6.55738	0	11.4754	22.9508	0
GVMAG-M-3300017963-10|Ga0180437_10001302_12	WP_003435585.1	50.8	2.5e-149	Psychroflexus gondwanensis|Flavobacteriaceae|Flavobacteriales|Flavobacteriia|Bacteroidetes|Bacteroidetes/Chlorobi group|FCB group|Bacteria|cellular organisms|root		MGVL58	GVMAG-M-3300017963-10|Ga0180437_10001302	GVMAG-M-3300017963-10|Ga0180437_10001302	44	77.2727	11.3636	0	4.54545	6.81818	0
GVMAG-M-3300017963-13|Ga0180437_10003482_15	WP_034060401.1	51.3	6.6e-95	Lacinutrix jangbogonensis|Flavobacteriaceae|Flavobacteriales|Flavobacteriia|Bacteroidetes|Bacteroidetes/Chlorobi group|FCB group|Bacteria|cellular organisms|root		MGVL32	GVMAG-M-3300017963-13|Ga0180437_10003482	GVMAG-M-3300017963-13|Ga0180437_10003482	25	72	12	0	4	12	0
GVMAG-M-3300017963-13|Ga0180437_10007055_9	XP_004627468.1	50.4	0	Octodon degus|Octodontidae|Hystricomorpha|Rodentia|Glires|Euarchontoglires|Boreoeutheria|Eutheria|Theria|Mammalia|Amniota|Tetrapoda|Dipnotetrapodomorpha|Sarcopterygii|Euteleostomi|Teleostomi|Gnathostomata|Vertebrata|Craniata|Chordata|Deuterostomia|Bilateria|Eumetazoa|Metazoa|Opisthokonta|Eukaryota|cellular organisms|root	CPSase_sm_chain,GATase,CPSase_L_D2,CPSase_L_D3,CPSase_L_D2,MGS,Amidohydro_1,OTCace_N,OTCace	MGVL32	GVMAG-M-3300017963-13|Ga0180437_10007055	GVMAG-M-3300017963-13|Ga0180437_10007055	12	50	8.33333	0	0	41.6667	0
GVMAG-M-3300017963-13|Ga0180437_10007641_12	XP_011446564.1	53.5	3.9e-158	Crassostrea gigas|Ostreidae|Ostreoidea|Ostreoida|Pteriomorphia|Bivalvia|Mollusca|Lophotrochozoa|Protostomia|Bilateria|Eumetazoa|Metazoa|Opisthokonta|Eukaryota|cellular organisms|root	tRNA_anti-codon,tRNA-synt_2	MGVL32	GVMAG-M-3300017963-13|Ga0180437_10007641	GVMAG-M-3300017963-13|Ga0180437_10007641	13	76.9231	0	0	15.3846	7.69231	0
GVMAG-M-3300017963-13|Ga0180437_10016985_6	WP_044228414.1	53.7	5.8e-202	Phaeodactylibacter xiamenensis|Haliscomenobacteraceae|Saprospirales|Saprospiria|Bacteroidetes|Bacteroidetes/Chlorobi group|FCB group|Bacteria|cellular organisms|root		MGVL32	GVMAG-M-3300017963-13|Ga0180437_10016985	GVMAG-M-3300017963-13|Ga0180437_10016985	7	14.2857	28.5714	0	28.5714	28.5714	0
GVMAG-M-3300017963-13|Ga0180437_10027918_3	XP_002948109.1	60.5	4.7e-136	Volvox carteri f. nagariensis|Volvox|Volvocaceae|Chlamydomonadales|Chlorophyceae|Chlorophyta|Viridiplantae|Eukaryota|cellular organisms|root	tRNA-synt_1b	MGVL32	GVMAG-M-3300017963-13|Ga0180437_10027918	GVMAG-M-3300017963-13|Ga0180437_10027918	6	50	16.6667	0	33.3333	0	0
GVMAG-M-3300017963-13|Ga0180437_10033792_7	CCW63407.1	69.2	3.2e-64	Phytomonas sp. isolate EM1|Phytomonas|Trypanosomatidae|Kinetoplastida|Euglenozoa|Eukaryota|cellular organisms|root	Pro_isomerase	MGVL32	GVMAG-M-3300017963-13|Ga0180437_10033792	GVMAG-M-3300017963-13|Ga0180437_10033792	8	50	12.5	0	12.5	25	0
GVMAG-M-3300017963-20|Ga0180437_10015060_9	XP_005758794.1	72.8	3.5e-97	Emiliania huxleyi CCMP1516|Emiliania|Noelaerhabdaceae|Isochrysidales|Haptophyceae|Eukaryota|cellular organisms|root		Phaeocystisviruses	GVMAG-M-3300017963-20|Ga0180437_10015060	GVMAG-M-3300017963-20|Ga0180437_10015060	10	50	20	0	10	20	0
GVMAG-M-3300017963-43|Ga0180437_10000057_209	XP_010091163.1	62.7	1.6e-121	Morus notabilis|Moraceae|Rosales|fabids|rosids|Pentapetalae|Gunneridae|eudicotyledons|Mesangiospermae|Magnoliophyta|Spermatophyta|Euphyllophyta|Tracheophyta|Embryophyta|Streptophytina|Streptophyta|Viridiplantae|Eukaryota|cellular organisms|root	HSP70	MGVL58	GVMAG-M-3300017963-43|Ga0180437_10000057	GVMAG-M-3300017963-43|Ga0180437_10000057	278	66.5468	12.9496	1.07914	10.7914	8.63309	0
GVMAG-M-3300017963-43|Ga0180437_10000057_210	XP_005998228.1	77.9	3.1e-87	Latimeria chalumnae|Coelacanthidae|Coelacanthiformes|Coelacanthimorpha|Sarcopterygii|Euteleostomi|Teleostomi|Gnathostomata|Vertebrata|Craniata|Chordata|Deuterostomia|Bilateria|Eumetazoa|Metazoa|Opisthokonta|Eukaryota|cellular organisms|root	HSP70	MGVL58	GVMAG-M-3300017963-43|Ga0180437_10000057	GVMAG-M-3300017963-43|Ga0180437_10000057	278	66.5468	12.9496	1.07914	10.7914	8.63309	0
GVMAG-M-3300017963-43|Ga0180437_10000057_259	WP_036850095.1	52.7	7.7e-128	Porphyromonas macacae|Porphyromonadaceae|Bacteroidales|Bacteroidia|Bacteroidetes|Bacteroidetes/Chlorobi group|FCB group|Bacteria|cellular organisms|root		MGVL58	GVMAG-M-3300017963-43|Ga0180437_10000057	GVMAG-M-3300017963-43|Ga0180437_10000057	278	66.5468	12.9496	1.07914	10.7914	8.63309	0
GVMAG-M-3300017963-43|Ga0180437_10000057_37	EPB79760.1	55.7	2e-117	Ancylostoma ceylanicum|Ancylostomatinae|Ancylostomatidae|Ancylostomatoidea|Strongylida|Chromadorea|Nematoda|Ecdysozoa|Protostomia|Bilateria|Eumetazoa|Metazoa|Opisthokonta|Eukaryota|cellular organisms|root	DEAD,Helicase_C	MGVL58	GVMAG-M-3300017963-43|Ga0180437_10000057	GVMAG-M-3300017963-43|Ga0180437_10000057	278	66.5468	12.9496	1.07914	10.7914	8.63309	0
GVMAG-M-3300017963-43|Ga0180437_10000063_125	WP_032841141.1	54.9	3.8e-91	Fusobacterium sp. CM21|Fusobacteriaceae|Fusobacteriales|Fusobacteriia|Fusobacteria|Bacteria|cellular organisms|root		MGVL58	GVMAG-M-3300017963-43|Ga0180437_10000063	GVMAG-M-3300017963-43|Ga0180437_10000063	190	68.9474	5.78947	2.10526	10.5263	12.6316	0
GVMAG-M-3300017963-43|Ga0180437_10000063_169	WP_047475988.1	57.5	5.4e-99	Bacillus siamensis|Bacillus subtilis group|Bacillus|Bacillaceae|Bacillales|Bacilli|Firmicutes|Terrabacteria group|Bacteria|cellular organisms|root		MGVL58	GVMAG-M-3300017963-43|Ga0180437_10000063	GVMAG-M-3300017963-43|Ga0180437_10000063	190	68.9474	5.78947	2.10526	10.5263	12.6316	0
GVMAG-M-3300017963-43|Ga0180437_10000063_82	ADI24229.1	61.7	3.5e-121	Rhizophagus intraradices|Glomeraceae|Glomerales|Glomeromycetes|Glomeromycotina|Mucoromycota|Fungi incertae sedis|Fungi|Opisthokonta|Eukaryota|cellular organisms|root	Gln-synt_N,Gln-synt_C	MGVL58	GVMAG-M-3300017963-43|Ga0180437_10000063	GVMAG-M-3300017963-43|Ga0180437_10000063	190	68.9474	5.78947	2.10526	10.5263	12.6316	0
GVMAG-M-3300017963-43|Ga0180437_10000308_79	KCW75590.1	57.4	4.8e-175	Eucalyptus grandis|Eucalypteae|Myrtoideae|Myrtaceae|Myrtales|malvids|rosids|Pentapetalae|Gunneridae|eudicotyledons|Mesangiospermae|Magnoliophyta|Spermatophyta|Euphyllophyta|Tracheophyta|Embryophyta|Streptophytina|Streptophyta|Viridiplantae|Eukaryota|cellular organisms|root	CTP_synth_N,GATase	MGVL58	GVMAG-M-3300017963-43|Ga0180437_10000308	GVMAG-M-3300017963-43|Ga0180437_10000308	97	60.8247	11.3402	1.03093	9.27835	16.4948	1.03093
GVMAG-M-3300017963-53|Ga0180437_10016141_2	XP_002556244.1	67.4	1.2e-143	Lachancea thermotolerans CBS 6340|Lachancea|Saccharomycetaceae|Saccharomycetales|Saccharomycetes|Saccharomycotina|saccharomyceta|Ascomycota|Dikarya|Fungi|Opisthokonta|Eukaryota|cellular organisms|root	HSP70	MGVL18	GVMAG-M-3300017963-53|Ga0180437_10016141	GVMAG-M-3300017963-53|Ga0180437_10016141	11	63.6364	0	0	18.1818	18.1818	0
GVMAG-M-3300017967-12|Ga0181590_10005471_13	CDS03816.1	68	2.5e-152	Lichtheimia ramosa|Lichtheimiaceae|Mucorales|Mucoromycetes|Mucoromycotina|Mucoromycota|Fungi incertae sedis|Fungi|Opisthokonta|Eukaryota|cellular organisms|root	HSP70	MGVL42	GVMAG-M-3300017967-12|Ga0181590_10005471	GVMAG-M-3300017967-12|Ga0181590_10005471	13	38.4615	0	0	15.3846	46.1538	0
GVMAG-M-3300017967-12|Ga0181590_10012770_4	WP_011817737.1	56.1	7.2e-60	Prochlorococcus marinus|Prochloraceae|Synechococcales|Cyanobacteria|Cyanobacteria/Melainabacteria group|Terrabacteria group|Bacteria|cellular organisms|root		MGVL42	GVMAG-M-3300017967-12|Ga0181590_10012770	GVMAG-M-3300017967-12|Ga0181590_10012770	6	83.3333	0	0	0	0	16.6667
GVMAG-M-3300017969-5|Ga0181585_10003327_6	CEG00826.1	68.5	1.4e-169	Ostreococcus tauri|Bathycoccaceae|Mamiellales|Mamiellophyceae|Chlorophyta|Viridiplantae|Eukaryota|cellular organisms|root	Ammonium_transp	Prasinoviruses	GVMAG-M-3300017969-5|Ga0181585_10003327	GVMAG-M-3300017969-5|Ga0181585_10003327	21	4.7619	0	0	0	95.2381	0
GVMAG-M-3300017971-33|Ga0180438_10006314_2	WP_011189512.1	64.9	1.6e-51	Desulfotalea psychrophila|Desulfobulbaceae|Desulfobacterales|Deltaproteobacteria|delta/epsilon subdivisions|Proteobacteria|Bacteria|cellular organisms|root		MGVL58	GVMAG-M-3300017971-33|Ga0180438_10006314	GVMAG-M-3300017971-33|Ga0180438_10006314	18	44.4444	27.7778	0	0	27.7778	0
GVMAG-M-3300017971-33|Ga0180438_10010571_7	WP_027885694.1	51.7	7.8e-54	Mesonia mobilis|Flavobacteriaceae|Flavobacteriales|Flavobacteriia|Bacteroidetes|Bacteroidetes/Chlorobi group|FCB group|Bacteria|cellular organisms|root		MGVL58	GVMAG-M-3300017971-33|Ga0180438_10010571	GVMAG-M-3300017971-33|Ga0180438_10010571	20	85	5	0	5	5	0
GVMAG-M-3300017971-33|Ga0180438_10012007_3	CDS07831.1	53.2	2e-57	Lichtheimia ramosa|Lichtheimiaceae|Mucorales|Mucoromycetes|Mucoromycotina|Mucoromycota|Fungi incertae sedis|Fungi|Opisthokonta|Eukaryota|cellular organisms|root	Ras	MGVL58	GVMAG-M-3300017971-33|Ga0180438_10012007	GVMAG-M-3300017971-33|Ga0180438_10012007	10	60	0	0	30	10	0
GVMAG-M-3300017971-41|Ga0180438_10024730_4	XP_003285395.1	50.8	6.2e-160	Dictyostelium purpureum|Dictyosteliaceae|Dictyosteliales|Dictyostelids|Mycetozoa|Amoebozoa|Eukaryota|cellular organisms|root	GATase_6,SIS,SIS	Solumviruses	GVMAG-M-3300017971-41|Ga0180438_10024730	GVMAG-M-3300017971-41|Ga0180438_10024730	7	14.2857	14.2857	14.2857	14.2857	42.8571	0
GVMAG-M-3300017971-41|Ga0180438_10024730_6	WP_046523094.1	57.4	5.3e-101	Bacillus campisalis|Bacillaceae|Bacillales|Bacilli|Firmicutes|Terrabacteria group|Bacteria|cellular organisms|root		Solumviruses	GVMAG-M-3300017971-41|Ga0180438_10024730	GVMAG-M-3300017971-41|Ga0180438_10024730	7	14.2857	14.2857	14.2857	14.2857	42.8571	0
GVMAG-M-3300017987-33|Ga0180431_10004366_15	XP_010422870.1	50	1.3e-157	Camelina sativa|Camelineae|Brassicaceae|Brassicales|malvids|rosids|Pentapetalae|Gunneridae|eudicotyledons|Mesangiospermae|Magnoliophyta|Spermatophyta|Euphyllophyta|Tracheophyta|Embryophyta|Streptophytina|Streptophyta|Viridiplantae|Eukaryota|cellular organisms|root	GATase_7,Asn_synthase	MGVL32	GVMAG-M-3300017987-33|Ga0180431_10004366	GVMAG-M-3300017987-33|Ga0180431_10004366	19	68.4211	5.26316	0	21.0526	5.26316	0
GVMAG-M-3300017987-33|Ga0180431_10005730_16	XP_001429543.1	68.5	1.1e-54	Paramecium tetraurelia strain d4-2|Paramecium|Parameciidae|Peniculida|Oligohymenophorea|Intramacronucleata|Ciliophora|Alveolata|Eukaryota|cellular organisms|root	UQ_con	MGVL32	GVMAG-M-3300017987-33|Ga0180431_10005730	GVMAG-M-3300017987-33|Ga0180431_10005730	18	66.6667	16.6667	0	16.6667	0	0
GVMAG-M-3300017987-33|Ga0180431_10006513_13	XP_005175423.1	51.7	5.4e-80	Musca domestica|Musca|Muscini|Muscinae|Muscidae|Muscoidea|Calyptratae|Schizophora|Cyclorrhapha|Eremoneura|Muscomorpha|Brachycera|Diptera|Holometabola|Neoptera|Pterygota|Dicondylia|Insecta|Hexapoda|Pancrustacea|Mandibulata|Arthropoda|Panarthropoda|Ecdysozoa|Protostomia|Bilateria|Eumetazoa|Metazoa|Opisthokonta|Eukaryota|cellular organisms|root	Pkinase	MGVL32	GVMAG-M-3300017987-33|Ga0180431_10006513	GVMAG-M-3300017987-33|Ga0180431_10006513	12	58.3333	16.6667	0	25	0	0
GVMAG-M-3300017987-33|Ga0180431_10007990_8	CAL68993.1	64.7	9.1e-229	Portunus sanguinolentus|Portunidae|Portunoidea|Heterotremata|Eubrachyura|Brachyura|Pleocyemata|Decapoda|Eucarida|Eumalacostraca|Malacostraca|Multicrustacea|Crustacea|Pancrustacea|Mandibulata|Arthropoda|Panarthropoda|Ecdysozoa|Protostomia|Bilateria|Eumetazoa|Metazoa|Opisthokonta|Eukaryota|cellular organisms|root	HSP70	MGVL32	GVMAG-M-3300017987-33|Ga0180431_10007990	GVMAG-M-3300017987-33|Ga0180431_10007990	13	76.9231	7.69231	0	15.3846	0	0
GVMAG-M-3300017987-33|Ga0180431_10019046_4	XP_003105953.1	53.8	3.2e-110	Caenorhabditis remanei|Peloderinae|Rhabditidae|Rhabditoidea|Rhabditomorpha|Rhabditina|Rhabditida|Chromadorea|Nematoda|Ecdysozoa|Protostomia|Bilateria|Eumetazoa|Metazoa|Opisthokonta|Eukaryota|cellular organisms|root	DEAD,Helicase_C	MGVL32	GVMAG-M-3300017987-33|Ga0180431_10019046	GVMAG-M-3300017987-33|Ga0180431_10019046	9	66.6667	22.2222	0	11.1111	0	0
GVMAG-M-3300017987-33|Ga0180431_10022301_2	XP_005833237.1	54.6	5.8e-187	Guillardia theta CCMP2712|Guillardia|Geminigeraceae|Pyrenomonadales|Cryptophyta|Eukaryota|cellular organisms|root	HSP70	MGVL32	GVMAG-M-3300017987-33|Ga0180431_10022301	GVMAG-M-3300017987-33|Ga0180431_10022301	4	50	0	0	25	25	0
GVMAG-M-3300017989-17|Ga0180432_10000796_12	CCG34078.1	73	6.9e-58	uncultured eukaryote|Eukaryota|cellular organisms|root	Skp1_POZ,Skp1	Sylvanviruses	GVMAG-M-3300017989-17|Ga0180432_10000796	GVMAG-M-3300017989-17|Ga0180432_10000796	54	66.6667	11.1111	1.85185	11.1111	9.25926	0
GVMAG-M-3300017989-17|Ga0180432_10000796_30	CEG72248.1	54.8	2.9e-183	Rhizopus microsporus|Rhizopodaceae|Mucorineae|Mucorales|Mucoromycetes|Mucoromycotina|Mucoromycota|Fungi incertae sedis|Fungi|Opisthokonta|Eukaryota|cellular organisms|root	HSP70	Sylvanviruses	GVMAG-M-3300017989-17|Ga0180432_10000796	GVMAG-M-3300017989-17|Ga0180432_10000796	54	66.6667	11.1111	1.85185	11.1111	9.25926	0
GVMAG-M-3300017991-11|Ga0180434_10002688_32	XP_009036164.1	71	4.6e-77	Aureococcus anophagefferens|Pelagomonadales|Pelagophyceae|Stramenopiles|Eukaryota|cellular organisms|root	Ras	Iridoviruses	GVMAG-M-3300017991-11|Ga0180434_10002688	GVMAG-M-3300017991-11|Ga0180434_10002688	32	43.75	6.25	0	15.625	34.375	0
GVMAG-M-3300017991-11|Ga0180434_10003991_13	WP_009282091.1	68.8	1.8e-129	Fibrisoma limi|Cytophagaceae|Cytophagales|Cytophagia|Bacteroidetes|Bacteroidetes/Chlorobi group|FCB group|Bacteria|cellular organisms|root		Iridoviruses	GVMAG-M-3300017991-11|Ga0180434_10003991	GVMAG-M-3300017991-11|Ga0180434_10003991	18	33.3333	16.6667	5.55556	5.55556	38.8889	0
GVMAG-M-3300017991-11|Ga0180434_10006951_10	WP_011613828.1	65.5	1.7e-119	Trichodesmium erythraeum|Microcoleaceae|Oscillatoriales|Oscillatoriophycideae|Cyanobacteria|Cyanobacteria/Melainabacteria group|Terrabacteria group|Bacteria|cellular organisms|root		Iridoviruses	GVMAG-M-3300017991-11|Ga0180434_10006951	GVMAG-M-3300017991-11|Ga0180434_10006951	21	76.1905	19.0476	4.7619	0	0	0
GVMAG-M-3300018048-10|Ga0181606_10004555_9	WP_017730096.1	66.1	0	Nafulsella turpanensis|Flammeovirgaceae|Cytophagales|Cytophagia|Bacteroidetes|Bacteroidetes/Chlorobi group|FCB group|Bacteria|cellular organisms|root		MGVL30	GVMAG-M-3300018048-10|Ga0181606_10004555	GVMAG-M-3300018048-10|Ga0181606_10004555	13	53.8462	7.69231	0	15.3846	23.0769	0
GVMAG-M-3300018048-10|Ga0181606_10015297_7	WP_040574232.1	70.5	4.9e-132	Pontibacter|Cytophagales|Cytophagia|Bacteroidetes|Bacteroidetes/Chlorobi group|FCB group|Bacteria|cellular organisms|root		MGVL30	GVMAG-M-3300018048-10|Ga0181606_10015297	GVMAG-M-3300018048-10|Ga0181606_10015297	9	66.6667	22.2222	0	11.1111	0	0
GVMAG-M-3300018080-29|Ga0180433_10000351_65	XP_011406825.2	68.1	1.6e-125	Amphimedon queenslandica|Niphatidae|Haplosclerida|Heteroscleromorpha|Demospongiae|Porifera|Metazoa|Opisthokonta|Eukaryota|cellular organisms|root	Ribonuc_red_sm	MGVL42	GVMAG-M-3300018080-29|Ga0180433_10000351	GVMAG-M-3300018080-29|Ga0180433_10000351	80	80	0	1.25	2.5	16.25	0
GVMAG-M-3300018080-43|Ga0180433_10025253_4	AGP32742.1	51.2	1.4e-110	Sorangium cellulosum So0157-2|Sorangium|Polyangiaceae|Sorangiineae|Myxococcales|Deltaproteobacteria|delta/epsilon subdivisions|Proteobacteria|Bacteria|cellular organisms|root		MGVL24	GVMAG-M-3300018080-43|Ga0180433_10025253	GVMAG-M-3300018080-43|Ga0180433_10025253	8	62.5	12.5	0	25	0	0
GVMAG-M-3300018080-43|Ga0180433_10029611_7	XP_002902008.1	67.6	2e-244	Phytophthora infestans T30-4|Phytophthora|Peronosporaceae|Peronosporales|Oomycetes|Stramenopiles|Eukaryota|cellular organisms|root	HSP70	MGVL24	GVMAG-M-3300018080-43|Ga0180433_10029611	GVMAG-M-3300018080-43|Ga0180433_10029611	7	14.2857	28.5714	0	14.2857	42.8571	0
GVMAG-M-3300018080-53|Ga0180433_10000553_24	CDJ56879.1	54.7	2e-57	Eimeria maxima|Eimeriidae|Eimeriorina|Eucoccidiorida|Coccidia|Conoidasida|Apicomplexa|Alveolata|Eukaryota|cellular organisms|root	Ras	MGVL24	GVMAG-M-3300018080-53|Ga0180433_10000553	GVMAG-M-3300018080-53|Ga0180433_10000553	78	71.7949	15.3846	2.5641	7.69231	2.5641	0
GVMAG-M-3300018080-53|Ga0180433_10001829_4	XP_008864401.1	72	4.6e-265	Aphanomyces invadans|Saprolegniaceae|Saprolegniales|Oomycetes|Stramenopiles|Eukaryota|cellular organisms|root	HSP70	MGVL24	GVMAG-M-3300018080-53|Ga0180433_10001829	GVMAG-M-3300018080-53|Ga0180433_10001829	37	67.5676	10.8108	0	16.2162	5.40541	0
GVMAG-M-3300018080-53|Ga0180433_10002957_22	CCI41478.1	59.8	3.6e-127	Albugo candida|Albuginaceae|Albuginales|Oomycetes|Stramenopiles|Eukaryota|cellular organisms|root	DEAD,Helicase_C	MGVL24	GVMAG-M-3300018080-53|Ga0180433_10002957	GVMAG-M-3300018080-53|Ga0180433_10002957	34	79.4118	0	0	17.6471	2.94118	0
GVMAG-M-3300018080-53|Ga0180433_10003974_12	WP_028786575.1	51.9	2.3e-84	Terrimonas ferruginea|Chitinophagaceae|Chitinophagales|Chitinophagia|Bacteroidetes|Bacteroidetes/Chlorobi group|FCB group|Bacteria|cellular organisms|root		MGVL24	GVMAG-M-3300018080-53|Ga0180433_10003974	GVMAG-M-3300018080-53|Ga0180433_10003974	15	80	6.66667	0	6.66667	6.66667	0
GVMAG-M-3300018416-26|Ga0181553_10000016_82	XP_008458892.1	67.1	4e-242	Cucumis melo|Benincaseae|Cucurbitaceae|Cucurbitales|fabids|rosids|Pentapetalae|Gunneridae|eudicotyledons|Mesangiospermae|Magnoliophyta|Spermatophyta|Euphyllophyta|Tracheophyta|Embryophyta|Streptophytina|Streptophyta|Viridiplantae|Eukaryota|cellular organisms|root	HSP70	Tetraselmisviruses	GVMAG-M-3300018416-26|Ga0181553_10000016	GVMAG-M-3300018416-26|Ga0181553_10000016	114	71.0526	6.14035	0	8.77193	14.0351	0
GVMAG-M-3300018416-26|Ga0181553_10000134_37	XP_006422036.1	53.8	1.1e-189	Citrus clementina|Aurantioideae|Rutaceae|Sapindales|malvids|rosids|Pentapetalae|Gunneridae|eudicotyledons|Mesangiospermae|Magnoliophyta|Spermatophyta|Euphyllophyta|Tracheophyta|Embryophyta|Streptophytina|Streptophyta|Viridiplantae|Eukaryota|cellular organisms|root	HATPase_c,HSP90	Tetraselmisviruses	GVMAG-M-3300018416-26|Ga0181553_10000134	GVMAG-M-3300018416-26|Ga0181553_10000134	51	56.8627	11.7647	1.96078	17.6471	11.7647	0
GVMAG-M-3300018416-26|Ga0181553_10000134_5	XP_009058882.1	52.2	1.3e-52	Lottia gigantea|Lottiidae|Lottioidea|Patellogastropoda|Gastropoda|Mollusca|Lophotrochozoa|Protostomia|Bilateria|Eumetazoa|Metazoa|Opisthokonta|Eukaryota|cellular organisms|root	HAD	Tetraselmisviruses	GVMAG-M-3300018416-26|Ga0181553_10000134	GVMAG-M-3300018416-26|Ga0181553_10000134	51	56.8627	11.7647	1.96078	17.6471	11.7647	0
GVMAG-M-3300018416-26|Ga0181553_10000392_19	ACG25088.1	81.8	1.8e-51	Zea mays|Tripsacinae|Andropogoneae|Andropogonodae|Panicoideae|PACMAD clade|Poaceae|Poales|commelinids|Petrosaviidae|Liliopsida|Mesangiospermae|Magnoliophyta|Spermatophyta|Euphyllophyta|Tracheophyta|Embryophyta|Streptophytina|Streptophyta|Viridiplantae|Eukaryota|cellular organisms|root	Histone	Tetraselmisviruses	GVMAG-M-3300018416-26|Ga0181553_10000392	GVMAG-M-3300018416-26|Ga0181553_10000392	47	74.4681	8.51064	2.12766	8.51064	6.38298	0
GVMAG-M-3300018416-36|Ga0181553_10016335_4	XP_001603303.2	50.5	7.8e-74	Nasonia vitripennis|Pteromalinae|Pteromalidae|Chalcidoidea|Parasitoida|Apocrita|Hymenoptera|Holometabola|Neoptera|Pterygota|Dicondylia|Insecta|Hexapoda|Pancrustacea|Mandibulata|Arthropoda|Panarthropoda|Ecdysozoa|Protostomia|Bilateria|Eumetazoa|Metazoa|Opisthokonta|Eukaryota|cellular organisms|root	NUDIX	MGVL5	GVMAG-M-3300018416-36|Ga0181553_10016335	GVMAG-M-3300018416-36|Ga0181553_10016335	6	66.6667	0	0	16.6667	16.6667	0
GVMAG-M-3300018428-42|Ga0181568_10000505_25	XP_005822594.1	61.1	0	Guillardia theta CCMP2712|Guillardia|Geminigeraceae|Pyrenomonadales|Cryptophyta|Eukaryota|cellular organisms|root	ABC_tran,ABC_tran	MGVL62	GVMAG-M-3300018428-42|Ga0181568_10000505	GVMAG-M-3300018428-42|Ga0181568_10000505	40	72.5	2.5	0	10	15	0
GVMAG-M-3300018428-44|Ga0181568_10011998_2	XP_002109387.1	55.5	9.3e-148	Trichoplax adhaerens|Trichoplacidae|Placozoa|Metazoa|Opisthokonta|Eukaryota|cellular organisms|root	DUF5598,NAPRTase	Cafeteriaviruses	GVMAG-M-3300018428-44|Ga0181568_10011998	GVMAG-M-3300018428-44|Ga0181568_10011998	9	66.6667	0	11.1111	11.1111	11.1111	0
GVMAG-M-3300018428-44|Ga0181568_10019104_2	WP_019962367.1	52.6	7e-62	Woodsholea maritima|Caulobacteraceae|Caulobacterales|Alphaproteobacteria|Proteobacteria|Bacteria|cellular organisms|root		Cafeteriaviruses	GVMAG-M-3300018428-44|Ga0181568_10019104	GVMAG-M-3300018428-44|Ga0181568_10019104	7	14.2857	28.5714	0	57.1429	0	0
GVMAG-M-3300018428-44|Ga0181568_10019104_6	AGH24377.1	63.4	1.1e-228	Reclinomonas americana ATCC 50283|Reclinomonas|Histionidae|Jakobida|Eukaryota|cellular organisms|root	Proton_antipo_N,Proton_antipo_M,NADH5_C	Cafeteriaviruses	GVMAG-M-3300018428-44|Ga0181568_10019104	GVMAG-M-3300018428-44|Ga0181568_10019104	7	14.2857	28.5714	0	57.1429	0	0
GVMAG-M-3300018428-44|Ga0181568_10023259_5	XP_005822594.1	63.1	0	Guillardia theta CCMP2712|Guillardia|Geminigeraceae|Pyrenomonadales|Cryptophyta|Eukaryota|cellular organisms|root	ABC_tran,ABC_tran	Cafeteriaviruses	GVMAG-M-3300018428-44|Ga0181568_10023259	GVMAG-M-3300018428-44|Ga0181568_10023259	7	71.4286	14.2857	0	14.2857	0	0
GVMAG-M-3300020051-27|Ga0181555_1000493_32	XP_005836241.1	51.1	1.4e-86	Guillardia theta CCMP2712|Guillardia|Geminigeraceae|Pyrenomonadales|Cryptophyta|Eukaryota|cellular organisms|root	NAD_binding_10	MGVL62	GVMAG-M-3300020051-27|Ga0181555_1000493	GVMAG-M-3300020051-27|Ga0181555_1000493	44	72.7273	2.27273	0	11.3636	13.6364	0
GVMAG-M-3300020165-16|Ga0206125_10000558_18	XP_012760164.1	51.8	1e-164	Acytostelium subglobosum LB1|Acytostelium|Acytosteliaceae|Acytosteliales|Dictyostelids|Mycetozoa|Amoebozoa|Eukaryota|cellular organisms|root	GATase_7,Asn_synthase,Asn_synthase	MGVL67	GVMAG-M-3300020165-16|Ga0206125_10000558	GVMAG-M-3300020165-16|Ga0206125_10000558	57	70.1754	1.75439	0	7.01754	21.0526	0
GVMAG-M-3300020165-16|Ga0206125_10000632_34	AAT09097.1	55.5	5.5e-89	Bigelowiella natans|Chlorarachniophyceae|Cercozoa|Rhizaria|Eukaryota|cellular organisms|root	Peptidase_C1	MGVL67	GVMAG-M-3300020165-16|Ga0206125_10000632	GVMAG-M-3300020165-16|Ga0206125_10000632	43	44.186	20.9302	2.32558	11.6279	20.9302	0
GVMAG-M-3300020165-35|Ga0206125_10002820_11	XP_011093155.1	62.6	2.1e-85	Sesamum indicum|Pedaliaceae|Lamiales|lamiids|asterids|Pentapetalae|Gunneridae|eudicotyledons|Mesangiospermae|Magnoliophyta|Spermatophyta|Euphyllophyta|Tracheophyta|Embryophyta|Streptophytina|Streptophyta|Viridiplantae|Eukaryota|cellular organisms|root	PMM	MGVL58	GVMAG-M-3300020165-35|Ga0206125_10002820	GVMAG-M-3300020165-35|Ga0206125_10002820	16	37.5	25	0	12.5	25	0
GVMAG-M-3300020165-43|Ga0206125_10000303_32	EPS95458.1	55.6	1.1e-120	Fomitopsis pinicola FP-58527 SS1|Fomitopsis|Fomitopsidaceae|Polyporales|Agaricomycetes incertae sedis|Agaricomycetes|Agaricomycotina|Basidiomycota|Dikarya|Fungi|Opisthokonta|Eukaryota|cellular organisms|root	DEAD,Helicase_C	Faunusviruses	GVMAG-M-3300020165-43|Ga0206125_10000303	GVMAG-M-3300020165-43|Ga0206125_10000303	53	56.6038	7.54717	0	7.54717	28.3019	0
GVMAG-M-3300020165-43|Ga0206125_10003413_10	XP_012897009.1	51.8	3.8e-71	Blastocystis hominis|Blastocystidae|Stramenopiles|Eukaryota|cellular organisms|root	TIM	Faunusviruses	GVMAG-M-3300020165-43|Ga0206125_10003413	GVMAG-M-3300020165-43|Ga0206125_10003413	18	55.5556	11.1111	0	11.1111	22.2222	0
GVMAG-M-3300020165-62|Ga0206125_10012495_3	XP_004360300.1	53.8	1.6e-162	Cavenderia fasciculata|Cavenderiaceae|Acytosteliales|Dictyostelids|Mycetozoa|Amoebozoa|Eukaryota|cellular organisms|root	GATase_7,Asn_synthase	MGVL67	GVMAG-M-3300020165-62|Ga0206125_10012495	GVMAG-M-3300020165-62|Ga0206125_10012495	8	62.5	12.5	0	12.5	12.5	0
GVMAG-M-3300020182-22|Ga0206129_10005487_1	XP_005784613.1	68	2e-106	Emiliania huxleyi CCMP1516|Emiliania|Noelaerhabdaceae|Isochrysidales|Haptophyceae|Eukaryota|cellular organisms|root		MGVL57	GVMAG-M-3300020182-22|Ga0206129_10005487	GVMAG-M-3300020182-22|Ga0206129_10005487	14	57.1429	7.14286	7.14286	14.2857	14.2857	0
GVMAG-M-3300020182-26|Ga0206129_10000625_35	XP_008872100.1	72.6	1.5e-52	Aphanomyces invadans|Saprolegniaceae|Saprolegniales|Oomycetes|Stramenopiles|Eukaryota|cellular organisms|root	NifU_N	MGVL68	GVMAG-M-3300020182-26|Ga0206129_10000625	GVMAG-M-3300020182-26|Ga0206129_10000625	51	52.9412	5.88235	0	13.7255	23.5294	3.92157
GVMAG-M-3300020182-33|Ga0206129_10003994_25	WP_022854405.1	59.5	4.6e-115	Thermodesulfatator atlanticus|Thermodesulfobacteriaceae|Thermodesulfobacteriales|Thermodesulfobacteria|Thermodesulfobacteria|Bacteria|cellular organisms|root		MGVL24	GVMAG-M-3300020182-33|Ga0206129_10003994	GVMAG-M-3300020182-33|Ga0206129_10003994	26	92.3077	3.84615	3.84615	0	0	0
GVMAG-M-3300020185-10|Ga0206131_10006113_11	XP_013025487.1	53.9	3.3e-160	Schizosaccharomyces cryophilus OY26|Schizosaccharomyces|Schizosaccharomycetaceae|Schizosaccharomycetales|Schizosaccharomycetes|Taphrinomycotina|Ascomycota|Dikarya|Fungi|Opisthokonta|Eukaryota|cellular organisms|root	GATase_7,Asn_synthase	MGVL67	GVMAG-M-3300020185-10|Ga0206131_10006113	GVMAG-M-3300020185-10|Ga0206131_10006113	14	42.8571	14.2857	0	28.5714	14.2857	0
GVMAG-M-3300020185-13|Ga0206131_10004307_3	XP_004987893.1	74	6.3e-259	Salpingoeca rosetta|Salpingoecidae|Craspedida|Choanoflagellida|Opisthokonta|Eukaryota|cellular organisms|root	HSP70	MGVL67	GVMAG-M-3300020185-13|Ga0206131_10004307	GVMAG-M-3300020185-13|Ga0206131_10004307	17	70.5882	5.88235	0	5.88235	17.6471	0
GVMAG-M-3300020185-13|Ga0206131_10018048_3	CDH55834.1	55.2	1e-77	Lichtheimia corymbifera JMRC:FSU:9682|Lichtheimia|Lichtheimiaceae|Mucorales|Mucoromycetes|Mucoromycotina|Mucoromycota|Fungi incertae sedis|Fungi|Opisthokonta|Eukaryota|cellular organisms|root	SIR2	MGVL67	GVMAG-M-3300020185-13|Ga0206131_10018048	GVMAG-M-3300020185-13|Ga0206131_10018048	6	33.3333	16.6667	0	33.3333	16.6667	0
GVMAG-M-3300020185-13|Ga0206131_10019282_2	XP_004360300.1	54.6	4.3e-168	Cavenderia fasciculata|Cavenderiaceae|Acytosteliales|Dictyostelids|Mycetozoa|Amoebozoa|Eukaryota|cellular organisms|root	GATase_7,Asn_synthase	MGVL67	GVMAG-M-3300020185-13|Ga0206131_10019282	GVMAG-M-3300020185-13|Ga0206131_10019282	4	50	0	0	50	0	0
GVMAG-M-3300020185-3|Ga0206131_10001255_12	GAN07107.1	54.8	1.7e-164	Mucor ambiguus|Mucoraceae|Mucorineae|Mucorales|Mucoromycetes|Mucoromycotina|Mucoromycota|Fungi incertae sedis|Fungi|Opisthokonta|Eukaryota|cellular organisms|root	GATase_7,Asn_synthase,Asn_synthase	MGVL67	GVMAG-M-3300020185-3|Ga0206131_10001255	GVMAG-M-3300020185-3|Ga0206131_10001255	34	79.4118	2.94118	0	5.88235	11.7647	0
GVMAG-M-3300020185-33|Ga0206131_10002145_27	XP_012502391.1	72.2	3e-60	Propithecus coquereli|Indriidae|Lemuriformes|Strepsirrhini|Primates|Euarchontoglires|Boreoeutheria|Eutheria|Theria|Mammalia|Amniota|Tetrapoda|Dipnotetrapodomorpha|Sarcopterygii|Euteleostomi|Teleostomi|Gnathostomata|Vertebrata|Craniata|Chordata|Deuterostomia|Bilateria|Eumetazoa|Metazoa|Opisthokonta|Eukaryota|cellular organisms|root	UQ_con	MGVL42	GVMAG-M-3300020185-33|Ga0206131_10002145	GVMAG-M-3300020185-33|Ga0206131_10002145	33	45.4545	9.09091	30.303	6.06061	9.09091	0
GVMAG-M-3300020185-35|Ga0206131_10001118_11	WP_034632112.1	52.5	2.4e-97	Bacillus okhensis|Bacillaceae|Bacillales|Bacilli|Firmicutes|Terrabacteria group|Bacteria|cellular organisms|rootMGVL42			GVMAG-M-3300020185-35|Ga0206131_10001118	GVMAG-M-3300020185-35|Ga0206131_10001118	40	37.5	30	2.5	12.5	17.5	0
GVMAG-M-3300020185-4|Ga0206131_10000462_31	CBN75987.1	70.4	1e-61	Ectocarpus siliculosus|Ectocarpaceae|Ectocarpales|Phaeophyceae|PX clade|Stramenopiles|Eukaryota|cellular organisms|root	dCMP_cyt_deam_1	MGVL57	GVMAG-M-3300020185-4|Ga0206131_10000462	GVMAG-M-3300020185-4|Ga0206131_10000462	50	58	8	0	2	32	0
GVMAG-M-3300020185-4|Ga0206131_10003337_14	XP_009339932.1	60.1	2.7e-123	Pyrus x bretschneideri|Maleae|Amygdaloideae|Rosaceae|Rosales|fabids|rosids|Pentapetalae|Gunneridae|eudicotyledons|Mesangiospermae|Magnoliophyta|Spermatophyta|Euphyllophyta|Tracheophyta|Embryophyta|Streptophytina|Streptophyta|Viridiplantae|Eukaryota|cellular organisms|root	Gln-synt_N,Gln-synt_C	MGVL57	GVMAG-M-3300020185-4|Ga0206131_10003337	GVMAG-M-3300020185-4|Ga0206131_10003337	18	27.7778	11.1111	5.55556	22.2222	33.3333	0
GVMAG-M-3300020185-49|Ga0206131_10000758_34	WP_009167555.1	63.8	2.9e-91	Clostridium|Clostridiales|Clostridia|Firmicutes|Terrabacteria group|Bacteria|cellular organisms|root		Cafeteriaviruses	GVMAG-M-3300020185-49|Ga0206131_10000758	GVMAG-M-3300020185-49|Ga0206131_10000758	48	37.5	39.5833	0	8.33333	14.5833	0
GVMAG-M-3300020185-49|Ga0206131_10001623_11	CBN78569.1	64.3	3.7e-91	Ectocarpus siliculosus|Ectocarpaceae|Ectocarpales|Phaeophyceae|PX clade|Stramenopiles|Eukaryota|cellular organisms|root	Mito_carr,Mito_carr,Mito_carr	Cafeteriaviruses	GVMAG-M-3300020185-49|Ga0206131_10001623	GVMAG-M-3300020185-49|Ga0206131_10001623	30	60	6.66667	0	16.6667	16.6667	0
GVMAG-M-3300020185-80|Ga0206131_10001725_16	XP_009037302.1	72.4	6.5e-168	Aureococcus anophagefferens|Pelagomonadales|Pelagophyceae|Stramenopiles|Eukaryota|cellular organisms|root	Actin	MGVL55	GVMAG-M-3300020185-80|Ga0206131_10001725	GVMAG-M-3300020185-80|Ga0206131_10001725	34	52.9412	14.7059	0	8.82353	23.5294	0
GVMAG-M-3300020185-80|Ga0206131_10002165_17	XP_002895320.1	91	4.2e-59	Phytophthora infestans T30-4|Phytophthora|Peronosporaceae|Peronosporales|Oomycetes|Stramenopiles|Eukaryota|cellular organisms|root	Histone	MGVL55	GVMAG-M-3300020185-80|Ga0206131_10002165	GVMAG-M-3300020185-80|Ga0206131_10002165	27	62.963	11.1111	7.40741	3.7037	14.8148	0
GVMAG-M-3300020187-22|Ga0206130_10003026_4	XP_009033202.1	68.8	6.9e-53	Aureococcus anophagefferens|Pelagomonadales|Pelagophyceae|Stramenopiles|Eukaryota|cellular organisms|root	Skp1_POZ,Skp1	Klosneuviruses	GVMAG-M-3300020187-22|Ga0206130_10003026	GVMAG-M-3300020187-22|Ga0206130_10003026	22	59.0909	9.09091	0	4.54545	27.2727	0
GVMAG-M-3300020187-27|Ga0206130_10000469_19	XP_002550430.1	70	5.6e-239	Candida tropicalis MYA-3404|Candida|Candida/Lodderomyces clade|Debaryomycetaceae|Saccharomycetales|Saccharomycetes|Saccharomycotina|saccharomyceta|Ascomycota|Dikarya|Fungi|Opisthokonta|Eukaryota|cellular organisms|root	HSP70	MGVL68	GVMAG-M-3300020187-27|Ga0206130_10000469	GVMAG-M-3300020187-27|Ga0206130_10000469	71	66.1972	5.6338	0	15.493	12.6761	0
GVMAG-M-3300020187-27|Ga0206130_10002628_24	XP_005181268.1	52.5	4.8e-145	Musca domestica|Musca|Muscini|Muscinae|Muscidae|Muscoidea|Calyptratae|Schizophora|Cyclorrhapha|Eremoneura|Muscomorpha|Brachycera|Diptera|Holometabola|Neoptera|Pterygota|Dicondylia|Insecta|Hexapoda|Pancrustacea|Mandibulata|Arthropoda|Panarthropoda|Ecdysozoa|Protostomia|Bilateria|Eumetazoa|Metazoa|Opisthokonta|Eukaryota|cellular organisms|root	tRNA_anti-codon,tRNA-synt_2	MGVL68	GVMAG-M-3300020187-27|Ga0206130_10002628	GVMAG-M-3300020187-27|Ga0206130_10002628	32	75	6.25	0	15.625	3.125	0
GVMAG-M-3300020187-27|Ga0206130_10005644_12	XP_005773416.1	57.5	1.7e-124	Emiliania huxleyi CCMP1516|Emiliania|Noelaerhabdaceae|Isochrysidales|Haptophyceae|Eukaryota|cellular organisms|root	Acyl-CoA_dh_N,Acyl-CoA_dh_M,Acyl-CoA_dh_1	MGVL68	GVMAG-M-3300020187-27|Ga0206130_10005644	GVMAG-M-3300020187-27|Ga0206130_10005644	14	57.1429	7.14286	0	14.2857	21.4286	0
GVMAG-M-3300020187-27|Ga0206130_10024867_2	AJR04813.1	59.3	3e-73	Siansivirga zeaxanthinifaciens CC-SAMT-1|Siansivirga|Flavobacteriaceae|Flavobacteriales|Flavobacteriia|Bacteroidetes|Bacteroidetes/Chlorobi group|FCB group|Bacteria|cellular organisms|root		MGVL68	GVMAG-M-3300020187-27|Ga0206130_10024867	GVMAG-M-3300020187-27|Ga0206130_10024867	5	60	20	0	0	20	0
GVMAG-M-3300020187-69|Ga0206130_10000935_11	XP_008871162.1	51.2	6.5e-68	Aphanomyces invadans|Saprolegniaceae|Saprolegniales|Oomycetes|Stramenopiles|Eukaryota|cellular organisms|root	DAHP_synth_1	MGVL42	GVMAG-M-3300020187-69|Ga0206130_10000935	GVMAG-M-3300020187-69|Ga0206130_10000935	55	52.7273	5.45455	5.45455	5.45455	30.9091	0
GVMAG-M-3300020187-94|Ga0206130_10000421_23	WP_028386970.1	59.9	8.4e-185	Legionella geestiana|Legionellaceae|Legionellales|Gammaproteobacteria|Proteobacteria|Bacteria|cellular organisms|root		MGVL55	GVMAG-M-3300020187-94|Ga0206130_10000421	GVMAG-M-3300020187-94|Ga0206130_10000421	76	44.7368	13.1579	2.63158	6.57895	32.8947	0
GVMAG-M-3300020187-94|Ga0206130_10000421_30	XP_009162640.1	71	3.4e-164	Opisthorchis viverrini|Opisthorchiidae|Opisthorchiata|Opisthorchiida|Digenea|Trematoda|Platyhelminthes|Bilateria|Eumetazoa|Metazoa|Opisthokonta|Eukaryota|cellular organisms|root	Actin	MGVL55	GVMAG-M-3300020187-94|Ga0206130_10000421	GVMAG-M-3300020187-94|Ga0206130_10000421	76	44.7368	13.1579	2.63158	6.57895	32.8947	0
GVMAG-M-3300020187-94|Ga0206130_10002602_13	EJP71735.1	67.7	8.3e-89	SAR86 cluster bacterium SAR86A|unclassified Gammaproteobacteria|Gammaproteobacteria|Proteobacteria|Bacteria|cellular organisms|root		MGVL55	GVMAG-M-3300020187-94|Ga0206130_10002602	GVMAG-M-3300020187-94|Ga0206130_10002602	30	53.3333	10	6.66667	0	30	0
GVMAG-M-3300020187-94|Ga0206130_10013755_2	WP_023854749.1	59.6	2.5e-139	Candidatus Pelagibacter ubique|Pelagibacteraceae|Pelagibacterales|Alphaproteobacteria|Proteobacteria|Bacteria|cellular organisms|root		MGVL55	GVMAG-M-3300020187-94|Ga0206130_10013755	GVMAG-M-3300020187-94|Ga0206130_10013755	7	42.8571	28.5714	0	0	28.5714	0
GVMAG-M-3300020187-94|Ga0206130_10014384_3	WP_008237781.1	67.1	2e-185	Imtechella halotolerans|Flavobacteriaceae|Flavobacteriales|Flavobacteriia|Bacteroidetes|Bacteroidetes/Chlorobi group|FCB group|Bacteria|cellular organisms|root		MGVL55	GVMAG-M-3300020187-94|Ga0206130_10014384	GVMAG-M-3300020187-94|Ga0206130_10014384	7	14.2857	14.2857	0	28.5714	42.8571	0
GVMAG-M-3300020187-94|Ga0206130_10015552_6	WP_028037211.1	56.6	1.9e-108	Candidatus Pelagibacter ubique|Pelagibacteraceae|Pelagibacterales|Alphaproteobacteria|Proteobacteria|Bacteria|cellular organisms|root		MGVL55	GVMAG-M-3300020187-94|Ga0206130_10015552	GVMAG-M-3300020187-94|Ga0206130_10015552	13	46.1538	15.3846	0	23.0769	15.3846	0
GVMAG-M-3300020192-26|Ga0163147_10000269_74	WP_008382701.1	53	4.6e-92	Rhodovulum sp. PH10|Rhodobacteraceae|Rhodobacterales|Alphaproteobacteria|Proteobacteria|Bacteria|cellular organisms|root		Megamimiviruses	GVMAG-M-3300020192-26|Ga0163147_10000269	GVMAG-M-3300020192-26|Ga0163147_10000269	110	86.3636	0.909091	0	2.72727	10	0
GVMAG-M-3300020192-26|Ga0163147_10000505_32	KIK23435.1	58.3	2.5e-201	Pisolithus microcarpus 441|Pisolithus|Pisolithaceae|Sclerodermatineae|Boletales|Agaricomycetidae|Agaricomycetes|Agaricomycotina|Basidiomycota|Dikarya|Fungi|Opisthokonta|Eukaryota|cellular organisms|root	HSP70	Megamimiviruses	GVMAG-M-3300020192-26|Ga0163147_10000505	GVMAG-M-3300020192-26|Ga0163147_10000505	52	36.5385	0	0	0	63.4615	0
GVMAG-M-3300020192-26|Ga0163147_10000654_32	XP_003683234.1	53.7	2.9e-126	Torulaspora delbrueckii|Saccharomycetaceae|Saccharomycetales|Saccharomycetes|Saccharomycotina|saccharomyceta|Ascomycota|Dikarya|Fungi|Opisthokonta|Eukaryota|cellular organisms|root	tRNA-synt_2b,HGTP_anticodon	Megamimiviruses	GVMAG-M-3300020192-26|Ga0163147_10000654	GVMAG-M-3300020192-26|Ga0163147_10000654	61	67.2131	1.63934	0	1.63934	29.5082	0
GVMAG-M-3300020505-5|Ga0208088_1000034_17	XP_011034570.1	56.1	1e-205	Populus euphratica|Saliceae|Salicaceae|Malpighiales|fabids|rosids|Pentapetalae|Gunneridae|eudicotyledons|Mesangiospermae|Magnoliophyta|Spermatophyta|Euphyllophyta|Tracheophyta|Embryophyta|Streptophytina|Streptophyta|Viridiplantae|Eukaryota|cellular organisms|root	HSP70	Klosneuviruses	GVMAG-M-3300020505-5|Ga0208088_1000034	GVMAG-M-3300020505-5|Ga0208088_1000034	19	36.8421	5.26316	0	10.5263	47.3684	0
GVMAG-M-3300020505-5|Ga0208088_1000037_2	CCA22573.1	50.1	1.2e-112	Albugo laibachii Nc14|Albugo|Albuginaceae|Albuginales|Oomycetes|Stramenopiles|Eukaryota|cellular organisms|root	Orn_Arg_deC_N,Orn_DAP_Arg_deC	Klosneuviruses	GVMAG-M-3300020505-5|Ga0208088_1000037	GVMAG-M-3300020505-5|Ga0208088_1000037	15	26.6667	0	0	6.66667	66.6667	0
GVMAG-M-3300020505-5|Ga0208088_1000169_5	ETN59196.1	64	1.1e-65	Anopheles darlingi|argyritarsis series|argyritarsis section|Nyssorhynchus|Anopheles|Anophelinae|Culicidae|Culicoidea|Culicomorpha|Nematocera|Diptera|Holometabola|Neoptera|Pterygota|Dicondylia|Insecta|Hexapoda|Pancrustacea|Mandibulata|Arthropoda|Panarthropoda|Ecdysozoa|Protostomia|Bilateria|Eumetazoa|Metazoa|Opisthokonta|Eukaryota|cellular organisms|root	Ras	Klosneuviruses	GVMAG-M-3300020505-5|Ga0208088_1000169	GVMAG-M-3300020505-5|Ga0208088_1000169	9	44.4444	0	0	0	55.5556	0
GVMAG-M-3300020505-5|Ga0208088_1000483_1	XP_004205640.1	51.6	2.8e-72	Hydra vulgaris|Hydridae|Aplanulata|Anthoathecata|Hydroidolina|Hydrozoa|Cnidaria|Eumetazoa|Metazoa|Opisthokonta|Eukaryota|cellular organisms|root	UDG	Klosneuviruses	GVMAG-M-3300020505-5|Ga0208088_1000483	GVMAG-M-3300020505-5|Ga0208088_1000483	6	50	0	0	0	50	0
GVMAG-M-3300020542-1|Ga0208857_1000083_26	ETI39689.1	51.1	2.7e-143	Phytophthora parasitica P1569|Phytophthora|Peronosporaceae|Peronosporales|Oomycetes|Stramenopiles|Eukaryota|cellular organisms|root	Capsid_N,Capsid_NCLDV	MGVL5	GVMAG-M-3300020542-1|Ga0208857_1000083	GVMAG-M-3300020542-1|Ga0208857_1000083	27	70.3704	0	3.7037	11.1111	14.8148	0
GVMAG-M-3300020595-7|Ga0206126_10002898_19	XP_004335677.1	53.7	1.3e-161	Acanthamoeba castellanii str. Neff|Acanthamoeba|Acanthamoebidae|Centramoebida|Longamoebia|Discosea|Amoebozoa|Eukaryota|cellular organisms|root	GATase_7,Asn_synthase	MGVL67	GVMAG-M-3300020595-7|Ga0206126_10002898	GVMAG-M-3300020595-7|Ga0206126_10002898	21	47.619	4.7619	4.7619	9.52381	33.3333	0
GVMAG-M-3300020595-7|Ga0206126_10005318_9	XP_007694845.1	52.6	0	Bipolaris sorokiniana ND90Pr|Bipolaris|Pleosporaceae|Pleosporineae|Pleosporales|Pleosporomycetidae|Dothideomycetes|dothideomyceta|leotiomyceta|Pezizomycotina|saccharomyceta|Ascomycota|Dikarya|Fungi|Opisthokonta|Eukaryota|cellular organisms|root	GATase,CPSase_L_D2,CPSase_L_D3,CPSase_L_D2,MGS,OTCace_N,OTCace	MGVL67	GVMAG-M-3300020595-7|Ga0206126_10005318	GVMAG-M-3300020595-7|Ga0206126_10005318	9	22.2222	22.2222	0	44.4444	11.1111	0
GVMAG-M-3300020716-5|Ga0214207_1000346_6	KFM67991.1	81.4	2.3e-54	Stegodyphus mimosarum|Eresidae|Eresoidea|Entelegynae|Araneomorphae|Araneae|Arachnida|Chelicerata|Arthropoda|Panarthropoda|Ecdysozoa|Protostomia|Bilateria|Eumetazoa|Metazoa|Opisthokonta|Eukaryota|cellular organisms|root	Histone	Tetraselmisviruses	GVMAG-M-3300020716-5|Ga0214207_1000346	GVMAG-M-3300020716-5|Ga0214207_1000346	14	64.2857	14.2857	0	14.2857	7.14286	0
GVMAG-M-3300020716-5|Ga0214207_1000524_5	XP_008864401.1	66.1	3.3e-115	Aphanomyces invadans|Saprolegniaceae|Saprolegniales|Oomycetes|Stramenopiles|Eukaryota|cellular organisms|root	HSP70	Tetraselmisviruses	GVMAG-M-3300020716-5|Ga0214207_1000524	GVMAG-M-3300020716-5|Ga0214207_1000524	12	41.6667	0	0	50	8.33333	0
GVMAG-M-3300021133-3|Ga0214175_1000022_46	WP_008429140.1	57.4	3.2e-58	Clostridium sp. LS|Clostridiaceae|Clostridiales|Clostridia|Firmicutes|Terrabacteria group|Bacteria|cellular organisms|root		MGVL59	GVMAG-M-3300021133-3|Ga0214175_1000022	GVMAG-M-3300021133-3|Ga0214175_1000022	68	45.5882	19.1176	0	1.47059	32.3529	1.47059
GVMAG-M-3300021134-5|Ga0214171_1001143_8	XP_009832462.1	70.6	2.9e-132	Aphanomyces astaci|Saprolegniaceae|Saprolegniales|Oomycetes|Stramenopiles|Eukaryota|cellular organisms|root	Ribonuc_red_sm	MGVL24	GVMAG-M-3300021134-5|Ga0214171_1001143	GVMAG-M-3300021134-5|Ga0214171_1001143	9	66.6667	11.1111	0	11.1111	11.1111	0
GVMAG-M-3300021142-12|Ga0214192_1001135_6	CCD13252.1	79.4	4.4e-84	Trypanosoma congolense IL3000|Nannomonas|Trypanosoma|Trypanosomatidae|Kinetoplastida|Euglenozoa|Eukaryota|cellular organisms|root	HSP70	MGVL59	GVMAG-M-3300021142-12|Ga0214192_1001135	GVMAG-M-3300021142-12|Ga0214192_1001135	15	66.6667	0	0	20	13.3333	0
GVMAG-M-3300021185-19|Ga0206682_10006454_4	CBJ30534.1	56.3	9.4e-66	Ectocarpus siliculosus|Ectocarpaceae|Ectocarpales|Phaeophyceae|PX clade|Stramenopiles|Eukaryota|cellular organisms|root	Hydrolase	MGVL43	GVMAG-M-3300021185-19|Ga0206682_10006454	GVMAG-M-3300021185-19|Ga0206682_10006454	14	78.5714	0	0	7.14286	14.2857	0
GVMAG-M-3300021185-21|Ga0206682_10003777_12	XP_003652371.1	53.4	8.5e-115	Thielavia terrestris NRRL 8126|Thielavia|Chaetomiaceae|Sordariales|Sordariomycetidae|Sordariomycetes|sordariomyceta|leotiomyceta|Pezizomycotina|saccharomyceta|Ascomycota|Dikarya|Fungi|Opisthokonta|Eukaryota|cellular organisms|root	DEAD,Helicase_C	Faunusviruses	GVMAG-M-3300021185-21|Ga0206682_10003777	GVMAG-M-3300021185-21|Ga0206682_10003777	12	50	8.33333	0	16.6667	25	0
GVMAG-M-3300021185-41|Ga0206682_10006448_5	XP_013025487.1	53.9	2.7e-151	Schizosaccharomyces cryophilus OY26|Schizosaccharomyces|Schizosaccharomycetaceae|Schizosaccharomycetales|Schizosaccharomycetes|Taphrinomycotina|Ascomycota|Dikarya|Fungi|Opisthokonta|Eukaryota|cellular organisms|root	GATase_7,Asn_synthase	MGVL67	GVMAG-M-3300021185-41|Ga0206682_10006448	GVMAG-M-3300021185-41|Ga0206682_10006448	11	45.4545	0	0	27.2727	27.2727	0
GVMAG-M-3300021185-6|Ga0206682_10001298_22	EXX68622.1	55.8	0	Rhizophagus irregularis DAOM 197198w|Rhizophagus|Glomeraceae|Glomerales|Glomeromycetes|Glomeromycotina|Mucoromycota|Fungi incertae sedis|Fungi|Opisthokonta|Eukaryota|cellular organisms|root	GVMAG-S-methyl_trans,Pterin_bind,B12-binding_2,B12-binding,Met_synt_B12	MGVL42	GVMAG-M-3300021185-6|Ga0206682_10001298	GVMAG-M-3300021185-6|Ga0206682_10001298	23	39.1304	8.69565	4.34783	17.3913	30.4348	0
GVMAG-M-3300021343-4|Ga0213841_1000411_32	WP_014221635.1	52	4.6e-224	Niastella koreensis|Chitinophagaceae|Chitinophagales|Chitinophagia|Bacteroidetes|Bacteroidetes/Chlorobi group|FCB group|Bacteria|cellular organisms|root		Sylvanviruses	GVMAG-M-3300021343-4|Ga0213841_1000411	GVMAG-M-3300021343-4|Ga0213841_1000411	47	57.4468	17.0213	0	6.38298	19.1489	0
GVMAG-M-3300021343-4|Ga0213841_1001797_5	XP_011153497.1	66.6	1.4e-155	Harpegnathos saltator|Ponerini|Ponerinae|Formicidae|Formicoidea|Aculeata|Apocrita|Hymenoptera|Holometabola|Neoptera|Pterygota|Dicondylia|Insecta|Hexapoda|Pancrustacea|Mandibulata|Arthropoda|Panarthropoda|Ecdysozoa|Protostomia|Bilateria|Eumetazoa|Metazoa|Opisthokonta|Eukaryota|cellular organisms|root	HSP70	Sylvanviruses	GVMAG-M-3300021343-4|Ga0213841_1001797	GVMAG-M-3300021343-4|Ga0213841_1001797	9	44.4444	11.1111	0	22.2222	22.2222	0
GVMAG-M-3300021343-4|Ga0213841_1001797_6	KDR23254.1	75.6	3.9e-77	Zootermopsis nevadensis|Termopsini|Termopsinae|Termopsidae|Termitoidae|Blattoidea|Blattodea|Dictyoptera|Polyneoptera|Neoptera|Pterygota|Dicondylia|Insecta|Hexapoda|Pancrustacea|Mandibulata|Arthropoda|Panarthropoda|Ecdysozoa|Protostomia|Bilateria|Eumetazoa|Metazoa|Opisthokonta|Eukaryota|cellular organisms|root	HSP70	Sylvanviruses	GVMAG-M-3300021343-4|Ga0213841_1001797	GVMAG-M-3300021343-4|Ga0213841_1001797	9	44.4444	11.1111	0	22.2222	22.2222	0
GVMAG-M-3300021354-14|Ga0194047_10000041_88	WP_009284397.1	55.1	8.8e-247	Fibrisoma limi|Cytophagaceae|Cytophagales|Cytophagia|Bacteroidetes|Bacteroidetes/Chlorobi group|FCB group|Bacteria|cellular organisms|root		Sylvanviruses	GVMAG-M-3300021354-14|Ga0194047_10000041	GVMAG-M-3300021354-14|Ga0194047_10000041	105	66.6667	15.2381	1.90476	13.3333	2.85714	0
GVMAG-M-3300021364-5|Ga0213859_10000021_35	WP_015029373.1	59.3	2.3e-103	Emticicia oligotrophica|Cytophagaceae|Cytophagales|Cytophagia|Bacteroidetes|Bacteroidetes/Chlorobi group|FCB group|Bacteria|cellular organisms|root		Iridoviruses	GVMAG-M-3300021364-5|Ga0213859_10000021	GVMAG-M-3300021364-5|Ga0213859_10000021	45	42.2222	4.44444	2.22222	8.88889	40	2.22222
GVMAG-M-3300021365-13|Ga0206123_10000155_10	AEP19214.1	70.6	1.6e-246	Ditylenchus destructor|Anguininae|Anguinidae|Sphaerularioidea|Tylenchomorpha|Tylenchina|Rhabditida|Chromadorea|Nematoda|Ecdysozoa|Protostomia|Bilateria|Eumetazoa|Metazoa|Opisthokonta|Eukaryota|cellular organisms|root	HSP70	MGVL68	GVMAG-M-3300021365-13|Ga0206123_10000155	GVMAG-M-3300021365-13|Ga0206123_10000155	62	51.6129	12.9032	0	20.9677	14.5161	0
GVMAG-M-3300021365-13|Ga0206123_10000626_29	WP_020025515.1	84.7	1.6e-151	Candidatus Thioglobus singularis|unclassified Gammaproteobacteria|Gammaproteobacteria|Proteobacteria|Bacteria|cellular organisms|root		MGVL68	GVMAG-M-3300021365-13|Ga0206123_10000626	GVMAG-M-3300021365-13|Ga0206123_10000626	51	66.6667	11.7647	1.96078	7.84314	11.7647	0
GVMAG-M-3300021365-13|Ga0206123_10001152_4	WP_006931955.1	77.9	1.5e-131	Labrenzia aggregata|Rhodobacteraceae|Rhodobacterales|Alphaproteobacteria|Proteobacteria|Bacteria|cellular organisms|root		MGVL68	GVMAG-M-3300021365-13|Ga0206123_10001152	GVMAG-M-3300021365-13|Ga0206123_10001152	24	41.6667	41.6667	0	4.16667	12.5	0
GVMAG-M-3300021371-30|Ga0213863_10000954_10	EKO36047.1	52.5	6.1e-56	SAR86 cluster bacterium SAR86E|unclassified Gammaproteobacteria|Gammaproteobacteria|Proteobacteria|Bacteria|cellular organisms|root		MGVL47	GVMAG-M-3300021371-30|Ga0213863_10000954	GVMAG-M-3300021371-30|Ga0213863_10000954	26	34.6154	30.7692	0	0	34.6154	0
GVMAG-M-3300021373-23|Ga0213865_10000319_35	WP_023025705.1	51.3	1e-90	Mesoplasma florum|Entomoplasmataceae|Entomoplasmatales|Mollicutes|Tenericutes|Terrabacteria group|Bacteria|cellular organisms|root		Iridoviruses	GVMAG-M-3300021373-23|Ga0213865_10000319	GVMAG-M-3300021373-23|Ga0213865_10000319	36	61.1111	8.33333	0	5.55556	25	0
GVMAG-M-3300021375-17|Ga0213869_10000089_63	XP_008810321.1	71.5	8.2e-163	Phoenix dactylifera|Phoeniceae|Coryphoideae|Arecaceae|Arecales|commelinids|Petrosaviidae|Liliopsida|Mesangiospermae|Magnoliophyta|Spermatophyta|Euphyllophyta|Tracheophyta|Embryophyta|Streptophytina|Streptophyta|Viridiplantae|Eukaryota|cellular organisms|root	Actin	MGVL55	GVMAG-M-3300021375-17|Ga0213869_10000089	GVMAG-M-3300021375-17|Ga0213869_10000089	69	55.0725	4.34783	0	2.89855	37.6812	0
GVMAG-M-3300021378-13|Ga0213861_10013610_5	XP_001713533.1	50	1.3e-79	Guillardia theta|Geminigeraceae|Pyrenomonadales|Cryptophyta|Eukaryota|cellular organisms|root	Metallophos	MGVL63	GVMAG-M-3300021378-13|Ga0213861_10013610	GVMAG-M-3300021378-13|Ga0213861_10013610	6	83.3333	0	0	16.6667	0	0
GVMAG-M-3300021389-2|Ga0213868_10008976_4	XP_008604300.1	59.5	1.5e-205	Saprolegnia diclina VS20|Saprolegnia|Saprolegniaceae|Saprolegniales|Oomycetes|Stramenopiles|Eukaryota|cellular organisms|root	HATPase_c,HSP90,HSP90	OLPV	GVMAG-M-3300021389-2|Ga0213868_10008976	GVMAG-M-3300021389-2|Ga0213868_10008976	12	41.6667	0	0	8.33333	50	0
GVMAG-M-3300021389-22|Ga0213868_10000204_47	WP_047760204.1	60.1	1.9e-127	Neisseria arctica|Neisseriaceae|Neisseriales|Betaproteobacteria|Proteobacteria|Bacteria|cellular organisms|root		MGVL57	GVMAG-M-3300021389-22|Ga0213868_10000204	GVMAG-M-3300021389-22|Ga0213868_10000204	60	50	6.66667	0	5	38.3333	0
GVMAG-M-3300021389-45|Ga0213868_10000027_109	CEG00633.1	74.9	4e-255	Ostreococcus tauri|Bathycoccaceae|Mamiellales|Mamiellophyceae|Chlorophyta|Viridiplantae|Eukaryota|cellular organisms|root	HSP70	Prasinoviruses	GVMAG-M-3300021389-45|Ga0213868_10000027	GVMAG-M-3300021389-45|Ga0213868_10000027	154	20.1299	1.94805	0	1.2987	76.6234	0
GVMAG-M-3300021425-14|Ga0213866_10000107_62	XP_002531873.1	55.2	1.8e-85	Ricinus communis|Acalypheae|Acalyphoideae|Euphorbiaceae|Malpighiales|fabids|rosids|Pentapetalae|Gunneridae|eudicotyledons|Mesangiospermae|Magnoliophyta|Spermatophyta|Euphyllophyta|Tracheophyta|Embryophyta|Streptophytina|Streptophyta|Viridiplantae|Eukaryota|cellular organisms|root	THF_DHG_CYH,THF_DHG_CYH_C	MGVL42	GVMAG-M-3300021425-14|Ga0213866_10000107	GVMAG-M-3300021425-14|Ga0213866_10000107	73	64.3836	6.84932	4.10959	6.84932	17.8082	0
GVMAG-M-3300021473-15|Ga0194043_1000037_7	WP_029948594.1	55.8	7.6e-93	Parvimonas micra|Peptoniphilaceae|Tissierellales|Tissierellia|Firmicutes|Terrabacteria group|Bacteria|cellular organisms|root		Raphidoviruses	GVMAG-M-3300021473-15|Ga0194043_1000037	GVMAG-M-3300021473-15|Ga0194043_1000037	37	75.6757	8.10811	0	0	16.2162	0
GVMAG-M-3300021958-28|Ga0222718_10000564_36	XP_005822387.1	52.1	0	Guillardia theta CCMP2712|Guillardia|Geminigeraceae|Pyrenomonadales|Cryptophyta|Eukaryota|cellular organisms|root	CPSase_sm_chain,GATase,CPSase_L_D2,CPSase_L_D3,CPSase_L_D2	Iridoviruses	GVMAG-M-3300021958-28|Ga0222718_10000564	GVMAG-M-3300021958-28|Ga0222718_10000564	41	60.9756	7.31707	0	4.87805	26.8293	0
GVMAG-M-3300021958-41|Ga0222718_10013940_2	CDH50814.1	73.1	2.2e-58	Lichtheimia corymbifera JMRC:FSU:9682|Lichtheimia|Lichtheimiaceae|Mucorales|Mucoromycetes|Mucoromycotina|Mucoromycota|Fungi incertae sedis|Fungi|Opisthokonta|Eukaryota|cellular organisms|root	UQ_con	MGVL42	GVMAG-M-3300021958-41|Ga0222718_10013940	GVMAG-M-3300021958-41|Ga0222718_10013940	10	80	0	0	20	0	0
GVMAG-M-3300021958-5|Ga0222718_10001959_16	EUB56318.1	74.2	4.8e-259	Echinococcus granulosus|Echinococcus|Taeniidae|Cyclophyllidea|Eucestoda|Cestoda|Platyhelminthes|Bilateria|Eumetazoa|Metazoa|Opisthokonta|Eukaryota|cellular organisms|root	HSP70	MGVL67	GVMAG-M-3300021958-5|Ga0222718_10001959	GVMAG-M-3300021958-5|Ga0222718_10001959	20	90	0	0	5	5	0
GVMAG-M-3300021958-5|Ga0222718_10014843_4	XP_004360300.1	53.2	2.4e-166	Cavenderia fasciculata|Cavenderiaceae|Acytosteliales|Dictyostelids|Mycetozoa|Amoebozoa|Eukaryota|cellular organisms|root	GATase_7,Asn_synthase	MGVL67	GVMAG-M-3300021958-5|Ga0222718_10014843	GVMAG-M-3300021958-5|Ga0222718_10014843	6	33.3333	0	0	16.6667	50	0
GVMAG-M-3300021959-2|Ga0222716_10008766_6	XP_005839396.1	52.4	1.5e-130	Guillardia theta CCMP2712|Guillardia|Geminigeraceae|Pyrenomonadales|Cryptophyta|Eukaryota|cellular organisms|root	Cyt-b5,FA_desaturase	MGVL62	GVMAG-M-3300021959-2|Ga0222716_10008766	GVMAG-M-3300021959-2|Ga0222716_10008766	8	87.5	0	0	12.5	0	0
GVMAG-M-3300021959-33|Ga0222716_10004397_9	CCA23198.1	53.5	2.8e-93	Albugo laibachii Nc14|Albugo|Albuginaceae|Albuginales|Oomycetes|Stramenopiles|Eukaryota|cellular organisms|root	Spermine_synt_N,Spermine_synth	MGVL42	GVMAG-M-3300021959-33|Ga0222716_10004397	GVMAG-M-3300021959-33|Ga0222716_10004397	14	57.1429	7.14286	0	7.14286	28.5714	0
GVMAG-M-3300021961-10|Ga0222714_10002454_8	EPB90935.1	53.6	7.1e-163	Mucor circinelloides f. circinelloides 1006PhL|Mucor circinelloides|Mucor|Mucoraceae|Mucorineae|Mucorales|Mucoromycetes|Mucoromycotina|Mucoromycota|Fungi incertae sedis|Fungi|Opisthokonta|Eukaryota|cellular organisms|root	GATase_7,Asn_synthase	MGVL67	GVMAG-M-3300021961-10|Ga0222714_10002454	GVMAG-M-3300021961-10|Ga0222714_10002454	17	52.9412	23.5294	0	17.6471	5.88235	0
GVMAG-M-3300021961-10|Ga0222714_10007793_6	XP_007715916.1	50.2	0	Bipolaris zeicola 26-R-13|Bipolaris|Pleosporaceae|Pleosporineae|Pleosporales|Pleosporomycetidae|Dothideomycetes|dothideomyceta|leotiomyceta|Pezizomycotina|saccharomyceta|Ascomycota|Dikarya|Fungi|Opisthokonta|Eukaryota|cellular organisms|root	CPSase_sm_chain,GATase,CPSase_L_D2,CPSase_L_D3,CPSase_L_D2,MGS,OTCace_N,OTCace	MGVL67	GVMAG-M-3300021961-10|Ga0222714_10007793	GVMAG-M-3300021961-10|Ga0222714_10007793	6	83.3333	0	0	16.6667	0	0
GVMAG-M-3300021961-40|Ga0222714_10000455_27	XP_002289956.1	74.3	9.6e-59	Thalassiosira pseudonana CCMP1335|Thalassiosira|Thalassiosiraceae|Thalassiosirales|Thalassiosirophycidae|Coscinodiscophyceae|Bacillariophyta|Stramenopiles|Eukaryota|cellular organisms|root	UQ_con	MGVL47	GVMAG-M-3300021961-40|Ga0222714_10000455	GVMAG-M-3300021961-40|Ga0222714_10000455	49	44.898	6.12245	0	2.04082	46.9388	0
GVMAG-M-3300021962-46|Ga0222713_10000006_172	XP_008812036.1	69.7	2.8e-256	Phoenix dactylifera|Phoeniceae|Coryphoideae|Arecaceae|Arecales|commelinids|Petrosaviidae|Liliopsida|Mesangiospermae|Magnoliophyta|Spermatophyta|Euphyllophyta|Tracheophyta|Embryophyta|Streptophytina|Streptophyta|Viridiplantae|Eukaryota|cellular organisms|root	HSP70	MGVL59	GVMAG-M-3300021962-46|Ga0222713_10000006	GVMAG-M-3300021962-46|Ga0222713_10000006	253	58.8933	9.09091	0.790514	10.2767	19.7628	1.18577
GVMAG-M-3300021962-46|Ga0222713_10000006_237	XP_001692287.1	50.2	2.8e-243	Chlamydomonas reinhardtii|Chlamydomonadaceae|Chlamydomonadales|Chlorophyceae|Chlorophyta|Viridiplantae|Eukaryota|cellular organisms|root	ABC_tran,ABC_tran,ABC_tran	MGVL59	GVMAG-M-3300021962-46|Ga0222713_10000006	GVMAG-M-3300021962-46|Ga0222713_10000006	253	58.8933	9.09091	0.790514	10.2767	19.7628	1.18577
GVMAG-M-3300021962-46|Ga0222713_10000048_112	CBY34235.1	53.4	8.4e-141	Oikopleura dioica|Oikopleuridae|Copelata|Appendicularia|Tunicata|Chordata|Deuterostomia|Bilateria|Eumetazoa|Metazoa|Opisthokonta|Eukaryota|cellular organisms|root	DNA_photolyase,FAD_binding_7	MGVL59	GVMAG-M-3300021962-46|Ga0222713_10000048	GVMAG-M-3300021962-46|Ga0222713_10000048	117	58.9744	9.40171	0.854701	13.6752	15.3846	1.7094
GVMAG-M-3300021962-46|Ga0222713_10000048_32	XP_002586708.1	56.8	1.4e-93	Branchiostoma floridae|Branchiostomidae|Cephalochordata|Chordata|Deuterostomia|Bilateria|Eumetazoa|Metazoa|Opisthokonta|Eukaryota|cellular organisms|root	Thymidylat_synt	MGVL59	GVMAG-M-3300021962-46|Ga0222713_10000048	GVMAG-M-3300021962-46|Ga0222713_10000048	117	58.9744	9.40171	0.854701	13.6752	15.3846	1.7094
GVMAG-M-3300021962-56|Ga0222713_10001537_1	XP_005836241.1	52.2	9.5e-85	Guillardia theta CCMP2712|Guillardia|Geminigeraceae|Pyrenomonadales|Cryptophyta|Eukaryota|cellular organisms|root	NAD_binding_10	MGVL62	GVMAG-M-3300021962-56|Ga0222713_10001537	GVMAG-M-3300021962-56|Ga0222713_10001537	28	67.8571	3.57143	0	14.2857	14.2857	0
GVMAG-M-3300021962-8|Ga0222713_10022191_6	WP_028788214.1	65.7	6.9e-115	Terrimonas ferruginea|Chitinophagaceae|Chitinophagales|Chitinophagia|Bacteroidetes|Bacteroidetes/Chlorobi group|FCB group|Bacteria|cellular organisms|root		YLMV	GVMAG-M-3300021962-8|Ga0222713_10022191	GVMAG-M-3300021962-8|Ga0222713_10022191	8	62.5	37.5	0	0	0	0
GVMAG-M-3300021964-36|Ga0222719_10000165_36	AKB96216.1	68.5	1.2e-241	Cherax quadricarinatus|Parastacidae|Parastacoidea|Astacidea|Pleocyemata|Decapoda|Eucarida|Eumalacostraca|Malacostraca|Multicrustacea|Crustacea|Pancrustacea|Mandibulata|Arthropoda|Panarthropoda|Ecdysozoa|Protostomia|Bilateria|Eumetazoa|Metazoa|Opisthokonta|Eukaryota|cellular organisms|root	HSP70	Tetraselmisviruses	GVMAG-M-3300021964-36|Ga0222719_10000165	GVMAG-M-3300021964-36|Ga0222719_10000165	55	72.7273	7.27273	0	7.27273	12.7273	0
GVMAG-M-3300021964-36|Ga0222719_10000651_1	AAL48317.1	58.3	5.9e-99	Vigna unguiculata|Phaseoleae|indigoferoid/millettioid clade|NPAAA clade|50 kb inversion clade|Papilionoideae|Fabaceae|Fabales|fabids|rosids|Pentapetalae|Gunneridae|eudicotyledons|Mesangiospermae|Magnoliophyta|Spermatophyta|Euphyllophyta|Tracheophyta|Embryophyta|Streptophytina|Streptophyta|Viridiplantae|Eukaryota|cellular organisms|root	SAICAR_synt	Tetraselmisviruses	GVMAG-M-3300021964-36|Ga0222719_10000651	GVMAG-M-3300021964-36|Ga0222719_10000651	34	73.5294	8.82353	0	5.88235	11.7647	0
GVMAG-M-3300021964-56|Ga0222719_10003349_13	XP_005836241.1	51.1	2.2e-87	Guillardia theta CCMP2712|Guillardia|Geminigeraceae|Pyrenomonadales|Cryptophyta|Eukaryota|cellular organisms|root	NAD_binding_10	MGVL62	GVMAG-M-3300021964-56|Ga0222719_10003349	GVMAG-M-3300021964-56|Ga0222719_10003349	15	53.3333	0	0	20	26.6667	0
GVMAG-M-3300022309-7|Ga0224510_10000314_11	XP_008612664.1	56.9	3.3e-173	Saprolegnia diclina VS20|Saprolegnia|Saprolegniaceae|Saprolegniales|Oomycetes|Stramenopiles|Eukaryota|cellular organisms|root	GATase_7,Asn_synthase	MGVL5	GVMAG-M-3300022309-7|Ga0224510_10000314	GVMAG-M-3300022309-7|Ga0224510_10000314	53	77.3585	1.88679	0	13.2075	7.54717	0
GVMAG-M-3300022309-7|Ga0224510_10000441_24	CCA27105.1	54	2.4e-175	Albugo laibachii Nc14|Albugo|Albuginaceae|Albuginales|Oomycetes|Stramenopiles|Eukaryota|cellular organisms|root	TPP_enzyme_N,TPP_enzyme_M,TPP_enzyme_C	MGVL5	GVMAG-M-3300022309-7|Ga0224510_10000441	GVMAG-M-3300022309-7|Ga0224510_10000441	30	66.6667	3.33333	3.33333	13.3333	13.3333	0
GVMAG-M-3300022309-7|Ga0224510_10000726_15	XP_008608280.1	50.2	1e-136	Saprolegnia diclina VS20|Saprolegnia|Saprolegniaceae|Saprolegniales|Oomycetes|Stramenopiles|Eukaryota|cellular organisms|root	PALP,Thr_dehydrat_C,Thr_dehydrat_C	MGVL5	GVMAG-M-3300022309-7|Ga0224510_10000726	GVMAG-M-3300022309-7|Ga0224510_10000726	21	61.9048	9.52381	0	14.2857	14.2857	0
GVMAG-M-3300022309-7|Ga0224510_10001588_7	ETI39689.1	50.8	4.2e-141	Phytophthora parasitica P1569|Phytophthora|Peronosporaceae|Peronosporales|Oomycetes|Stramenopiles|Eukaryota|cellular organisms|root	Capsid_N,Capsid_NCLDV	MGVL5	GVMAG-M-3300022309-7|Ga0224510_10001588	GVMAG-M-3300022309-7|Ga0224510_10001588	14	35.7143	7.14286	0	28.5714	28.5714	0
GVMAG-M-3300022309-7|Ga0224510_10001766_20	XP_012894497.1	53.5	1.6e-51	Blastocystis hominis|Blastocystidae|Stramenopiles|Eukaryota|cellular organisms|root	Ras	MGVL5	GVMAG-M-3300022309-7|Ga0224510_10001766	GVMAG-M-3300022309-7|Ga0224510_10001766	31	80.6452	6.45161	3.22581	3.22581	6.45161	0
GVMAG-M-3300022752-15|Ga0214917_10000021_100	XP_012201287.1	75.4	4.1e-269	Saprolegnia parasitica CBS 223.65|Saprolegnia|Saprolegniaceae|Saprolegniales|Oomycetes|Stramenopiles|Eukaryota|cellular organisms|root	HATPase_c,HSP90	Iridoviruses	GVMAG-M-3300022752-15|Ga0214917_10000021	GVMAG-M-3300022752-15|Ga0214917_10000021	184	58.6957	8.15217	0.543478	5.97826	26.087	0.543478
GVMAG-M-3300022752-2|Ga0214917_10011041_3	WP_028981689.1	61.9	1.4e-51	Sporocytophaga myxococcoides|Cytophagaceae|Cytophagales|Cytophagia|Bacteroidetes|Bacteroidetes/Chlorobi group|FCB group|Bacteria|cellular organisms|root		MGVL51	GVMAG-M-3300022752-2|Ga0214917_10011041	GVMAG-M-3300022752-2|Ga0214917_10011041	11	81.8182	9.09091	0	9.09091	0	0
GVMAG-M-3300022752-2|Ga0214917_10011255_17	CCZ13271.1	59.2	7.1e-81	Prevotella sp. CAG:1092|Prevotella|Prevotellaceae|Bacteroidales|Bacteroidia|Bacteroidetes|Bacteroidetes/Chlorobi group|FCB group|Bacteria|cellular organisms|root		MGVL51	GVMAG-M-3300022752-2|Ga0214917_10011255	GVMAG-M-3300022752-2|Ga0214917_10011255	21	90.4762	9.52381	0	0	0	0
GVMAG-M-3300022752-2|Ga0214917_10011255_6	WP_045470306.1	50.2	1.1e-61	Winogradskyella sp. PG-2|Flavobacteriaceae|Flavobacteriales|Flavobacteriia|Bacteroidetes|Bacteroidetes/Chlorobi group|FCB group|Bacteria|cellular organisms|root		MGVL51	GVMAG-M-3300022752-2|Ga0214917_10011255	GVMAG-M-3300022752-2|Ga0214917_10011255	21	90.4762	9.52381	0	0	0	0
GVMAG-M-3300022752-21|Ga0214917_10001828_22	EKD10960.1	50.3	1.9e-72	Arthrospira platensis C1|Arthrospira|Microcoleaceae|Oscillatoriales|Oscillatoriophycideae|Cyanobacteria|Cyanobacteria/Melainabacteria group|Terrabacteria group|Bacteria|cellular organisms|root		MGVL57	GVMAG-M-3300022752-21|Ga0214917_10001828	GVMAG-M-3300022752-21|Ga0214917_10001828	22	31.8182	13.6364	9.09091	4.54545	40.9091	0
GVMAG-M-3300022752-26|Ga0214917_10002601_11	ESX02879.1	60.3	6.1e-195	Ogataea parapolymorpha DL-1|Ogataea|Pichiaceae|Saccharomycetales|Saccharomycetes|Saccharomycotina|saccharomyceta|Ascomycota|Dikarya|Fungi|Opisthokonta|Eukaryota|cellular organisms|root	HSP70	MGVL23	GVMAG-M-3300022752-26|Ga0214917_10002601	GVMAG-M-3300022752-26|Ga0214917_10002601	18	72.2222	0	0	16.6667	11.1111	0
GVMAG-M-3300022752-40|Ga0214917_10013686_5	XP_005838018.1	62.8	4.6e-195	Guillardia theta CCMP2712|Guillardia|Geminigeraceae|Pyrenomonadales|Cryptophyta|Eukaryota|cellular organisms|root	HSP70	MGVL23	GVMAG-M-3300022752-40|Ga0214917_10013686	GVMAG-M-3300022752-40|Ga0214917_10013686	7	42.8571	0	0	28.5714	28.5714	0
GVMAG-M-3300022752-50|Ga0214917_10001764_7	WP_034627498.1	53.8	1.6e-108	Bacillus okhensis|Bacillaceae|Bacillales|Bacilli|Firmicutes|Terrabacteria group|Bacteria|cellular organisms|root		MGVL23	GVMAG-M-3300022752-50|Ga0214917_10001764	GVMAG-M-3300022752-50|Ga0214917_10001764	33	75.7576	6.06061	0	3.0303	15.1515	0
GVMAG-M-3300022905-10|Ga0255756_1005931_14	XP_002509366.1	61.2	2.5e-65	Micromonas commoda|Mamiellaceae|Mamiellales|Mamiellophyceae|Chlorophyta|Viridiplantae|Eukaryota|cellular organisms|root	AOX	Prasinoviruses	GVMAG-M-3300022905-10|Ga0255756_1005931	GVMAG-M-3300022905-10|Ga0255756_1005931	17	17.6471	0	0	0	76.4706	5.88235
GVMAG-M-3300022916-4|Ga0233431_1000871_38	XP_007510316.1	59.3	4.2e-224	Bathycoccus prasinos|Bathycoccaceae|Mamiellales|Mamiellophyceae|Chlorophyta|Viridiplantae|Eukaryota|cellular organisms|root	HATPase_c,HSP90	Klosneuviruses	GVMAG-M-3300022916-4|Ga0233431_1000871	GVMAG-M-3300022916-4|Ga0233431_1000871	50	64	4	0	2	30	0
GVMAG-M-3300022916-4|Ga0233431_1001208_21	EPY26945.1	68.4	8e-235	Angomonas deanei|Strigomonadinae|Trypanosomatidae|Kinetoplastida|Euglenozoa|Eukaryota|cellular organisms|root	HSP70	Klosneuviruses	GVMAG-M-3300022916-4|Ga0233431_1001208	GVMAG-M-3300022916-4|Ga0233431_1001208	33	75.7576	0	0	9.09091	15.1515	0
GVMAG-M-3300022925-12|Ga0255773_10011133_1	XP_003075057.2	59.3	1.6e-169	Ostreococcus tauri|Bathycoccaceae|Mamiellales|Mamiellophyceae|Chlorophyta|Viridiplantae|Eukaryota|cellular organisms|root	PHO4	Prasinoviruses	GVMAG-M-3300022925-12|Ga0255773_10011133	GVMAG-M-3300022925-12|Ga0255773_10011133	7	14.2857	0	0	0	85.7143	0
GVMAG-M-3300022933-32|Ga0233427_10003961_4	XP_001713533.1	50	1.6e-79	Guillardia theta|Geminigeraceae|Pyrenomonadales|Cryptophyta|Eukaryota|cellular organisms|root	Metallophos	MGVL63	GVMAG-M-3300022933-32|Ga0233427_10003961	GVMAG-M-3300022933-32|Ga0233427_10003961	8	75	0	0	12.5	12.5	0
GVMAG-M-3300022934-23|Ga0255781_10002740_16	WP_044349593.1	53.1	1.2e-76	Dethiosulfatarculus sandiegensis|Desulfarculaceae|Desulfarculales|Deltaproteobacteria|delta/epsilon subdivisions|Proteobacteria|Bacteria|cellular organisms|root		Prasinoviruses	GVMAG-M-3300022934-23|Ga0255781_10002740	GVMAG-M-3300022934-23|Ga0255781_10002740	19	15.7895	21.0526	0	0	63.1579	0
GVMAG-M-3300023087-13|Ga0255774_10000023_171	CEG00633.1	73.5	8.9e-263	Ostreococcus tauri|Bathycoccaceae|Mamiellales|Mamiellophyceae|Chlorophyta|Viridiplantae|Eukaryota|cellular organisms|root	HSP70	Prasinoviruses	GVMAG-M-3300023087-13|Ga0255774_10000023	GVMAG-M-3300023087-13|Ga0255774_10000023	182	13.1868	1.0989	0	0.549451	84.0659	1.0989
GVMAG-M-3300023112-4|Ga0233411_10000010_29	NP_001022623.1	54.9	1e-115	Caenorhabditis elegans|Peloderinae|Rhabditidae|Rhabditoidea|Rhabditomorpha|Rhabditina|Rhabditida|Chromadorea|Nematoda|Ecdysozoa|Protostomia|Bilateria|Eumetazoa|Metazoa|Opisthokonta|Eukaryota|cellular organisms|root	DEAD,Helicase_C	MGVL58	GVMAG-M-3300023112-4|Ga0233411_10000010	GVMAG-M-3300023112-4|Ga0233411_10000010	101	51.4851	4.9505	0	11.8812	30.6931	0.990099
GVMAG-M-3300023112-4|Ga0233411_10000010_84	BAQ00457.1	67.5	8.8e-237	Clarias batrachus|Clariidae|Siluroidei|Siluriformes|Characiphysae|Otophysi|Ostariophysi|Otomorpha|Clupeocephala|Osteoglossocephalai|Teleostei|Neopterygii|Actinopteri|Actinopterygii|Euteleostomi|Teleostomi|Gnathostomata|Vertebrata|Craniata|Chordata|Deuterostomia|Bilateria|Eumetazoa|Metazoa|Opisthokonta|Eukaryota|cellular organisms|root	HSP70	MGVL58	GVMAG-M-3300023112-4|Ga0233411_10000010	GVMAG-M-3300023112-4|Ga0233411_10000010	101	51.4851	4.9505	0	11.8812	30.6931	0.990099
GVMAG-M-3300023112-4|Ga0233411_10000028_51	WP_027585940.1	56.8	1.8e-140	Prolixibacter bellariivorans|Prolixibacteraceae|Marinilabiliales|Bacteroidia|Bacteroidetes|Bacteroidetes/Chlorobi group|FCB group|Bacteria|cellular organisms|root		MGVL58	GVMAG-M-3300023112-4|Ga0233411_10000028	GVMAG-M-3300023112-4|Ga0233411_10000028	54	61.1111	7.40741	0	7.40741	24.0741	0
GVMAG-M-3300023112-4|Ga0233411_10000032_4	CCA17790.1	52.7	3.2e-134	Albugo laibachii Nc14|Albugo|Albuginaceae|Albuginales|Oomycetes|Stramenopiles|Eukaryota|cellular organisms|root	tRNA_anti-codon,tRNA-synt_2	MGVL58	GVMAG-M-3300023112-4|Ga0233411_10000032	GVMAG-M-3300023112-4|Ga0233411_10000032	52	48.0769	26.9231	0	5.76923	17.3077	1.92308
GVMAG-M-3300023112-4|Ga0233411_10000044_37	XP_011275385.1	51.6	2.3e-78	Wickerhamomyces ciferrii|Phaffomycetaceae|Saccharomycetales|Saccharomycetes|Saccharomycotina|saccharomyceta|Ascomycota|Dikarya|Fungi|Opisthokonta|Eukaryota|cellular organisms|root	AAA,Rep_fac_C	MGVL58	GVMAG-M-3300023112-4|Ga0233411_10000044	GVMAG-M-3300023112-4|Ga0233411_10000044	44	65.9091	2.27273	0	15.9091	15.9091	0
GVMAG-M-3300023112-4|Ga0233411_10000102_14	AKC01947.1	53.6	0	Clarias batrachus|Clariidae|Siluroidei|Siluriformes|Characiphysae|Otophysi|Ostariophysi|Otomorpha|Clupeocephala|Osteoglossocephalai|Teleostei|Neopterygii|Actinopteri|Actinopterygii|Euteleostomi|Teleostomi|Gnathostomata|Vertebrata|Craniata|Chordata|Deuterostomia|Bilateria|Eumetazoa|Metazoa|Opisthokonta|Eukaryota|cellular organisms|root	CPSase_sm_chain,GATase,CPSase_L_D2,CPSase_L_D3,CPSase_L_D2,MGS,Amidohydro_1,OTCace_N,OTCace	MGVL58	GVMAG-M-3300023112-4|Ga0233411_10000102	GVMAG-M-3300023112-4|Ga0233411_10000102	23	69.5652	4.34783	4.34783	8.69565	13.0435	0
GVMAG-M-3300023112-4|Ga0233411_10000591_9	XP_008301717.1	71.2	7.9e-61	Stegastes partitus|Pomacentridae|Ovalentaria incertae sedis|Ovalentaria|Percomorphaceae|Euacanthomorphacea|Acanthomorphata|Ctenosquamata|Eurypterygia|Neoteleostei|Euteleosteomorpha|Clupeocephala|Osteoglossocephalai|Teleostei|Neopterygii|Actinopteri|Actinopterygii|Euteleostomi|Teleostomi|Gnathostomata|Vertebrata|Craniata|Chordata|Deuterostomia|Bilateria|Eumetazoa|Metazoa|Opisthokonta|Eukaryota|cel…	UQ_con	MGVL58	GVMAG-M-3300023112-4|Ga0233411_10000591	GVMAG-M-3300023112-4|Ga0233411_10000591	18	77.7778	5.55556	0	16.6667	0	0
GVMAG-M-3300023174-102|Ga0214921_10000205_66	XP_005781713.1	69.8	9.1e-140	Emiliania huxleyi CCMP1516|Emiliania|Noelaerhabdaceae|Isochrysidales|Haptophyceae|Eukaryota|cellular organisms|root	GDP_Man_Dehyd	Iridoviruses	GVMAG-M-3300023174-102|Ga0214921_10000205	GVMAG-M-3300023174-102|Ga0214921_10000205	99	41.4141	13.1313	2.0202	5.05051	38.3838	0
GVMAG-M-3300023174-102|Ga0214921_10000285_45	WP_012253860.1	56.2	7.4e-78	Methylobacteriaceae|Alphaproteobacteria|Proteobacteria|Bacteria|cellular organisms|root		Iridoviruses	GVMAG-M-3300023174-102|Ga0214921_10000285	GVMAG-M-3300023174-102|Ga0214921_10000285	109	52.2936	9.17431	0	13.7615	22.9358	1.83486
GVMAG-M-3300023174-102|Ga0214921_10000285_69	WP_015810549.1	65.8	6.2e-122	Dyadobacter fermentans|Cytophagaceae|Cytophagales|Cytophagia|Bacteroidetes|Bacteroidetes/Chlorobi group|FCB group|Bacteria|cellular organisms|root		Iridoviruses	GVMAG-M-3300023174-102|Ga0214921_10000285	GVMAG-M-3300023174-102|Ga0214921_10000285	109	52.2936	9.17431	0	13.7615	22.9358	1.83486
GVMAG-M-3300023174-102|Ga0214921_10000285_95	XP_003285395.1	59.1	1.4e-201	Dictyostelium purpureum|Dictyosteliaceae|Dictyosteliales|Dictyostelids|Mycetozoa|Amoebozoa|Eukaryota|cellular organisms|root	GATase_6,SIS,SIS	Iridoviruses	GVMAG-M-3300023174-102|Ga0214921_10000285	GVMAG-M-3300023174-102|Ga0214921_10000285	109	52.2936	9.17431	0	13.7615	22.9358	1.83486
GVMAG-M-3300023174-102|Ga0214921_10000304_12	XP_002141250.1	52.8	6.2e-116	Cryptosporidium muris RN66|Cryptosporidium|Cryptosporidiidae|Eimeriorina|Eucoccidiorida|Coccidia|Conoidasida|Apicomplexa|Alveolata|Eukaryota|cellular organisms|root	PGK	Iridoviruses	GVMAG-M-3300023174-102|Ga0214921_10000304	GVMAG-M-3300023174-102|Ga0214921_10000304	96	56.25	10.4167	0	7.29167	26.0417	0
GVMAG-M-3300023174-104|Ga0214921_10000012_282	KFH63925.1	64.4	9.4e-207	Mortierella verticillata NRRL 6337|Mortierella|Mortierellaceae|Mortierellales|Mortierellomycetes|Mortierellomycotina|Mucoromycota|Fungi incertae sedis|Fungi|Opisthokonta|Eukaryota|cellular organisms|root	HSP70	MGVL23	GVMAG-M-3300023174-104|Ga0214921_10000012	GVMAG-M-3300023174-104|Ga0214921_10000012	368	70.1087	7.33696	0.543478	7.06522	14.6739	0.271739
GVMAG-M-3300023174-12|Ga0214921_10011274_5	XP_004495569.1	53.1	1.1e-82	Cicer arietinum|Cicereae|IRL clade|Hologalegina|NPAAA clade|50 kb inversion clade|Papilionoideae|Fabaceae|Fabales|fabids|rosids|Pentapetalae|Gunneridae|eudicotyledons|Mesangiospermae|Magnoliophyta|Spermatophyta|Euphyllophyta|Tracheophyta|Embryophyta|Streptophytina|Streptophyta|Viridiplantae|Eukaryota|cellular organisms|root	Metallophos	MGVL63	GVMAG-M-3300023174-12|Ga0214921_10011274	GVMAG-M-3300023174-12|Ga0214921_10011274	8	75	0	0	12.5	12.5	0
GVMAG-M-3300023174-128|Ga0214921_10009199_11	CCA17080.1	75.2	7.5e-51	Albugo laibachii Nc14|Albugo|Albuginaceae|Albuginales|Oomycetes|Stramenopiles|Eukaryota|cellular organisms|root	EF-hand_7,EF-hand_7	Namaoviruses	GVMAG-M-3300023174-128|Ga0214921_10009199	GVMAG-M-3300023174-128|Ga0214921_10009199	12	41.6667	0	0	16.6667	41.6667	0
GVMAG-M-3300023174-128|Ga0214921_10028689_7	XP_002293690.1	78.2	5.4e-136	Thalassiosira pseudonana CCMP1335|Thalassiosira|Thalassiosiraceae|Thalassiosirales|Thalassiosirophycidae|Coscinodiscophyceae|Bacillariophyta|Stramenopiles|Eukaryota|cellular organisms|root	DEAD,Helicase_C	Namaoviruses	GVMAG-M-3300023174-128|Ga0214921_10028689	GVMAG-M-3300023174-128|Ga0214921_10028689	7	71.4286	0	0	14.2857	14.2857	0
GVMAG-M-3300023174-134|Ga0214921_10000053_105	ABL96295.1	53.9	2.6e-117	Rebecca salina|Pavlovaceae|Pavlovales|Haptophyceae|Eukaryota|cellular organisms|root	Cyt-b5,FA_desaturase	MGVL57	GVMAG-M-3300023174-134|Ga0214921_10000053	GVMAG-M-3300023174-134|Ga0214921_10000053	208	50.9615	8.17308	1.44231	4.32692	35.0962	0
GVMAG-M-3300023174-136|Ga0214921_10000739_33	XP_002899646.1	50.5	1.3e-117	Phytophthora infestans T30-4|Phytophthora|Peronosporaceae|Peronosporales|Oomycetes|Stramenopiles|Eukaryota|cellular organisms|root	NAPRTase_N,NAPRTase_C	MGVL31	GVMAG-M-3300023174-136|Ga0214921_10000739	GVMAG-M-3300023174-136|Ga0214921_10000739	66	66.6667	12.1212	0	9.09091	12.1212	0
GVMAG-M-3300023174-136|Ga0214921_10000739_55	XP_005707633.1	63	2.5e-212	Galdieria sulphuraria|Cyanidiaceae|Cyanidiales|Bangiophyceae|Rhodophyta|Eukaryota|cellular organisms|root	HSP70	MGVL31	GVMAG-M-3300023174-136|Ga0214921_10000739	GVMAG-M-3300023174-136|Ga0214921_10000739	66	66.6667	12.1212	0	9.09091	12.1212	0
GVMAG-M-3300023174-136|Ga0214921_10000739_59	EPB79760.1	54.2	3.9e-120	Ancylostoma ceylanicum|Ancylostomatinae|Ancylostomatidae|Ancylostomatoidea|Strongylida|Chromadorea|Nematoda|Ecdysozoa|Protostomia|Bilateria|Eumetazoa|Metazoa|Opisthokonta|Eukaryota|cellular organisms|root	DEAD,Helicase_C	MGVL31	GVMAG-M-3300023174-136|Ga0214921_10000739	GVMAG-M-3300023174-136|Ga0214921_10000739	66	66.6667	12.1212	0	9.09091	12.1212	0
GVMAG-M-3300023174-155|Ga0214921_10005343_5	XP_004205640.1	51.9	4.3e-70	Hydra vulgaris|Hydridae|Aplanulata|Anthoathecata|Hydroidolina|Hydrozoa|Cnidaria|Eumetazoa|Metazoa|Opisthokonta|Eukaryota|cellular organisms|root	UDG	Klosneuviruses	GVMAG-M-3300023174-155|Ga0214921_10005343	GVMAG-M-3300023174-155|Ga0214921_10005343	15	33.3333	0	0	13.3333	53.3333	0
GVMAG-M-3300023174-167|Ga0214921_10014030_6	XP_009534751.1	63.5	3.4e-231	Phytophthora sojae|Peronosporaceae|Peronosporales|Oomycetes|Stramenopiles|Eukaryota|cellular organisms|root	HATPase_c,HSP90	MGVL58	GVMAG-M-3300023174-167|Ga0214921_10014030	GVMAG-M-3300023174-167|Ga0214921_10014030	7	85.7143	0	0	14.2857	0	0
GVMAG-M-3300023174-172|Ga0214921_10002853_2	WP_026632810.1	54.7	6.2e-242	Dyadobacter alkalitolerans|Cytophagaceae|Cytophagales|Cytophagia|Bacteroidetes|Bacteroidetes/Chlorobi group|FCB group|Bacteria|cellular organisms|root		Iridoviruses	GVMAG-M-3300023174-172|Ga0214921_10002853	GVMAG-M-3300023174-172|Ga0214921_10002853	22	40.9091	22.7273	0	4.54545	31.8182	0
GVMAG-M-3300023174-198|Ga0214921_10000796_20	EZA40188.1	59.3	2.4e-113	Escherichia coli O103:H11 str. 04-3023|Escherichia coli|Escherichia|Enterobacteriaceae|Enterobacterales|Gammaproteobacteria|Proteobacteria|Bacteria|cellular organisms|root		Iridoviruses	GVMAG-M-3300023174-198|Ga0214921_10000796	GVMAG-M-3300023174-198|Ga0214921_10000796	65	44.6154	13.8462	1.53846	10.7692	29.2308	0
GVMAG-M-3300023174-205|Ga0214921_10011725_2	XP_007764392.1	53.4	3.6e-113	Coniophora puteana RWD-64-598 SS2|Coniophora|Coniophoraceae|Coniophorineae|Boletales|Agaricomycetidae|Agaricomycetes|Agaricomycotina|Basidiomycota|Dikarya|Fungi|Opisthokonta|Eukaryota|cellular organisms|root	DEAD,Helicase_C	MGVL31	GVMAG-M-3300023174-205|Ga0214921_10011725	GVMAG-M-3300023174-205|Ga0214921_10011725	12	16.6667	25	0	41.6667	16.6667	0
GVMAG-M-3300023174-208|Ga0214921_10002216_21	XP_010937656.1	57.2	2.4e-202	Elaeis guineensis|Elaeidinae|Cocoseae|Arecoideae|Arecaceae|Arecales|commelinids|Petrosaviidae|Liliopsida|Mesangiospermae|Magnoliophyta|Spermatophyta|Euphyllophyta|Tracheophyta|Embryophyta|Streptophytina|Streptophyta|Viridiplantae|Eukaryota|cellular organisms|root	HSP70	Tetraselmisviruses	GVMAG-M-3300023174-208|Ga0214921_10002216	GVMAG-M-3300023174-208|Ga0214921_10002216	32	78.125	6.25	0	9.375	6.25	0
GVMAG-M-3300023174-208|Ga0214921_10004051_15	WP_012627305.1	51.4	3e-137	Cyanothece sp. PCC 7425|Cyanothecaceae|Oscillatoriales|Oscillatoriophycideae|Cyanobacteria|Cyanobacteria/Melainabacteria group|Terrabacteria group|Bacteria|cellular organisms|root		Tetraselmisviruses	GVMAG-M-3300023174-208|Ga0214921_10004051	GVMAG-M-3300023174-208|Ga0214921_10004051	29	79.3103	6.89655	0	6.89655	3.44828	3.44828
GVMAG-M-3300023174-43|Ga0214921_10000961_42	XP_001388160.1	59.8	5.9e-54	Cryptosporidium parvum Iowa II|Cryptosporidium|Cryptosporidiidae|Eimeriorina|Eucoccidiorida|Coccidia|Conoidasida|Apicomplexa|Alveolata|Eukaryota|cellular organisms|root	Ras	Cafeteriaviruses	GVMAG-M-3300023174-43|Ga0214921_10000961	GVMAG-M-3300023174-43|Ga0214921_10000961	53	62.2642	5.66038	0	5.66038	26.4151	0
GVMAG-M-3300023174-6|Ga0214921_10002150_33	WP_022825779.1	71.6	3.6e-131	Hymenobacter norwichensis|Hymenobacteraceae|Cytophagales|Cytophagia|Bacteroidetes|Bacteroidetes/Chlorobi group|FCB group|Bacteria|cellular organisms|root		MGVL34	GVMAG-M-3300023174-6|Ga0214921_10002150	GVMAG-M-3300023174-6|Ga0214921_10002150	41	63.4146	4.87805	2.43902	12.1951	17.0732	0
GVMAG-M-3300023174-88|Ga0214921_10000399_79	ABL96295.1	54.9	7e-106	Rebecca salina|Pavlovaceae|Pavlovales|Haptophyceae|Eukaryota|cellular organisms|root	FA_desaturase	MGVL57	GVMAG-M-3300023174-88|Ga0214921_10000399	GVMAG-M-3300023174-88|Ga0214921_10000399	86	58.1395	3.48837	1.16279	3.48837	33.7209	0
GVMAG-M-3300023174-97|Ga0214921_10004314_8	KIZ02743.1	78.6	1.8e-212	Monoraphidium neglectum|Selenastraceae|Sphaeropleales|Chlorophyceae|Chlorophyta|Viridiplantae|Eukaryota|cellular organisms|root	GTP_EFTU,GTP_EFTU_D2,GTP_EFTU_D3	Namaoviruses	GVMAG-M-3300023174-97|Ga0214921_10004314	GVMAG-M-3300023174-97|Ga0214921_10004314	15	73.3333	0	0	20	6.66667	0
GVMAG-M-3300023176-9|Ga0255772_10000430_22	ACG60424.1	66.8	1e-237	Tetranychus cinnabarinus|Tetranychidae|Tetranychoidea|Raphignathae|Eleutherengona|Prostigmata|Trombidiformes|Acariformes|Acari|Arachnida|Chelicerata|Arthropoda|Panarthropoda|Ecdysozoa|Protostomia|Bilateria|Eumetazoa|Metazoa|Opisthokonta|Eukaryota|cellular organisms|root	HSP70	MGVL42	GVMAG-M-3300023176-9|Ga0255772_10000430	GVMAG-M-3300023176-9|Ga0255772_10000430	46	47.8261	0	0	4.34783	47.8261	0
GVMAG-M-3300023178-17|Ga0255759_10001997_7	XP_002957219.1	64.7	4.9e-75	Volvox carteri f. nagariensis|Volvox|Volvocaceae|Chlamydomonadales|Chlorophyceae|Chlorophyta|Viridiplantae|Eukaryota|cellular organisms|root	Ras	Tetraselmisviruses	GVMAG-M-3300023178-17|Ga0255759_10001997	GVMAG-M-3300023178-17|Ga0255759_10001997	23	60.8696	17.3913	0	8.69565	8.69565	4.34783
GVMAG-M-3300023178-17|Ga0255759_10003072_8	CEF63524.1	70.2	1.4e-239	Strongyloides ratti|Strongyloididae|Strongyloidoidea|Panagrolaimomorpha|Tylenchina|Rhabditida|Chromadorea|Nematoda|Ecdysozoa|Protostomia|Bilateria|Eumetazoa|Metazoa|Opisthokonta|Eukaryota|cellular organisms|root	HSP70	Tetraselmisviruses	GVMAG-M-3300023178-17|Ga0255759_10003072	GVMAG-M-3300023178-17|Ga0255759_10003072	15	80	0	6.66667	6.66667	6.66667	0
GVMAG-M-3300023178-18|Ga0255759_10001319_11	AHF71091.1	69.2	1.2e-243	Ditylenchus destructor|Anguininae|Anguinidae|Sphaerularioidea|Tylenchomorpha|Tylenchina|Rhabditida|Chromadorea|Nematoda|Ecdysozoa|Protostomia|Bilateria|Eumetazoa|Metazoa|Opisthokonta|Eukaryota|cellular organisms|root	HSP70	Tetraselmisviruses	GVMAG-M-3300023178-18|Ga0255759_10001319	GVMAG-M-3300023178-18|Ga0255759_10001319	16	62.5	6.25	0	6.25	25	0
GVMAG-M-3300023178-18|Ga0255759_10001765_4	XP_004308050.1	51.9	3.7e-193	Fragaria vesca subsp. vesca|Fragaria|Fragariinae|Potentilleae|Rosoideae|Rosaceae|Rosales|fabids|rosids|Pentapetalae|Gunneridae|eudicotyledons|Mesangiospermae|Magnoliophyta|Spermatophyta|Euphyllophyta|Tracheophyta|Embryophyta|Streptophytina|Streptophyta|Viridiplantae|Eukaryota|cellular organisms|root	HATPase_c_3,HSP90	Tetraselmisviruses	GVMAG-M-3300023178-18|Ga0255759_10001765	GVMAG-M-3300023178-18|Ga0255759_10001765	29	72.4138	10.3448	3.44828	10.3448	3.44828	0
GVMAG-M-3300023179-103|Ga0214923_10000082_120	XP_004205640.1	53.8	1.7e-77	Hydra vulgaris|Hydridae|Aplanulata|Anthoathecata|Hydroidolina|Hydrozoa|Cnidaria|Eumetazoa|Metazoa|Opisthokonta|Eukaryota|cellular organisms|root	UDG	Klosneuviruses	GVMAG-M-3300023179-103|Ga0214923_10000082	GVMAG-M-3300023179-103|Ga0214923_10000082	131	49.6183	5.34351	0	2.29008	42.7481	0
GVMAG-M-3300023179-103|Ga0214923_10000102_56	XP_004205637.1	50	1.7e-76	Hydra vulgaris|Hydridae|Aplanulata|Anthoathecata|Hydroidolina|Hydrozoa|Cnidaria|Eumetazoa|Metazoa|Opisthokonta|Eukaryota|cellular organisms|root	AAA,Rep_fac_C	Klosneuviruses	GVMAG-M-3300023179-103|Ga0214923_10000102	GVMAG-M-3300023179-103|Ga0214923_10000102	123	53.6585	3.25203	0	5.69106	37.3984	0
GVMAG-M-3300023179-103|Ga0214923_10000102_78	XP_002162546.2	60.5	2.8e-266	Hydra vulgaris|Hydridae|Aplanulata|Anthoathecata|Hydroidolina|Hydrozoa|Cnidaria|Eumetazoa|Metazoa|Opisthokonta|Eukaryota|cellular organisms|root	AAA,Lon_C	Klosneuviruses	GVMAG-M-3300023179-103|Ga0214923_10000102	GVMAG-M-3300023179-103|Ga0214923_10000102	123	53.6585	3.25203	0	5.69106	37.3984	0
GVMAG-M-3300023179-103|Ga0214923_10000102_85	XP_012556079.1	50.6	1.3e-251	Hydra vulgaris|Hydridae|Aplanulata|Anthoathecata|Hydroidolina|Hydrozoa|Cnidaria|Eumetazoa|Metazoa|Opisthokonta|Eukaryota|cellular organisms|root	HSP70	Klosneuviruses	GVMAG-M-3300023179-103|Ga0214923_10000102	GVMAG-M-3300023179-103|Ga0214923_10000102	123	53.6585	3.25203	0	5.69106	37.3984	0
GVMAG-M-3300023179-103|Ga0214923_10001135_3	XP_004205627.1	50	7.4e-59	Hydra vulgaris|Hydridae|Aplanulata|Anthoathecata|Hydroidolina|Hydrozoa|Cnidaria|Eumetazoa|Metazoa|Opisthokonta|Eukaryota|cellular organisms|root	Pox_VLTF3	Klosneuviruses	GVMAG-M-3300023179-103|Ga0214923_10001135	GVMAG-M-3300023179-103|Ga0214923_10001135	36	55.5556	2.77778	0	2.77778	38.8889	0
GVMAG-M-3300023179-108|Ga0214923_10000212_7	BAN21462.1	50	2.5e-81	Riptortus pedestris|Alydidae|Coreoidea|Pentatomomorpha|Panheteroptera|Neoheteroptera|Euheteroptera|Heteroptera|Prosorrhyncha|Hemiptera|Paraneoptera|Neoptera|Pterygota|Dicondylia|Insecta|Hexapoda|Pancrustacea|Mandibulata|Arthropoda|Panarthropoda|Ecdysozoa|Protostomia|Bilateria|Eumetazoa|Metazoa|Opisthokonta|Eukaryota|cellular organisms|root	Peptidase_C1	Iridoviruses	GVMAG-M-3300023179-108|Ga0214923_10000212	GVMAG-M-3300023179-108|Ga0214923_10000212	107	51.4019	14.0187	0.934579	5.60748	28.0374	0
GVMAG-M-3300023179-108|Ga0214923_10003081_17	CAL65536.1	60.5	1.3e-117	Gramella forsetii KT0803|Gramella|Flavobacteriaceae|Flavobacteriales|Flavobacteriia|Bacteroidetes|Bacteroidetes/Chlorobi group|FCB group|Bacteria|cellular organisms|root		Iridoviruses	GVMAG-M-3300023179-108|Ga0214923_10003081	GVMAG-M-3300023179-108|Ga0214923_10003081	24	37.5	12.5	0	8.33333	41.6667	0
GVMAG-M-3300023179-111|Ga0214923_10000461_48	XP_008604300.1	64.4	1.2e-236	Saprolegnia diclina VS20|Saprolegnia|Saprolegniaceae|Saprolegniales|Oomycetes|Stramenopiles|Eukaryota|cellular organisms|root	HATPase_c,HSP90	Iridoviruses	GVMAG-M-3300023179-111|Ga0214923_10000461	GVMAG-M-3300023179-111|Ga0214923_10000461	61	59.0164	4.91803	0	6.55738	29.5082	0
GVMAG-M-3300023179-117|Ga0214923_10000121_68	XP_001487176.1	52.4	2e-111	Meyerozyma guilliermondii ATCC 6260|Meyerozyma|Debaryomycetaceae|Saccharomycetales|Saccharomycetes|Saccharomycotina|saccharomyceta|Ascomycota|Dikarya|Fungi|Opisthokonta|Eukaryota|cellular organisms|root	DEAD,Helicase_C	MGVL68	GVMAG-M-3300023179-117|Ga0214923_10000121	GVMAG-M-3300023179-117|Ga0214923_10000121	111	63.964	7.20721	3.6036	7.20721	18.018	0
GVMAG-M-3300023179-123|Ga0214923_10005814_5	XP_002444804.1	66.6	3.8e-238	Sorghum bicolor|Sorghinae|Andropogoneae|Andropogonodae|Panicoideae|PACMAD clade|Poaceae|Poales|commelinids|Petrosaviidae|Liliopsida|Mesangiospermae|Magnoliophyta|Spermatophyta|Euphyllophyta|Tracheophyta|Embryophyta|Streptophytina|Streptophyta|Viridiplantae|Eukaryota|cellular organisms|root	HATPase_c,HSP90	MGVL68	GVMAG-M-3300023179-123|Ga0214923_10005814	GVMAG-M-3300023179-123|Ga0214923_10005814	10	70	0	0	20	10	0
GVMAG-M-3300023179-132|Ga0214923_10000016_157	BAH30214.1	64.5	1.2e-145	Ditylum brightwellii|Lithodesmiaceae|Lithodesmiales|Lithodesmiophycidae|Mediophyceae|Bacillariophyta|Stramenopiles|Eukaryota|cellular organisms|root	GVMAG-S-AdoMet_synt_N,GVMAG-S-AdoMet_synt_M,GVMAG-S-AdoMet_synt_C	YLMV	GVMAG-M-3300023179-132|Ga0214923_10000016	GVMAG-M-3300023179-132|Ga0214923_10000016	230	44.7826	8.69565	0.869565	6.08696	39.5652	0
GVMAG-M-3300023179-139|Ga0214923_10002359_6	XP_004205640.1	51.1	1.4e-71	Hydra vulgaris|Hydridae|Aplanulata|Anthoathecata|Hydroidolina|Hydrozoa|Cnidaria|Eumetazoa|Metazoa|Opisthokonta|Eukaryota|cellular organisms|root	UDG	Klosneuviruses	GVMAG-M-3300023179-139|Ga0214923_10002359	GVMAG-M-3300023179-139|Ga0214923_10002359	19	42.1053	0	0	5.26316	52.6316	0
GVMAG-M-3300023179-145|Ga0214923_10001666_2	XP_005707633.1	63.1	2.6e-214	Galdieria sulphuraria|Cyanidiaceae|Cyanidiales|Bangiophyceae|Rhodophyta|Eukaryota|cellular organisms|root	HSP70	MGVL31	GVMAG-M-3300023179-145|Ga0214923_10001666	GVMAG-M-3300023179-145|Ga0214923_10001666	37	72.973	13.5135	0	2.7027	10.8108	0
GVMAG-M-3300023179-150|Ga0214923_10000113_20	XP_002531873.1	54.4	8.8e-72	Ricinus communis|Acalypheae|Acalyphoideae|Euphorbiaceae|Malpighiales|fabids|rosids|Pentapetalae|Gunneridae|eudicotyledons|Mesangiospermae|Magnoliophyta|Spermatophyta|Euphyllophyta|Tracheophyta|Embryophyta|Streptophytina|Streptophyta|Viridiplantae|Eukaryota|cellular organisms|root	THF_DHG_CYH,THF_DHG_CYH_C	MGVL63	GVMAG-M-3300023179-150|Ga0214923_10000113	GVMAG-M-3300023179-150|Ga0214923_10000113	88	81.8182	2.27273	0	5.68182	10.2273	0
GVMAG-M-3300023179-150|Ga0214923_10000851_1	XP_007145845.1	57.5	3.2e-97	Phaseolus vulgaris|Phaseoleae|indigoferoid/millettioid clade|NPAAA clade|50 kb inversion clade|Papilionoideae|Fabaceae|Fabales|fabids|rosids|Pentapetalae|Gunneridae|eudicotyledons|Mesangiospermae|Magnoliophyta|Spermatophyta|Euphyllophyta|Tracheophyta|Embryophyta|Streptophytina|Streptophyta|Viridiplantae|Eukaryota|cellular organisms|root	Metallophos	MGVL63	GVMAG-M-3300023179-150|Ga0214923_10000851	GVMAG-M-3300023179-150|Ga0214923_10000851	29	68.9655	6.89655	0	10.3448	13.7931	0
GVMAG-M-3300023179-150|Ga0214923_10000988_6	CDS43123.1	75.5	6.8e-266	Echinococcus multilocularis|Taeniidae|Cyclophyllidea|Eucestoda|Cestoda|Platyhelminthes|Bilateria|Eumetazoa|Metazoa|Opisthokonta|Eukaryota|cellular organisms|root	HSP70	MGVL63	GVMAG-M-3300023179-150|Ga0214923_10000988	GVMAG-M-3300023179-150|Ga0214923_10000988	38	76.3158	5.26316	0	5.26316	13.1579	0
GVMAG-M-3300023179-162|Ga0214923_10001008_48	XP_009029445.1	70.3	7.3e-257	Helobdella robusta|Glossiphoniidae|Glossiphoniiformes|Hirudinida|Hirudinea|Clitellata|Annelida|Lophotrochozoa|Protostomia|Bilateria|Eumetazoa|Metazoa|Opisthokonta|Eukaryota|cellular organisms|root	HSP70	MGVL68	GVMAG-M-3300023179-162|Ga0214923_10001008	GVMAG-M-3300023179-162|Ga0214923_10001008	49	71.4286	8.16327	0	8.16327	12.2449	0
GVMAG-M-3300023179-162|Ga0214923_10007300_3	WP_011279420.1	51.2	4e-82	Psychrobacter arcticus|Moraxellaceae|Pseudomonadales|Gammaproteobacteria|Proteobacteria|Bacteria|cellular organisms|root		MGVL68	GVMAG-M-3300023179-162|Ga0214923_10007300	GVMAG-M-3300023179-162|Ga0214923_10007300	15	60	6.66667	0	20	13.3333	0
GVMAG-M-3300023179-163|Ga0214923_10002756_11	WP_037013702.1	65.7	2.7e-57	Pseudomonas lutea|Pseudomonadaceae|Pseudomonadales|Gammaproteobacteria|Proteobacteria|Bacteria|cellular organisms|root		Iridoviruses	GVMAG-M-3300023179-163|Ga0214923_10002756	GVMAG-M-3300023179-163|Ga0214923_10002756	24	41.6667	12.5	0	4.16667	41.6667	0
GVMAG-M-3300023179-166|Ga0214923_10002576_16	EWM25919.1	67.2	3.8e-130	Nannochloropsis gaditana|Monodopsidaceae|Eustigmatales|Eustigmatophyceae|Stramenopiles|Eukaryota|cellular organisms|root	Epimerase	MGVL57	GVMAG-M-3300023179-166|Ga0214923_10002576	GVMAG-M-3300023179-166|Ga0214923_10002576	27	66.6667	3.7037	0	3.7037	25.9259	0
GVMAG-M-3300023179-27|Ga0214923_10000119_19	WP_014456196.1	53.3	1.5e-108	Spirochaeta africana|Spirochaetaceae|Spirochaetales|Spirochaetia|Spirochaetes|Bacteria|cellular organisms|root		Klosneuviruses	GVMAG-M-3300023179-27|Ga0214923_10000119	GVMAG-M-3300023179-27|Ga0214923_10000119	100	60	1	0	3	36	0
GVMAG-M-3300023179-27|Ga0214923_10004612_8	XP_004205640.1	52.7	1.1e-70	Hydra vulgaris|Hydridae|Aplanulata|Anthoathecata|Hydroidolina|Hydrozoa|Cnidaria|Eumetazoa|Metazoa|Opisthokonta|Eukaryota|cellular organisms|root	UDG	Klosneuviruses	GVMAG-M-3300023179-27|Ga0214923_10004612	GVMAG-M-3300023179-27|Ga0214923_10004612	12	33.3333	0	0	8.33333	58.3333	0
GVMAG-M-3300023179-4|Ga0214923_10000562_48	XP_007764392.1	51.2	2.3e-112	Coniophora puteana RWD-64-598 SS2|Coniophora|Coniophoraceae|Coniophorineae|Boletales|Agaricomycetidae|Agaricomycetes|Agaricomycotina|Basidiomycota|Dikarya|Fungi|Opisthokonta|Eukaryota|cellular organisms|root	DEAD,Helicase_C	MGVL31	GVMAG-M-3300023179-4|Ga0214923_10000562	GVMAG-M-3300023179-4|Ga0214923_10000562	61	68.8525	9.83607	1.63934	6.55738	13.1148	0
GVMAG-M-3300023179-62|Ga0214923_10000115_120	WP_015311230.1	61	7.8e-120	Thermoanaerobacterium thermosaccharolyticum|Thermoanaerobacterales Family III. Incertae Sedis|Thermoanaerobacterales|Clostridia|Firmicutes|Terrabacteria group|Bacteria|cellular organisms|root		Iridoviruses	GVMAG-M-3300023179-62|Ga0214923_10000115	GVMAG-M-3300023179-62|Ga0214923_10000115	126	65.0794	9.52381	0	8.73016	16.6667	0
GVMAG-M-3300023179-73|Ga0214923_10002624_21	ABU49185.2	56.9	1.6e-66	Syncephalastrum racemosum|Syncephalastraceae|Mucorales|Mucoromycetes|Mucoromycotina|Mucoromycota|Fungi incertae sedis|Fungi|Opisthokonta|Eukaryota|cellular organisms|root	Glyco_hydro_45	MGVL29	GVMAG-M-3300023179-73|Ga0214923_10002624	GVMAG-M-3300023179-73|Ga0214923_10002624	24	62.5	8.33333	0	12.5	16.6667	0
GVMAG-M-3300023179-92|Ga0214923_10001772_39	XP_009404831.2	53.1	5.3e-55	Musa acuminata subsp. malaccensis|Musa|Musaceae|Zingiberales|commelinids|Petrosaviidae|Liliopsida|Mesangiospermae|Magnoliophyta|Spermatophyta|Euphyllophyta|Tracheophyta|Embryophyta|Streptophytina|Streptophyta|Viridiplantae|Eukaryota|cellular organisms|root	Ras	MGVL20	GVMAG-M-3300023179-92|Ga0214923_10001772	GVMAG-M-3300023179-92|Ga0214923_10001772	42	64.2857	7.14286	0	7.14286	21.4286	0
GVMAG-M-3300023184-117|Ga0214919_10000338_76	WP_012358592.1	64	1.2e-240	Polynucleobacter necessarius|Burkholderiaceae|Burkholderiales|Betaproteobacteria|Proteobacteria|Bacteria|cellular organisms|root		MGVL23	GVMAG-M-3300023184-117|Ga0214919_10000338	GVMAG-M-3300023184-117|Ga0214919_10000338	98	61.2245	15.3061	0	10.2041	13.2653	0
GVMAG-M-3300023184-117|Ga0214919_10000356_13	EWM26487.1	78.7	0	Nannochloropsis gaditana|Monodopsidaceae|Eustigmatales|Eustigmatophyceae|Stramenopiles|Eukaryota|cellular organisms|root	CDC48_N,CDC48_2,AAA,AAA_lid_3,AAA,AAA_lid_3	MGVL23	GVMAG-M-3300023184-117|Ga0214919_10000356	GVMAG-M-3300023184-117|Ga0214919_10000356	80	52.5	16.25	0	15	16.25	0
GVMAG-M-3300023184-117|Ga0214919_10000356_60	ETI40939.1	50.8	2e-89	Phytophthora parasitica P1569|Phytophthora|Peronosporaceae|Peronosporales|Oomycetes|Stramenopiles|Eukaryota|cellular organisms|root	Asp	MGVL23	GVMAG-M-3300023184-117|Ga0214919_10000356	GVMAG-M-3300023184-117|Ga0214919_10000356	80	52.5	16.25	0	15	16.25	0
GVMAG-M-3300023184-117|Ga0214919_10000617_40	EWM26607.1	64.3	4.2e-250	Nannochloropsis gaditana|Monodopsidaceae|Eustigmatales|Eustigmatophyceae|Stramenopiles|Eukaryota|cellular organisms|root	Transketolase_N,Transket_pyr,Transketolase_C	MGVL23	GVMAG-M-3300023184-117|Ga0214919_10000617	GVMAG-M-3300023184-117|Ga0214919_10000617	67	56.7164	13.4328	1.49254	13.4328	14.9254	0
GVMAG-M-3300023184-117|Ga0214919_10000753_44	XP_007361302.1	61.7	1e-202	Dichomitus squalens LYAD-421 SS1|Dichomitus|Polyporaceae|Polyporales|Agaricomycetes incertae sedis|Agaricomycetes|Agaricomycotina|Basidiomycota|Dikarya|Fungi|Opisthokonta|Eukaryota|cellular organisms|root	HSP70	MGVL23	GVMAG-M-3300023184-117|Ga0214919_10000753	GVMAG-M-3300023184-117|Ga0214919_10000753	58	63.7931	12.069	1.72414	8.62069	13.7931	0
GVMAG-M-3300023184-117|Ga0214919_10001914_26	KDD73022.1	64.5	1e-139	Helicosporidium sp. ATCC 50920|Chlorellaceae|Chlorellales|Trebouxiophyceae|Chlorophyta|Viridiplantae|Eukaryota|cellular organisms|root	ICL,ICL	MGVL23	GVMAG-M-3300023184-117|Ga0214919_10001914	GVMAG-M-3300023184-117|Ga0214919_10001914	37	51.3514	13.5135	2.7027	24.3243	8.10811	0
GVMAG-M-3300023184-117|Ga0214919_10002262_29	XP_005833999.1	52	2.1e-91	Guillardia theta CCMP2712|Guillardia|Geminigeraceae|Pyrenomonadales|Cryptophyta|Eukaryota|cellular organisms|root	Glycolytic	MGVL23	GVMAG-M-3300023184-117|Ga0214919_10002262	GVMAG-M-3300023184-117|Ga0214919_10002262	40	57.5	15	0	15	12.5	0
GVMAG-M-3300023184-117|Ga0214919_10002262_32	EWM25096.1	61.4	1.8e-150	Nannochloropsis gaditana|Monodopsidaceae|Eustigmatales|Eustigmatophyceae|Stramenopiles|Eukaryota|cellular organisms|root	eRF1_1,eRF1_2,eRF1_3	MGVL23	GVMAG-M-3300023184-117|Ga0214919_10002262	GVMAG-M-3300023184-117|Ga0214919_10002262	40	57.5	15	0	15	12.5	0
GVMAG-M-3300023184-117|Ga0214919_10005271_11	AAW24799.1	68.7	1e-52	Schistosoma japonicum|Schistosomatidae|Schistosomatoidea|Strigeidida|Digenea|Trematoda|Platyhelminthes|Bilateria|Eumetazoa|Metazoa|Opisthokonta|Eukaryota|cellular organisms|root	UQ_con	MGVL23	GVMAG-M-3300023184-117|Ga0214919_10005271	GVMAG-M-3300023184-117|Ga0214919_10005271	21	52.381	9.52381	4.7619	14.2857	19.0476	0
GVMAG-M-3300023184-117|Ga0214919_10008996_13	EWM29163.1	71.9	1.5e-59	Nannochloropsis gaditana|Monodopsidaceae|Eustigmatales|Eustigmatophyceae|Stramenopiles|Eukaryota|cellular organisms|root	UQ_con	MGVL23	GVMAG-M-3300023184-117|Ga0214919_10008996	GVMAG-M-3300023184-117|Ga0214919_10008996	15	53.3333	20	0	6.66667	20	0
GVMAG-M-3300023184-120|Ga0214919_10000160_49	XP_002895320.1	84.6	1.6e-56	Phytophthora infestans T30-4|Phytophthora|Peronosporaceae|Peronosporales|Oomycetes|Stramenopiles|Eukaryota|cellular organisms|root	Histone	MGVL55	GVMAG-M-3300023184-120|Ga0214919_10000160	GVMAG-M-3300023184-120|Ga0214919_10000160	113	41.5929	8.84956	4.42478	6.19469	38.9381	0
GVMAG-M-3300023184-120|Ga0214919_10000160_73	AEZ51042.1	75.3	7.9e-174	Pythium aphanidermatum|Pythiaceae|Pythiales|Oomycetes|Stramenopiles|Eukaryota|cellular organisms|root	Actin	MGVL55	GVMAG-M-3300023184-120|Ga0214919_10000160	GVMAG-M-3300023184-120|Ga0214919_10000160	113	41.5929	8.84956	4.42478	6.19469	38.9381	0
GVMAG-M-3300023184-13|Ga0214919_10000353_42	XP_001713533.1	51.1	6e-80	Guillardia theta|Geminigeraceae|Pyrenomonadales|Cryptophyta|Eukaryota|cellular organisms|root	Metallophos	MGVL63	GVMAG-M-3300023184-13|Ga0214919_10000353	GVMAG-M-3300023184-13|Ga0214919_10000353	60	70	6.66667	0	11.6667	11.6667	0
GVMAG-M-3300023184-134|Ga0214919_10002333_26	XP_008606452.1	74.8	5e-141	Saprolegnia diclina VS20|Saprolegnia|Saprolegniaceae|Saprolegniales|Oomycetes|Stramenopiles|Eukaryota|cellular organisms|root	Ribonuc_red_sm	Iridoviruses	GVMAG-M-3300023184-134|Ga0214919_10002333	GVMAG-M-3300023184-134|Ga0214919_10002333	32	53.125	12.5	0	9.375	25	0
GVMAG-M-3300023184-18|Ga0214919_10000185_88	WP_015696141.1	57.1	7.5e-94	Rahnella aquatilis|Yersiniaceae|Enterobacterales|Gammaproteobacteria|Proteobacteria|Bacteria|cellular organisms|root		MGVL44	GVMAG-M-3300023184-18|Ga0214919_10000185	GVMAG-M-3300023184-18|Ga0214919_10000185	104	47.1154	6.73077	1.92308	4.80769	39.4231	0
GVMAG-M-3300023184-186|Ga0214919_10000788_41	WP_048347880.1	62.9	1.2e-112	Synechococcus sp. WH 8020|Synechococcaceae|Synechococcales|Cyanobacteria|Cyanobacteria/Melainabacteria group|Terrabacteria group|Bacteria|cellular organisms|root		Asfarviruses	GVMAG-M-3300023184-186|Ga0214919_10000788	GVMAG-M-3300023184-186|Ga0214919_10000788	47	70.2128	12.766	0	4.25532	12.766	0
GVMAG-M-3300023184-194|Ga0214919_10013752_10	EFX64227.1	72.2	3.5e-52	Daphnia pulex|Daphniidae|Anomopoda|Cladocera|Diplostraca|Phyllopoda|Branchiopoda|Crustacea|Pancrustacea|Mandibulata|Arthropoda|Panarthropoda|Ecdysozoa|Protostomia|Bilateria|Eumetazoa|Metazoa|Opisthokonta|Eukaryota|cellular organisms|root	Sod_Cu	MGVL35	GVMAG-M-3300023184-194|Ga0214919_10013752	GVMAG-M-3300023184-194|Ga0214919_10013752	12	58.3333	8.33333	0	25	8.33333	0
GVMAG-M-3300023184-43|Ga0214919_10012175_2	ABK26174.1	59.4	1e-56	Picea sitchensis|Pinaceae|Pinales|Pinidae|Acrogymnospermae|Spermatophyta|Euphyllophyta|Tracheophyta|Embryophyta|Streptophytina|Streptophyta|Viridiplantae|Eukaryota|cellular organisms|root	Ham1p_like	MGVL31	GVMAG-M-3300023184-43|Ga0214919_10012175	GVMAG-M-3300023184-43|Ga0214919_10012175	14	35.7143	14.2857	0	14.2857	35.7143	0
GVMAG-M-3300023184-58|Ga0214919_10000821_33	KGA05219.1	63.7	1.3e-237	actinobacterium acAcidi|unclassified Actinobacteria (class)|Actinobacteria|Actinobacteria|Terrabacteria group|Bacteria|cellular organisms|root		MGVL44	GVMAG-M-3300023184-58|Ga0214919_10000821	GVMAG-M-3300023184-58|Ga0214919_10000821	53	39.6226	16.9811	0	3.77358	39.6226	0
GVMAG-M-3300023184-64|Ga0214919_10000249_67	XP_008604300.1	58.1	4.1e-224	Saprolegnia diclina VS20|Saprolegnia|Saprolegniaceae|Saprolegniales|Oomycetes|Stramenopiles|Eukaryota|cellular organisms|root	HATPase_c,HSP90	MGVL58	GVMAG-M-3300023184-64|Ga0214919_10000249	GVMAG-M-3300023184-64|Ga0214919_10000249	87	68.9655	9.1954	1.14943	6.89655	13.7931	0
GVMAG-M-3300023184-66|Ga0214919_10000216_84	WP_015469753.1	51.3	2.2e-137	Bdellovibrio exovorus|Bdellovibrionaceae|Bdellovibrionales|Oligoflexia|Proteobacteria|Bacteria|cellular organisms|root		MGVL23	GVMAG-M-3300023184-66|Ga0214919_10000216	GVMAG-M-3300023184-66|Ga0214919_10000216	109	61.4679	9.17431	1.83486	9.17431	18.3486	0
GVMAG-M-3300023184-71|Ga0214919_10002395_14	WP_014953039.1	56.7	5e-129	alpha proteobacterium HIMB5|Pelagibacteraceae|Pelagibacterales|Alphaproteobacteria|Proteobacteria|Bacteria|cellular organisms|root		MGVL23	GVMAG-M-3300023184-71|Ga0214919_10002395	GVMAG-M-3300023184-71|Ga0214919_10002395	27	37.037	22.2222	0	11.1111	29.6296	0
GVMAG-M-3300023184-87|Ga0214919_10000555_37	WP_041432771.1	82.5	5.3e-228	Thiobacillus denitrificans|Thiobacillaceae|Nitrosomonadales|Betaproteobacteria|Proteobacteria|Bacteria|cellular organisms|root		MGVL23	GVMAG-M-3300023184-87|Ga0214919_10000555	GVMAG-M-3300023184-87|Ga0214919_10000555	73	49.3151	13.6986	1.36986	20.5479	15.0685	0
GVMAG-M-3300023184-87|Ga0214919_10000555_43	EWM25027.1	59.3	1.1e-94	Nannochloropsis gaditana|Monodopsidaceae|Eustigmatales|Eustigmatophyceae|Stramenopiles|Eukaryota|cellular organisms|root	FBPase	MGVL23	GVMAG-M-3300023184-87|Ga0214919_10000555	GVMAG-M-3300023184-87|Ga0214919_10000555	73	49.3151	13.6986	1.36986	20.5479	15.0685	0
GVMAG-M-3300023184-87|Ga0214919_10000555_62	XP_004072543.1	71.4	5.9e-56	Oryzias latipes|Oryziinae|Adrianichthyidae|Adrianichthyoidei|Beloniformes|Atherinomorphae|Ovalentaria|Percomorphaceae|Euacanthomorphacea|Acanthomorphata|Ctenosquamata|Eurypterygia|Neoteleostei|Euteleosteomorpha|Clupeocephala|Osteoglossocephalai|Teleostei|Neopterygii|Actinopteri|Actinopterygii|Euteleostomi|Teleostomi|Gnathostomata|Vertebrata|Craniata|Chordata|Deuterostomia|Bilateria|Eumetazoa|Meta…	UQ_con	MGVL23	GVMAG-M-3300023184-87|Ga0214919_10000555	GVMAG-M-3300023184-87|Ga0214919_10000555	73	49.3151	13.6986	1.36986	20.5479	15.0685	0
GVMAG-M-3300023184-87|Ga0214919_10000555_65	CBJ28737.1	60.6	1.7e-148	Ectocarpus siliculosus|Ectocarpaceae|Ectocarpales|Phaeophyceae|PX clade|Stramenopiles|Eukaryota|cellular organisms|root	eRF1_1,eRF1_2,eRF1_3	MGVL23	GVMAG-M-3300023184-87|Ga0214919_10000555	GVMAG-M-3300023184-87|Ga0214919_10000555	73	49.3151	13.6986	1.36986	20.5479	15.0685	0
GVMAG-M-3300023184-87|Ga0214919_10002770_17	WP_042850244.1	54.6	6e-94	Prochlorococcus sp. MIT 0604|Prochloraceae|Synechococcales|Cyanobacteria|Cyanobacteria/Melainabacteria group|Terrabacteria group|Bacteria|cellular organisms|root		MGVL23	GVMAG-M-3300023184-87|Ga0214919_10002770	GVMAG-M-3300023184-87|Ga0214919_10002770	30	66.6667	10	0	3.33333	20	0
GVMAG-M-3300023184-87|Ga0214919_10004849_2	KGA09447.1	56.7	9.1e-148	actinobacterium acAMD-5|unclassified Actinobacteria (class)|Actinobacteria|Actinobacteria|Terrabacteria group|Bacteria|cellular organisms|root		MGVL23	GVMAG-M-3300023184-87|Ga0214919_10004849	GVMAG-M-3300023184-87|Ga0214919_10004849	15	33.3333	46.6667	6.66667	0	13.3333	0
GVMAG-M-3300023184-87|Ga0214919_10005953_20	EWM26607.1	65.3	1.2e-249	Nannochloropsis gaditana|Monodopsidaceae|Eustigmatales|Eustigmatophyceae|Stramenopiles|Eukaryota|cellular organisms|root	Transketolase_N,Transket_pyr,Transketolase_C	MGVL23	GVMAG-M-3300023184-87|Ga0214919_10005953	GVMAG-M-3300023184-87|Ga0214919_10005953	21	61.9048	4.7619	0	9.52381	23.8095	0
GVMAG-M-3300023184-87|Ga0214919_10007487_11	XP_005706140.1	50.1	1.3e-96	Galdieria sulphuraria|Cyanidiaceae|Cyanidiales|Bangiophyceae|Rhodophyta|Eukaryota|cellular organisms|root	DHQ_synthase	MGVL23	GVMAG-M-3300023184-87|Ga0214919_10007487	GVMAG-M-3300023184-87|Ga0214919_10007487	16	50	12.5	0	18.75	18.75	0
GVMAG-M-3300023184-87|Ga0214919_10009622_7	WP_012358592.1	62.8	1.2e-245	Polynucleobacter necessarius|Burkholderiaceae|Burkholderiales|Betaproteobacteria|Proteobacteria|Bacteria|cellular organisms|root		MGVL23	GVMAG-M-3300023184-87|Ga0214919_10009622	GVMAG-M-3300023184-87|Ga0214919_10009622	13	53.8462	15.3846	0	7.69231	23.0769	0
GVMAG-M-3300023184-87|Ga0214919_10010114_1	AIZ46692.1	68.7	6.9e-124	Deinococcus swuensis|Deinococcaceae|Deinococcales|Deinococci|DeinococcuGVMAG-S-Thermus|Terrabacteria group|Bacteria|cellular organisms|root		MGVL23	GVMAG-M-3300023184-87|Ga0214919_10010114	GVMAG-M-3300023184-87|Ga0214919_10010114	12	58.3333	16.6667	8.33333	16.6667	0	0
GVMAG-M-3300023184-87|Ga0214919_10010818_1	XP_002185708.1	68.1	5.3e-65	Phaeodactylum tricornutum CCAP 1055/1|Phaeodactylum|Phaeodactylaceae|Naviculales|Bacillariophycidae|Bacillariophyceae|Bacillariophyta|Stramenopiles|Eukaryota|cellular organisms|root	TAL_FSA	MGVL23	GVMAG-M-3300023184-87|Ga0214919_10010818	GVMAG-M-3300023184-87|Ga0214919_10010818	18	66.6667	0	0	11.1111	22.2222	0
GVMAG-M-3300023184-87|Ga0214919_10020476_1	EWM26487.1	79	0	Nannochloropsis gaditana|Monodopsidaceae|Eustigmatales|Eustigmatophyceae|Stramenopiles|Eukaryota|cellular organisms|root	CDC48_N,CDC48_2,AAA,AAA_lid_3,AAA,AAA_lid_3	MGVL23	GVMAG-M-3300023184-87|Ga0214919_10020476	GVMAG-M-3300023184-87|Ga0214919_10020476	7	71.4286	0	0	14.2857	14.2857	0
GVMAG-M-3300023210-14|Ga0233412_10000636_13	XP_009824429.1	67.6	8.6e-265	Aphanomyces astaci|Saprolegniaceae|Saprolegniales|Oomycetes|Stramenopiles|Eukaryota|cellular organisms|root	HATPase_c,HSP90	MGVL40	GVMAG-M-3300023210-14|Ga0233412_10000636	GVMAG-M-3300023210-14|Ga0233412_10000636	21	61.9048	0	0	19.0476	19.0476	0
GVMAG-M-3300023210-14|Ga0233412_10002352_10	XP_002780415.1	66.7	4e-226	Perkinsus marinus ATCC 50983|Perkinsus|Perkinsidae|Perkinsida|Perkinsea|Perkinsozoa|Alveolata|Eukaryota|cellular organisms|root	HSP70	MGVL40	GVMAG-M-3300023210-14|Ga0233412_10002352	GVMAG-M-3300023210-14|Ga0233412_10002352	16	68.75	0	0	12.5	18.75	0
GVMAG-M-3300023210-15|Ga0233412_10000420_5	WP_046220195.1	59.7	3.2e-113	Photobacterium halotolerans|Vibrionaceae|Vibrionales|Gammaproteobacteria|Proteobacteria|Bacteria|cellular organisms|root		MGVL58	GVMAG-M-3300023210-15|Ga0233412_10000420	GVMAG-M-3300023210-15|Ga0233412_10000420	32	56.25	6.25	0	12.5	25	0
GVMAG-M-3300023210-27|Ga0233412_10000072_3	XP_003768959.1	68.5	4.3e-249	Sarcophilus harrisii|Dasyuridae|Dasyuromorphia|Metatheria|Theria|Mammalia|Amniota|Tetrapoda|Dipnotetrapodomorpha|Sarcopterygii|Euteleostomi|Teleostomi|Gnathostomata|Vertebrata|Craniata|Chordata|Deuterostomia|Bilateria|Eumetazoa|Metazoa|Opisthokonta|Eukaryota|cellular organisms|root	HSP70	MGVL39	GVMAG-M-3300023210-27|Ga0233412_10000072	GVMAG-M-3300023210-27|Ga0233412_10000072	62	51.6129	3.22581	0	8.06452	37.0968	0
GVMAG-M-3300023210-35|Ga0233412_10000896_24	XP_010623250.1	73.3	2.1e-61	Fukomys damarensis|Bathyergidae|Hystricomorpha|Rodentia|Glires|Euarchontoglires|Boreoeutheria|Eutheria|Theria|Mammalia|Amniota|Tetrapoda|Dipnotetrapodomorpha|Sarcopterygii|Euteleostomi|Teleostomi|Gnathostomata|Vertebrata|Craniata|Chordata|Deuterostomia|Bilateria|Eumetazoa|Metazoa|Opisthokonta|Eukaryota|cellular organisms|root	UQ_con	MGVL42	GVMAG-M-3300023210-35|Ga0233412_10000896	GVMAG-M-3300023210-35|Ga0233412_10000896	28	50	0	39.2857	3.57143	7.14286	0
GVMAG-M-3300023210-35|Ga0233412_10002686_10	NP_001237609.1	73.3	3.6e-61	Glycine max|Glycine|Phaseoleae|indigoferoid/millettioid clade|NPAAA clade|50 kb inversion clade|Papilionoideae|Fabaceae|Fabales|fabids|rosids|Pentapetalae|Gunneridae|eudicotyledons|Mesangiospermae|Magnoliophyta|Spermatophyta|Euphyllophyta|Tracheophyta|Embryophyta|Streptophytina|Streptophyta|Viridiplantae|Eukaryota|cellular organisms|root	UQ_con	MGVL42	GVMAG-M-3300023210-35|Ga0233412_10002686	GVMAG-M-3300023210-35|Ga0233412_10002686	14	21.4286	14.2857	57.1429	0	7.14286	0
GVMAG-M-3300024062-1|Ga0255039_10000002_38	ETI39689.1	51	1.4e-141	Phytophthora parasitica P1569|Phytophthora|Peronosporaceae|Peronosporales|Oomycetes|Stramenopiles|Eukaryota|cellular organisms|root	Capsid_N,Capsid_NCLDV	MGVL5	GVMAG-M-3300024062-1|Ga0255039_10000002	GVMAG-M-3300024062-1|Ga0255039_10000002	54	50	1.85185	0	22.2222	25.9259	0
GVMAG-M-3300024062-1|Ga0255039_10000002_6	CCI46391.1	53.6	1.7e-173	Albugo candida|Albuginaceae|Albuginales|Oomycetes|Stramenopiles|Eukaryota|cellular organisms|root	TPP_enzyme_N,TPP_enzyme_M,TPP_enzyme_C	MGVL5	GVMAG-M-3300024062-1|Ga0255039_10000002	GVMAG-M-3300024062-1|Ga0255039_10000002	54	50	1.85185	0	22.2222	25.9259	0
GVMAG-M-3300024062-1|Ga0255039_10000003_46	XP_008615237.1	50.5	6.6e-88	Saprolegnia diclina VS20|Saprolegnia|Saprolegniaceae|Saprolegniales|Oomycetes|Stramenopiles|Eukaryota|cellular organisms|root	UPF0160	MGVL5	GVMAG-M-3300024062-1|Ga0255039_10000003	GVMAG-M-3300024062-1|Ga0255039_10000003	81	61.7284	11.1111	0	12.3457	14.8148	0
GVMAG-M-3300024062-1|Ga0255039_10000005_52	XP_009846086.1	50.1	1.5e-120	Aphanomyces astaci|Saprolegniaceae|Saprolegniales|Oomycetes|Stramenopiles|Eukaryota|cellular organisms|root	HD	MGVL5	GVMAG-M-3300024062-1|Ga0255039_10000005	GVMAG-M-3300024062-1|Ga0255039_10000005	56	55.3571	1.78571	0	25	17.8571	0
GVMAG-M-3300024185-4|Ga0228669_1000619_5	CBJ48602.1	51	5.9e-90	Ectocarpus siliculosus|Ectocarpaceae|Ectocarpales|Phaeophyceae|PX clade|Stramenopiles|Eukaryota|cellular organisms|root	Arginase	MGVL68	GVMAG-M-3300024185-4|Ga0228669_1000619	GVMAG-M-3300024185-4|Ga0228669_1000619	20	60	10	0	15	15	0
GVMAG-M-3300024185-4|Ga0228669_1001943_3	CCY94816.1	54.1	9.2e-77	Firmicutes bacterium CAG:884|Firmicutes|Terrabacteria group|Bacteria|cellular organisms|root		MGVL68	GVMAG-M-3300024185-4|Ga0228669_1001943	GVMAG-M-3300024185-4|Ga0228669_1001943	10	30	10	20	0	40	0
GVMAG-M-3300024252-27|Ga0233435_1000942_34	XP_008877007.1	57.9	1.3e-85	Aphanomyces invadans|Saprolegniaceae|Saprolegniales|Oomycetes|Stramenopiles|Eukaryota|cellular organisms|root	THF_DHG_CYH,THF_DHG_CYH_C	MGVL42	GVMAG-M-3300024252-27|Ga0233435_1000942	GVMAG-M-3300024252-27|Ga0233435_1000942	34	67.6471	0	5.88235	2.94118	23.5294	0
GVMAG-M-3300024252-27|Ga0233435_1001477_4	WP_018249457.1	70.6	4.1e-54	Orenia marismortui|Halobacteroidaceae|Halanaerobiales|Clostridia|Firmicutes|Terrabacteria group|Bacteria|cellular organisms|root		MGVL42	GVMAG-M-3300024252-27|Ga0233435_1001477	GVMAG-M-3300024252-27|Ga0233435_1001477	24	41.6667	8.33333	8.33333	12.5	29.1667	0
GVMAG-M-3300024252-35|Ga0233435_1008555_4	EPB90935.1	52.1	4.8e-156	Mucor circinelloides f. circinelloides 1006PhL|Mucor circinelloides|Mucor|Mucoraceae|Mucorineae|Mucorales|Mucoromycetes|Mucoromycotina|Mucoromycota|Fungi incertae sedis|Fungi|Opisthokonta|Eukaryota|cellular organisms|root	GATase_7,Asn_synthase	MGVL67	GVMAG-M-3300024252-35|Ga0233435_1008555	GVMAG-M-3300024252-35|Ga0233435_1008555	8	50	12.5	0	25	12.5	0
GVMAG-M-3300024255-31|Ga0233438_10003822_7	XP_010265523.1	63.8	3.4e-144	Nelumbo nucifera|Nelumbonaceae|Proteales|Mesangiospermae|Magnoliophyta|Spermatophyta|Euphyllophyta|Tracheophyta|Embryophyta|Streptophytina|Streptophyta|Viridiplantae|Eukaryota|cellular organisms|root	HSP70	Tetraselmisviruses	GVMAG-M-3300024255-31|Ga0233438_10003822	GVMAG-M-3300024255-31|Ga0233438_10003822	17	52.9412	5.88235	0	23.5294	11.7647	5.88235
GVMAG-M-3300024261-25|Ga0233439_10002048_10	XP_009037302.1	74.2	1e-168	Aureococcus anophagefferens|Pelagomonadales|Pelagophyceae|Stramenopiles|Eukaryota|cellular organisms|root	Actin	MGVL55	GVMAG-M-3300024261-25|Ga0233439_10002048	GVMAG-M-3300024261-25|Ga0233439_10002048	23	56.5217	4.34783	0	4.34783	34.7826	0
GVMAG-M-3300024261-25|Ga0233439_10003610_9	EJK75945.1	68.8	2.6e-125	Thalassiosira oceanica|Thalassiosiraceae|Thalassiosirales|Thalassiosirophycidae|Coscinodiscophyceae|Bacillariophyta|Stramenopiles|Eukaryota|cellular organisms|root	ABC_tran	MGVL55	GVMAG-M-3300024261-25|Ga0233439_10003610	GVMAG-M-3300024261-25|Ga0233439_10003610	16	43.75	18.75	0	18.75	18.75	0
GVMAG-M-3300024261-71|Ga0233439_10013186_6	ACG60422.1	62.5	1.5e-215	Tetranychus cinnabarinus|Tetranychidae|Tetranychoidea|Raphignathae|Eleutherengona|Prostigmata|Trombidiformes|Acariformes|Acari|Arachnida|Chelicerata|Arthropoda|Panarthropoda|Ecdysozoa|Protostomia|Bilateria|Eumetazoa|Metazoa|Opisthokonta|Eukaryota|cellular organisms|root	HSP70	MGVL63	GVMAG-M-3300024261-71|Ga0233439_10013186	GVMAG-M-3300024261-71|Ga0233439_10013186	8	62.5	12.5	0	12.5	12.5	0
GVMAG-M-3300024302-11|Ga0233449_1000278_22	WP_021090326.1	54.9	3.7e-130	Campylobacter concisus|Campylobacteraceae|Campylobacterales|Epsilonproteobacteria|delta/epsilon subdivisions|Proteobacteria|Bacteria|cellular organisms|root		Cafeteriaviruses	GVMAG-M-3300024302-11|Ga0233449_1000278	GVMAG-M-3300024302-11|Ga0233449_1000278	73	42.4658	20.5479	1.36986	8.21918	26.0274	1.36986
GVMAG-M-3300024302-11|Ga0233449_1000278_30	XP_004995460.1	50.1	5.8e-191	Salpingoeca rosetta|Salpingoecidae|Craspedida|Choanoflagellida|Opisthokonta|Eukaryota|cellular organisms|root	CN_hydrolase,NAD_synthase	Cafeteriaviruses	GVMAG-M-3300024302-11|Ga0233449_1000278	GVMAG-M-3300024302-11|Ga0233449_1000278	73	42.4658	20.5479	1.36986	8.21918	26.0274	1.36986
GVMAG-M-3300024302-11|Ga0233449_1000370_10	XP_009041146.1	51.7	2.7e-70	Aureococcus anophagefferens|Pelagomonadales|Pelagophyceae|Stramenopiles|Eukaryota|cellular organisms|root	Mito_carr,Mito_carr,Mito_carr	Cafeteriaviruses	GVMAG-M-3300024302-11|Ga0233449_1000370	GVMAG-M-3300024302-11|Ga0233449_1000370	53	54.717	5.66038	3.77358	18.8679	16.9811	0
GVMAG-M-3300024329-18|Ga0228631_1000416_28	XP_002444804.1	63.4	3.4e-218	Sorghum bicolor|Sorghinae|Andropogoneae|Andropogonodae|Panicoideae|PACMAD clade|Poaceae|Poales|commelinids|Petrosaviidae|Liliopsida|Mesangiospermae|Magnoliophyta|Spermatophyta|Euphyllophyta|Tracheophyta|Embryophyta|Streptophytina|Streptophyta|Viridiplantae|Eukaryota|cellular organisms|root	HATPase_c,HSP90	MGVL64	GVMAG-M-3300024329-18|Ga0228631_1000416	GVMAG-M-3300024329-18|Ga0228631_1000416	31	80.6452	6.45161	0	9.67742	3.22581	0
GVMAG-M-3300024329-18|Ga0228631_1000565_5	CEP00240.1	57.9	1.3e-126	Plasmodiophora brassicae|Plasmodiophoridae|Plasmodiophorida|Imbricatea|Cercozoa|Rhizaria|Eukaryota|cellular organisms|root	DEAD,Helicase_C	MGVL64	GVMAG-M-3300024329-18|Ga0228631_1000565	GVMAG-M-3300024329-18|Ga0228631_1000565	16	56.25	6.25	0	12.5	25	0
GVMAG-M-3300024529-3|Ga0255044_10000234_12	XP_004988797.1	74.1	2.8e-61	Salpingoeca rosetta|Salpingoecidae|Craspedida|Choanoflagellida|Opisthokonta|Eukaryota|cellular organisms|root	UQ_con	MGVL42	GVMAG-M-3300024529-3|Ga0255044_10000234	GVMAG-M-3300024529-3|Ga0255044_10000234	16	56.25	6.25	12.5	18.75	6.25	0
GVMAG-M-3300024529-3|Ga0255044_10000887_5	XP_004988797.1	73.5	1.8e-60	Salpingoeca rosetta|Salpingoecidae|Craspedida|Choanoflagellida|Opisthokonta|Eukaryota|cellular organisms|root	UQ_con	MGVL42	GVMAG-M-3300024529-3|Ga0255044_10000887	GVMAG-M-3300024529-3|Ga0255044_10000887	9	44.4444	0	33.3333	11.1111	11.1111	0
GVMAG-M-3300025138-11|Ga0209634_1000746_11	XP_001743240.1	71.5	9e-242	Monosiga brevicollis MX1|Monosiga|Salpingoecidae|Craspedida|Choanoflagellida|Opisthokonta|Eukaryota|cellular organisms|root	HSP70	MGVL68	GVMAG-M-3300025138-11|Ga0209634_1000746	GVMAG-M-3300025138-11|Ga0209634_1000746	32	56.25	12.5	0	12.5	18.75	0
GVMAG-M-3300025138-6|Ga0209634_1003636_8	WP_039350203.1	62.6	1.3e-125	Chryseobacterium jeonii|Flavobacteriaceae|Flavobacteriales|Flavobacteriia|Bacteroidetes|Bacteroidetes/Chlorobi group|FCB group|Bacteria|cellular organisms|root		Cafeteriaviruses	GVMAG-M-3300025138-6|Ga0209634_1003636	GVMAG-M-3300025138-6|Ga0209634_1003636	13	46.1538	15.3846	7.69231	15.3846	15.3846	0
GVMAG-M-3300025138-6|Ga0209634_1010476_3	WP_034920694.1	53.5	1.3e-59	Gillisia sp. CAL575|Flavobacteriaceae|Flavobacteriales|Flavobacteriia|Bacteroidetes|Bacteroidetes/Chlorobi group|FCB group|Bacteria|cellular organisms|root		Cafeteriaviruses	GVMAG-M-3300025138-6|Ga0209634_1010476	GVMAG-M-3300025138-6|Ga0209634_1010476	7	42.8571	57.1429	0	0	0	0
GVMAG-M-3300025138-6|Ga0209634_1012164_3	WP_008544492.1	50.9	4.7e-57	Candidatus Pelagibacter sp. HTCC7211|Pelagibacteraceae|Pelagibacterales|Alphaproteobacteria|Proteobacteria|Bacteria|cellular organisms|root		Cafeteriaviruses	GVMAG-M-3300025138-6|Ga0209634_1012164	GVMAG-M-3300025138-6|Ga0209634_1012164	8	87.5	12.5	0	0	0	0
GVMAG-M-3300025168-6|Ga0209337_1004519_2	XP_005708863.1	51.4	6.5e-107	Galdieria sulphuraria|Cyanidiaceae|Cyanidiales|Bangiophyceae|Rhodophyta|Eukaryota|cellular organisms|root	DEAD,Helicase_C	MGVL58	GVMAG-M-3300025168-6|Ga0209337_1004519	GVMAG-M-3300025168-6|Ga0209337_1004519	14	64.2857	7.14286	0	7.14286	21.4286	0
GVMAG-M-3300025310-20|Ga0209172_10003456_1	XP_311491.3	57.5	6.8e-102	Anopheles gambiae str. PEST|gambiae species complex|Pyretophorus|Cellia|Anopheles|Anophelinae|Culicidae|Culicoidea|Culicomorpha|Nematocera|Diptera|Holometabola|Neoptera|Pterygota|Dicondylia|Insecta|Hexapoda|Pancrustacea|Mandibulata|Arthropoda|Panarthropoda|Ecdysozoa|Protostomia|Bilateria|Eumetazoa|Metazoa|Opisthokonta|Eukaryota|cellular organisms|root	Thymidylat_synt	Medusaviruses	GVMAG-M-3300025310-20|Ga0209172_10003456	GVMAG-M-3300025310-20|Ga0209172_10003456	32	90.625	0	0	6.25	3.125	0
GVMAG-M-3300025626-8|Ga0209716_1000645_25	WP_013073485.1	59.8	1.1e-51	Flavobacteriaceae|Flavobacteriia|Bacteroidetes|Bacteroidetes/Chlorobi group|FCB group|Bacteria|cellular organisms|root		Phaeoviruses	GVMAG-M-3300025626-8|Ga0209716_1000645	GVMAG-M-3300025626-8|Ga0209716_1000645	29	82.7586	3.44828	0	6.89655	3.44828	3.44828
GVMAG-M-3300025644-21|Ga0209042_1001306_18	WP_013073485.1	59.8	8.2e-52	Flavobacteriaceae|Flavobacteriia|Bacteroidetes|Bacteroidetes/Chlorobi group|FCB group|Bacteria|cellular organisms|root		Phaeoviruses	GVMAG-M-3300025644-21|Ga0209042_1001306	GVMAG-M-3300025644-21|Ga0209042_1001306	24	79.1667	0	0	8.33333	8.33333	4.16667
GVMAG-M-3300025695-2|Ga0209653_1002630_12	BAJ86014.1	66.8	4e-133	Hordeum vulgare subsp. vulgare|Hordeum|Hordeinae|Triticeae|Triticodae|Pooideae|BOP clade|Poaceae|Poales|commelinids|Petrosaviidae|Liliopsida|Mesangiospermae|Magnoliophyta|Spermatophyta|Euphyllophyta|Tracheophyta|Embryophyta|Streptophytina|Streptophyta|Viridiplantae|Eukaryota|cellular organisms|root	HSP70	Tetraselmisviruses	GVMAG-M-3300025695-2|Ga0209653_1002630	GVMAG-M-3300025695-2|Ga0209653_1002630	18	44.4444	16.6667	0	22.2222	16.6667	0
GVMAG-M-3300025695-21|Ga0209653_1004900_6	XP_005839396.1	53.6	4.8e-135	Guillardia theta CCMP2712|Guillardia|Geminigeraceae|Pyrenomonadales|Cryptophyta|Eukaryota|cellular organisms|root	Cyt-b5,FA_desaturase	MGVL62	GVMAG-M-3300025695-21|Ga0209653_1004900	GVMAG-M-3300025695-21|Ga0209653_1004900	8	87.5	0	0	12.5	0	0
GVMAG-M-3300025705-7|Ga0209374_1005244_3	WP_044207632.1	50.3	3.1e-84	Flammeovirga sp. OC4|Flammeovirgaceae|Cytophagales|Cytophagia|Bacteroidetes|Bacteroidetes/Chlorobi group|FCB group|Bacteria|cellular organisms|root		MGVL58	GVMAG-M-3300025705-7|Ga0209374_1005244	GVMAG-M-3300025705-7|Ga0209374_1005244	9	22.2222	22.2222	0	22.2222	33.3333	0
GVMAG-M-3300025705-7|Ga0209374_1006335_7	CDE25776.1	58	6.6e-103	Clostridium sp. CAG:440|Clostridium|Clostridiaceae|Clostridiales|Clostridia|Firmicutes|Terrabacteria group|Bacteria|cellular organisms|root		MGVL58	GVMAG-M-3300025705-7|Ga0209374_1006335	GVMAG-M-3300025705-7|Ga0209374_1006335	10	40	10	10	0	40	0
GVMAG-M-3300025707-20|Ga0209667_1000354_6	WP_041099065.1	51.9	3.5e-160	Sulfuritalea hydrogenivorans|Sterolibacteriaceae|Nitrosomonadales|Betaproteobacteria|Proteobacteria|Bacteria|cellular organisms|root		MGVL58	GVMAG-M-3300025707-20|Ga0209667_1000354	GVMAG-M-3300025707-20|Ga0209667_1000354	47	74.4681	8.51064	0	6.38298	8.51064	2.12766
GVMAG-M-3300025707-20|Ga0209667_1002557_4	WP_045465657.1	53.2	8.9e-119	Sporocytophaga myxococcoides|Cytophagaceae|Cytophagales|Cytophagia|Bacteroidetes|Bacteroidetes/Chlorobi group|FCB group|Bacteria|cellular organisms|root		MGVL58	GVMAG-M-3300025707-20|Ga0209667_1002557	GVMAG-M-3300025707-20|Ga0209667_1002557	14	57.1429	28.5714	0	14.2857	0	0
GVMAG-M-3300025707-20|Ga0209667_1002638_11	CDP06090.1	62.4	9.4e-127	Coffea canephora|Coffeeae|Bertiereae - Coffeeae clade|Gardenieae complex|Ixoroideae|Rubiaceae|Gentianales|lamiids|asterids|Pentapetalae|Gunneridae|eudicotyledons|Mesangiospermae|Magnoliophyta|Spermatophyta|Euphyllophyta|Tracheophyta|Embryophyta|Streptophytina|Streptophyta|Viridiplantae|Eukaryota|cellular organisms|root	tRNA-synt_1b	MGVL58	GVMAG-M-3300025707-20|Ga0209667_1002638	GVMAG-M-3300025707-20|Ga0209667_1002638	14	50	21.4286	0	14.2857	14.2857	0
GVMAG-M-3300025707-20|Ga0209667_1008972_5	WP_026770678.1	54.6	6.4e-158	Asinibacterium|Chitinophagales|Chitinophagia|Bacteroidetes|Bacteroidetes/Chlorobi group|FCB group|Bacteria|cellular organisms|root		MGVL58	GVMAG-M-3300025707-20|Ga0209667_1008972	GVMAG-M-3300025707-20|Ga0209667_1008972	6	83.3333	16.6667	0	0	0	0
GVMAG-M-3300025767-21|Ga0209137_1004849_4	CBN77918.1	63.7	7.7e-108	Ectocarpus siliculosus|Ectocarpaceae|Ectocarpales|Phaeophyceae|PX clade|Stramenopiles|Eukaryota|cellular organisms|root	FA_desaturase	MGVL55	GVMAG-M-3300025767-21|Ga0209137_1004849	GVMAG-M-3300025767-21|Ga0209137_1004849	10	50	10	0	10	30	0
GVMAG-M-3300025767-21|Ga0209137_1005635_6	XP_009496373.1	66.8	5e-160	Fonticula alba|Fonticulaceae|Fonticulida|Nucleariidae and Fonticula group|Opisthokonta|Eukaryota|cellular organisms|root	Actin	MGVL55	GVMAG-M-3300025767-21|Ga0209137_1005635	GVMAG-M-3300025767-21|Ga0209137_1005635	10	40	10	0	10	40	0
GVMAG-M-3300025860-20|Ga0209119_1000029_30	NP_001072429.1	62.1	1.6e-200	Xenopus tropicalis|Xenopus|Xenopodinae|Pipidae|Pipoidea|Anura|Batrachia|Amphibia|Tetrapoda|Dipnotetrapodomorpha|Sarcopterygii|Euteleostomi|Teleostomi|Gnathostomata|Vertebrata|Craniata|Chordata|Deuterostomia|Bilateria|Eumetazoa|Metazoa|Opisthokonta|Eukaryota|cellular organisms|root	HSP70	MGVL32	GVMAG-M-3300025860-20|Ga0209119_1000029	GVMAG-M-3300025860-20|Ga0209119_1000029	186	76.3441	3.76344	0.537634	7.52688	11.2903	0.537634
GVMAG-M-3300025860-20|Ga0209119_1000029_73	XP_001951697.1	51.2	2.1e-73	Acyrthosiphon pisum|Macrosiphini|Aphidinae|Aphididae|Aphidoidea|Aphidomorpha|Sternorrhyncha|Hemiptera|Paraneoptera|Neoptera|Pterygota|Dicondylia|Insecta|Hexapoda|Pancrustacea|Mandibulata|Arthropoda|Panarthropoda|Ecdysozoa|Protostomia|Bilateria|Eumetazoa|Metazoa|Opisthokonta|Eukaryota|cellular organisms|root	Pkinase	MGVL32	GVMAG-M-3300025860-20|Ga0209119_1000029	GVMAG-M-3300025860-20|Ga0209119_1000029	186	76.3441	3.76344	0.537634	7.52688	11.2903	0.537634
GVMAG-M-3300025860-25|Ga0209119_1000015_52	XP_004335677.1	54.4	1.9e-163	Acanthamoeba castellanii str. Neff|Acanthamoeba|Acanthamoebidae|Centramoebida|Longamoebia|Discosea|Amoebozoa|Eukaryota|cellular organisms|root	GATase_7,Asn_synthase,Asn_synthase	MGVL67	GVMAG-M-3300025860-25|Ga0209119_1000015	GVMAG-M-3300025860-25|Ga0209119_1000015	151	58.9404	11.9205	0	9.27152	19.8675	0
GVMAG-M-3300025870-5|Ga0209666_1000701_22	EGT47763.1	83.9	1.8e-51	Caenorhabditis brenneri|Peloderinae|Rhabditidae|Rhabditoidea|Rhabditomorpha|Rhabditina|Rhabditida|Chromadorea|Nematoda|Ecdysozoa|Protostomia|Bilateria|Eumetazoa|Metazoa|Opisthokonta|Eukaryota|cellular organisms|root	Histone	Phaeoviruses	GVMAG-M-3300025870-5|Ga0209666_1000701	GVMAG-M-3300025870-5|Ga0209666_1000701	41	78.0488	4.87805	0	7.31707	9.7561	0
GVMAG-M-3300025880-17|Ga0209534_10001059_42	XP_641872.1	52.1	1.9e-155	Dictyostelium discoideum AX4|Dictyostelium|Dictyosteliaceae|Dictyosteliales|Dictyostelids|Mycetozoa|Amoebozoa|Eukaryota|cellular organisms|root	tRNA-synt_1g	Faunusviruses	GVMAG-M-3300025880-17|Ga0209534_10001059	GVMAG-M-3300025880-17|Ga0209534_10001059	43	74.4186	6.97674	2.32558	11.6279	4.65116	0
GVMAG-M-3300025880-17|Ga0209534_10001196_8	XP_002268410.1	56.5	6.1e-61	Vitis vinifera|Viteae|Vitaceae|Vitales|rosids incertae sedis|rosids|Pentapetalae|Gunneridae|eudicotyledons|Mesangiospermae|Magnoliophyta|Spermatophyta|Euphyllophyta|Tracheophyta|Embryophyta|Streptophytina|Streptophyta|Viridiplantae|Eukaryota|cellular organisms|root	zf-CHY,zf-RING_2,zinc_ribbon_6	Faunusviruses	GVMAG-M-3300025880-17|Ga0209534_10001196	GVMAG-M-3300025880-17|Ga0209534_10001196	22	59.0909	0	0	9.09091	31.8182	0
GVMAG-M-3300025880-17|Ga0209534_10003217_8	ABN05850.1	50.9	5.2e-144	Medicago truncatula|Trifolieae|IRL clade|Hologalegina|NPAAA clade|50 kb inversion clade|Papilionoideae|Fabaceae|Fabales|fabids|rosids|Pentapetalae|Gunneridae|eudicotyledons|Mesangiospermae|Magnoliophyta|Spermatophyta|Euphyllophyta|Tracheophyta|Embryophyta|Streptophytina|Streptophyta|Viridiplantae|Eukaryota|cellular organisms|root	tRNA_anti-codon,tRNA-synt_2	Faunusviruses	GVMAG-M-3300025880-17|Ga0209534_10003217	GVMAG-M-3300025880-17|Ga0209534_10003217	12	33.3333	8.33333	0	8.33333	50	0
GVMAG-M-3300025880-30|Ga0209534_10000479_9	XP_004988888.1	50.2	1.9e-51	Salpingoeca rosetta|Salpingoecidae|Craspedida|Choanoflagellida|Opisthokonta|Eukaryota|cellular organisms|root	FA_hydroxylase	MGVL55	GVMAG-M-3300025880-30|Ga0209534_10000479	GVMAG-M-3300025880-30|Ga0209534_10000479	50	60	12	6	8	14	0
GVMAG-M-3300025880-30|Ga0209534_10000490_2	XP_009037302.1	73.9	3.8e-168	Aureococcus anophagefferens|Pelagomonadales|Pelagophyceae|Stramenopiles|Eukaryota|cellular organisms|root	Actin	MGVL55	GVMAG-M-3300025880-30|Ga0209534_10000490	GVMAG-M-3300025880-30|Ga0209534_10000490	38	63.1579	5.26316	0	7.89474	23.6842	0
GVMAG-M-3300025880-30|Ga0209534_10000537_2	EJK75945.1	68.1	2e-125	Thalassiosira oceanica|Thalassiosiraceae|Thalassiosirales|Thalassiosirophycidae|Coscinodiscophyceae|Bacillariophyta|Stramenopiles|Eukaryota|cellular organisms|root	ABC_tran	MGVL55	GVMAG-M-3300025880-30|Ga0209534_10000537	GVMAG-M-3300025880-30|Ga0209534_10000537	41	58.5366	4.87805	0	4.87805	31.7073	0
GVMAG-M-3300025880-56|Ga0209534_10000062_144	ACO14640.1	51.9	1.6e-87	Caligus clemensi|Caligidae|Siphonostomatoida|Podoplea|Neocopepoda|Copepoda|Hexanauplia|Multicrustacea|Crustacea|Pancrustacea|Mandibulata|Arthropoda|Panarthropoda|Ecdysozoa|Protostomia|Bilateria|Eumetazoa|Metazoa|Opisthokonta|Eukaryota|cellular organisms|root	SIR2	MGVL16	GVMAG-M-3300025880-56|Ga0209534_10000062	GVMAG-M-3300025880-56|Ga0209534_10000062	165	74.5455	3.0303	0	11.5152	10.9091	0
GVMAG-M-3300025880-56|Ga0209534_10000062_165	XP_005726229.2	55.4	1.5e-113	Pundamilia nyererei|Haplochromini|Pseudocrenilabrinae|African cichlids|Cichlidae|Cichliformes|Cichlomorphae|Ovalentaria|Percomorphaceae|Euacanthomorphacea|Acanthomorphata|Ctenosquamata|Eurypterygia|Neoteleostei|Euteleosteomorpha|Clupeocephala|Osteoglossocephalai|Teleostei|Neopterygii|Actinopteri|Actinopterygii|Euteleostomi|Teleostomi|Gnathostomata|Vertebrata|Craniata|Chordata|Deuterostomia|Bilate…	NMT,NMT_C	MGVL16	GVMAG-M-3300025880-56|Ga0209534_10000062	GVMAG-M-3300025880-56|Ga0209534_10000062	165	74.5455	3.0303	0	11.5152	10.9091	0
GVMAG-M-3300025880-56|Ga0209534_10000062_51	ADQ64514.1	82.3	1.7e-85	Bactrocera oleae|Bactrocera|Dacini|Dacinae|Tephritidae|Tephritoidea|Acalyptratae|Schizophora|Cyclorrhapha|Eremoneura|Muscomorpha|Brachycera|Diptera|Holometabola|Neoptera|Pterygota|Dicondylia|Insecta|Hexapoda|Pancrustacea|Mandibulata|Arthropoda|Panarthropoda|Ecdysozoa|Protostomia|Bilateria|Eumetazoa|Metazoa|Opisthokonta|Eukaryota|cellular organisms|root	HSP70	MGVL16	GVMAG-M-3300025880-56|Ga0209534_10000062	GVMAG-M-3300025880-56|Ga0209534_10000062	165	74.5455	3.0303	0	11.5152	10.9091	0
GVMAG-M-3300025880-56|Ga0209534_10000062_53	ADV59560.1	80.4	2.1e-186	Paracyclopina nana|Cyclopettidae|Cyclopoida|Podoplea|Neocopepoda|Copepoda|Hexanauplia|Multicrustacea|Crustacea|Pancrustacea|Mandibulata|Arthropoda|Panarthropoda|Ecdysozoa|Protostomia|Bilateria|Eumetazoa|Metazoa|Opisthokonta|Eukaryota|cellular organisms|root	HSP70	MGVL16	GVMAG-M-3300025880-56|Ga0209534_10000062	GVMAG-M-3300025880-56|Ga0209534_10000062	165	74.5455	3.0303	0	11.5152	10.9091	0
GVMAG-M-3300025894-55|Ga0209335_10002689_10	XP_010769990.1	69.5	1e-242	Notothenia coriiceps|Nototheniidae|Notothenioidei|Perciformes|Eupercaria|Percomorphaceae|Euacanthomorphacea|Acanthomorphata|Ctenosquamata|Eurypterygia|Neoteleostei|Euteleosteomorpha|Clupeocephala|Osteoglossocephalai|Teleostei|Neopterygii|Actinopteri|Actinopterygii|Euteleostomi|Teleostomi|Gnathostomata|Vertebrata|Craniata|Chordata|Deuterostomia|Bilateria|Eumetazoa|Metazoa|Opisthokonta|Eukaryota|ce…	HSP70	MGVL67	GVMAG-M-3300025894-55|Ga0209335_10002689	GVMAG-M-3300025894-55|Ga0209335_10002689	16	56.25	18.75	0	12.5	12.5	0
GVMAG-M-3300027697-22|Ga0209033_1000295_28	KMQ50665.1	59.8	2.3e-116	Chitinispirillum alkaliphilum|Chitinispirillaceae|Chitinispirillales|Chitinispirillia|Fibrobacteres|FCB group|Bacteria|cellular organisms|root		Iridoviruses	GVMAG-M-3300027697-22|Ga0209033_1000295	GVMAG-M-3300027697-22|Ga0209033_1000295	30	43.3333	10	0	3.33333	43.3333	0
GVMAG-M-3300027707-33|Ga0209443_1000964_18	WP_006854787.1	62.5	2.4e-110	Synechococcus sp. WH 8016|Synechococcaceae|Synechococcales|Cyanobacteria|Cyanobacteria/Melainabacteria group|Terrabacteria group|Bacteria|cellular organisms|root		Asfarviruses	GVMAG-M-3300027707-33|Ga0209443_1000964	GVMAG-M-3300027707-33|Ga0209443_1000964	22	72.7273	18.1818	0	0	9.09091	0
GVMAG-M-3300027707-43|Ga0209443_1002999_5	XP_005852345.1	76.9	2.3e-173	Nannochloropsis gaditana CCMP526|Nannochloropsis|Monodopsidaceae|Eustigmatales|Eustigmatophyceae|Stramenopiles|Eukaryota|cellular organisms|root	Actin	MGVL55	GVMAG-M-3300027707-43|Ga0209443_1002999	GVMAG-M-3300027707-43|Ga0209443_1002999	11	63.6364	0	0	9.09091	27.2727	0
GVMAG-M-3300027708-63|Ga0209188_1007421_6	WP_010249796.1	54.5	6.1e-90	Myroides injenensis|Flavobacteriaceae|Flavobacteriales|Flavobacteriia|Bacteroidetes|Bacteroidetes/Chlorobi group|FCB group|Bacteria|cellular organisms|root		YLMV	GVMAG-M-3300027708-63|Ga0209188_1007421	GVMAG-M-3300027708-63|Ga0209188_1007421	7	57.1429	42.8571	0	0	0	0
GVMAG-M-3300027721-1|Ga0209492_1001163_6	WP_013186182.1	65	1.4e-121	Croceibacter atlanticus|Flavobacteriaceae|Flavobacteriales|Flavobacteriia|Bacteroidetes|Bacteroidetes/Chlorobi group|FCB group|Bacteria|cellular organisms|root		Ascoviruses	GVMAG-M-3300027721-1|Ga0209492_1001163	GVMAG-M-3300027721-1|Ga0209492_1001163	11	36.3636	9.09091	0	0	54.5455	0
GVMAG-M-3300027721-1|Ga0209492_1001615_10	WP_015482176.1	50.9	1.7e-53	Polaribacter sp. MED152|Flavobacteriaceae|Flavobacteriales|Flavobacteriia|Bacteroidetes|Bacteroidetes/Chlorobi group|FCB group|Bacteria|cellular organisms|root		Ascoviruses	GVMAG-M-3300027721-1|Ga0209492_1001615	GVMAG-M-3300027721-1|Ga0209492_1001615	13	84.6154	7.69231	0	0	0	7.69231
GVMAG-M-3300027721-1|Ga0209492_1001934_5	ACO12597.1	60.2	5.6e-102	Lepeophtheirus salmonis|Caligidae|Siphonostomatoida|Podoplea|Neocopepoda|Copepoda|Hexanauplia|Multicrustacea|Crustacea|Pancrustacea|Mandibulata|Arthropoda|Panarthropoda|Ecdysozoa|Protostomia|Bilateria|Eumetazoa|Metazoa|Opisthokonta|Eukaryota|cellular organisms|root	Epimerase	Ascoviruses	GVMAG-M-3300027721-1|Ga0209492_1001934	GVMAG-M-3300027721-1|Ga0209492_1001934	9	55.5556	0	0	11.1111	33.3333	0
GVMAG-M-3300027721-1|Ga0209492_1002104_1	WP_007137398.1	63.9	5.8e-291	Flavobacterium frigoris|Flavobacteriaceae|Flavobacteriales|Flavobacteriia|Bacteroidetes|Bacteroidetes/Chlorobi group|FCB group|Bacteria|cellular organisms|root		Ascoviruses	GVMAG-M-3300027721-1|Ga0209492_1002104	GVMAG-M-3300027721-1|Ga0209492_1002104	6	66.6667	16.6667	0	0	16.6667	0
GVMAG-M-3300027732-33|Ga0209442_1002235_2	XP_005784613.1	71.1	2.2e-110	Emiliania huxleyi CCMP1516|Emiliania|Noelaerhabdaceae|Isochrysidales|Haptophyceae|Eukaryota|cellular organisms|root		MGVL57	GVMAG-M-3300027732-33|Ga0209442_1002235	GVMAG-M-3300027732-33|Ga0209442_1002235	13	38.4615	7.69231	0	15.3846	38.4615	0
GVMAG-M-3300027746-30|Ga0209597_1003251_4	XP_005839396.1	52.2	2.2e-124	Guillardia theta CCMP2712|Guillardia|Geminigeraceae|Pyrenomonadales|Cryptophyta|Eukaryota|cellular organisms|root	Cyt-b5,FA_desaturase	MGVL62	GVMAG-M-3300027746-30|Ga0209597_1003251	GVMAG-M-3300027746-30|Ga0209597_1003251	11	72.7273	0	0	18.1818	9.09091	0
GVMAG-M-3300027746-34|Ga0209597_1000701_3	XP_006697014.1	54	3.4e-116	Chaetomium thermophilum var. thermophilum DSM 1495|Chaetomium thermophilum|Chaetomium|Chaetomiaceae|Sordariales|Sordariomycetidae|Sordariomycetes|sordariomyceta|leotiomyceta|Pezizomycotina|saccharomyceta|Ascomycota|Dikarya|Fungi|Opisthokonta|Eukaryota|cellular organisms|root	DEAD,Helicase_C	MGVL19	GVMAG-M-3300027746-34|Ga0209597_1000701	GVMAG-M-3300027746-34|Ga0209597_1000701	19	57.8947	10.5263	5.26316	10.5263	15.7895	0
GVMAG-M-3300027763-16|Ga0209088_10000055_76	XP_005839396.1	52.3	3.7e-127	Guillardia theta CCMP2712|Guillardia|Geminigeraceae|Pyrenomonadales|Cryptophyta|Eukaryota|cellular organisms|root	Cyt-b5,FA_desaturase	MGVL62	GVMAG-M-3300027763-16|Ga0209088_10000055	GVMAG-M-3300027763-16|Ga0209088_10000055	87	65.5172	5.74713	0	11.4943	17.2414	0
GVMAG-M-3300027769-26|Ga0209770_10000007_84	XP_005836241.1	50.9	7.8e-83	Guillardia theta CCMP2712|Guillardia|Geminigeraceae|Pyrenomonadales|Cryptophyta|Eukaryota|cellular organisms|root	NAD_binding_10	MGVL62	GVMAG-M-3300027769-26|Ga0209770_10000007	GVMAG-M-3300027769-26|Ga0209770_10000007	148	65.5405	4.72973	0	8.10811	21.6216	0
GVMAG-M-3300027770-28|Ga0209086_10013003_7	WP_035074546.1	62.6	5.2e-121	Anditalea andensis|Cytophagaceae|Cytophagales|Cytophagia|Bacteroidetes|Bacteroidetes/Chlorobi group|FCB group|Bacteria|cellular organisms|root		YLMV	GVMAG-M-3300027770-28|Ga0209086_10013003	GVMAG-M-3300027770-28|Ga0209086_10013003	9	44.4444	55.5556	0	0	0	0
GVMAG-M-3300027770-43|Ga0209086_10000011_32	EWM29163.1	66.2	7.7e-51	Nannochloropsis gaditana|Monodopsidaceae|Eustigmatales|Eustigmatophyceae|Stramenopiles|Eukaryota|cellular organisms|root	UQ_con	MGVL23	GVMAG-M-3300027770-43|Ga0209086_10000011	GVMAG-M-3300027770-43|Ga0209086_10000011	197	64.467	13.198	1.01523	6.59898	14.7208	0
GVMAG-M-3300027770-43|Ga0209086_10000016_160	EWM25096.1	58.8	1.5e-147	Nannochloropsis gaditana|Monodopsidaceae|Eustigmatales|Eustigmatophyceae|Stramenopiles|Eukaryota|cellular organisms|root	eRF1_1,eRF1_2,eRF1_3	MGVL23	GVMAG-M-3300027770-43|Ga0209086_10000016	GVMAG-M-3300027770-43|Ga0209086_10000016	189	64.5503	12.6984	0.529101	8.46561	13.2275	0.529101
GVMAG-M-3300027770-43|Ga0209086_10000016_27	XP_009841994.1	50.4	4.4e-89	Aphanomyces astaci|Saprolegniaceae|Saprolegniales|Oomycetes|Stramenopiles|Eukaryota|cellular organisms|root	Glyco_transf_4,Glycos_transf_1	MGVL23	GVMAG-M-3300027770-43|Ga0209086_10000016	GVMAG-M-3300027770-43|Ga0209086_10000016	189	64.5503	12.6984	0.529101	8.46561	13.2275	0.529101
GVMAG-M-3300027770-64|Ga0209086_10006505_6	WP_026774879.1	53	2.3e-92	Asinibacterium sp. OR43|Chitinophagaceae|Chitinophagales|Chitinophagia|Bacteroidetes|Bacteroidetes/Chlorobi group|FCB group|Bacteria|cellular organisms|root		MGVL44	GVMAG-M-3300027770-64|Ga0209086_10006505	GVMAG-M-3300027770-64|Ga0209086_10006505	9	55.5556	11.1111	0	0	33.3333	0
GVMAG-M-3300027777-39|Ga0209829_10004812_6	EFX83683.1	51.9	3.6e-113	Daphnia pulex|Daphniidae|Anomopoda|Cladocera|Diplostraca|Phyllopoda|Branchiopoda|Crustacea|Pancrustacea|Mandibulata|Arthropoda|Panarthropoda|Ecdysozoa|Protostomia|Bilateria|Eumetazoa|Metazoa|Opisthokonta|Eukaryota|cellular organisms|root	DEAD,Helicase_C	MGVL31	GVMAG-M-3300027777-39|Ga0209829_10004812	GVMAG-M-3300027777-39|Ga0209829_10004812	10	10	20	10	20	40	0
GVMAG-M-3300027777-39|Ga0209829_10004812_9	XP_005707633.1	63.8	6.2e-216	Galdieria sulphuraria|Cyanidiaceae|Cyanidiales|Bangiophyceae|Rhodophyta|Eukaryota|cellular organisms|root	HSP70	MGVL31	GVMAG-M-3300027777-39|Ga0209829_10004812	GVMAG-M-3300027777-39|Ga0209829_10004812	10	10	20	10	20	40	0
GVMAG-M-3300027793-10|Ga0209972_10000403_23	XP_011183408.1	52.6	2.1e-81	Zeugodacus cucurbitae|Zeugodacus|Dacini|Dacinae|Tephritidae|Tephritoidea|Acalyptratae|Schizophora|Cyclorrhapha|Eremoneura|Muscomorpha|Brachycera|Diptera|Holometabola|Neoptera|Pterygota|Dicondylia|Insecta|Hexapoda|Pancrustacea|Mandibulata|Arthropoda|Panarthropoda|Ecdysozoa|Protostomia|Bilateria|Eumetazoa|Metazoa|Opisthokonta|Eukaryota|cellular organisms|root	Thymidylat_synt	MGVL3	GVMAG-M-3300027793-10|Ga0209972_10000403	GVMAG-M-3300027793-10|Ga0209972_10000403	44	70.4545	9.09091	0	6.81818	13.6364	0
GVMAG-M-3300027804-47|Ga0209358_10000110_71	XP_005839396.1	53.6	1e-129	Guillardia theta CCMP2712|Guillardia|Geminigeraceae|Pyrenomonadales|Cryptophyta|Eukaryota|cellular organisms|root	Cyt-b5,FA_desaturase	MGVL62	GVMAG-M-3300027804-47|Ga0209358_10000110	GVMAG-M-3300027804-47|Ga0209358_10000110	82	65.8537	6.09756	0	8.53659	19.5122	0
GVMAG-M-3300027833-19|Ga0209092_10000041_31	XP_012897008.1	54.9	5.2e-200	Blastocystis hominis|Blastocystidae|Stramenopiles|Eukaryota|cellular organisms|root	RNR_Alpha	Asfarviruses	GVMAG-M-3300027833-19|Ga0209092_10000041	GVMAG-M-3300027833-19|Ga0209092_10000041	110	69.0909	6.36364	0	7.27273	17.2727	0
GVMAG-M-3300027833-19|Ga0209092_10000041_6	AGG11408.1	67.6	1e-55	Paratrypanosoma confusum|Trypanosomatidae|Kinetoplastida|Euglenozoa|Eukaryota|cellular organisms|root	UQ_con	Asfarviruses	GVMAG-M-3300027833-19|Ga0209092_10000041	GVMAG-M-3300027833-19|Ga0209092_10000041	110	69.0909	6.36364	0	7.27273	17.2727	0
GVMAG-M-3300027833-19|Ga0209092_10000100_57	ESS64949.1	50.1	6e-194	Trypanosoma cruzi Dm28c|Schizotrypanum|Trypanosoma|Trypanosomatidae|Kinetoplastida|Euglenozoa|Eukaryota|cellular organisms|root	HATPase_c_3,HSP90	Asfarviruses	GVMAG-M-3300027833-19|Ga0209092_10000100	GVMAG-M-3300027833-19|Ga0209092_10000100	78	71.7949	5.12821	1.28205	10.2564	11.5385	0
GVMAG-M-3300027833-19|Ga0209092_10002431_16	XP_001462692.1	54	2.4e-110	Leishmania infantum JPCM5|Leishmania donovani species complex|Leishmania|Leishmania|Leishmaniinae|Trypanosomatidae|Kinetoplastida|Euglenozoa|Eukaryota|cellular organisms|root	DEAD,Helicase_C	Asfarviruses	GVMAG-M-3300027833-19|Ga0209092_10002431	GVMAG-M-3300027833-19|Ga0209092_10002431	22	72.7273	4.54545	0	9.09091	13.6364	0
GVMAG-M-3300027833-29|Ga0209092_10004374_19	EWM29163.1	67.8	3.2e-57	Nannochloropsis gaditana|Monodopsidaceae|Eustigmatales|Eustigmatophyceae|Stramenopiles|Eukaryota|cellular organisms|root	UQ_con	MGVL42	GVMAG-M-3300027833-29|Ga0209092_10004374	GVMAG-M-3300027833-29|Ga0209092_10004374	20	55	0	35	10	0	0
GVMAG-M-3300027833-29|Ga0209092_10009919_4	EXX68622.1	55.9	0	Rhizophagus irregularis DAOM 197198w|Rhizophagus|Glomeraceae|Glomerales|Glomeromycetes|Glomeromycotina|Mucoromycota|Fungi incertae sedis|Fungi|Opisthokonta|Eukaryota|cellular organisms|root	GVMAG-S-methyl_trans,Pterin_bind,B12-binding_2,B12-binding,Met_synt_B12	MGVL42	GVMAG-M-3300027833-29|Ga0209092_10009919	GVMAG-M-3300027833-29|Ga0209092_10009919	6	50	16.6667	0	33.3333	0	0
GVMAG-M-3300027833-31|Ga0209092_10000358_25	WP_046375976.1	67.7	2.2e-130	Spirosoma radiotolerans|Cytophagaceae|Cytophagales|Cytophagia|Bacteroidetes|Bacteroidetes/Chlorobi group|FCB group|Bacteria|cellular organisms|root		MGVL45	GVMAG-M-3300027833-31|Ga0209092_10000358	GVMAG-M-3300027833-31|Ga0209092_10000358	41	34.1463	21.9512	0	9.7561	34.1463	0
GVMAG-M-3300027836-15|Ga0209230_10000027_11	XP_010937656.1	71.4	4.9e-248	Elaeis guineensis|Elaeidinae|Cocoseae|Arecoideae|Arecaceae|Arecales|commelinids|Petrosaviidae|Liliopsida|Mesangiospermae|Magnoliophyta|Spermatophyta|Euphyllophyta|Tracheophyta|Embryophyta|Streptophytina|Streptophyta|Viridiplantae|Eukaryota|cellular organisms|root	HSP70	MGVL59	GVMAG-M-3300027836-15|Ga0209230_10000027	GVMAG-M-3300027836-15|Ga0209230_10000027	54	66.6667	11.1111	0	5.55556	16.6667	0
GVMAG-M-3300027836-15|Ga0209230_10000269_16	CBY34235.1	54.3	1.7e-141	Oikopleura dioica|Oikopleuridae|Copelata|Appendicularia|Tunicata|Chordata|Deuterostomia|Bilateria|Eumetazoa|Metazoa|Opisthokonta|Eukaryota|cellular organisms|root	DNA_photolyase,FAD_binding_7	MGVL59	GVMAG-M-3300027836-15|Ga0209230_10000269	GVMAG-M-3300027836-15|Ga0209230_10000269	25	48	0	0	24	28	0
GVMAG-M-3300027836-15|Ga0209230_10000269_8	XP_005649656.1	60	1.1e-156	Coccomyxa subellipsoidea C-169|Coccomyxa|Elliptochloris clade|Trebouxiophyceae|Chlorophyta|Viridiplantae|Eukaryota|cellular organisms|root	PHO4	MGVL59	GVMAG-M-3300027836-15|Ga0209230_10000269	GVMAG-M-3300027836-15|Ga0209230_10000269	25	48	0	0	24	28	0
GVMAG-M-3300027836-15|Ga0209230_10000334_7	WP_002771354.1	50.4	5.7e-151	Microcystis aeruginosa|Microcystaceae|Chroococcales|Oscillatoriophycideae|Cyanobacteria|Cyanobacteria/Melainabacteria group|Terrabacteria group|Bacteria|cellular organisms|root		MGVL59	GVMAG-M-3300027836-15|Ga0209230_10000334	GVMAG-M-3300027836-15|Ga0209230_10000334	16	43.75	12.5	6.25	6.25	25	6.25
GVMAG-M-3300027836-15|Ga0209230_10004788_3	CBY34235.1	52.3	1.7e-136	Oikopleura dioica|Oikopleuridae|Copelata|Appendicularia|Tunicata|Chordata|Deuterostomia|Bilateria|Eumetazoa|Metazoa|Opisthokonta|Eukaryota|cellular organisms|root	DNA_photolyase,FAD_binding_7	MGVL59	GVMAG-M-3300027836-15|Ga0209230_10004788	GVMAG-M-3300027836-15|Ga0209230_10004788	8	50	0	0	12.5	37.5	0
GVMAG-M-3300027836-21|Ga0209230_10005903_3	XP_012897397.1	60.8	7e-153	Blastocystis hominis|Blastocystidae|Stramenopiles|Eukaryota|cellular organisms|root	SHMT	MGVL35	GVMAG-M-3300027836-21|Ga0209230_10005903	GVMAG-M-3300027836-21|Ga0209230_10005903	8	50	12.5	0	12.5	25	0
GVMAG-M-3300027892-81|Ga0209550_10002346_4	XP_009825545.1	64.2	2.6e-132	Aphanomyces astaci|Saprolegniaceae|Saprolegniales|Oomycetes|Stramenopiles|Eukaryota|cellular organisms|root	DEAD,Helicase_C	OLPV	GVMAG-M-3300027892-81|Ga0209550_10002346	GVMAG-M-3300027892-81|Ga0209550_10002346	17	64.7059	0	0	5.88235	29.4118	0
GVMAG-M-3300027963-21|Ga0209400_1000294_12	XP_005839396.1	52.3	4e-121	Guillardia theta CCMP2712|Guillardia|Geminigeraceae|Pyrenomonadales|Cryptophyta|Eukaryota|cellular organisms|root	Cyt-b5,FA_desaturase	MGVL62	GVMAG-M-3300027963-21|Ga0209400_1000294	GVMAG-M-3300027963-21|Ga0209400_1000294	45	66.6667	11.1111	0	13.3333	8.88889	0
GVMAG-M-3300027963-6|Ga0209400_1011972_5	XP_004495569.1	50	4.7e-83	Cicer arietinum|Cicereae|IRL clade|Hologalegina|NPAAA clade|50 kb inversion clade|Papilionoideae|Fabaceae|Fabales|fabids|rosids|Pentapetalae|Gunneridae|eudicotyledons|Mesangiospermae|Magnoliophyta|Spermatophyta|Euphyllophyta|Tracheophyta|Embryophyta|Streptophytina|Streptophyta|Viridiplantae|Eukaryota|cellular organisms|root	Metallophos	MGVL63	GVMAG-M-3300027963-6|Ga0209400_1011972	GVMAG-M-3300027963-6|Ga0209400_1011972	6	66.6667	0	0	16.6667	16.6667	0
GVMAG-S-1004280-25|1004280_contig_46_7	ETI47070.1	50.2	9.6e-132	Phytophthora parasitica P1569|Phytophthora|Peronosporaceae|Peronosporales|Oomycetes|Stramenopiles|Eukaryota|cellular organisms|root	DHFR_1,Thymidylat_synt	Raphidoviruses	GVMAG-S-1004280-25|1004280_contig_46	GVMAG-S-1004280-25|1004280_contig_46	34	70.5882	5.88235	0	14.7059	8.82353	0
GVMAG-S-1004661-13|1004661_contig_5_6	XP_004997347.1	65.8	2.3e-224	Salpingoeca rosetta|Salpingoecidae|Craspedida|Choanoflagellida|Opisthokonta|Eukaryota|cellular organisms|root	HSP70	Klosneuviruses	GVMAG-S-1004661-13|1004661_contig_5	GVMAG-S-1004661-13|1004661_contig_5	68	69.1176	4.41176	1.47059	10.2941	14.7059	0
GVMAG-S-1004661-13|1004661_contig_59_2	NP_001266600.2	58.9	1.1e-207	Oreochromis niloticus|Oreochromini|Pseudocrenilabrinae|African cichlids|Cichlidae|Cichliformes|Cichlomorphae|Ovalentaria|Percomorphaceae|Euacanthomorphacea|Acanthomorphata|Ctenosquamata|Eurypterygia|Neoteleostei|Euteleosteomorpha|Clupeocephala|Osteoglossocephalai|Teleostei|Neopterygii|Actinopteri|Actinopterygii|Euteleostomi|Teleostomi|Gnathostomata|Vertebrata|Craniata|Chordata|Deuterostomia|Bilat…	HSP70	Klosneuviruses	GVMAG-S-1004661-13|1004661_contig_59	GVMAG-S-1004661-13|1004661_contig_59	17	70.5882	0	0	11.7647	17.6471	0
GVMAG-S-1006661-59|1006661_contig_2440_7	XP_005836241.1	50.9	7.7e-83	Guillardia theta CCMP2712|Guillardia|Geminigeraceae|Pyrenomonadales|Cryptophyta|Eukaryota|cellular organisms|root	NAD_binding_10	MGVL62	GVMAG-S-1006661-59|1006661_contig_2440	GVMAG-S-1006661-59|1006661_contig_2440	9	55.5556	0	0	22.2222	22.2222	0
GVMAG-S-1006661-62|1006661_contig_103_11	XP_005836241.1	50.3	2.3e-84	Guillardia theta CCMP2712|Guillardia|Geminigeraceae|Pyrenomonadales|Cryptophyta|Eukaryota|cellular organisms|root	NAD_binding_10	MGVL62	GVMAG-S-1006661-62|1006661_contig_103	GVMAG-S-1006661-62|1006661_contig_103	23	65.2174	0	0	13.0435	21.7391	0
GVMAG-S-1006661-62|1006661_contig_481_3	XP_005839396.1	51.4	4.7e-119	Guillardia theta CCMP2712|Guillardia|Geminigeraceae|Pyrenomonadales|Cryptophyta|Eukaryota|cellular organisms|root	FA_desaturase	MGVL62	GVMAG-S-1006661-62|1006661_contig_481	GVMAG-S-1006661-62|1006661_contig_481	19	57.8947	15.7895	0	15.7895	10.5263	0
GVMAG-S-1014582-52|1014582_contig_1_225	WP_012472707.1	50.2	1.6e-221	Candidatus Amoebophilus asiaticus|Amoebophilaceae|Cytophagales|Cytophagia|Bacteroidetes|Bacteroidetes/Chlorobi group|FCB group|Bacteria|cellular organisms|root		Megamimiviruses	GVMAG-S-1014582-52|1014582_contig_1	GVMAG-S-1014582-52|1014582_contig_1	519	37.9576	1.54143	0	1.15607	59.3449	0
GVMAG-S-1014582-52|1014582_contig_1_466	WP_032112894.1	56.1	1.4e-93	Candidatus Paracaedibacter symbiosus|Candidatus Paracaedibacteraceae|Holosporales|Alphaproteobacteria|Proteobacteria|Bacteria|cellular organisms|root		Megamimiviruses	GVMAG-S-1014582-52|1014582_contig_1	GVMAG-S-1014582-52|1014582_contig_1	519	37.9576	1.54143	0	1.15607	59.3449	0
GVMAG-S-1014582-52|1014582_contig_1_90	WP_006342661.1	50	1.3e-84	Parachlamydia acanthamoebae|Parachlamydiaceae|Parachlamydiales|Chlamydiia|Chlamydiae|PVC group|Bacteria|cellular organisms|root		Megamimiviruses	GVMAG-S-1014582-52|1014582_contig_1	GVMAG-S-1014582-52|1014582_contig_1	519	37.9576	1.54143	0	1.15607	59.3449	0
GVMAG-S-1015567-333|1015567_contig_16177_11	EJK66075.1	55.3	1.6e-173	Thalassiosira oceanica|Thalassiosiraceae|Thalassiosirales|Thalassiosirophycidae|Coscinodiscophyceae|Bacillariophyta|Stramenopiles|Eukaryota|cellular organisms|root	tRNA-synt_2	Klosneuviruses	GVMAG-S-1015567-333|1015567_contig_16177	GVMAG-S-1015567-333|1015567_contig_16177	17	58.8235	5.88235	0	17.6471	17.6471	0
GVMAG-S-1015567-333|1015567_contig_166825_5	XP_012556010.1	55.2	1.4e-57	Hydra vulgaris|Hydridae|Aplanulata|Anthoathecata|Hydroidolina|Hydrozoa|Cnidaria|Eumetazoa|Metazoa|Opisthokonta|Eukaryota|cellular organisms|root	Patatin	Klosneuviruses	GVMAG-S-1015567-333|1015567_contig_166825	GVMAG-S-1015567-333|1015567_contig_166825	8	62.5	0	0	0	37.5	0
GVMAG-S-1015567-333|1015567_contig_42643_6	XP_002160535.2	63.3	5.9e-186	Hydra vulgaris|Hydridae|Aplanulata|Anthoathecata|Hydroidolina|Hydrozoa|Cnidaria|Eumetazoa|Metazoa|Opisthokonta|Eukaryota|cellular organisms|root	DEAD,Helicase_C,RecQ_Zn_bind,RQC	Klosneuviruses	GVMAG-S-1015567-333|1015567_contig_42643	GVMAG-S-1015567-333|1015567_contig_42643	15	73.3333	0	0	13.3333	13.3333	0
GVMAG-S-1015567-333|1015567_contig_75006_4	XP_002162830.2	55.8	1.8e-300	Hydra vulgaris|Hydridae|Aplanulata|Anthoathecata|Hydroidolina|Hydrozoa|Cnidaria|Eumetazoa|Metazoa|Opisthokonta|Eukaryota|cellular organisms|root	RNA_pol_Rpb1_3,RNA_pol_Rpb1_4,RNA_pol_Rpb1_5,RNA_pol_Rpb1_6,RNA_pol_Rpb1_7	Klosneuviruses	GVMAG-S-1015567-333|1015567_contig_75006	GVMAG-S-1015567-333|1015567_contig_75006	11	63.6364	0	0	18.1818	18.1818	0
GVMAG-S-1015567-333|1015567_contig_7779_22	XP_003881925.1	59.5	6.2e-98	Neospora caninum Liverpool|Neospora|Sarcocystidae|Eimeriorina|Eucoccidiorida|Coccidia|Conoidasida|Apicomplexa|Alveolata|Eukaryota|cellular organisms|root	Pkinase	Klosneuviruses	GVMAG-S-1015567-333|1015567_contig_7779	GVMAG-S-1015567-333|1015567_contig_7779	44	77.2727	0	2.27273	4.54545	15.9091	0
GVMAG-S-1015567-472|1015567_contig_185407_1	XP_646557.1	50	3.1e-53	Dictyostelium discoideum AX4|Dictyostelium|Dictyosteliaceae|Dictyosteliales|Dictyostelids|Mycetozoa|Amoebozoa|Eukaryota|cellular organisms|root	Ras	Megamimiviruses	GVMAG-S-1015567-472|1015567_contig_185407	GVMAG-S-1015567-472|1015567_contig_185407	3	33.3333	0	0	33.3333	33.3333	0
GVMAG-S-1015567-928|1015567_contig_56994_10	NP_001090131.1	61	3.3e-61	Xenopus laevis|Xenopus|Xenopodinae|Pipidae|Pipoidea|Anura|Batrachia|Amphibia|Tetrapoda|Dipnotetrapodomorpha|Sarcopterygii|Euteleostomi|Teleostomi|Gnathostomata|Vertebrata|Craniata|Chordata|Deuterostomia|Bilateria|Eumetazoa|Metazoa|Opisthokonta|Eukaryota|cellular organisms|root	Ras	MGVL17	GVMAG-S-1015567-928|1015567_contig_56994	GVMAG-S-1015567-928|1015567_contig_56994	15	53.3333	0	0	13.3333	33.3333	0
GVMAG-S-1016704-108|1016704_contig_1313_33	XP_005758794.1	78.8	3.8e-99	Emiliania huxleyi CCMP1516|Emiliania|Noelaerhabdaceae|Isochrysidales|Haptophyceae|Eukaryota|cellular organisms|root		MGVL47	GVMAG-S-1016704-108|1016704_contig_1313	GVMAG-S-1016704-108|1016704_contig_1313	36	58.3333	5.55556	2.77778	13.8889	19.4444	0
GVMAG-S-1016704-108|1016704_contig_1940_10	XP_005766273.1	76.8	3.6e-102	Emiliania huxleyi CCMP1516|Emiliania|Noelaerhabdaceae|Isochrysidales|Haptophyceae|Eukaryota|cellular organisms|root		MGVL47	GVMAG-S-1016704-108|1016704_contig_1940	GVMAG-S-1016704-108|1016704_contig_1940	13	53.8462	7.69231	7.69231	15.3846	15.3846	0
GVMAG-S-1016704-108|1016704_contig_799_22	XP_005766273.1	75.9	9.1e-101	Emiliania huxleyi CCMP1516|Emiliania|Noelaerhabdaceae|Isochrysidales|Haptophyceae|Eukaryota|cellular organisms|root		MGVL47	GVMAG-S-1016704-108|1016704_contig_799	GVMAG-S-1016704-108|1016704_contig_799	25	48	20	4	8	20	0
GVMAG-S-1016704-121|1016704_contig_105_58	WP_028786574.1	69.5	3.6e-189	Terrimonas ferruginea|Chitinophagaceae|Chitinophagales|Chitinophagia|Bacteroidetes|Bacteroidetes/Chlorobi group|FCB group|Bacteria|cellular organisms|root		Coccolithoviruses	GVMAG-S-1016704-121|1016704_contig_105	GVMAG-S-1016704-121|1016704_contig_105	107	7.47664	0	0	0.934579	91.5888	0
GVMAG-S-1016704-121|1016704_contig_1179_4	XP_002500226.1	51.3	3.1e-167	Micromonas commoda|Mamiellaceae|Mamiellales|Mamiellophyceae|Chlorophyta|Viridiplantae|Eukaryota|cellular organisms|root	DNA_ligase_A_N,DNA_ligase_A_M,DNA_ligase_A_C	Coccolithoviruses	GVMAG-S-1016704-121|1016704_contig_1179	GVMAG-S-1016704-121|1016704_contig_1179	33	3.0303	0	0	0	96.9697	0
GVMAG-S-1016704-121|1016704_contig_1179_7	XP_005775599.1	58.3	4.8e-52	Emiliania huxleyi CCMP1516|Emiliania|Noelaerhabdaceae|Isochrysidales|Haptophyceae|Eukaryota|cellular organisms|root		Coccolithoviruses	GVMAG-S-1016704-121|1016704_contig_1179	GVMAG-S-1016704-121|1016704_contig_1179	33	3.0303	0	0	0	96.9697	0
GVMAG-S-1016704-121|1016704_contig_224_2	CAA71741.1	62.8	1.3e-119	Trypanosoma brucei brucei|Trypanozoon|Trypanosoma|Trypanosomatidae|Kinetoplastida|Euglenozoa|Eukaryota|cellular organisms|root	Ribonuc_red_sm	Coccolithoviruses	GVMAG-S-1016704-121|1016704_contig_224	GVMAG-S-1016704-121|1016704_contig_224	73	9.58904	0	0	1.36986	89.0411	0
GVMAG-S-1016704-121|1016704_contig_968_21	XP_009828455.1	52.3	1.9e-127	Aphanomyces astaci|Saprolegniaceae|Saprolegniales|Oomycetes|Stramenopiles|Eukaryota|cellular organisms|root	DHFR_1,Thymidylat_synt	Coccolithoviruses	GVMAG-S-1016704-121|1016704_contig_968	GVMAG-S-1016704-121|1016704_contig_968	38	7.89474	0	0	2.63158	89.4737	0
GVMAG-S-1016704-142|1016704_contig_143_77	XP_002287308.1	66.7	2.7e-64	Thalassiosira pseudonana CCMP1335|Thalassiosira|Thalassiosiraceae|Thalassiosirales|Thalassiosirophycidae|Coscinodiscophyceae|Bacillariophyta|Stramenopiles|Eukaryota|cellular organisms|root	Ras	Iridoviruses	GVMAG-S-1016704-142|1016704_contig_143	GVMAG-S-1016704-142|1016704_contig_143	85	64.7059	9.41176	1.17647	9.41176	15.2941	0
GVMAG-S-1016704-142|1016704_contig_143_84	EJK73644.1	58.4	1e-174	Thalassiosira oceanica|Thalassiosiraceae|Thalassiosirales|Thalassiosirophycidae|Coscinodiscophyceae|Bacillariophyta|Stramenopiles|Eukaryota|cellular organisms|root	DHFR_1,Thymidylat_synt	Iridoviruses	GVMAG-S-1016704-142|1016704_contig_143	GVMAG-S-1016704-142|1016704_contig_143	85	64.7059	9.41176	1.17647	9.41176	15.2941	0
GVMAG-S-1016704-75|1016704_contig_7206_1	XP_008863963.1	59.8	1e-223	Aphanomyces invadans|Saprolegniaceae|Saprolegniales|Oomycetes|Stramenopiles|Eukaryota|cellular organisms|root	HATPase_c,HSP90,HSP90	MGVL58	GVMAG-S-1016704-75|1016704_contig_7206	GVMAG-S-1016704-75|1016704_contig_7206	13	76.9231	0	0	15.3846	7.69231	0
GVMAG-S-1016704-75|1016704_contig_800_14	AIS39468.1	74.9	1.5e-249	Haemaphysalis flava|Haemaphysalinae|Ixodidae|Ixodoidea|Ixodida|Parasitiformes|Acari|Arachnida|Chelicerata|Arthropoda|Panarthropoda|Ecdysozoa|Protostomia|Bilateria|Eumetazoa|Metazoa|Opisthokonta|Eukaryota|cellular organisms|root	HSP70	MGVL58	GVMAG-S-1016704-75|1016704_contig_800	GVMAG-S-1016704-75|1016704_contig_800	25	40	8	0	20	32	0
GVMAG-S-1016713-147|1016713_contig_2210_8	CBN77585.1	52.1	1.1e-82	Ectocarpus siliculosus|Ectocarpaceae|Ectocarpales|Phaeophyceae|PX clade|Stramenopiles|Eukaryota|cellular organisms|root	RmlD_sub_bind	Raphidoviruses	GVMAG-S-1016713-147|1016713_contig_2210	GVMAG-S-1016713-147|1016713_contig_2210	19	63.1579	10.5263	0	5.26316	21.0526	0
GVMAG-S-1016713-147|1016713_contig_4188_3	NP_001004787.1	54.5	1.1e-52	Xenopus tropicalis|Xenopus|Xenopodinae|Pipidae|Pipoidea|Anura|Batrachia|Amphibia|Tetrapoda|Dipnotetrapodomorpha|Sarcopterygii|Euteleostomi|Teleostomi|Gnathostomata|Vertebrata|Craniata|Chordata|Deuterostomia|Bilateria|Eumetazoa|Metazoa|Opisthokonta|Eukaryota|cellular organisms|root	Ras	Raphidoviruses	GVMAG-S-1016713-147|1016713_contig_4188	GVMAG-S-1016713-147|1016713_contig_4188	12	66.6667	8.33333	0	16.6667	8.33333	0
GVMAG-S-1016713-147|1016713_contig_527_35	CDH51127.1	67.1	9.6e-54	Lichtheimia corymbifera JMRC:FSU:9682|Lichtheimia|Lichtheimiaceae|Mucorales|Mucoromycetes|Mucoromycotina|Mucoromycota|Fungi incertae sedis|Fungi|Opisthokonta|Eukaryota|cellular organisms|root	UQ_con	Raphidoviruses	GVMAG-S-1016713-147|1016713_contig_527	GVMAG-S-1016713-147|1016713_contig_527	45	57.7778	15.5556	0	8.88889	17.7778	0
GVMAG-S-1016713-174|1016713_contig_18243_3	ETN63871.1	54.4	1.6e-86	Anopheles darlingi|argyritarsis series|argyritarsis section|Nyssorhynchus|Anopheles|Anophelinae|Culicidae|Culicoidea|Culicomorpha|Nematocera|Diptera|Holometabola|Neoptera|Pterygota|Dicondylia|Insecta|Hexapoda|Pancrustacea|Mandibulata|Arthropoda|Panarthropoda|Ecdysozoa|Protostomia|Bilateria|Eumetazoa|Metazoa|Opisthokonta|Eukaryota|cellular organisms|root	Thymidylat_synt	MGVL28	GVMAG-S-1016713-174|1016713_contig_18243	GVMAG-S-1016713-174|1016713_contig_18243	8	62.5	0	0	12.5	25	0
GVMAG-S-1016713-46|1016713_contig_13853_6	XP_010781162.1	52.3	1.5e-109	Notothenia coriiceps|Nototheniidae|Notothenioidei|Perciformes|Eupercaria|Percomorphaceae|Euacanthomorphacea|Acanthomorphata|Ctenosquamata|Eurypterygia|Neoteleostei|Euteleosteomorpha|Clupeocephala|Osteoglossocephalai|Teleostei|Neopterygii|Actinopteri|Actinopterygii|Euteleostomi|Teleostomi|Gnathostomata|Vertebrata|Craniata|Chordata|Deuterostomia|Bilateria|Eumetazoa|Metazoa|Opisthokonta|Eukaryota|ce…	tRNA-synt_1b	MGVL68	GVMAG-S-1016713-46|1016713_contig_13853	GVMAG-S-1016713-46|1016713_contig_13853	7	57.1429	28.5714	0	14.2857	0	0
GVMAG-S-1016713-46|1016713_contig_15020_1	NP_566331.1	66.9	5.2e-56	Arabidopsis thaliana|Camelineae|Brassicaceae|Brassicales|malvids|rosids|Pentapetalae|Gunneridae|eudicotyledons|Mesangiospermae|Magnoliophyta|Spermatophyta|Euphyllophyta|Tracheophyta|Embryophyta|Streptophytina|Streptophyta|Viridiplantae|Eukaryota|cellular organisms|root	UQ_con	MGVL68	GVMAG-S-1016713-46|1016713_contig_15020	GVMAG-S-1016713-46|1016713_contig_15020	9	55.5556	22.2222	0	11.1111	11.1111	0
GVMAG-S-1016713-46|1016713_contig_3861_3	CEP00240.1	58.6	7.7e-130	Plasmodiophora brassicae|Plasmodiophoridae|Plasmodiophorida|Imbricatea|Cercozoa|Rhizaria|Eukaryota|cellular organisms|root	DEAD,Helicase_C	MGVL68	GVMAG-S-1016713-46|1016713_contig_3861	GVMAG-S-1016713-46|1016713_contig_3861	14	50	21.4286	0	14.2857	14.2857	0
GVMAG-S-1016716-111|1016716_contig_662_13	ADU85982.1	63.3	1.5e-117	Dactylosporangium aurantiacum subsp. hamdenensis|Dactylosporangium|Micromonosporaceae|Micromonosporales|Actinobacteria|Actinobacteria|Terrabacteria group|Bacteria|cellular organisms|root		Iridoviruses	GVMAG-S-1016716-111|1016716_contig_662	GVMAG-S-1016716-111|1016716_contig_662	49	65.3061	6.12245	0	12.2449	16.3265	0
GVMAG-S-1016722-118|1016722_contig_17554_9	XP_012897009.1	58.9	4.2e-52	Blastocystis hominis|Blastocystidae|Stramenopiles|Eukaryota|cellular organisms|root	TIM	MGVL57	GVMAG-S-1016722-118|1016722_contig_17554	GVMAG-S-1016722-118|1016722_contig_17554	9	77.7778	0	0	11.1111	11.1111	0
GVMAG-S-1016722-178|1016722_contig_1713_13	WP_035738511.1	61.1	3.6e-126	Flavobacterium subsaxonicum|Flavobacteriaceae|Flavobacteriales|Flavobacteriia|Bacteroidetes|Bacteroidetes/Chlorobi group|FCB group|Bacteria|cellular organisms|root		MGVL28	GVMAG-S-1016722-178|1016722_contig_1713	GVMAG-S-1016722-178|1016722_contig_1713	23	39.1304	47.8261	0	4.34783	8.69565	0
GVMAG-S-1016725-158|1016725_contig_1234_7	WP_008631701.1	55.3	3.6e-234	Mariniradius saccharolyticus|Cyclobacteriaceae|Cytophagales|Cytophagia|Bacteroidetes|Bacteroidetes/Chlorobi group|FCB group|Bacteria|cellular organisms|root		MGVL25	GVMAG-S-1016725-158|1016725_contig_1234	GVMAG-S-1016725-158|1016725_contig_1234	34	79.4118	5.88235	0	5.88235	8.82353	0
GVMAG-S-1016728-106|1016728_contig_5079_10	XP_002181098.1	62.4	2.8e-94	Phaeodactylum tricornutum CCAP 1055/1|Phaeodactylum|Phaeodactylaceae|Naviculales|Bacillariophycidae|Bacillariophyceae|Bacillariophyta|Stramenopiles|Eukaryota|cellular organisms|root		MGVL46	GVMAG-S-1016728-106|1016728_contig_5079	GVMAG-S-1016728-106|1016728_contig_5079	12	33.3333	8.33333	0	41.6667	16.6667	0
GVMAG-S-1017244-20|1017244_contig_277_7	XP_005839396.1	52.2	1e-121	Guillardia theta CCMP2712|Guillardia|Geminigeraceae|Pyrenomonadales|Cryptophyta|Eukaryota|cellular organisms|root	Cyt-b5,FA_desaturase	MGVL62	GVMAG-S-1017244-20|1017244_contig_277	GVMAG-S-1017244-20|1017244_contig_277	11	81.8182	0	0	18.1818	0	0
GVMAG-S-1017244-26|1017244_contig_208_2	XP_010542896.1	54.4	8.8e-81	Tarenaya hassleriana|Cleomaceae|Brassicales|malvids|rosids|Pentapetalae|Gunneridae|eudicotyledons|Mesangiospermae|Magnoliophyta|Spermatophyta|Euphyllophyta|Tracheophyta|Embryophyta|Streptophytina|Streptophyta|Viridiplantae|Eukaryota|cellular organisms|root	Pkinase	MGVL24	GVMAG-S-1017244-26|1017244_contig_208	GVMAG-S-1017244-26|1017244_contig_208	12	66.6667	8.33333	0	8.33333	16.6667	0
GVMAG-S-1017247-24|1017247_contig_120_19	XP_005839396.1	53.7	7.9e-130	Guillardia theta CCMP2712|Guillardia|Geminigeraceae|Pyrenomonadales|Cryptophyta|Eukaryota|cellular organisms|root	Cyt-b5,FA_desaturase	MGVL62	GVMAG-S-1017247-24|1017247_contig_120	GVMAG-S-1017247-24|1017247_contig_120	28	64.2857	14.2857	0	10.7143	10.7143	0
GVMAG-S-1017286-15|1017286_contig_707_4	XP_003390551.2	56.6	7.4e-117	Amphimedon queenslandica|Niphatidae|Haplosclerida|Heteroscleromorpha|Demospongiae|Porifera|Metazoa|Opisthokonta|Eukaryota|cellular organisms|root	DEAD,Helicase_C	MGVL58	GVMAG-S-1017286-15|1017286_contig_707	GVMAG-S-1017286-15|1017286_contig_707	10	50	0	0	10	40	0
GVMAG-S-1017286-15|1017286_contig_996_3	WP_006986364.1	55.7	3.2e-65	Cardiobacterium valvarum|Cardiobacteriaceae|Cardiobacteriales|Gammaproteobacteria|Proteobacteria|Bacteria|cellular organisms|root		MGVL58	GVMAG-S-1017286-15|1017286_contig_996	GVMAG-S-1017286-15|1017286_contig_996	8	37.5	37.5	0	0	25	0
GVMAG-S-1017352-14|1017352_contig_1105_6	XP_005836241.1	50.6	3.6e-82	Guillardia theta CCMP2712|Guillardia|Geminigeraceae|Pyrenomonadales|Cryptophyta|Eukaryota|cellular organisms|root	NAD_binding_10	MGVL62	GVMAG-S-1017352-14|1017352_contig_1105	GVMAG-S-1017352-14|1017352_contig_1105	8	62.5	12.5	0	12.5	12.5	0
GVMAG-S-1017397-20|1017397_contig_18_31	XP_005836241.1	51.9	9.6e-83	Guillardia theta CCMP2712|Guillardia|Geminigeraceae|Pyrenomonadales|Cryptophyta|Eukaryota|cellular organisms|root	NAD_binding_10	MGVL62	GVMAG-S-1017397-20|1017397_contig_18	GVMAG-S-1017397-20|1017397_contig_18	70	64.2857	5.71429	0	8.57143	21.4286	0
GVMAG-S-1017745-26|1017745_contig_38_5	XP_005833013.1	52	7.7e-73	Guillardia theta CCMP2712|Guillardia|Geminigeraceae|Pyrenomonadales|Cryptophyta|Eukaryota|cellular organisms|root	PNP_UDP_1	MGVL68	GVMAG-S-1017745-26|1017745_contig_38	GVMAG-S-1017745-26|1017745_contig_38	124	57.2581	6.45161	2.41935	13.7097	20.1613	0
GVMAG-S-1017745-26|1017745_contig_48_94	XP_008891416.1	51.2	1.9e-52	Phytophthora parasitica INRA-310|Phytophthora|Peronosporaceae|Peronosporales|Oomycetes|Stramenopiles|Eukaryota|cellular organisms|root	Ras	MGVL68	GVMAG-S-1017745-26|1017745_contig_48	GVMAG-S-1017745-26|1017745_contig_48	100	46	17	0	14	22	1
GVMAG-S-1024967-63|1024967_contig_3035_2	XP_002116037.1	56.3	2.8e-291	Trichoplax adhaerens|Trichoplacidae|Placozoa|Metazoa|Opisthokonta|Eukaryota|cellular organisms|root	ATP-cone,Ribonuc_red_lgN,Ribonuc_red_lgC,Glutaredoxin	MGVL30	GVMAG-S-1024967-63|1024967_contig_3035	GVMAG-S-1024967-63|1024967_contig_3035	4	50	0	0	25	25	0
GVMAG-S-1024967-63|1024967_contig_3986_3	XP_004023898.1	69.5	2e-128	Ichthyophthirius multifiliis|Ophryoglenina|Hymenostomatida|Oligohymenophorea|Intramacronucleata|Ciliophora|Alveolata|Eukaryota|cellular organisms|root	Ribonuc_red_sm	MGVL30	GVMAG-S-1024967-63|1024967_contig_3986	GVMAG-S-1024967-63|1024967_contig_3986	12	75	0	0	0	25	0
GVMAG-S-1024967-63|1024967_contig_5033_1	CBJ27002.1	51.7	4.8e-70	Ectocarpus siliculosus|Ectocarpaceae|Ectocarpales|Phaeophyceae|PX clade|Stramenopiles|Eukaryota|cellular organisms|root	UDPG_MGDP_dh_N,UDPG_MGDP_dh	MGVL30	GVMAG-S-1024967-63|1024967_contig_5033	GVMAG-S-1024967-63|1024967_contig_5033	8	62.5	0	0	25	12.5	0
GVMAG-S-1024976-23|1024976_contig_2_385	XP_009038349.1	50.6	5e-95	Aureococcus anophagefferens|Pelagomonadales|Pelagophyceae|Stramenopiles|Eukaryota|cellular organisms|root	Peptidase_C1	Aureococcusviruses	GVMAG-S-1024976-23|1024976_contig_2	GVMAG-S-1024976-23|1024976_contig_2	123	63.4146	5.69106	0.813008	8.94309	21.1382	0
GVMAG-S-1024976-23|1024976_contig_2_51	XP_009033575.1	57.6	2e-172	Aureococcus anophagefferens|Pelagomonadales|Pelagophyceae|Stramenopiles|Eukaryota|cellular organisms|root	AAA,AAA_lid_3,Peptidase_M41	Aureococcusviruses	GVMAG-S-1024976-23|1024976_contig_2	GVMAG-S-1024976-23|1024976_contig_2	123	63.4146	5.69106	0.813008	8.94309	21.1382	0
GVMAG-S-1024976-23|1024976_contig_2_58	XP_009035296.1	68.3	1.6e-247	Aureococcus anophagefferens|Pelagomonadales|Pelagophyceae|Stramenopiles|Eukaryota|cellular organisms|root	HATPase_c,HSP90	Aureococcusviruses	GVMAG-S-1024976-23|1024976_contig_2	GVMAG-S-1024976-23|1024976_contig_2	123	63.4146	5.69106	0.813008	8.94309	21.1382	0
GVMAG-S-1024976-23|1024976_contig_6_27	WP_032112412.1	50.4	2.6e-92	Candidatus Paracaedibacter symbiosus|Candidatus Paracaedibacteraceae|Holosporales|Alphaproteobacteria|Proteobacteria|Bacteria|cellular organisms|root		Aureococcusviruses	GVMAG-S-1024976-23|1024976_contig_6	GVMAG-S-1024976-23|1024976_contig_6	70	57.1429	7.14286	1.42857	11.4286	20	2.85714
GVMAG-S-1024976-23|1024976_contig_6_49	XP_009534282.1	52.8	3.8e-89	Phytophthora sojae|Peronosporaceae|Peronosporales|Oomycetes|Stramenopiles|Eukaryota|cellular organisms|root	Metallophos	Aureococcusviruses	GVMAG-S-1024976-23|1024976_contig_6	GVMAG-S-1024976-23|1024976_contig_6	70	57.1429	7.14286	1.42857	11.4286	20	2.85714
GVMAG-S-1024976-23|1024976_contig_6_69	AET09740.1	52.6	6.1e-74	Acropora millepora|Acroporidae|Astrocoeniina|Scleractinia|Hexacorallia|Anthozoa|Cnidaria|Eumetazoa|Metazoa|Opisthokonta|Eukaryota|cellular organisms|root		Aureococcusviruses	GVMAG-S-1024976-23|1024976_contig_6	GVMAG-S-1024976-23|1024976_contig_6	70	57.1429	7.14286	1.42857	11.4286	20	2.85714
GVMAG-S-1026894-104|1026894_contig_1107_4	ETX06871.1	56.6	7.5e-119	Candidatus Entotheonella gemina|Candidatus Tectomicrobia|Nitrospinae/Tectomicrobia group|Bacteria|cellular organisms|root		Raphidoviruses	GVMAG-S-1026894-104|1026894_contig_1107	GVMAG-S-1026894-104|1026894_contig_1107	7	57.1429	28.5714	0	0	14.2857	0
GVMAG-S-1026894-104|1026894_contig_1440_5	CEG01353.1	72.9	2.9e-140	Ostreococcus tauri|Bathycoccaceae|Mamiellales|Mamiellophyceae|Chlorophyta|Viridiplantae|Eukaryota|cellular organisms|root	Ribonuc_red_sm	Raphidoviruses	GVMAG-S-1026894-104|1026894_contig_1440	GVMAG-S-1026894-104|1026894_contig_1440	12	75	8.33333	0	8.33333	8.33333	0
GVMAG-S-1026894-48|1026894_contig_1232_12	XP_001695264.1	59.1	1.2e-199	Chlamydomonas reinhardtii|Chlamydomonadaceae|Chlamydomonadales|Chlorophyceae|Chlorophyta|Viridiplantae|Eukaryota|cellular organisms|root	HATPase_c,HSP90	MGVL59	GVMAG-S-1026894-48|1026894_contig_1232	GVMAG-S-1026894-48|1026894_contig_1232	15	53.3333	26.6667	0	13.3333	6.66667	0
GVMAG-S-1029409-49|1029409_contig_16_26	WP_013554311.1	54.2	1.4e-194	Nitratifractor salsuginis|unclassified Campylobacterales|Campylobacterales|Epsilonproteobacteria|delta/epsilon subdivisions|Proteobacteria|Bacteria|cellular organisms|root		MGVL17	GVMAG-S-1029409-49|1029409_contig_16	GVMAG-S-1029409-49|1029409_contig_16	169	66.2722	3.5503	1.77515	6.50888	21.8935	0
GVMAG-S-1029409-49|1029409_contig_16_85	XP_003284688.1	63.6	8.5e-57	Dictyostelium purpureum|Dictyosteliaceae|Dictyosteliales|Dictyostelids|Mycetozoa|Amoebozoa|Eukaryota|cellular organisms|root	Ras	MGVL17	GVMAG-S-1029409-49|1029409_contig_16	GVMAG-S-1029409-49|1029409_contig_16	169	66.2722	3.5503	1.77515	6.50888	21.8935	0
GVMAG-S-1030632-69|1030632_contig_10370_1	EJP73160.1	59.3	3.6e-133	SAR86 cluster bacterium SAR86B|unclassified Gammaproteobacteria|Gammaproteobacteria|Proteobacteria|Bacteria|cellular organisms|root		MGVL42	GVMAG-S-1030632-69|1030632_contig_10370	GVMAG-S-1030632-69|1030632_contig_10370	4	75	0	0	0	25	0
GVMAG-S-1035082-32|1035082_contig_4246_6	XP_001702864.1	57.3	7.8e-158	Chlamydomonas reinhardtii|Chlamydomonadaceae|Chlamydomonadales|Chlorophyceae|Chlorophyta|Viridiplantae|Eukaryota|cellular organisms|root	PHO4	MGVL59	GVMAG-S-1035082-32|1035082_contig_4246	GVMAG-S-1035082-32|1035082_contig_4246	7	42.8571	0	0	14.2857	42.8571	0
GVMAG-S-1035082-32|1035082_contig_7264_1	XP_010937656.1	71.9	7.3e-246	Elaeis guineensis|Elaeidinae|Cocoseae|Arecoideae|Arecaceae|Arecales|commelinids|Petrosaviidae|Liliopsida|Mesangiospermae|Magnoliophyta|Spermatophyta|Euphyllophyta|Tracheophyta|Embryophyta|Streptophytina|Streptophyta|Viridiplantae|Eukaryota|cellular organisms|root	HSP70	MGVL59	GVMAG-S-1035082-32|1035082_contig_7264	GVMAG-S-1035082-32|1035082_contig_7264	6	50	0	0	33.3333	16.6667	0
GVMAG-S-1035082-44|1035082_contig_3261_2	CCZ13180.1	61	3.3e-52	Prevotella sp. CAG:1092|Prevotella|Prevotellaceae|Bacteroidales|Bacteroidia|Bacteroidetes|Bacteroidetes/Chlorobi group|FCB group|Bacteria|cellular organisms|root		MGVL29	GVMAG-S-1035082-44|1035082_contig_3261	GVMAG-S-1035082-44|1035082_contig_3261	9	66.6667	33.3333	0	0	0	0
GVMAG-S-1035085-42|1035085_contig_2778_8	XP_001702863.1	59.3	5.6e-167	Chlamydomonas reinhardtii|Chlamydomonadaceae|Chlamydomonadales|Chlorophyceae|Chlorophyta|Viridiplantae|Eukaryota|cellular organisms|root	PHO4	MGVL59	GVMAG-S-1035085-42|1035085_contig_2778	GVMAG-S-1035085-42|1035085_contig_2778	10	90	0	0	10	0	0
GVMAG-S-1035085-42|1035085_contig_5090_1	XP_001698233.1	50.3	2e-215	Chlamydomonas reinhardtii|Chlamydomonadaceae|Chlamydomonadales|Chlorophyceae|Chlorophyta|Viridiplantae|Eukaryota|cellular organisms|root	tRNA-synt_1	MGVL59	GVMAG-S-1035085-42|1035085_contig_5090	GVMAG-S-1035085-42|1035085_contig_5090	5	80	0	0	20	0	0
GVMAG-S-1035085-42|1035085_contig_804_6	XP_010937656.1	69.9	7.9e-251	Elaeis guineensis|Elaeidinae|Cocoseae|Arecoideae|Arecaceae|Arecales|commelinids|Petrosaviidae|Liliopsida|Mesangiospermae|Magnoliophyta|Spermatophyta|Euphyllophyta|Tracheophyta|Embryophyta|Streptophytina|Streptophyta|Viridiplantae|Eukaryota|cellular organisms|root	HSP70	MGVL59	GVMAG-S-1035085-42|1035085_contig_804	GVMAG-S-1035085-42|1035085_contig_804	15	66.6667	13.3333	0	13.3333	6.66667	0
GVMAG-S-1035085-51|1035085_contig_392_6	XP_008450536.1	63.1	1.9e-233	Cucumis melo|Benincaseae|Cucurbitaceae|Cucurbitales|fabids|rosids|Pentapetalae|Gunneridae|eudicotyledons|Mesangiospermae|Magnoliophyta|Spermatophyta|Euphyllophyta|Tracheophyta|Embryophyta|Streptophytina|Streptophyta|Viridiplantae|Eukaryota|cellular organisms|root	HSP70	Namaoviruses	GVMAG-S-1035085-51|1035085_contig_392	GVMAG-S-1035085-51|1035085_contig_392	22	54.5455	4.54545	0	9.09091	31.8182	0
GVMAG-S-1035085-55|1035085_contig_2272_3	CBY34235.1	52.5	2.7e-139	Oikopleura dioica|Oikopleuridae|Copelata|Appendicularia|Tunicata|Chordata|Deuterostomia|Bilateria|Eumetazoa|Metazoa|Opisthokonta|Eukaryota|cellular organisms|root	DNA_photolyase,FAD_binding_7	MGVL59	GVMAG-S-1035085-55|1035085_contig_2272	GVMAG-S-1035085-55|1035085_contig_2272	10	30	0	0	10	60	0
GVMAG-S-1035085-55|1035085_contig_69_4	XP_004250959.1	65.4	1.6e-235	Solanum lycopersicum|Solanum|Solaneae|Solanoideae|Solanaceae|Solanales|lamiids|asterids|Pentapetalae|Gunneridae|eudicotyledons|Mesangiospermae|Magnoliophyta|Spermatophyta|Euphyllophyta|Tracheophyta|Embryophyta|Streptophytina|Streptophyta|Viridiplantae|Eukaryota|cellular organisms|root	HSP70	MGVL59	GVMAG-S-1035085-55|1035085_contig_69	GVMAG-S-1035085-55|1035085_contig_69	53	58.4906	7.54717	0	13.2075	20.7547	0
GVMAG-S-1035088-118|1035088_contig_1779_8	XP_005836241.1	51.5	3.3e-83	Guillardia theta CCMP2712|Guillardia|Geminigeraceae|Pyrenomonadales|Cryptophyta|Eukaryota|cellular organisms|root	NAD_binding_10	MGVL62	GVMAG-S-1035088-118|1035088_contig_1779	GVMAG-S-1035088-118|1035088_contig_1779	10	50	0	0	20	30	0
GVMAG-S-1035100-96|1035100_contig_10976_8	XP_004296953.1	64.3	1.2e-112	Fragaria vesca subsp. vesca|Fragaria|Fragariinae|Potentilleae|Rosoideae|Rosaceae|Rosales|fabids|rosids|Pentapetalae|Gunneridae|eudicotyledons|Mesangiospermae|Magnoliophyta|Spermatophyta|Euphyllophyta|Tracheophyta|Embryophyta|Streptophytina|Streptophyta|Viridiplantae|Eukaryota|cellular organisms|root	Ribonuc_red_sm	Tetraselmisviruses	GVMAG-S-1035100-96|1035100_contig_10976	GVMAG-S-1035100-96|1035100_contig_10976	10	50	20	0	30	0	0
GVMAG-S-1035100-96|1035100_contig_7518_2	WP_026750827.1	50.6	2e-76	Sediminibacterium sp. C3|Chitinophagaceae|Chitinophagales|Chitinophagia|Bacteroidetes|Bacteroidetes/Chlorobi group|FCB group|Bacteria|cellular organisms|root		Tetraselmisviruses	GVMAG-S-1035100-96|1035100_contig_7518	GVMAG-S-1035100-96|1035100_contig_7518	15	80	13.3333	6.66667	0	0	0
GVMAG-S-1035100-98|1035100_contig_24648_3	XP_005759912.1	55.6	1e-153	Emiliania huxleyi CCMP1516|Emiliania|Noelaerhabdaceae|Isochrysidales|Haptophyceae|Eukaryota|cellular organisms|root	AAA,AAA_lid_3,Peptidase_M41	MGVL41	GVMAG-S-1035100-98|1035100_contig_24648	GVMAG-S-1035100-98|1035100_contig_24648	7	57.1429	14.2857	0	14.2857	14.2857	0
GVMAG-S-1035112-36|1035112_contig_121_30	XP_005843780.1	73.9	1.2e-54	Chlorella variabilis|Chlorella clade|Chlorellaceae|Chlorellales|Trebouxiophyceae|Chlorophyta|Viridiplantae|Eukaryota|cellular organisms|root	Histone	MGVL57	GVMAG-S-1035112-36|1035112_contig_121	GVMAG-S-1035112-36|1035112_contig_121	38	44.7368	5.26316	0	7.89474	42.1053	0
GVMAG-S-1035124-107|1035124_contig_161_17	XP_008612973.1	86.7	1e-132	Saprolegnia diclina VS20|Saprolegnia|Saprolegniaceae|Saprolegniales|Oomycetes|Stramenopiles|Eukaryota|cellular organisms|root	Gln-synt_C	MGVL5	GVMAG-S-1035124-107|1035124_contig_161	GVMAG-S-1035124-107|1035124_contig_161	30	60	0	0	20	20	0
GVMAG-S-1035142-103|1035142_contig_2717_4	XP_003702057.1	58.3	1.2e-112	Megachile rotundata|Megachilini|Megachilinae|Megachilidae|Apoidea|Aculeata|Apocrita|Hymenoptera|Holometabola|Neoptera|Pterygota|Dicondylia|Insecta|Hexapoda|Pancrustacea|Mandibulata|Arthropoda|Panarthropoda|Ecdysozoa|Protostomia|Bilateria|Eumetazoa|Metazoa|Opisthokonta|Eukaryota|cellular organisms|root	GDP_Man_Dehyd	YLPV	GVMAG-S-1035142-103|1035142_contig_2717	GVMAG-S-1035142-103|1035142_contig_2717	13	7.69231	7.69231	0	15.3846	69.2308	0
GVMAG-S-1035145-40|1035145_contig_1037_2	WP_004287629.1	60.4	3.6e-213	Francisella philomiragia|Francisellaceae|Thiotrichales|Gammaproteobacteria|Proteobacteria|Bacteria|cellular organisms|root		MGVL21	GVMAG-S-1035145-40|1035145_contig_1037	GVMAG-S-1035145-40|1035145_contig_1037	19	84.2105	10.5263	0	0	5.26316	0
GVMAG-S-1035145-40|1035145_contig_1209_8	WP_003018891.1	66.3	2.3e-122	Francisella tularensis|Francisellaceae|Thiotrichales|Gammaproteobacteria|Proteobacteria|Bacteria|cellular organisms|root		MGVL21	GVMAG-S-1035145-40|1035145_contig_1209	GVMAG-S-1035145-40|1035145_contig_1209	18	72.2222	16.6667	0	0	11.1111	0
GVMAG-S-1035145-40|1035145_contig_1498_8	XP_009831221.1	51.9	1.9e-74	Aphanomyces astaci|Saprolegniaceae|Saprolegniales|Oomycetes|Stramenopiles|Eukaryota|cellular organisms|root	Isochorismatase	MGVL21	GVMAG-S-1035145-40|1035145_contig_1498	GVMAG-S-1035145-40|1035145_contig_1498	15	66.6667	0	0	13.3333	13.3333	6.66667
GVMAG-S-1035145-40|1035145_contig_388_21	XP_005841337.1	60.3	1.9e-214	Guillardia theta CCMP2712|Guillardia|Geminigeraceae|Pyrenomonadales|Cryptophyta|Eukaryota|cellular organisms|root	HATPase_c,HSP90	MGVL21	GVMAG-S-1035145-40|1035145_contig_388	GVMAG-S-1035145-40|1035145_contig_388	29	75.8621	0	0	10.3448	13.7931	0
GVMAG-S-1035145-78|1035145_contig_1550_6	XP_011269968.1	97.3	2.5e-71	Capsaspora owczarzaki ATCC 30864|Capsaspora|Ichthyosporea|Opisthokonta incertae sedis|Opisthokonta|Eukaryota|cellular organisms|root	ubiquitin,ubiquitin	MGVL34	GVMAG-S-1035145-78|1035145_contig_1550	GVMAG-S-1035145-78|1035145_contig_1550	20	65	10	0	15	10	0
GVMAG-S-1035294-15|1035294_contig_1362_1	ETN84231.1	60.8	2.8e-90	Necator americanus|Bunostominae|Ancylostomatidae|Ancylostomatoidea|Strongylida|Chromadorea|Nematoda|Ecdysozoa|Protostomia|Bilateria|Eumetazoa|Metazoa|Opisthokonta|Eukaryota|cellular organisms|root	GDP_Man_Dehyd	MGVL36	GVMAG-S-1035294-15|1035294_contig_1362	GVMAG-S-1035294-15|1035294_contig_1362	8	37.5	25	0	37.5	0	0
GVMAG-S-1035303-19|1035303_contig_1254_6	WP_040574232.1	71	8.9e-133	Pontibacter|Cytophagales|Cytophagia|Bacteroidetes|Bacteroidetes/Chlorobi group|FCB group|Bacteria|cellular organisms|root		MGVL34	GVMAG-S-1035303-19|1035303_contig_1254	GVMAG-S-1035303-19|1035303_contig_1254	10	60	10	0	20	10	0
GVMAG-S-1035420-25|1035420_contig_868_2	WP_000526234.1	51.4	1.1e-58	Bacillus cereus group|Bacillaceae|Bacillales|Bacilli|Firmicutes|Terrabacteria group|Bacteria|cellular organisms|root		MGVL14	GVMAG-S-1035420-25|1035420_contig_868	GVMAG-S-1035420-25|1035420_contig_868	4	25	50	0	0	25	0
GVMAG-S-1035435-20|1035435_contig_1616_94	XP_012153320.1	57.3	1.3e-165	Megachile rotundata|Megachilini|Megachilinae|Megachilidae|Apoidea|Aculeata|Apocrita|Hymenoptera|Holometabola|Neoptera|Pterygota|Dicondylia|Insecta|Hexapoda|Pancrustacea|Mandibulata|Arthropoda|Panarthropoda|Ecdysozoa|Protostomia|Bilateria|Eumetazoa|Metazoa|Opisthokonta|Eukaryota|cellular organisms|root	HSP70	MGVL32	GVMAG-S-1035435-20|1035435_contig_1616	GVMAG-S-1035435-20|1035435_contig_1616	5	40	0	0	40	20	0
GVMAG-S-1035435-20|1035435_contig_2090_6	WP_037497147.1	50.5	7.1e-52	Sphingobacterium deserti|Sphingobacteriaceae|Sphingobacteriales|Sphingobacteriia|Bacteroidetes|Bacteroidetes/Chlorobi group|FCB group|Bacteria|cellular organisms|root		MGVL32	GVMAG-S-1035435-20|1035435_contig_2090	GVMAG-S-1035435-20|1035435_contig_2090	8	62.5	12.5	0	25	0	0
GVMAG-S-1037362-78|1037362_contig_4959_24	XP_002509366.1	63.1	4.6e-68	Micromonas commoda|Mamiellaceae|Mamiellales|Mamiellophyceae|Chlorophyta|Viridiplantae|Eukaryota|cellular organisms|root	AOX	Prasinoviruses	GVMAG-S-1037362-78|1037362_contig_4959	GVMAG-S-1037362-78|1037362_contig_4959	10	10	0	0	0	90	0
GVMAG-S-1037371-165|1037371_contig_1031_9	XP_002509366.1	62.7	3.2e-68	Micromonas commoda|Mamiellaceae|Mamiellales|Mamiellophyceae|Chlorophyta|Viridiplantae|Eukaryota|cellular organisms|root	AOX	Prasinoviruses	GVMAG-S-1037371-165|1037371_contig_1031	GVMAG-S-1037371-165|1037371_contig_1031	23	8.69565	8.69565	0	0	82.6087	0
GVMAG-S-1037377-105|1037377_contig_1440_3	AAY82000.2	61	6.7e-133	Coleochaete scutata|Coleochaetaceae|Coleochaetales|Coleochaetophyceae|Streptophytina|Streptophyta|Viridiplantae|Eukaryota|cellular organisms|root	RNA_pol_Rpb2_6,RNA_pol_Rpb2_7	MGVL28	GVMAG-S-1037377-105|1037377_contig_1440	GVMAG-S-1037377-105|1037377_contig_1440	18	44.4444	11.1111	0	33.3333	11.1111	0
GVMAG-S-1037377-105|1037377_contig_3244_9	XP_002504101.1	58.2	1.8e-82	Micromonas commoda|Mamiellaceae|Mamiellales|Mamiellophyceae|Chlorophyta|Viridiplantae|Eukaryota|cellular organisms|root	Band_7	MGVL28	GVMAG-S-1037377-105|1037377_contig_3244	GVMAG-S-1037377-105|1037377_contig_3244	14	57.1429	21.4286	0	7.14286	14.2857	0
GVMAG-S-1037377-105|1037377_contig_5699_13	XP_008615738.1	63.4	1.4e-136	Saprolegnia diclina VS20|Saprolegnia|Saprolegniaceae|Saprolegniales|Oomycetes|Stramenopiles|Eukaryota|cellular organisms|root	HSP70	MGVL28	GVMAG-S-1037377-105|1037377_contig_5699	GVMAG-S-1037377-105|1037377_contig_5699	14	78.5714	0	0	0	21.4286	0
GVMAG-S-1037377-112|1037377_contig_1466_4	XP_002509366.1	63.1	5.4e-68	Micromonas commoda|Mamiellaceae|Mamiellales|Mamiellophyceae|Chlorophyta|Viridiplantae|Eukaryota|cellular organisms|root	AOX	Prasinoviruses	GVMAG-S-1037377-112|1037377_contig_1466	GVMAG-S-1037377-112|1037377_contig_1466	28	14.2857	0	0	0	85.7143	0
GVMAG-S-1037377-112|1037377_contig_582_24	XP_002509366.1	62.1	4.6e-67	Micromonas commoda|Mamiellaceae|Mamiellales|Mamiellophyceae|Chlorophyta|Viridiplantae|Eukaryota|cellular organisms|root	AOX	Prasinoviruses	GVMAG-S-1037377-112|1037377_contig_582	GVMAG-S-1037377-112|1037377_contig_582	48	12.5	0	0	0	87.5	0
GVMAG-S-1037377-56|1037377_contig_17_86	XP_005839396.1	50.6	6.6e-118	Guillardia theta CCMP2712|Guillardia|Geminigeraceae|Pyrenomonadales|Cryptophyta|Eukaryota|cellular organisms|root	Cyt-b5,FA_desaturase	MGVL62	GVMAG-S-1037377-56|1037377_contig_17	GVMAG-S-1037377-56|1037377_contig_17	156	66.6667	9.61538	0.641026	8.33333	14.7436	0
GVMAG-S-1037383-112|1037383_contig_2159_3	XP_002509366.1	63.5	1.1e-68	Micromonas commoda|Mamiellaceae|Mamiellales|Mamiellophyceae|Chlorophyta|Viridiplantae|Eukaryota|cellular organisms|root	AOX	Prasinoviruses	GVMAG-S-1037383-112|1037383_contig_2159	GVMAG-S-1037383-112|1037383_contig_2159	27	22.2222	0	0	0	77.7778	0
GVMAG-S-1037383-112|1037383_contig_4845_12	XP_002509366.1	62.6	8.2e-69	Micromonas commoda|Mamiellaceae|Mamiellales|Mamiellophyceae|Chlorophyta|Viridiplantae|Eukaryota|cellular organisms|root	AOX	Prasinoviruses	GVMAG-S-1037383-112|1037383_contig_4845	GVMAG-S-1037383-112|1037383_contig_4845	14	28.5714	0	0	0	71.4286	0
GVMAG-S-1037383-112|1037383_contig_4845_4	XP_003064239.1	77.2	9.3e-265	Micromonas pusilla CCMP1545|Micromonas|Mamiellaceae|Mamiellales|Mamiellophyceae|Chlorophyta|Viridiplantae|Eukaryota|cellular organisms|root	HSP70	Prasinoviruses	GVMAG-S-1037383-112|1037383_contig_4845	GVMAG-S-1037383-112|1037383_contig_4845	14	28.5714	0	0	0	71.4286	0
GVMAG-S-1038524-41|1038524_contig_55_11	XP_001330249.1	54.9	6.8e-120	Trichomonas vaginalis G3|Trichomonas|Trichomonadidae|Trichomonadida|Parabasalia|Eukaryota|cellular organisms|root	UDPG_MGDP_dh_N,UDPG_MGDP_dh	Iridoviruses	GVMAG-S-1038524-41|1038524_contig_55	GVMAG-S-1038524-41|1038524_contig_55	78	55.1282	7.69231	1.28205	5.12821	30.7692	0
GVMAG-S-1038524-41|1038524_contig_55_9	WP_009282091.1	69.3	1.2e-127	Fibrisoma limi|Cytophagaceae|Cytophagales|Cytophagia|Bacteroidetes|Bacteroidetes/Chlorobi group|FCB group|Bacteria|cellular organisms|root		Iridoviruses	GVMAG-S-1038524-41|1038524_contig_55	GVMAG-S-1038524-41|1038524_contig_55	78	55.1282	7.69231	1.28205	5.12821	30.7692	0
GVMAG-S-1039734-46|1039734_contig_1703_10	XP_009032356.1	68	8.9e-101	Aureococcus anophagefferens|Pelagomonadales|Pelagophyceae|Stramenopiles|Eukaryota|cellular organisms|root		MGVL57	GVMAG-S-1039734-46|1039734_contig_1703	GVMAG-S-1039734-46|1039734_contig_1703	15	60	6.66667	0	6.66667	26.6667	0
GVMAG-S-1039734-46|1039734_contig_1703_11	XP_003446225.1	59.2	1.9e-91	Oreochromis niloticus|Oreochromini|Pseudocrenilabrinae|African cichlids|Cichlidae|Cichliformes|Cichlomorphae|Ovalentaria|Percomorphaceae|Euacanthomorphacea|Acanthomorphata|Ctenosquamata|Eurypterygia|Neoteleostei|Euteleosteomorpha|Clupeocephala|Osteoglossocephalai|Teleostei|Neopterygii|Actinopteri|Actinopterygii|Euteleostomi|Teleostomi|Gnathostomata|Vertebrata|Craniata|Chordata|Deuterostomia|Bilat…	HMGL-like	MGVL57	GVMAG-S-1039734-46|1039734_contig_1703	GVMAG-S-1039734-46|1039734_contig_1703	15	60	6.66667	0	6.66667	26.6667	0
GVMAG-S-1040241-154|1040241_contig_1_101	XP_005841337.1	62.3	3.6e-234	Guillardia theta CCMP2712|Guillardia|Geminigeraceae|Pyrenomonadales|Cryptophyta|Eukaryota|cellular organisms|root	HATPase_c,HSP90,HSP90	MGVL62	GVMAG-S-1040241-154|1040241_contig_1	GVMAG-S-1040241-154|1040241_contig_1	475	64.6316	7.15789	1.05263	8.21053	18.5263	0.421053
GVMAG-S-1041346-124|1041346_contig_4783_13	XP_003381352.1	57.9	2.8e-101	Trichinella spiralis|Trichinellidae|Trichinellida|Dorylaimia|Enoplea|Nematoda|Ecdysozoa|Protostomia|Bilateria|Eumetazoa|Metazoa|Opisthokonta|Eukaryota|cellular organisms|root	GDP_Man_Dehyd	Ascoviruses	GVMAG-S-1041346-124|1041346_contig_4783	GVMAG-S-1041346-124|1041346_contig_4783	17	47.0588	0	0	5.88235	47.0588	0
GVMAG-S-1041349-163|1041349_contig_1521_17	XP_006011905.1	54.5	0	Latimeria chalumnae|Coelacanthidae|Coelacanthiformes|Coelacanthimorpha|Sarcopterygii|Euteleostomi|Teleostomi|Gnathostomata|Vertebrata|Craniata|Chordata|Deuterostomia|Bilateria|Eumetazoa|Metazoa|Opisthokonta|Eukaryota|cellular organisms|root	RNA_pol_Rpb2_1,RNA_pol_Rpb2_2,RNA_pol_Rpb2_3,RNA_pol_Rpb2_4,RNA_pol_Rpb2_5,RNA_pol_Rpb2_6,RNA_pol_Rpb2_7	MGVL16	GVMAG-S-1041349-163|1041349_contig_1521	GVMAG-S-1041349-163|1041349_contig_1521	20	70	5	0	15	10	0
GVMAG-S-1041349-163|1041349_contig_224_30	XP_008197594.1	50.6	2.5e-176	Tribolium castaneum|Tenebrionidae incertae sedis|Tenebrionidae|Tenebrionoidea|Cucujiformia|Polyphaga|Coleoptera|Holometabola|Neoptera|Pterygota|Dicondylia|Insecta|Hexapoda|Pancrustacea|Mandibulata|Arthropoda|Panarthropoda|Ecdysozoa|Protostomia|Bilateria|Eumetazoa|Metazoa|Opisthokonta|Eukaryota|cellular organisms|root	CDC48_N,AAA,AAA_lid_3,AAA	MGVL16	GVMAG-S-1041349-163|1041349_contig_224	GVMAG-S-1041349-163|1041349_contig_224	47	74.4681	4.25532	0	12.766	8.51064	0
GVMAG-S-1041349-163|1041349_contig_224_9	XP_002600118.1	60.5	0	Branchiostoma floridae|Branchiostomidae|Cephalochordata|Chordata|Deuterostomia|Bilateria|Eumetazoa|Metazoa|Opisthokonta|Eukaryota|cellular organisms|root	tRNA-synt_1,Anticodon_1	MGVL16	GVMAG-S-1041349-163|1041349_contig_224	GVMAG-S-1041349-163|1041349_contig_224	47	74.4681	4.25532	0	12.766	8.51064	0
GVMAG-S-1041349-163|1041349_contig_26_69	XP_001900677.1	60.7	1.3e-224	Brugia malayi|Onchocercidae|Filarioidea|Spiruromorpha|Spirurina|Rhabditida|Chromadorea|Nematoda|Ecdysozoa|Protostomia|Bilateria|Eumetazoa|Metazoa|Opisthokonta|Eukaryota|cellular organisms|root	DEAD,Helicase_C,HA2,OB_NTP_bind	MGVL16	GVMAG-S-1041349-163|1041349_contig_26	GVMAG-S-1041349-163|1041349_contig_26	91	72.5275	3.2967	0	16.4835	7.69231	0
GVMAG-S-1041352-47|1041352_contig_1137_11	XP_004350535.1	52.5	2.1e-180	Cavenderia fasciculata|Cavenderiaceae|Acytosteliales|Dictyostelids|Mycetozoa|Amoebozoa|Eukaryota|cellular organisms|root	HSP70	MGVL32	GVMAG-S-1041352-47|1041352_contig_1137	GVMAG-S-1041352-47|1041352_contig_1137	14	78.5714	0	0	14.2857	7.14286	0
GVMAG-S-1041352-47|1041352_contig_158_19	KJJ84007.1	55.8	6.9e-70	Candidatus Omnitrophus magneticus|Candidatus Omnitrophica|PVC group|Bacteria|cellular organisms|root		MGVL32	GVMAG-S-1041352-47|1041352_contig_158	GVMAG-S-1041352-47|1041352_contig_158	49	81.6327	14.2857	0	0	4.08163	0
GVMAG-S-1041352-47|1041352_contig_164_21	EKF27699.1	75.3	2.4e-79	Trypanosoma cruzi marinkellei|Schizotrypanum|Trypanosoma|Trypanosomatidae|Kinetoplastida|Euglenozoa|Eukaryota|cellular organisms|root	HSP70	MGVL32	GVMAG-S-1041352-47|1041352_contig_164	GVMAG-S-1041352-47|1041352_contig_164	46	73.913	8.69565	2.17391	8.69565	6.52174	0
GVMAG-S-1041352-47|1041352_contig_257_21	WP_035498039.1	51.4	2.1e-69	Caballeronia jiangsuensis|Burkholderiaceae|Burkholderiales|Betaproteobacteria|Proteobacteria|Bacteria|cellular organisms|root		MGVL32	GVMAG-S-1041352-47|1041352_contig_257	GVMAG-S-1041352-47|1041352_contig_257	40	75	7.5	0	7.5	10	0
GVMAG-S-1041352-47|1041352_contig_257_27	WP_018527001.1	66.9	2.5e-154	Alkalispirochaeta alkalica|Spirochaetaceae|Spirochaetales|Spirochaetia|Spirochaetes|Bacteria|cellular organisms|root		MGVL32	GVMAG-S-1041352-47|1041352_contig_257	GVMAG-S-1041352-47|1041352_contig_257	40	75	7.5	0	7.5	10	0
GVMAG-S-1041352-47|1041352_contig_50_28	WP_007911164.1	53	1.5e-139	Ktedonobacter racemifer|Ktedonobacteraceae|Ktedonobacterales|Ktedonobacteria|Chloroflexi|Terrabacteria group|Bacteria|cellular organisms|root		MGVL32	GVMAG-S-1041352-47|1041352_contig_50	GVMAG-S-1041352-47|1041352_contig_50	108	72.2222	6.48148	0	4.62963	15.7407	0.925926
GVMAG-S-1041352-47|1041352_contig_55_4	WP_004035970.1	57.2	1.3e-260	Clostridium sp. ASF356|Clostridiaceae|Clostridiales|Clostridia|Firmicutes|Terrabacteria group|Bacteria|cellular organisms|root		MGVL32	GVMAG-S-1041352-47|1041352_contig_55	GVMAG-S-1041352-47|1041352_contig_55	90	67.7778	7.77778	0	8.88889	15.5556	0
GVMAG-S-1041352-47|1041352_contig_55_67	WP_013136884.1	58.3	6.7e-140	Arcobacter nitrofigilis|Arcobacter group|Campylobacteraceae|Campylobacterales|Epsilonproteobacteria|delta/epsilon subdivisions|Proteobacteria|Bacteria|cellular organisms|root		MGVL32	GVMAG-S-1041352-47|1041352_contig_55	GVMAG-S-1041352-47|1041352_contig_55	90	67.7778	7.77778	0	8.88889	15.5556	0
GVMAG-S-1041355-83|1041355_contig_1556_3	WP_028891580.1	61.2	7.7e-106	Tenacibaculum sp. 47A_GOGVMAG-M-205m|Flavobacteriaceae|Flavobacteriales|Flavobacteriia|Bacteroidetes|Bacteroidetes/Chlorobi group|FCB group|Bacteria|cellular organisms|root		Ascoviruses	GVMAG-S-1041355-83|1041355_contig_1556	GVMAG-S-1041355-83|1041355_contig_1556	9	55.5556	11.1111	0	11.1111	22.2222	0
GVMAG-S-1041355-83|1041355_contig_660_11	WP_028377237.1	53.5	1.6e-233	Leeuwenhoekiella sp. MAR_2009_132|Flavobacteriaceae|Flavobacteriales|Flavobacteriia|Bacteroidetes|Bacteroidetes/Chlorobi group|FCB group|Bacteria|cellular organisms|root		Ascoviruses	GVMAG-S-1041355-83|1041355_contig_660	GVMAG-S-1041355-83|1041355_contig_660	13	69.2308	7.69231	0	0	23.0769	0
GVMAG-S-1045057-15|1045057_contig_372_4	CRH74307.1	50	4.3e-52	Chlamydia trachomatis|Chlamydia/Chlamydophila group|Chlamydiaceae|Chlamydiales|Chlamydiia|Chlamydiae|PVC group|Bacteria|cellular organisms|root		MGVL59	GVMAG-S-1045057-15|1045057_contig_372	GVMAG-S-1045057-15|1045057_contig_372	37	83.7838	5.40541	10.8108	0	0	0
GVMAG-S-1045057-15|1045057_contig_934_1	XP_001702863.1	53.5	2.2e-127	Chlamydomonas reinhardtii|Chlamydomonadaceae|Chlamydomonadales|Chlorophyceae|Chlorophyta|Viridiplantae|Eukaryota|cellular organisms|root	PHO4	MGVL59	GVMAG-S-1045057-15|1045057_contig_934	GVMAG-S-1045057-15|1045057_contig_934	14	64.2857	7.14286	0	14.2857	14.2857	0
GVMAG-S-1045057-15|1045057_contig_934_11	CBY34235.1	53.6	2.7e-141	Oikopleura dioica|Oikopleuridae|Copelata|Appendicularia|Tunicata|Chordata|Deuterostomia|Bilateria|Eumetazoa|Metazoa|Opisthokonta|Eukaryota|cellular organisms|root	DNA_photolyase,FAD_binding_7	MGVL59	GVMAG-S-1045057-15|1045057_contig_934	GVMAG-S-1045057-15|1045057_contig_934	14	64.2857	7.14286	0	14.2857	14.2857	0
GVMAG-S-1055481-12|1055481_contig_17_4	XP_005836241.1	50.4	5.2e-84	Guillardia theta CCMP2712|Guillardia|Geminigeraceae|Pyrenomonadales|Cryptophyta|Eukaryota|cellular organisms|root	NAD_binding_10	MGVL62	GVMAG-S-1055481-12|1055481_contig_17	GVMAG-S-1055481-12|1055481_contig_17	39	69.2308	5.12821	0	10.2564	15.3846	0
GVMAG-S-1055481-12|1055481_contig_40_13	XP_005822594.1	64.1	0	Guillardia theta CCMP2712|Guillardia|Geminigeraceae|Pyrenomonadales|Cryptophyta|Eukaryota|cellular organisms|root	ABC_tran,ABC_tran	MGVL62	GVMAG-S-1055481-12|1055481_contig_40	GVMAG-S-1055481-12|1055481_contig_40	29	75.8621	6.89655	0	10.3448	6.89655	0
GVMAG-S-1056828-40|1056828_contig_126_20	WP_045468468.1	61.5	2.3e-284	Sporocytophaga myxococcoides|Cytophagaceae|Cytophagales|Cytophagia|Bacteroidetes|Bacteroidetes/Chlorobi group|FCB group|Bacteria|cellular organisms|root		Orpheoviruses	GVMAG-S-1056828-40|1056828_contig_126	GVMAG-S-1056828-40|1056828_contig_126	34	73.5294	5.88235	0	2.94118	17.6471	0
GVMAG-S-1056828-40|1056828_contig_1521_5	WP_027419114.1	60.2	8.3e-111	Crocinitomix catalasitica|Crocinitomicaceae|Flavobacteriales|Flavobacteriia|Bacteroidetes|Bacteroidetes/Chlorobi group|FCB group|Bacteria|cellular organisms|root		Orpheoviruses	GVMAG-S-1056828-40|1056828_contig_1521	GVMAG-S-1056828-40|1056828_contig_1521	9	66.6667	22.2222	0	11.1111	0	0
GVMAG-S-1059904-8|1059904_contig_125_14	CEO98499.1	53.7	0	Plasmodiophora brassicae|Plasmodiophoridae|Plasmodiophorida|Imbricatea|Cercozoa|Rhizaria|Eukaryota|cellular organisms|root	CPSase_sm_chain,GATase,CPSase_L_D2,CPSase_L_D3,CPSase_L_D2,MGS	MGVL30	GVMAG-S-1059904-8|1059904_contig_125	GVMAG-S-1059904-8|1059904_contig_125	26	53.8462	7.69231	3.84615	26.9231	7.69231	0
GVMAG-S-1059904-8|1059904_contig_137_2	WP_034696815.1	51.4	3e-144	Chryseobacterium sp. CF365|Flavobacteriaceae|Flavobacteriales|Flavobacteriia|Bacteroidetes|Bacteroidetes/Chlorobi group|FCB group|Bacteria|cellular organisms|root		MGVL30	GVMAG-S-1059904-8|1059904_contig_137	GVMAG-S-1059904-8|1059904_contig_137	25	60	8	0	20	12	0
GVMAG-S-1059904-8|1059904_contig_137_8	XP_008612664.1	57.5	1.8e-174	Saprolegnia diclina VS20|Saprolegnia|Saprolegniaceae|Saprolegniales|Oomycetes|Stramenopiles|Eukaryota|cellular organisms|root	GATase_7,Asn_synthase	MGVL30	GVMAG-S-1059904-8|1059904_contig_137	GVMAG-S-1059904-8|1059904_contig_137	25	60	8	0	20	12	0
GVMAG-S-1059904-8|1059904_contig_143_10	XP_007008631.1	52.8	1e-195	Tremella mesenterica DSM 1558|Tremella|Tremellaceae|Tremellales|Tremellomycetes|Agaricomycotina|Basidiomycota|Dikarya|Fungi|Opisthokonta|Eukaryota|cellular organisms|root	Transketolase_N,Transket_pyr,Transketolase_C	MGVL30	GVMAG-S-1059904-8|1059904_contig_143	GVMAG-S-1059904-8|1059904_contig_143	20	55	10	5	20	10	0
GVMAG-S-1059904-8|1059904_contig_161_19	NP_001022623.1	58.7	2e-127	Caenorhabditis elegans|Peloderinae|Rhabditidae|Rhabditoidea|Rhabditomorpha|Rhabditina|Rhabditida|Chromadorea|Nematoda|Ecdysozoa|Protostomia|Bilateria|Eumetazoa|Metazoa|Opisthokonta|Eukaryota|cellular organisms|root	DEAD,Helicase_C	MGVL30	GVMAG-S-1059904-8|1059904_contig_161	GVMAG-S-1059904-8|1059904_contig_161	25	72	12	0	12	4	0
GVMAG-S-1059904-8|1059904_contig_182_17	AHY46153.1	53.1	1.1e-114	Rubrobacter radiotolerans|Rubrobacteraceae|Rubrobacterales|Rubrobacteria|Actinobacteria|Terrabacteria group|Bacteria|cellular organisms|root		MGVL30	GVMAG-S-1059904-8|1059904_contig_182	GVMAG-S-1059904-8|1059904_contig_182	19	42.1053	5.26316	0	42.1053	10.5263	0
GVMAG-S-1059904-8|1059904_contig_271_11	XP_011269968.1	95.4	2e-73	Capsaspora owczarzaki ATCC 30864|Capsaspora|Ichthyosporea|Opisthokonta incertae sedis|Opisthokonta|Eukaryota|cellular organisms|root	ubiquitin,ubiquitin	MGVL30	GVMAG-S-1059904-8|1059904_contig_271	GVMAG-S-1059904-8|1059904_contig_271	20	45	15	0	25	15	0
GVMAG-S-1059904-8|1059904_contig_28_9	KLO09910.1	66.8	4.4e-148	Schizopora paradoxa|Schizoporaceae|Hymenochaetales|Agaricomycetes incertae sedis|Agaricomycetes|Agaricomycotina|Basidiomycota|Dikarya|Fungi|Opisthokonta|Eukaryota|cellular organisms|root	Actin	MGVL30	GVMAG-S-1059904-8|1059904_contig_28	GVMAG-S-1059904-8|1059904_contig_28	46	73.913	6.52174	0	15.2174	4.34783	0
GVMAG-S-1059904-8|1059904_contig_389_7	CCI41475.1	53.1	6.3e-165	Albugo candida|Albuginaceae|Albuginales|Oomycetes|Stramenopiles|Eukaryota|cellular organisms|root	Radical_SAM,Radical_SAM_C,Acetyltransf_1	MGVL30	GVMAG-S-1059904-8|1059904_contig_389	GVMAG-S-1059904-8|1059904_contig_389	13	46.1538	23.0769	7.69231	7.69231	15.3846	0
GVMAG-S-1059904-8|1059904_contig_389_9	EFR31856.1	62.1	1.4e-113	Eremococcus coleocola ACGVMAG-S-139-V-Col8|Eremococcus|Aerococcaceae|Lactobacillales|Bacilli|Firmicutes|Terrabacteria group|Bacteria|cellular organisms|root		MGVL30	GVMAG-S-1059904-8|1059904_contig_389	GVMAG-S-1059904-8|1059904_contig_389	13	46.1538	23.0769	7.69231	7.69231	15.3846	0
GVMAG-S-1059904-8|1059904_contig_407_4	KDE02416.1	70.5	3.7e-58	Microbotryum lychnidiGVMAG-S-dioicae p1A1 Lamole|Microbotryum|Microbotryaceae|Microbotryales|Microbotryomycetes|Pucciniomycotina|Basidiomycota|Dikarya|Fungi|Opisthokonta|Eukaryota|cellular organisms|root	UQ_con	MGVL30	GVMAG-S-1059904-8|1059904_contig_407	GVMAG-S-1059904-8|1059904_contig_407	11	54.5455	0	0	36.3636	9.09091	0
GVMAG-S-1059904-8|1059904_contig_425_8	GAN07587.1	58.8	6.4e-118	Mucor ambiguus|Mucoraceae|Mucorineae|Mucorales|Mucoromycetes|Mucoromycotina|Mucoromycota|Fungi incertae sedis|Fungi|Opisthokonta|Eukaryota|cellular organisms|root	IlvN,IlvC	MGVL30	GVMAG-S-1059904-8|1059904_contig_425	GVMAG-S-1059904-8|1059904_contig_425	12	50	0	0	25	25	0
GVMAG-S-1059904-8|1059904_contig_456_13	CEO98567.1	52.3	1.4e-96	Plasmodiophora brassicae|Plasmodiophoridae|Plasmodiophorida|Imbricatea|Cercozoa|Rhizaria|Eukaryota|cellular organisms|root	Asp	MGVL30	GVMAG-S-1059904-8|1059904_contig_456	GVMAG-S-1059904-8|1059904_contig_456	14	71.4286	7.14286	0	14.2857	7.14286	0
GVMAG-S-1059904-8|1059904_contig_939_6	XP_009050964.1	60.2	2e-214	Lottia gigantea|Lottiidae|Lottioidea|Patellogastropoda|Gastropoda|Mollusca|Lophotrochozoa|Protostomia|Bilateria|Eumetazoa|Metazoa|Opisthokonta|Eukaryota|cellular organisms|root	TPP_enzyme_N,TPP_enzyme_M,TPP_enzyme_C	MGVL30	GVMAG-S-1059904-8|1059904_contig_939	GVMAG-S-1059904-8|1059904_contig_939	7	42.8571	0	0	28.5714	28.5714	0
GVMAG-S-1059906-5|1059906_contig_16_22	XP_002158556.1	54.9	3.4e-60	Hydra vulgaris|Hydridae|Aplanulata|Anthoathecata|Hydroidolina|Hydrozoa|Cnidaria|Eumetazoa|Metazoa|Opisthokonta|Eukaryota|cellular organisms|root	UPRTase	MGVL30	GVMAG-S-1059906-5|1059906_contig_16	GVMAG-S-1059906-5|1059906_contig_16	41	51.2195	17.0732	0	21.9512	9.7561	0
GVMAG-S-1059906-5|1059906_contig_16_25	CEI96137.1	51.8	2e-196	Rhizopus microsporus|Rhizopodaceae|Mucorineae|Mucorales|Mucoromycetes|Mucoromycotina|Mucoromycota|Fungi incertae sedis|Fungi|Opisthokonta|Eukaryota|cellular organisms|root	Transketolase_N,Transket_pyr,Transketolase_C	MGVL30	GVMAG-S-1059906-5|1059906_contig_16	GVMAG-S-1059906-5|1059906_contig_16	41	51.2195	17.0732	0	21.9512	9.7561	0
GVMAG-S-1059906-5|1059906_contig_16_7	XP_009515886.1	53.1	4.3e-146	Phytophthora sojae|Peronosporaceae|Peronosporales|Oomycetes|Stramenopiles|Eukaryota|cellular organisms|root	HMGL-like,LeuA_dimer	MGVL30	GVMAG-S-1059906-5|1059906_contig_16	GVMAG-S-1059906-5|1059906_contig_16	41	51.2195	17.0732	0	21.9512	9.7561	0
GVMAG-S-1059906-5|1059906_contig_173_7	KFP56510.1	50.2	3.2e-63	Cariama cristata|Cariamidae|Cariamiformes|Neognathae|Aves|Coelurosauria|Theropoda|Saurischia|Dinosauria|Archosauria|Archelosauria|Sauria|Sauropsida|Amniota|Tetrapoda|Dipnotetrapodomorpha|Sarcopterygii|Euteleostomi|Teleostomi|Gnathostomata|Vertebrata|Craniata|Chordata|Deuterostomia|Bilateria|Eumetazoa|Metazoa|Opisthokonta|Eukaryota|cellular organisms|root	DAGAT	MGVL30	GVMAG-S-1059906-5|1059906_contig_173	GVMAG-S-1059906-5|1059906_contig_173	16	37.5	25	6.25	25	6.25	0
GVMAG-S-1059906-5|1059906_contig_205_14	CEP02269.1	94.8	9.5e-76	Plasmodiophora brassicae|Plasmodiophoridae|Plasmodiophorida|Imbricatea|Cercozoa|Rhizaria|Eukaryota|cellular organisms|root	ubiquitin,ubiquitin	MGVL30	GVMAG-S-1059906-5|1059906_contig_205	GVMAG-S-1059906-5|1059906_contig_205	18	55.5556	22.2222	0	16.6667	5.55556	0
GVMAG-S-1059906-5|1059906_contig_274_6	CEO98499.1	54.5	0	Plasmodiophora brassicae|Plasmodiophoridae|Plasmodiophorida|Imbricatea|Cercozoa|Rhizaria|Eukaryota|cellular organisms|root	CPSase_sm_chain,GATase,CPSase_L_D2,CPSase_L_D3,CPSase_L_D2,MGS	MGVL30	GVMAG-S-1059906-5|1059906_contig_274	GVMAG-S-1059906-5|1059906_contig_274	14	57.1429	0	0	14.2857	28.5714	0
GVMAG-S-1059906-5|1059906_contig_40_31	XP_012841832.1	54.2	7.7e-184	Erythranthe guttata|Phrymaceae|Lamiales|lamiids|asterids|Pentapetalae|Gunneridae|eudicotyledons|Mesangiospermae|Magnoliophyta|Spermatophyta|Euphyllophyta|Tracheophyta|Embryophyta|Streptophytina|Streptophyta|Viridiplantae|Eukaryota|cellular organisms|root	HATPase_c_3,HSP90	MGVL30	GVMAG-S-1059906-5|1059906_contig_40	GVMAG-S-1059906-5|1059906_contig_40	31	45.1613	0	3.22581	35.4839	16.129	0
GVMAG-S-1059906-5|1059906_contig_43_22	XP_012756593.1	54.8	2.7e-116	Acytostelium subglobosum LB1|Acytostelium|Acytosteliaceae|Acytosteliales|Dictyostelids|Mycetozoa|Amoebozoa|Eukaryota|cellular organisms|root	2-Hacid_dh,2-Hacid_dh_C	MGVL30	GVMAG-S-1059906-5|1059906_contig_43	GVMAG-S-1059906-5|1059906_contig_43	25	48	20	0	28	4	0
GVMAG-S-1059906-5|1059906_contig_439_6	XP_010734269.2	53	5.9e-105	Larimichthys crocea|Sciaenidae|Eupercaria incertae sedis|Eupercaria|Percomorphaceae|Euacanthomorphacea|Acanthomorphata|Ctenosquamata|Eurypterygia|Neoteleostei|Euteleosteomorpha|Clupeocephala|Osteoglossocephalai|Teleostei|Neopterygii|Actinopteri|Actinopterygii|Euteleostomi|Teleostomi|Gnathostomata|Vertebrata|Craniata|Chordata|Deuterostomia|Bilateria|Eumetazoa|Metazoa|Opisthokonta|Eukaryota|cellula…	Aminotran_5	MGVL30	GVMAG-S-1059906-5|1059906_contig_439	GVMAG-S-1059906-5|1059906_contig_439	7	57.1429	0	0	28.5714	14.2857	0
GVMAG-S-1059906-5|1059906_contig_55_11	XP_002786033.1	55.1	1.4e-182	Perkinsus marinus ATCC 50983|Perkinsus|Perkinsidae|Perkinsida|Perkinsea|Perkinsozoa|Alveolata|Eukaryota|cellular organisms|root	GATase_7,Asn_synthase	MGVL30	GVMAG-S-1059906-5|1059906_contig_55	GVMAG-S-1059906-5|1059906_contig_55	29	62.069	10.3448	0	17.2414	10.3448	0
GVMAG-S-1059906-5|1059906_contig_55_18	XP_008877537.1	51	9.7e-143	Aphanomyces invadans|Saprolegniaceae|Saprolegniales|Oomycetes|Stramenopiles|Eukaryota|cellular organisms|root	Malate_synthase	MGVL30	GVMAG-S-1059906-5|1059906_contig_55	GVMAG-S-1059906-5|1059906_contig_55	29	62.069	10.3448	0	17.2414	10.3448	0
GVMAG-S-1059906-5|1059906_contig_759_5	EPB79760.1	62.6	1.5e-135	Ancylostoma ceylanicum|Ancylostomatinae|Ancylostomatidae|Ancylostomatoidea|Strongylida|Chromadorea|Nematoda|Ecdysozoa|Protostomia|Bilateria|Eumetazoa|Metazoa|Opisthokonta|Eukaryota|cellular organisms|root	DEAD,Helicase_C	MGVL30	GVMAG-S-1059906-5|1059906_contig_759	GVMAG-S-1059906-5|1059906_contig_759	7	71.4286	0	0	28.5714	0	0
GVMAG-S-1059906-5|1059906_contig_86_10	GAN07587.1	58.6	5.8e-111	Mucor ambiguus|Mucoraceae|Mucorineae|Mucorales|Mucoromycetes|Mucoromycotina|Mucoromycota|Fungi incertae sedis|Fungi|Opisthokonta|Eukaryota|cellular organisms|root	IlvN,IlvC	MGVL30	GVMAG-S-1059906-5|1059906_contig_86	GVMAG-S-1059906-5|1059906_contig_86	18	50	0	0	27.7778	22.2222	0
GVMAG-S-1059906-7|1059906_contig_209_2	XP_002158556.1	56	2.3e-61	Hydra vulgaris|Hydridae|Aplanulata|Anthoathecata|Hydroidolina|Hydrozoa|Cnidaria|Eumetazoa|Metazoa|Opisthokonta|Eukaryota|cellular organisms|root	UPRTase	MGVL30	GVMAG-S-1059906-7|1059906_contig_209	GVMAG-S-1059906-7|1059906_contig_209	14	50	14.2857	0	21.4286	14.2857	0
GVMAG-S-1059906-7|1059906_contig_216_5	XP_007008631.1	53.1	2.1e-196	Tremella mesenterica DSM 1558|Tremella|Tremellaceae|Tremellales|Tremellomycetes|Agaricomycotina|Basidiomycota|Dikarya|Fungi|Opisthokonta|Eukaryota|cellular organisms|root	Transketolase_N,Transket_pyr	MGVL30	GVMAG-S-1059906-7|1059906_contig_216	GVMAG-S-1059906-7|1059906_contig_216	13	69.2308	7.69231	0	23.0769	0	0
GVMAG-S-1059906-7|1059906_contig_227_11	AAL76285.1	51.1	2e-80	Plasmodium falciparum|Plasmodium|Plasmodiidae|Haemosporida|Aconoidasida|Apicomplexa|Alveolata|Eukaryota|cellular organisms|root	Peptidase_M24	MGVL30	GVMAG-S-1059906-7|1059906_contig_227	GVMAG-S-1059906-7|1059906_contig_227	14	50	0	7.14286	28.5714	14.2857	0
GVMAG-S-1059906-7|1059906_contig_296_6	BAK61738.1	96.7	4.7e-75	Larcopyle butschlii|Litheliidae|Spumellaria|Polycystinea|Rhizaria|Eukaryota|cellular organisms|root	ubiquitin,ubiquitin	MGVL30	GVMAG-S-1059906-7|1059906_contig_296	GVMAG-S-1059906-7|1059906_contig_296	14	42.8571	7.14286	0	28.5714	21.4286	0
GVMAG-S-1059906-7|1059906_contig_329_8	XP_002906784.1	52.8	1.7e-147	Phytophthora infestans T30-4|Phytophthora|Peronosporaceae|Peronosporales|Oomycetes|Stramenopiles|Eukaryota|cellular organisms|root	HMGL-like,LeuA_dimer	MGVL30	GVMAG-S-1059906-7|1059906_contig_329	GVMAG-S-1059906-7|1059906_contig_329	9	55.5556	33.3333	0	0	11.1111	0
GVMAG-S-1059906-7|1059906_contig_491_5	GAN07587.1	57.7	1.1e-114	Mucor ambiguus|Mucoraceae|Mucorineae|Mucorales|Mucoromycetes|Mucoromycotina|Mucoromycota|Fungi incertae sedis|Fungi|Opisthokonta|Eukaryota|cellular organisms|root	IlvN,IlvC	MGVL30	GVMAG-S-1059906-7|1059906_contig_491	GVMAG-S-1059906-7|1059906_contig_491	10	50	0	0	20	30	0
GVMAG-S-1059906-7|1059906_contig_511_2	XP_009050964.1	58.9	8e-211	Lottia gigantea|Lottiidae|Lottioidea|Patellogastropoda|Gastropoda|Mollusca|Lophotrochozoa|Protostomia|Bilateria|Eumetazoa|Metazoa|Opisthokonta|Eukaryota|cellular organisms|root	TPP_enzyme_N,TPP_enzyme_M,TPP_enzyme_C	MGVL30	GVMAG-S-1059906-7|1059906_contig_511	GVMAG-S-1059906-7|1059906_contig_511	7	85.7143	0	0	14.2857	0	0
GVMAG-S-1059906-7|1059906_contig_632_6	XP_002786033.1	54.9	1.4e-182	Perkinsus marinus ATCC 50983|Perkinsus|Perkinsidae|Perkinsida|Perkinsea|Perkinsozoa|Alveolata|Eukaryota|cellular organisms|root	GATase_7,Asn_synthase	MGVL30	GVMAG-S-1059906-7|1059906_contig_632	GVMAG-S-1059906-7|1059906_contig_632	9	66.6667	0	0	22.2222	11.1111	0
GVMAG-S-1059906-7|1059906_contig_686_7	CEO98567.1	52.3	8.9e-96	Plasmodiophora brassicae|Plasmodiophoridae|Plasmodiophorida|Imbricatea|Cercozoa|Rhizaria|Eukaryota|cellular organisms|root	Asp	MGVL30	GVMAG-S-1059906-7|1059906_contig_686	GVMAG-S-1059906-7|1059906_contig_686	9	77.7778	0	0	22.2222	0	0
GVMAG-S-1059906-7|1059906_contig_690_7	EXX68565.1	54	1.8e-146	Rhizophagus irregularis DAOM 197198w|Rhizophagus|Glomeraceae|Glomerales|Glomeromycetes|Glomeromycotina|Mucoromycota|Fungi incertae sedis|Fungi|Opisthokonta|Eukaryota|cellular organisms|root	Aldedh	MGVL30	GVMAG-S-1059906-7|1059906_contig_690	GVMAG-S-1059906-7|1059906_contig_690	7	57.1429	0	0	28.5714	14.2857	0
GVMAG-S-1059906-7|1059906_contig_736_3	WP_009627128.1	55.7	9.3e-114	Pseudanabaena biceps|Pseudanabaenaceae|Synechococcales|Cyanobacteria|Cyanobacteria/Melainabacteria group|Terrabacteria group|Bacteria|cellular organisms|root		MGVL30	GVMAG-S-1059906-7|1059906_contig_736	GVMAG-S-1059906-7|1059906_contig_736	9	44.4444	11.1111	0	44.4444	0	0
GVMAG-S-1059906-7|1059906_contig_747_2	CCI41475.1	53.3	1.5e-166	Albugo candida|Albuginaceae|Albuginales|Oomycetes|Stramenopiles|Eukaryota|cellular organisms|root	Radical_SAM,Radical_SAM_C,Acetyltransf_1	MGVL30	GVMAG-S-1059906-7|1059906_contig_747	GVMAG-S-1059906-7|1059906_contig_747	8	50	25	0	12.5	12.5	0
GVMAG-S-1059906-7|1059906_contig_9_16	WP_015005898.1	52	2.8e-142	Cycloclasticus|Thiotrichales|Gammaproteobacteria|Proteobacteria|Bacteria|cellular organisms|root		MGVL30	GVMAG-S-1059906-7|1059906_contig_9	GVMAG-S-1059906-7|1059906_contig_9	31	35.4839	16.129	0	19.3548	29.0323	0
GVMAG-S-1059923-44|1059923_contig_3137_6	XP_003075057.2	59.7	6.5e-171	Ostreococcus tauri|Bathycoccaceae|Mamiellales|Mamiellophyceae|Chlorophyta|Viridiplantae|Eukaryota|cellular organisms|root	PHO4	Prasinoviruses	GVMAG-S-1059923-44|1059923_contig_3137	GVMAG-S-1059923-44|1059923_contig_3137	8	37.5	12.5	0	0	50	0
GVMAG-S-1059924-57|1059924_contig_1889_4	XP_001421470.1	70.3	2.7e-56	Ostreococcus lucimarinus CCE9901|unclassified Ostreococcus|Ostreococcus|Bathycoccaceae|Mamiellales|Mamiellophyceae|Chlorophyta|Viridiplantae|Eukaryota|cellular organisms|root	zf-CCHC	Prasinoviruses	GVMAG-S-1059924-57|1059924_contig_1889	GVMAG-S-1059924-57|1059924_contig_1889	11	36.3636	0	0	18.1818	45.4545	0
GVMAG-S-1059924-57|1059924_contig_3940_3	XP_003075057.2	59.6	1.1e-170	Ostreococcus tauri|Bathycoccaceae|Mamiellales|Mamiellophyceae|Chlorophyta|Viridiplantae|Eukaryota|cellular organisms|root	PHO4	Prasinoviruses	GVMAG-S-1059924-57|1059924_contig_3940	GVMAG-S-1059924-57|1059924_contig_3940	10	70	0	0	0	30	0
GVMAG-S-1059924-57|1059924_contig_790_10	XP_003075057.2	59.1	9.3e-170	Ostreococcus tauri|Bathycoccaceae|Mamiellales|Mamiellophyceae|Chlorophyta|Viridiplantae|Eukaryota|cellular organisms|root	PHO4	Prasinoviruses	GVMAG-S-1059924-57|1059924_contig_790	GVMAG-S-1059924-57|1059924_contig_790	27	44.4444	0	0	3.7037	51.8519	0
GVMAG-S-1063923-83|1063923_contig_1653_25	KDR18066.1	50.4	2.1e-80	Zootermopsis nevadensis|Termopsini|Termopsinae|Termopsidae|Termitoidae|Blattoidea|Blattodea|Dictyoptera|Polyneoptera|Neoptera|Pterygota|Dicondylia|Insecta|Hexapoda|Pancrustacea|Mandibulata|Arthropoda|Panarthropoda|Ecdysozoa|Protostomia|Bilateria|Eumetazoa|Metazoa|Opisthokonta|Eukaryota|cellular organisms|root	AAA,Rep_fac_C	Klosneuviruses	GVMAG-S-1063923-83|1063923_contig_1653	GVMAG-S-1063923-83|1063923_contig_1653	29	34.4828	0	0	0	65.5172	0
GVMAG-S-1063923-83|1063923_contig_1671_3	EYB84565.1	56.5	3e-123	Ancylostoma ceylanicum|Ancylostomatinae|Ancylostomatidae|Ancylostomatoidea|Strongylida|Chromadorea|Nematoda|Ecdysozoa|Protostomia|Bilateria|Eumetazoa|Metazoa|Opisthokonta|Eukaryota|cellular organisms|root	DEAD,Helicase_C	Klosneuviruses	GVMAG-S-1063923-83|1063923_contig_1671	GVMAG-S-1063923-83|1063923_contig_1671	21	38.0952	19.0476	0	4.7619	38.0952	0
GVMAG-S-1063923-83|1063923_contig_5866_4	WP_038268587.1	54.6	1.1e-244	Zhouia amylolytica|Flavobacteriaceae|Flavobacteriales|Flavobacteriia|Bacteroidetes|Bacteroidetes/Chlorobi group|FCB group|Bacteria|cellular organisms|root		Klosneuviruses	GVMAG-S-1063923-83|1063923_contig_5866	GVMAG-S-1063923-83|1063923_contig_5866	8	37.5	0	0	0	62.5	0
GVMAG-S-1064190-84|1064190_contig_8_120	WP_024537671.1	50.1	1.4e-106	Comamonas badia|Comamonadaceae|Burkholderiales|Betaproteobacteria|Proteobacteria|Bacteria|cellular organisms|root		Prasinoviruses	GVMAG-S-1064190-84|1064190_contig_8	GVMAG-S-1064190-84|1064190_contig_8	185	56.7568	22.7027	2.16216	0.540541	1.08108	16.7568
GVMAG-S-1064190-84|1064190_contig_8_121	CDM23227.1	50.2	1.5e-227	Castellaniella defragrans 65Phen|Castellaniella|Alcaligenaceae|Burkholderiales|Betaproteobacteria|Proteobacteria|Bacteria|cellular organisms|root		Prasinoviruses	GVMAG-S-1064190-84|1064190_contig_8	GVMAG-S-1064190-84|1064190_contig_8	185	56.7568	22.7027	2.16216	0.540541	1.08108	16.7568
GVMAG-S-1064190-84|1064190_contig_8_139	WP_012008082.1	57.4	9.4e-153	Prochlorococcus marinus|Prochloraceae|Synechococcales|Cyanobacteria|Cyanobacteria/Melainabacteria group|Terrabacteria group|Bacteria|cellular organisms|root		Prasinoviruses	GVMAG-S-1064190-84|1064190_contig_8	GVMAG-S-1064190-84|1064190_contig_8	185	56.7568	22.7027	2.16216	0.540541	1.08108	16.7568
GVMAG-S-1064190-84|1064190_contig_8_172	WP_049101676.1	52.8	2.3e-80	Klebsiella oxytoca|Enterobacteriaceae|Enterobacterales|Gammaproteobacteria|Proteobacteria|Bacteria|cellular organisms|root		Prasinoviruses	GVMAG-S-1064190-84|1064190_contig_8	GVMAG-S-1064190-84|1064190_contig_8	185	56.7568	22.7027	2.16216	0.540541	1.08108	16.7568
GVMAG-S-1064190-84|1064190_contig_8_96	WP_008262927.1	64.9	4.2e-152	Brevundimonas sp. BAL3|Caulobacteraceae|Caulobacterales|Alphaproteobacteria|Proteobacteria|Bacteria|cellular organisms|root		Prasinoviruses	GVMAG-S-1064190-84|1064190_contig_8	GVMAG-S-1064190-84|1064190_contig_8	185	56.7568	22.7027	2.16216	0.540541	1.08108	16.7568
GVMAG-S-1066013-9|1066013_contig_413_5	WP_038030936.1	51.1	3.3e-225	Thermonema rossianum|Thermonemataceae|Cytophagales|Cytophagia|Bacteroidetes|Bacteroidetes/Chlorobi group|FCB group|Bacteria|cellular organisms|root		MGVL29	GVMAG-S-1066013-9|1066013_contig_413	GVMAG-S-1066013-9|1066013_contig_413	10	50	40	0	0	10	0
GVMAG-S-1073184-1|1073184_contig_12_7	XP_003286994.1	54	6.9e-166	Dictyostelium purpureum|Dictyosteliaceae|Dictyosteliales|Dictyostelids|Mycetozoa|Amoebozoa|Eukaryota|cellular organisms|root	GATase_7,Asn_synthase	MGVL67	GVMAG-S-1073184-1|1073184_contig_12	GVMAG-S-1073184-1|1073184_contig_12	32	34.375	18.75	0	18.75	28.125	0
GVMAG-S-1073184-1|1073184_contig_18_9	AGE89833.1	68.3	3.4e-224	Haliotis diversicolor|Haliotidae|Haliotoidea|Lepetellida|Vetigastropoda|Gastropoda|Mollusca|Lophotrochozoa|Protostomia|Bilateria|Eumetazoa|Metazoa|Opisthokonta|Eukaryota|cellular organisms|root	HATPase_c,HSP90	MGVL67	GVMAG-S-1073184-1|1073184_contig_18	GVMAG-S-1073184-1|1073184_contig_18	18	72.2222	5.55556	0	5.55556	16.6667	0
GVMAG-S-1073184-1|1073184_contig_32_15	XP_004987893.1	74	4e-258	Salpingoeca rosetta|Salpingoecidae|Craspedida|Choanoflagellida|Opisthokonta|Eukaryota|cellular organisms|root	HSP70	MGVL67	GVMAG-S-1073184-1|1073184_contig_32	GVMAG-S-1073184-1|1073184_contig_32	18	66.6667	11.1111	0	5.55556	16.6667	0
GVMAG-S-1074260-43|1074260_contig_2812_6	XP_008864401.1	68.9	1.1e-250	Aphanomyces invadans|Saprolegniaceae|Saprolegniales|Oomycetes|Stramenopiles|Eukaryota|cellular organisms|root	HSP70	MGVL41	GVMAG-S-1074260-43|1074260_contig_2812	GVMAG-S-1074260-43|1074260_contig_2812	10	20	0	0	10	70	0
GVMAG-S-1074262-49|1074262_contig_30_30	XP_005708863.1	50	1.3e-111	Galdieria sulphuraria|Cyanidiaceae|Cyanidiales|Bangiophyceae|Rhodophyta|Eukaryota|cellular organisms|root	DEAD,Helicase_C	MGVL58	GVMAG-S-1074262-49|1074262_contig_30	GVMAG-S-1074262-49|1074262_contig_30	103	64.0777	5.82524	2.91262	4.85437	22.3301	0
GVMAG-S-1074264-73|1074264_contig_310_57	XP_007514937.1	88.8	8.8e-84	Bathycoccus prasinos|Bathycoccaceae|Mamiellales|Mamiellophyceae|Chlorophyta|Viridiplantae|Eukaryota|cellular organisms|root	Cytochrom_B_C	Prasinoviruses	GVMAG-S-1074264-73|1074264_contig_310	GVMAG-S-1074264-73|1074264_contig_310	58	15.5172	0	0	1.72414	82.7586	0
GVMAG-S-1074264-73|1074264_contig_4503_11	XP_007511837.1	96.1	6e-64	Bathycoccus prasinos|Bathycoccaceae|Mamiellales|Mamiellophyceae|Chlorophyta|Viridiplantae|Eukaryota|cellular organisms|root	NifU_N	Prasinoviruses	GVMAG-S-1074264-73|1074264_contig_4503	GVMAG-S-1074264-73|1074264_contig_4503	15	26.6667	0	0	6.66667	66.6667	0
GVMAG-S-1074330-31|1074330_contig_1730_4	XP_002509366.1	62	9.1e-68	Micromonas commoda|Mamiellaceae|Mamiellales|Mamiellophyceae|Chlorophyta|Viridiplantae|Eukaryota|cellular organisms|root	AOX	Prasinoviruses	GVMAG-S-1074330-31|1074330_contig_1730	GVMAG-S-1074330-31|1074330_contig_1730	8	12.5	0	0	0	87.5	0
GVMAG-S-1074330-31|1074330_contig_571_25	XP_002509366.1	60.6	1.7e-66	Micromonas commoda|Mamiellaceae|Mamiellales|Mamiellophyceae|Chlorophyta|Viridiplantae|Eukaryota|cellular organisms|root	AOX	Prasinoviruses	GVMAG-S-1074330-31|1074330_contig_571	GVMAG-S-1074330-31|1074330_contig_571	27	22.2222	0	0	0	77.7778	0
GVMAG-S-1074334-30|1074334_contig_245_9	ETI49833.1	56.3	3.1e-230	Phytophthora parasitica P1569|Phytophthora|Peronosporaceae|Peronosporales|Oomycetes|Stramenopiles|Eukaryota|cellular organisms|root	CN_hydrolase,NAD_synthase	MGVL54	GVMAG-S-1074334-30|1074334_contig_245	GVMAG-S-1074334-30|1074334_contig_245	30	70	3.33333	0	3.33333	23.3333	0
GVMAG-S-1074334-30|1074334_contig_34_21	CBJ33615.1	54.2	5.3e-54	Ectocarpus siliculosus|Ectocarpaceae|Ectocarpales|Phaeophyceae|PX clade|Stramenopiles|Eukaryota|cellular organisms|root	Y_phosphatase	MGVL54	GVMAG-S-1074334-30|1074334_contig_34	GVMAG-S-1074334-30|1074334_contig_34	53	60.3774	1.88679	0	5.66038	32.0755	0
GVMAG-S-1074346-73|1074346_contig_7000_5	XP_003064239.1	77.7	8.4e-266	Micromonas pusilla CCMP1545|Micromonas|Mamiellaceae|Mamiellales|Mamiellophyceae|Chlorophyta|Viridiplantae|Eukaryota|cellular organisms|root	HSP70	Prasinoviruses	GVMAG-S-1074346-73|1074346_contig_7000	GVMAG-S-1074346-73|1074346_contig_7000	8	25	0	0	0	75	0
GVMAG-S-1074346-73|1074346_contig_701_5	XP_002509366.1	61	5.9e-67	Micromonas commoda|Mamiellaceae|Mamiellales|Mamiellophyceae|Chlorophyta|Viridiplantae|Eukaryota|cellular organisms|root	AOX	Prasinoviruses	GVMAG-S-1074346-73|1074346_contig_701	GVMAG-S-1074346-73|1074346_contig_701	24	16.6667	0	0	4.16667	79.1667	0
GVMAG-S-1085336-36|1085336_contig_2236_1	EPS69582.1	71.6	2.3e-130	Genlisea aurea|Lentibulariaceae|Lamiales|lamiids|asterids|Pentapetalae|Gunneridae|eudicotyledons|Mesangiospermae|Magnoliophyta|Spermatophyta|Euphyllophyta|Tracheophyta|Embryophyta|Streptophytina|Streptophyta|Viridiplantae|Eukaryota|cellular organisms|root	HSP70	Prasinoviruses	GVMAG-S-1085336-36|1085336_contig_2236	GVMAG-S-1085336-36|1085336_contig_2236	10	40	0	0	0	60	0
GVMAG-S-1091232-121|1091232_contig_15816_9	YP_008816112.1	52	2.6e-64	Microspora stagnorum|Microsporaceae|Chlorophyceae incertae sedis|Chlorophyceae|Chlorophyta|Viridiplantae|Eukaryota|cellular organisms|root	ATP-synt_A	MGVL63	GVMAG-S-1091232-121|1091232_contig_15816	GVMAG-S-1091232-121|1091232_contig_15816	12	16.6667	25	0	58.3333	0	0
GVMAG-S-1091232-121|1091232_contig_9775_10	YP_007890681.1	65.2	1.1e-89	Jakoba libera|Jakobidae|Jakobida|Eukaryota|cellular organisms|root	Cytochrome_B,Cytochrom_B_C	MGVL63	GVMAG-S-1091232-121|1091232_contig_9775	GVMAG-S-1091232-121|1091232_contig_9775	11	27.2727	18.1818	0	54.5455	0	0
GVMAG-S-1091232-121|1091232_contig_9775_11	YP_004339014.1	71.5	2.1e-101	Coccomyxa subellipsoidea C-169|Coccomyxa|Elliptochloris clade|Trebouxiophyceae|Chlorophyta|Viridiplantae|Eukaryota|cellular organisms|root	COX2_TM,COX2	MGVL63	GVMAG-S-1091232-121|1091232_contig_9775	GVMAG-S-1091232-121|1091232_contig_9775	11	27.2727	18.1818	0	54.5455	0	0
GVMAG-S-1091232-121|1091232_contig_9775_6	AGH24377.1	66.6	6.6e-259	Reclinomonas americana ATCC 50283|Reclinomonas|Histionidae|Jakobida|Eukaryota|cellular organisms|root	Proton_antipo_N,Proton_antipo_M,NADH5_C	MGVL63	GVMAG-S-1091232-121|1091232_contig_9775	GVMAG-S-1091232-121|1091232_contig_9775	11	27.2727	18.1818	0	54.5455	0	0
GVMAG-S-1091232-186|1091232_contig_1604_12	XP_004513312.1	57	3.8e-92	Cicer arietinum|Cicereae|IRL clade|Hologalegina|NPAAA clade|50 kb inversion clade|Papilionoideae|Fabaceae|Fabales|fabids|rosids|Pentapetalae|Gunneridae|eudicotyledons|Mesangiospermae|Magnoliophyta|Spermatophyta|Euphyllophyta|Tracheophyta|Embryophyta|Streptophytina|Streptophyta|Viridiplantae|Eukaryota|cellular organisms|root	Ribonuc_red_sm	Coccolithoviruses	GVMAG-S-1091232-186|1091232_contig_1604	GVMAG-S-1091232-186|1091232_contig_1604	51	78.4314	1.96078	0	19.6078	0	0
GVMAG-S-1091232-186|1091232_contig_1680_45	XP_527253.2	92.4	5.4e-56	Pan troglodytes|Homininae|Hominidae|Hominoidea|Catarrhini|Simiiformes|Haplorrhini|Primates|Euarchontoglires|Boreoeutheria|Eutheria|Theria|Mammalia|Amniota|Tetrapoda|Dipnotetrapodomorpha|Sarcopterygii|Euteleostomi|Teleostomi|Gnathostomata|Vertebrata|Craniata|Chordata|Deuterostomia|Bilateria|Eumetazoa|Metazoa|Opisthokonta|Eukaryota|cellular organisms|root	Histone	Coccolithoviruses	GVMAG-S-1091232-186|1091232_contig_1680	GVMAG-S-1091232-186|1091232_contig_1680	58	74.1379	5.17241	3.44828	12.069	5.17241	0
GVMAG-S-1091233-212|1091233_contig_17883_7	XP_004340242.1	52.8	4.9e-66	Acanthamoeba castellanii str. Neff|Acanthamoeba|Acanthamoebidae|Centramoebida|Longamoebia|Discosea|Amoebozoa|Eukaryota|cellular organisms|root	Steroid_dh	MGVL24	GVMAG-S-1091233-212|1091233_contig_17883	GVMAG-S-1091233-212|1091233_contig_17883	12	66.6667	8.33333	0	16.6667	8.33333	0
GVMAG-S-1091796-13|1091796_contig_19_30	EPZ30916.1	63.7	3e-165	Rozella allomycis CSF55|Rozella|Cryptomycota|Fungi incertae sedis|Fungi|Opisthokonta|Eukaryota|cellular organisms|root	Iso_dh,TT1725	MGVL29	GVMAG-S-1091796-13|1091796_contig_19	GVMAG-S-1091796-13|1091796_contig_19	48	64.5833	8.33333	0	12.5	14.5833	0
GVMAG-S-1092152-17|1092152_contig_286_10	XP_001421920.1	72.6	1.6e-256	Ostreococcus lucimarinus CCE9901|unclassified Ostreococcus|Ostreococcus|Bathycoccaceae|Mamiellales|Mamiellophyceae|Chlorophyta|Viridiplantae|Eukaryota|cellular organisms|root	HSP70	Prasinoviruses	GVMAG-S-1092152-17|1092152_contig_286	GVMAG-S-1092152-17|1092152_contig_286	12	0	0	0	0	100	0
GVMAG-S-1092398-48|1092398_contig_1451_11	XP_004995002.1	50.7	7.7e-79	Salpingoeca rosetta|Salpingoecidae|Craspedida|Choanoflagellida|Opisthokonta|Eukaryota|cellular organisms|root	FAD_binding_7	MGVL1	GVMAG-S-1092398-48|1092398_contig_1451	GVMAG-S-1092398-48|1092398_contig_1451	16	87.5	6.25	0	6.25	0	0
GVMAG-S-1092455-30|1092455_contig_452_7	XP_003061396.1	58.7	9.4e-65	Micromonas pusilla CCMP1545|Micromonas|Mamiellaceae|Mamiellales|Mamiellophyceae|Chlorophyta|Viridiplantae|Eukaryota|cellular organisms|root	AOX	Prasinoviruses	GVMAG-S-1092455-30|1092455_contig_452	GVMAG-S-1092455-30|1092455_contig_452	11	9.09091	0	0	0	90.9091	0
GVMAG-S-1092455-30|1092455_contig_737_7	XP_002509366.1	62.4	3.1e-68	Micromonas commoda|Mamiellaceae|Mamiellales|Mamiellophyceae|Chlorophyta|Viridiplantae|Eukaryota|cellular organisms|root	AOX	Prasinoviruses	GVMAG-S-1092455-30|1092455_contig_737	GVMAG-S-1092455-30|1092455_contig_737	9	22.2222	0	0	0	77.7778	0
GVMAG-S-1092455-32|1092455_contig_2021_5	XP_001422370.1	72.7	3e-172	Ostreococcus lucimarinus CCE9901|unclassified Ostreococcus|Ostreococcus|Bathycoccaceae|Mamiellales|Mamiellophyceae|Chlorophyta|Viridiplantae|Eukaryota|cellular organisms|root	Ammonium_transp	Prasinoviruses	GVMAG-S-1092455-32|1092455_contig_2021	GVMAG-S-1092455-32|1092455_contig_2021	9	22.2222	0	0	11.1111	66.6667	0
GVMAG-S-1092455-40|1092455_contig_6_18	XP_002509366.1	60.7	1.9e-65	Micromonas commoda|Mamiellaceae|Mamiellales|Mamiellophyceae|Chlorophyta|Viridiplantae|Eukaryota|cellular organisms|root	AOX	Prasinoviruses	GVMAG-S-1092455-40|1092455_contig_6	GVMAG-S-1092455-40|1092455_contig_6	123	20.3252	1.62602	0	1.62602	76.4228	0
GVMAG-S-1092455-40|1092455_contig_6_60	XP_010520113.1	75.5	6.6e-258	Tarenaya hassleriana|Cleomaceae|Brassicales|malvids|rosids|Pentapetalae|Gunneridae|eudicotyledons|Mesangiospermae|Magnoliophyta|Spermatophyta|Euphyllophyta|Tracheophyta|Embryophyta|Streptophytina|Streptophyta|Viridiplantae|Eukaryota|cellular organisms|root	HSP70	Prasinoviruses	GVMAG-S-1092455-40|1092455_contig_6	GVMAG-S-1092455-40|1092455_contig_6	123	20.3252	1.62602	0	1.62602	76.4228	0
GVMAG-S-1092458-48|1092458_contig_4114_3	XP_002502667.1	74.7	2.7e-256	Micromonas commoda|Mamiellaceae|Mamiellales|Mamiellophyceae|Chlorophyta|Viridiplantae|Eukaryota|cellular organisms|root	HSP70	Prasinoviruses	GVMAG-S-1092458-48|1092458_contig_4114	GVMAG-S-1092458-48|1092458_contig_4114	7	28.5714	0	0	0	71.4286	0
GVMAG-S-1096102-67|1096102_contig_9885_7	WP_028299989.1	57.8	4.4e-62	Oceanospirillum beijerinckii|Oceanospirillaceae|Oceanospirillales|Gammaproteobacteria|Proteobacteria|Bacteria|cellular organisms|root		MGVL43	GVMAG-S-1096102-67|1096102_contig_9885	GVMAG-S-1096102-67|1096102_contig_9885	12	91.6667	8.33333	0	0	0	0
GVMAG-S-1096103-95|1096103_contig_1513_31	XP_001741245.1	55.8	3.7e-95	Entamoeba dispar SAW760|Entamoeba|Entamoebidae|Archamoebae|Amoebozoa|Eukaryota|cellular organisms|root	GDP_Man_Dehyd	Solumviruses	GVMAG-S-1096103-95|1096103_contig_1513	GVMAG-S-1096103-95|1096103_contig_1513	31	35.4839	6.45161	0	0	58.0645	0
GVMAG-S-1096103-95|1096103_contig_1667_7	XP_001641985.1	51.8	2.6e-91	Nematostella vectensis|Edwardsiidae|Actiniaria|Hexacorallia|Anthozoa|Cnidaria|Eumetazoa|Metazoa|Opisthokonta|Eukaryota|cellular organisms|root	GDP_Man_Dehyd	Solumviruses	GVMAG-S-1096103-95|1096103_contig_1667	GVMAG-S-1096103-95|1096103_contig_1667	24	37.5	4.16667	0	4.16667	54.1667	0
GVMAG-S-1096103-95|1096103_contig_2424_5	XP_003369047.1	51.8	8.2e-105	Trichinella spiralis|Trichinellidae|Trichinellida|Dorylaimia|Enoplea|Nematoda|Ecdysozoa|Protostomia|Bilateria|Eumetazoa|Metazoa|Opisthokonta|Eukaryota|cellular organisms|root	tRNA-synt_1b	Solumviruses	GVMAG-S-1096103-95|1096103_contig_2424	GVMAG-S-1096103-95|1096103_contig_2424	15	40	0	0	0	60	0
GVMAG-S-1096103-95|1096103_contig_4252_2	WP_006928360.1	55.4	3.1e-94	Caldithrix abyssi|Calditrichaceae|Calditrichales|Calditrichae|Calditrichaeota|Bacteria|cellular organisms|root		Solumviruses	GVMAG-S-1096103-95|1096103_contig_4252	GVMAG-S-1096103-95|1096103_contig_4252	16	37.5	0	0	12.5	50	0
GVMAG-S-1096103-95|1096103_contig_504_2	XP_007764891.1	59.9	9.5e-108	Coniophora puteana RWD-64-598 SS2|Coniophora|Coniophoraceae|Coniophorineae|Boletales|Agaricomycetidae|Agaricomycetes|Agaricomycotina|Basidiomycota|Dikarya|Fungi|Opisthokonta|Eukaryota|cellular organisms|root	NMO	Solumviruses	GVMAG-S-1096103-95|1096103_contig_504	GVMAG-S-1096103-95|1096103_contig_504	43	51.1628	0	0	4.65116	44.186	0
GVMAG-S-1096103-95|1096103_contig_746_21	XP_006350760.1	61.1	2.5e-107	Solanum tuberosum|Solaneae|Solanoideae|Solanaceae|Solanales|lamiids|asterids|Pentapetalae|Gunneridae|eudicotyledons|Mesangiospermae|Magnoliophyta|Spermatophyta|Euphyllophyta|Tracheophyta|Embryophyta|Streptophytina|Streptophyta|Viridiplantae|Eukaryota|cellular organisms|root	HSP70	Solumviruses	GVMAG-S-1096103-95|1096103_contig_746	GVMAG-S-1096103-95|1096103_contig_746	39	51.2821	2.5641	2.5641	2.5641	41.0256	0
GVMAG-S-1096103-95|1096103_contig_854_10	XP_004344091.1	58.2	1.1e-131	Acanthamoeba castellanii str. Neff|Acanthamoeba|Acanthamoebidae|Centramoebida|Longamoebia|Discosea|Amoebozoa|Eukaryota|cellular organisms|root	DEAD,Helicase_C	Solumviruses	GVMAG-S-1096103-95|1096103_contig_854	GVMAG-S-1096103-95|1096103_contig_854	31	38.7097	3.22581	0	6.45161	51.6129	0
GVMAG-S-1096103-95|1096103_contig_854_2	ABX78135.1	51.4	1.7e-124	Coxiella burnetii RSA 331|Coxiella|Coxiellaceae|Legionellales|Gammaproteobacteria|Proteobacteria|Bacteria|cellular organisms|root		Solumviruses	GVMAG-S-1096103-95|1096103_contig_854	GVMAG-S-1096103-95|1096103_contig_854	31	38.7097	3.22581	0	6.45161	51.6129	0
GVMAG-S-1096107-44|1096107_contig_10026_5	CEO96729.1	67.1	8.4e-245	Plasmodiophora brassicae|Plasmodiophoridae|Plasmodiophorida|Imbricatea|Cercozoa|Rhizaria|Eukaryota|cellular organisms|root	HSP70	MGVL17	GVMAG-S-1096107-44|1096107_contig_10026	GVMAG-S-1096107-44|1096107_contig_10026	6	66.6667	0	16.6667	16.6667	0	0
GVMAG-S-1096107-44|1096107_contig_3624_5	XP_008228833.1	67.6	4.8e-240	Prunus mume|Amygdaleae|Amygdaloideae|Rosaceae|Rosales|fabids|rosids|Pentapetalae|Gunneridae|eudicotyledons|Mesangiospermae|Magnoliophyta|Spermatophyta|Euphyllophyta|Tracheophyta|Embryophyta|Streptophytina|Streptophyta|Viridiplantae|Eukaryota|cellular organisms|root	HSP70	MGVL17	GVMAG-S-1096107-44|1096107_contig_3624	GVMAG-S-1096107-44|1096107_contig_3624	10	50	10	10	20	10	0
GVMAG-S-1096107-44|1096107_contig_5187_3	XP_005851829.1	53.8	1e-167	Chlorella variabilis|Chlorella clade|Chlorellaceae|Chlorellales|Trebouxiophyceae|Chlorophyta|Viridiplantae|Eukaryota|cellular organisms|root	PEPCK_ATP	MGVL17	GVMAG-S-1096107-44|1096107_contig_5187	GVMAG-S-1096107-44|1096107_contig_5187	8	50	25	0	12.5	12.5	0
GVMAG-S-1097288-23|1097288_contig_156_2	XP_008335159.1	50.2	8.1e-83	Cynoglossus semilaevis|Cynoglossinae|Cynoglossidae|Pleuronectoidei|Pleuronectiformes|Carangaria|Percomorphaceae|Euacanthomorphacea|Acanthomorphata|Ctenosquamata|Eurypterygia|Neoteleostei|Euteleosteomorpha|Clupeocephala|Osteoglossocephalai|Teleostei|Neopterygii|Actinopteri|Actinopterygii|Euteleostomi|Teleostomi|Gnathostomata|Vertebrata|Craniata|Chordata|Deuterostomia|Bilateria|Eumetazoa|Metazoa|Op…	Epimerase	Ascoviruses	GVMAG-S-1097288-23|1097288_contig_156	GVMAG-S-1097288-23|1097288_contig_156	9	55.5556	11.1111	0	0	33.3333	0
GVMAG-S-1097288-23|1097288_contig_21_17	WP_038986057.1	65.6	2.2e-116	Myroides marinus|Flavobacteriaceae|Flavobacteriales|Flavobacteriia|Bacteroidetes|Bacteroidetes/Chlorobi group|FCB group|Bacteria|cellular organisms|root		Ascoviruses	GVMAG-S-1097288-23|1097288_contig_21	GVMAG-S-1097288-23|1097288_contig_21	21	33.3333	9.52381	4.7619	0	52.381	0
GVMAG-S-1097288-23|1097288_contig_41_10	WP_015359235.1	57	1.1e-105	Thermoclostridium stercorarium|Hungateiclostridiaceae|Clostridiales|Clostridia|Firmicutes|Terrabacteria group|Bacteria|cellular organisms|root		Ascoviruses	GVMAG-S-1097288-23|1097288_contig_41	GVMAG-S-1097288-23|1097288_contig_41	14	42.8571	7.14286	0	7.14286	42.8571	0
GVMAG-S-1101162-56|1101162_contig_9518_9	EJK51576.1	78.6	1.1e-207	Thalassiosira oceanica|Thalassiosiraceae|Thalassiosirales|Thalassiosirophycidae|Coscinodiscophyceae|Bacillariophyta|Stramenopiles|Eukaryota|cellular organisms|root	HSP70	MGVL57	GVMAG-S-1101162-56|1101162_contig_9518	GVMAG-S-1101162-56|1101162_contig_9518	9	66.6667	0	0	11.1111	22.2222	0
GVMAG-S-1101162-82|1101162_contig_3193_4	CBJ26831.1	54.1	5.4e-56	Ectocarpus siliculosus|Ectocarpaceae|Ectocarpales|Phaeophyceae|PX clade|Stramenopiles|Eukaryota|cellular organisms|root	2OG-FeII_Oxy_3	MGVL50	GVMAG-S-1101162-82|1101162_contig_3193	GVMAG-S-1101162-82|1101162_contig_3193	13	61.5385	7.69231	0	7.69231	23.0769	0
GVMAG-S-1101164-119|1101164_contig_3932_6	XP_005108476.1	72.1	1.3e-58	Aplysia californica|Aplysiidae|Aplysioidea|Aplysiida|Euopisthobranchia|Euthyneura|Heterobranchia|Gastropoda|Mollusca|Lophotrochozoa|Protostomia|Bilateria|Eumetazoa|Metazoa|Opisthokonta|Eukaryota|cellular organisms|root	UQ_con	MGVL36	GVMAG-S-1101164-119|1101164_contig_3932	GVMAG-S-1101164-119|1101164_contig_3932	14	64.2857	7.14286	0	14.2857	14.2857	0
GVMAG-S-1101165-49|1101165_contig_2087_369	NP_038169.1	80.3	7.6e-172	Synura synuroidea|Mallomonadaceae|Synurales|Synurophyceae|Stramenopiles|Eukaryota|cellular organisms|root	Cytochrome_B,Cytochrom_B_C	YLMV	GVMAG-S-1101165-49|1101165_contig_2087	GVMAG-S-1101165-49|1101165_contig_2087	18	38.8889	11.1111	0	50	0	0
GVMAG-S-1101165-49|1101165_contig_2087_370	NP_038168.1	69.3	7.8e-96	Synura synuroidea|Mallomonadaceae|Synurales|Synurophyceae|Stramenopiles|Eukaryota|cellular organisms|root	COX2_TM,COX2	YLMV	GVMAG-S-1101165-49|1101165_contig_2087	GVMAG-S-1101165-49|1101165_contig_2087	18	38.8889	11.1111	0	50	0	0
GVMAG-S-1101165-49|1101165_contig_2087_378	NP_038197.1	57.5	2e-64	Synura synuroidea|Mallomonadaceae|Synurales|Synurophyceae|Stramenopiles|Eukaryota|cellular organisms|root	ATP-synt_A	YLMV	GVMAG-S-1101165-49|1101165_contig_2087	GVMAG-S-1101165-49|1101165_contig_2087	18	38.8889	11.1111	0	50	0	0
GVMAG-S-1101165-84|1101165_contig_102_16	XP_002175664.1	74.1	1.2e-61	Schizosaccharomyces japonicus yFS275|Schizosaccharomyces|Schizosaccharomycetaceae|Schizosaccharomycetales|Schizosaccharomycetes|Taphrinomycotina|Ascomycota|Dikarya|Fungi|Opisthokonta|Eukaryota|cellular organisms|root	UQ_con	MGVL35	GVMAG-S-1101165-84|1101165_contig_102	GVMAG-S-1101165-84|1101165_contig_102	85	71.7647	7.05882	0	7.05882	14.1176	0
GVMAG-S-1101166-60|1101166_contig_4451_2	WP_012376788.1	74	5.1e-159	Opitutus terrae|Opitutaceae|Opitutales|Opitutae|Verrucomicrobia|PVC group|Bacteria|cellular organisms|root		MGVL35	GVMAG-S-1101166-60|1101166_contig_4451	GVMAG-S-1101166-60|1101166_contig_4451	16	75	18.75	0	0	0	6.25
GVMAG-S-1101168-65|1101168_contig_2281_6	WP_015696141.1	56.8	1.7e-93	Rahnella aquatilis|Yersiniaceae|Enterobacterales|Gammaproteobacteria|Proteobacteria|Bacteria|cellular organisms|root		MGVL44	GVMAG-S-1101168-65|1101168_contig_2281	GVMAG-S-1101168-65|1101168_contig_2281	16	68.75	12.5	0	6.25	12.5	0
GVMAG-S-1101169-75|1101169_contig_248_33	EHB06158.1	61.2	3.4e-144	Heterocephalus glaber|Bathyergidae|Hystricomorpha|Rodentia|Glires|Euarchontoglires|Boreoeutheria|Eutheria|Theria|Mammalia|Amniota|Tetrapoda|Dipnotetrapodomorpha|Sarcopterygii|Euteleostomi|Teleostomi|Gnathostomata|Vertebrata|Craniata|Chordata|Deuterostomia|Bilateria|Eumetazoa|Metazoa|Opisthokonta|Eukaryota|cellular organisms|root	eRF1_1,eRF1_2,eRF1_3	MGVL23	GVMAG-S-1101169-75|1101169_contig_248	GVMAG-S-1101169-75|1101169_contig_248	53	69.8113	7.54717	0	13.2075	9.43396	0
GVMAG-S-1101169-75|1101169_contig_298_26	XP_009787747.1	52.7	4.7e-66	Nicotiana sylvestris|Nicotianeae|Nicotianoideae|Solanaceae|Solanales|lamiids|asterids|Pentapetalae|Gunneridae|eudicotyledons|Mesangiospermae|Magnoliophyta|Spermatophyta|Euphyllophyta|Tracheophyta|Embryophyta|Streptophytina|Streptophyta|Viridiplantae|Eukaryota|cellular organisms|root	PMM	MGVL23	GVMAG-S-1101169-75|1101169_contig_298	GVMAG-S-1101169-75|1101169_contig_298	51	72.549	3.92157	0	9.80392	13.7255	0
GVMAG-S-1101169-75|1101169_contig_65_66	WP_028036779.1	56	1.1e-125	Candidatus Pelagibacter ubique|Pelagibacteraceae|Pelagibacterales|Alphaproteobacteria|Proteobacteria|Bacteria|cellular organisms|root		MGVL23	GVMAG-S-1101169-75|1101169_contig_65	GVMAG-S-1101169-75|1101169_contig_65	102	70.5882	10.7843	0.980392	6.86275	10.7843	0
GVMAG-S-1101171-76|1101171_contig_2959_14	XP_005839396.1	51.3	8.6e-121	Guillardia theta CCMP2712|Guillardia|Geminigeraceae|Pyrenomonadales|Cryptophyta|Eukaryota|cellular organisms|root	Cyt-b5,FA_desaturase	MGVL62	GVMAG-S-1101171-76|1101171_contig_2959	GVMAG-S-1101171-76|1101171_contig_2959	16	68.75	6.25	0	6.25	18.75	0
GVMAG-S-1101172-105|1101172_contig_88_72	WP_034672867.1	67	5.4e-129	Chryseobacterium formosense|Flavobacteriaceae|Flavobacteriales|Flavobacteriia|Bacteroidetes|Bacteroidetes/Chlorobi group|FCB group|Bacteria|cellular organisms|root		Iridoviruses	GVMAG-S-1101172-105|1101172_contig_88	GVMAG-S-1101172-105|1101172_contig_88	80	56.25	3.75	3.75	5	31.25	0
GVMAG-S-1101174-64|1101174_contig_1023_4	XP_002160535.2	51.4	1.5e-149	Hydra vulgaris|Hydridae|Aplanulata|Anthoathecata|Hydroidolina|Hydrozoa|Cnidaria|Eumetazoa|Metazoa|Opisthokonta|Eukaryota|cellular organisms|root	DEAD,Helicase_C,RecQ_Zn_bind,RQC	Klosneuviruses	GVMAG-S-1101174-64|1101174_contig_1023	GVMAG-S-1101174-64|1101174_contig_1023	20	60	5	0	15	20	0
GVMAG-S-1101174-64|1101174_contig_196_9	XP_012649579.1	51.9	5.8e-165	Babesia microti strain RI|Babesia|Babesiidae|Piroplasmida|Aconoidasida|Apicomplexa|Alveolata|Eukaryota|cellular organisms|root	GATase_7,Asn_synthase	Klosneuviruses	GVMAG-S-1101174-64|1101174_contig_196	GVMAG-S-1101174-64|1101174_contig_196	29	48.2759	0	0	6.89655	44.8276	0
GVMAG-S-1101174-64|1101174_contig_3192_3	ABG74349.1	58.4	1.3e-195	Bursaphelenchus xylophilus|Aphelenchoididae|Aphelenchoidea|Tylenchomorpha|Tylenchina|Rhabditida|Chromadorea|Nematoda|Ecdysozoa|Protostomia|Bilateria|Eumetazoa|Metazoa|Opisthokonta|Eukaryota|cellular organisms|root	HSP70	Klosneuviruses	GVMAG-S-1101174-64|1101174_contig_3192	GVMAG-S-1101174-64|1101174_contig_3192	7	42.8571	14.2857	0	14.2857	28.5714	0
GVMAG-S-1101174-77|1101174_contig_233_16	WP_011165568.1	50.9	7.4e-138	Bdellovibrio bacteriovorus|Bdellovibrionaceae|Bdellovibrionales|Oligoflexia|Proteobacteria|Bacteria|cellular organisms|root		MGVL23	GVMAG-S-1101174-77|1101174_contig_233	GVMAG-S-1101174-77|1101174_contig_233	34	41.1765	23.5294	0	8.82353	23.5294	2.94118
GVMAG-S-1101174-77|1101174_contig_433_17	ABI62318.1	51.8	6.4e-133	Granulibacter bethesdensis CGDNIH1|Granulibacter|Acetobacteraceae|Rhodospirillales|Alphaproteobacteria|Proteobacteria|Bacteria|cellular organisms|root		MGVL23	GVMAG-S-1101174-77|1101174_contig_433	GVMAG-S-1101174-77|1101174_contig_433	34	67.6471	5.88235	0	8.82353	17.6471	0
GVMAG-S-1101174-77|1101174_contig_433_9	EWM29163.1	69.4	1.8e-57	Nannochloropsis gaditana|Monodopsidaceae|Eustigmatales|Eustigmatophyceae|Stramenopiles|Eukaryota|cellular organisms|root	UQ_con	MGVL23	GVMAG-S-1101174-77|1101174_contig_433	GVMAG-S-1101174-77|1101174_contig_433	34	67.6471	5.88235	0	8.82353	17.6471	0
GVMAG-S-1101180-64|1101180_contig_3290_5	XP_005839396.1	51.5	6e-122	Guillardia theta CCMP2712|Guillardia|Geminigeraceae|Pyrenomonadales|Cryptophyta|Eukaryota|cellular organisms|root	Cyt-b5,FA_desaturase	MGVL62	GVMAG-S-1101180-64|1101180_contig_3290	GVMAG-S-1101180-64|1101180_contig_3290	8	62.5	12.5	0	25	0	0
GVMAG-S-1101180-74|1101180_contig_1334_3	XP_002289621.1	69.7	4.9e-119	Thalassiosira pseudonana CCMP1335|Thalassiosira|Thalassiosiraceae|Thalassiosirales|Thalassiosirophycidae|Coscinodiscophyceae|Bacillariophyta|Stramenopiles|Eukaryota|cellular organisms|root	GDP_Man_Dehyd	MGVL61	GVMAG-S-1101180-74|1101180_contig_1334	GVMAG-S-1101180-74|1101180_contig_1334	20	45	20	0	10	20	5
GVMAG-S-1101181-82|1101181_contig_8746_2	EFX83683.1	53.6	8.4e-113	Daphnia pulex|Daphniidae|Anomopoda|Cladocera|Diplostraca|Phyllopoda|Branchiopoda|Crustacea|Pancrustacea|Mandibulata|Arthropoda|Panarthropoda|Ecdysozoa|Protostomia|Bilateria|Eumetazoa|Metazoa|Opisthokonta|Eukaryota|cellular organisms|root	DEAD,Helicase_C	MGVL31	GVMAG-S-1101181-82|1101181_contig_8746	GVMAG-S-1101181-82|1101181_contig_8746	8	50	12.5	0	25	12.5	0
GVMAG-S-1101181-88|1101181_contig_4150_11	WP_002656456.1	69.2	4.6e-130	Saprospira grandis|Saprospiraceae|Saprospirales|Saprospiria|Bacteroidetes|Bacteroidetes/Chlorobi group|FCB group|Bacteria|cellular organisms|root		YLMV	GVMAG-S-1101181-88|1101181_contig_4150	GVMAG-S-1101181-88|1101181_contig_4150	12	33.3333	33.3333	0	0	8.33333	25
GVMAG-S-1101181-88|1101181_contig_6209_7	WP_027371824.1	54.3	7.2e-75	Chryseobacterium|Flavobacteriales|Flavobacteriia|Bacteroidetes|Bacteroidetes/Chlorobi group|FCB group|Bacteria|cellular organisms|root		YLMV	GVMAG-S-1101181-88|1101181_contig_6209	GVMAG-S-1101181-88|1101181_contig_6209	12	41.6667	50	0	0	8.33333	0
GVMAG-S-1101181-88|1101181_contig_7403_2	WP_013967173.1	64.8	9.1e-66	Nitrosomonas sp. Is79A3|Nitrosomonadaceae|Nitrosomonadales|Betaproteobacteria|Proteobacteria|Bacteria|cellular organisms|root		YLMV	GVMAG-S-1101181-88|1101181_contig_7403	GVMAG-S-1101181-88|1101181_contig_7403	8	87.5	12.5	0	0	0	0
GVMAG-S-1102104-103|1102104_contig_3805_8	WP_007989815.1	50.4	5.5e-152	Alteromonadaceae|Gammaproteobacteria|Proteobacteria|Bacteria|cellular organisms|root		MGVL67	GVMAG-S-1102104-103|1102104_contig_3805	GVMAG-S-1102104-103|1102104_contig_3805	11	45.4545	18.1818	0	18.1818	18.1818	0
GVMAG-S-1102104-103|1102104_contig_5613_11	WP_015157908.1	54.8	2.7e-53	Chamaesiphon minutus|Chamaesiphonaceae|Synechococcales|Cyanobacteria|Cyanobacteria/Melainabacteria group|Terrabacteria group|Bacteria|cellular organisms|root		MGVL67	GVMAG-S-1102104-103|1102104_contig_5613	GVMAG-S-1102104-103|1102104_contig_5613	13	84.6154	7.69231	7.69231	0	0	0
GVMAG-S-1102104-120|1102104_contig_1320_5	XP_002502667.1	73.2	4.5e-251	Micromonas commoda|Mamiellaceae|Mamiellales|Mamiellophyceae|Chlorophyta|Viridiplantae|Eukaryota|cellular organisms|root	HSP70	Prasinoviruses	GVMAG-S-1102104-120|1102104_contig_1320	GVMAG-S-1102104-120|1102104_contig_1320	20	15	0	0	0	85	0
GVMAG-S-1102107-116|1102107_contig_3663_9	KJH45899.1	51.6	1.1e-80	Dictyocaulus viviparus|Dictyocaulinae|Dictyocaulidae|Trichostrongyloidea|Strongylida|Chromadorea|Nematoda|Ecdysozoa|Protostomia|Bilateria|Eumetazoa|Metazoa|Opisthokonta|Eukaryota|cellular organisms|root	Metallophos	Aureococcusviruses	GVMAG-S-1102107-116|1102107_contig_3663	GVMAG-S-1102107-116|1102107_contig_3663	16	50	0	0	0	50	0
GVMAG-S-1102107-84|1102107_contig_7042_4	XP_005766273.1	78.3	1.6e-97	Emiliania huxleyi CCMP1516|Emiliania|Noelaerhabdaceae|Isochrysidales|Haptophyceae|Eukaryota|cellular organisms|root		MGVL47	GVMAG-S-1102107-84|1102107_contig_7042	GVMAG-S-1102107-84|1102107_contig_7042	13	76.9231	0	7.69231	15.3846	0	0
GVMAG-S-1102112-150|1102112_contig_19265_2	CDK29303.1	52.9	2.3e-158	Kuraishia capsulata CBS 1993|Kuraishia|Saccharomycetales incertae sedis|Saccharomycetales|Saccharomycetes|Saccharomycotina|saccharomyceta|Ascomycota|Dikarya|Fungi|Opisthokonta|Eukaryota|cellular organisms|root	GATase_7,Asn_synthase	MGVL67	GVMAG-S-1102112-150|1102112_contig_19265	GVMAG-S-1102112-150|1102112_contig_19265	8	50	0	0	37.5	12.5	0
GVMAG-S-1102112-150|1102112_contig_21949_1	EIE77334.1	50.2	3.3e-106	Rhizopus delemar RA 99-880|Rhizopus|Rhizopodaceae|Mucorineae|Mucorales|Mucoromycetes|Mucoromycotina|Mucoromycota|Fungi incertae sedis|Fungi|Opisthokonta|Eukaryota|cellular organisms|root	2-Hacid_dh,2-Hacid_dh_C	MGVL67	GVMAG-S-1102112-150|1102112_contig_21949	GVMAG-S-1102112-150|1102112_contig_21949	7	28.5714	28.5714	0	14.2857	28.5714	0
GVMAG-S-1102112-150|1102112_contig_22354_3	WP_037356059.1	50.9	6.2e-142	Schleiferia thermophila|Schleiferiaceae|Flavobacteriales|Flavobacteriia|Bacteroidetes|Bacteroidetes/Chlorobi group|FCB group|Bacteria|cellular organisms|root		MGVL67	GVMAG-S-1102112-150|1102112_contig_22354	GVMAG-S-1102112-150|1102112_contig_22354	8	62.5	12.5	0	12.5	12.5	0
GVMAG-S-1102113-126|1102113_contig_78_51	WP_038030936.1	55.8	1.6e-258	Thermonema rossianum|Thermonemataceae|Cytophagales|Cytophagia|Bacteroidetes|Bacteroidetes/Chlorobi group|FCB group|Bacteria|cellular organisms|root		Raphidoviruses	GVMAG-S-1102113-126|1102113_contig_78	GVMAG-S-1102113-126|1102113_contig_78	96	67.7083	4.16667	0	9.375	18.75	0
GVMAG-S-1102237-47|1102237_contig_206_1	CEF63524.1	71.8	2.6e-240	Strongyloides ratti|Strongyloididae|Strongyloidoidea|Panagrolaimomorpha|Tylenchina|Rhabditida|Chromadorea|Nematoda|Ecdysozoa|Protostomia|Bilateria|Eumetazoa|Metazoa|Opisthokonta|Eukaryota|cellular organisms|root	HSP70	Tetraselmisviruses	GVMAG-S-1102237-47|1102237_contig_206	GVMAG-S-1102237-47|1102237_contig_206	17	76.4706	0	0	5.88235	17.6471	0
GVMAG-S-1102237-83|1102237_contig_3878_9	WP_040496628.1	60.2	3.3e-264	Fulvivirga imtechensis|Flammeovirgaceae|Cytophagales|Cytophagia|Bacteroidetes|Bacteroidetes/Chlorobi group|FCB group|Bacteria|cellular organisms|root		MGVL28	GVMAG-S-1102237-83|1102237_contig_3878	GVMAG-S-1102237-83|1102237_contig_3878	12	66.6667	8.33333	0	0	25	0
GVMAG-S-1102244-53|1102244_contig_161_19	XP_005829248.1	65.8	0	Guillardia theta CCMP2712|Guillardia|Geminigeraceae|Pyrenomonadales|Cryptophyta|Eukaryota|cellular organisms|root	Aconitase_B_N,Aconitase_2_N,Aconitase	MGVL38	GVMAG-S-1102244-53|1102244_contig_161	GVMAG-S-1102244-53|1102244_contig_161	42	52.381	7.14286	2.38095	7.14286	30.9524	0
GVMAG-S-1102993-41|1102993_contig_938_21	XP_009534751.1	68.5	1.9e-167	Phytophthora sojae|Peronosporaceae|Peronosporales|Oomycetes|Stramenopiles|Eukaryota|cellular organisms|root	HSP90	Aureococcusviruses	GVMAG-S-1102993-41|1102993_contig_938	GVMAG-S-1102993-41|1102993_contig_938	21	80.9524	4.7619	0	4.7619	9.52381	0
GVMAG-S-1103017-74|1103017_contig_237_22	ETK89054.1	53.8	1.2e-193	Phytophthora parasitica|Peronosporaceae|Peronosporales|Oomycetes|Stramenopiles|Eukaryota|cellular organisms|root	RLI,Fer4,ABC_tran,ABC_tran	MGVL27	GVMAG-S-1103017-74|1103017_contig_237	GVMAG-S-1103017-74|1103017_contig_237	40	90	0	0	10	0	0
GVMAG-S-1103018-91|1103018_contig_7072_2	EDS03508.1	56.3	3.9e-140	Alistipes putredinis DSM 17216|Alistipes|Rikenellaceae|Bacteroidales|Bacteroidia|Bacteroidetes|Bacteroidetes/Chlorobi group|FCB group|Bacteria|cellular organisms|root		MGVL67	GVMAG-S-1103018-91|1103018_contig_7072	GVMAG-S-1103018-91|1103018_contig_7072	8	50	25	0	0	12.5	12.5
GVMAG-S-1104514-73|1104514_contig_190_19	WP_016948193.1	67.9	7.8e-162	unclassified Rickettsia|Rickettsieae|Rickettsiaceae|Rickettsiales|Alphaproteobacteria|Proteobacteria|Bacteria|cellular organisms|root		MGVL11	GVMAG-S-1104514-73|1104514_contig_190	GVMAG-S-1104514-73|1104514_contig_190	57	75.4386	5.26316	3.50877	3.50877	12.2807	0
GVMAG-S-1104514-73|1104514_contig_190_20	XP_012899431.1	58.6	6.8e-157	Blastocystis hominis|Blastocystidae|Stramenopiles|Eukaryota|cellular organisms|root	tRNA_anti-codon,tRNA-synt_2	MGVL11	GVMAG-S-1104514-73|1104514_contig_190	GVMAG-S-1104514-73|1104514_contig_190	57	75.4386	5.26316	3.50877	3.50877	12.2807	0
GVMAG-S-1104514-73|1104514_contig_412_371	XP_012067472.1	76.1	3.6e-251	Jatropha curcas|Jatropheae|Crotonoideae|Euphorbiaceae|Malpighiales|fabids|rosids|Pentapetalae|Gunneridae|eudicotyledons|Mesangiospermae|Magnoliophyta|Spermatophyta|Euphyllophyta|Tracheophyta|Embryophyta|Streptophytina|Streptophyta|Viridiplantae|Eukaryota|cellular organisms|root	HSP70	MGVL11	GVMAG-S-1104514-73|1104514_contig_412	GVMAG-S-1104514-73|1104514_contig_412	42	66.6667	4.7619	0	4.7619	23.8095	0
GVMAG-S-3300000101-140|3300000101.a:DelMOSum2010_c10005038_12	EIE88674.1	53.4	3.5e-87	Rhizopus delemar RA 99-880|Rhizopus|Rhizopodaceae|Mucorineae|Mucorales|Mucoromycetes|Mucoromycotina|Mucoromycota|Fungi incertae sedis|Fungi|Opisthokonta|Eukaryota|cellular organisms|root	Metallophos	Aureococcusviruses	GVMAG-S-3300000101-140|3300000101.a:DelMOSum2010_c10005038	GVMAG-S-3300000101-140|3300000101.a:DelMOSum2010_c10005038	13	38.4615	0	0	0	61.5385	0
GVMAG-S-3300000115-46|3300000115.a:DelMOSum2011_c10000063_5	AIS39468.1	73.6	1.2e-257	Haemaphysalis flava|Haemaphysalinae|Ixodidae|Ixodoidea|Ixodida|Parasitiformes|Acari|Arachnida|Chelicerata|Arthropoda|Panarthropoda|Ecdysozoa|Protostomia|Bilateria|Eumetazoa|Metazoa|Opisthokonta|Eukaryota|cellular organisms|root	HSP70	MGVL58	GVMAG-S-3300000115-46|3300000115.a:DelMOSum2011_c10000063	GVMAG-S-3300000115-46|3300000115.a:DelMOSum2011_c10000063	66	59.0909	12.1212	1.51515	13.6364	13.6364	0
GVMAG-S-3300000115-46|3300000115.a:DelMOSum2011_c10000105_36	XP_009824429.1	57	2.1e-211	Aphanomyces astaci|Saprolegniaceae|Saprolegniales|Oomycetes|Stramenopiles|Eukaryota|cellular organisms|root	HATPase_c,HSP90	MGVL58	GVMAG-S-3300000115-46|3300000115.a:DelMOSum2011_c10000105	GVMAG-S-3300000115-46|3300000115.a:DelMOSum2011_c10000105	53	58.4906	9.43396	0	13.2075	16.9811	1.88679
GVMAG-S-3300000115-70|3300000115-a-DelMOSum2011_c10006918_325	BAH97107.1	54.4	1.9e-122	Chara braunii|Characeae|Charales|Charophyceae|Streptophytina|Streptophyta|Viridiplantae|Eukaryota|cellular organisms|root	HSP90	MGVL63	GVMAG-S-3300000115-70|3300000115-a-DelMOSum2011_c10006918
GVMAG-S-3300000115-91|3300000115.a:DelMOSum2011_c10001983_19	XP_005758794.1	78.8	3.8e-99	Emiliania huxleyi CCMP1516|Emiliania|Noelaerhabdaceae|Isochrysidales|Haptophyceae|Eukaryota|cellular organisms|root		MGVL47	GVMAG-S-3300000115-91|3300000115.a:DelMOSum2011_c10001983	GVMAG-S-3300000115-91|3300000115.a:DelMOSum2011_c10001983	20	60	5	5	15	15	0
GVMAG-S-3300000115-91|3300000115.a:DelMOSum2011_c10002967_5	XP_002181543.1	51.6	2e-142	Phaeodactylum tricornutum CCAP 1055/1|Phaeodactylum|Phaeodactylaceae|Naviculales|Bacillariophycidae|Bacillariophyceae|Bacillariophyta|Stramenopiles|Eukaryota|cellular organisms|root	Pyr_redox_2,Pyr_redox_dim	MGVL47	GVMAG-S-3300000115-91|3300000115.a:DelMOSum2011_c10002967	GVMAG-S-3300000115-91|3300000115.a:DelMOSum2011_c10002967	12	50	0	16.6667	8.33333	25	0
GVMAG-S-3300000171-20|3300000171.a:SI47jul10_200mDRAFT_c1000190_17	CBJ48672.1	69.2	6.1e-54	Ectocarpus siliculosus|Ectocarpaceae|Ectocarpales|Phaeophyceae|PX clade|Stramenopiles|Eukaryota|cellular organisms|root	Skp1_POZ,Skp1	Klosneuviruses	GVMAG-S-3300000171-20|3300000171.a:SI47jul10_200mDRAFT_c1000190	GVMAG-S-3300000171-20|3300000171.a:SI47jul10_200mDRAFT_c1000190	21	61.9048	4.7619	0	4.7619	28.5714	0
GVMAG-S-3300000325-26|3300000325.a:SI39nov09_100mDRAFT_1002060_7	WP_026524914.1	57.1	3.2e-87	Butyrivibrio sp. MB2005|Lachnospiraceae|Clostridiales|Clostridia|Firmicutes|Terrabacteria group|Bacteria|cellular organisms|root		MGVL45	GVMAG-S-3300000325-26|3300000325.a:SI39nov09_100mDRAFT_1002060	GVMAG-S-3300000325-26|3300000325.a:SI39nov09_100mDRAFT_1002060	11	72.7273	9.09091	18.1818	0	0	0
GVMAG-S-3300000576-28|3300000576.a:SL_7KL_010_BRINEDRAFT_10000117_4	XP_005647087.1	50.4	1.4e-130	Coccomyxa subellipsoidea C-169|Coccomyxa|Elliptochloris clade|Trebouxiophyceae|Chlorophyta|Viridiplantae|Eukaryota|cellular organisms|root	ABC_tran,ABC2_membrane	Tetraselmisviruses	GVMAG-S-3300000576-28|3300000576.a:SL_7KL_010_BRINEDRAFT_10000117	GVMAG-S-3300000576-28|3300000576.a:SL_7KL_010_BRINEDRAFT_10000117	34	73.5294	0	0	14.7059	11.7647	0
GVMAG-S-3300000576-28|3300000576.a:SL_7KL_010_BRINEDRAFT_10000689_3	XP_011082530.1	64	7.7e-222	Sesamum indicum|Pedaliaceae|Lamiales|lamiids|asterids|Pentapetalae|Gunneridae|eudicotyledons|Mesangiospermae|Magnoliophyta|Spermatophyta|Euphyllophyta|Tracheophyta|Embryophyta|Streptophytina|Streptophyta|Viridiplantae|Eukaryota|cellular organisms|root	HSP70	Tetraselmisviruses	GVMAG-S-3300000576-28|3300000576.a:SL_7KL_010_BRINEDRAFT_10000689	GVMAG-S-3300000576-28|3300000576.a:SL_7KL_010_BRINEDRAFT_10000689	9	55.5556	11.1111	0	22.2222	11.1111	0
GVMAG-S-3300002186-34|3300002186.a:JGI24539J26755_10003947_4	XP_005841337.1	63.1	1.8e-235	Guillardia theta CCMP2712|Guillardia|Geminigeraceae|Pyrenomonadales|Cryptophyta|Eukaryota|cellular organisms|root	HATPase_c,HSP90	MGVL62	GVMAG-S-3300002186-34|3300002186.a:JGI24539J26755_10003947	GVMAG-S-3300002186-34|3300002186.a:JGI24539J26755_10003947	6	16.6667	16.6667	0	33.3333	33.3333	0
GVMAG-S-3300002466-75|3300002466.a:JGI10211J34971_10005151_11	EFO25319.1	70	5.2e-225	Loa loa|Onchocercidae|Filarioidea|Spiruromorpha|Spirurina|Rhabditida|Chromadorea|Nematoda|Ecdysozoa|Protostomia|Bilateria|Eumetazoa|Metazoa|Opisthokonta|Eukaryota|cellular organisms|root	HSP70	MGVL58	GVMAG-S-3300002466-75|3300002466.a:JGI10211J34971_10005151	GVMAG-S-3300002466-75|3300002466.a:JGI10211J34971_10005151	11	54.5455	0	9.09091	18.1818	18.1818	0
GVMAG-S-3300002702-22|3300002702.a:draft_10478607_2	XP_644428.1	52.1	1.2e-177	Dictyostelium discoideum AX4|Dictyostelium|Dictyosteliaceae|Dictyosteliales|Dictyostelids|Mycetozoa|Amoebozoa|Eukaryota|cellular organisms|root	HSP70	MGVL32	GVMAG-S-3300002702-22|3300002702.a:draft_10478607	GVMAG-S-3300002702-22|3300002702.a:draft_10478607	4	50	0	0	50	0	0
GVMAG-S-3300002702-22|3300002702.a:draft_10478667_5	KJJ84007.1	53.5	3.4e-69	Candidatus Omnitrophus magneticus|Candidatus Omnitrophica|PVC group|Bacteria|cellular organisms|root		MGVL32	GVMAG-S-3300002702-22|3300002702.a:draft_10478667	GVMAG-S-3300002702-22|3300002702.a:draft_10478667	10	60	20	0	20	0	0
GVMAG-S-3300002702-22|3300002702.a:draft_10479138_11	ABO47870.1	60	5.2e-51	Alexandrium fundyense|Gonyaulacaceae|Gonyaulacales|Dinophyceae|Alveolata|Eukaryota|cellular organisms|root	Arf	MGVL32	GVMAG-S-3300002702-22|3300002702.a:draft_10479138	GVMAG-S-3300002702-22|3300002702.a:draft_10479138	14	50	7.14286	0	14.2857	28.5714	0
GVMAG-S-3300002702-22|3300002702.a:draft_10479153_6	CDJ88360.1	62.7	5.1e-221	Haemonchus contortus|Haemonchidae|Trichostrongyloidea|Strongylida|Chromadorea|Nematoda|Ecdysozoa|Protostomia|Bilateria|Eumetazoa|Metazoa|Opisthokonta|Eukaryota|cellular organisms|root	HSP70	MGVL32	GVMAG-S-3300002702-22|3300002702.a:draft_10479153	GVMAG-S-3300002702-22|3300002702.a:draft_10479153	13	30.7692	7.69231	7.69231	7.69231	46.1538	0
GVMAG-S-3300002923-21|3300002923.a:LBH17_10000437_1	CBN79399.1	64.8	1.3e-142	Ectocarpus siliculosus|Ectocarpaceae|Ectocarpales|Phaeophyceae|PX clade|Stramenopiles|Eukaryota|cellular organisms|root	SIS,SIS	Phaeoviruses	GVMAG-S-3300002923-21|3300002923.a:LBH17_10000437	GVMAG-S-3300002923-21|3300002923.a:LBH17_10000437	14	64.2857	0	7.14286	7.14286	21.4286	0
GVMAG-S-3300002923-21|3300002923.a:LBH17_10000501_9	CBN80416.1	64.3	3.9e-162	Ectocarpus siliculosus|Ectocarpaceae|Ectocarpales|Phaeophyceae|PX clade|Stramenopiles|Eukaryota|cellular organisms|root	Capsid_N,Capsid_NCLDV	Phaeoviruses	GVMAG-S-3300002923-21|3300002923.a:LBH17_10000501	GVMAG-S-3300002923-21|3300002923.a:LBH17_10000501	14	57.1429	7.14286	0	14.2857	21.4286	0
GVMAG-S-3300002923-21|3300002923.a:LBH17_10001632_10	CBN80403.1	53.5	1.3e-75	Ectocarpus siliculosus|Ectocarpaceae|Ectocarpales|Phaeophyceae|PX clade|Stramenopiles|Eukaryota|cellular organisms|root	Pox_VLTF3	Phaeoviruses	GVMAG-S-3300002923-21|3300002923.a:LBH17_10001632	GVMAG-S-3300002923-21|3300002923.a:LBH17_10001632	12	41.6667	0	0	0	58.3333	0
GVMAG-S-3300002923-21|3300002923.a:LBH17_10003224_7	CBN80426.1	52.5	1.3e-129	Ectocarpus siliculosus|Ectocarpaceae|Ectocarpales|Phaeophyceae|PX clade|Stramenopiles|Eukaryota|cellular organisms|root	Glutaredoxin,Ribonuc_red_sm	Phaeoviruses	GVMAG-S-3300002923-21|3300002923.a:LBH17_10003224	GVMAG-S-3300002923-21|3300002923.a:LBH17_10003224	8	50	12.5	0	25	12.5	0
GVMAG-S-3300004097-159|3300004097.a:Ga0055584_100002883_1	XP_005921582.1	64.8	7.5e-231	Haplochromis burtoni|Haplochromini|Pseudocrenilabrinae|African cichlids|Cichlidae|Cichliformes|Cichlomorphae|Ovalentaria|Percomorphaceae|Euacanthomorphacea|Acanthomorphata|Ctenosquamata|Eurypterygia|Neoteleostei|Euteleosteomorpha|Clupeocephala|Osteoglossocephalai|Teleostei|Neopterygii|Actinopteri|Actinopterygii|Euteleostomi|Teleostomi|Gnathostomata|Vertebrata|Craniata|Chordata|Deuterostomia|Bilat…	HATPase_c,HSP90	MGVL66	GVMAG-S-3300004097-159|3300004097.a:Ga0055584_100002883	GVMAG-S-3300004097-159|3300004097.a:Ga0055584_100002883	14	57.1429	0	0	0	42.8571	0
GVMAG-S-3300005056-23|3300005056.a:Ga0071102_1000054_5	XP_005099940.1	58.1	1.4e-83	Aplysia californica|Aplysiidae|Aplysioidea|Aplysiida|Euopisthobranchia|Euthyneura|Heterobranchia|Gastropoda|Mollusca|Lophotrochozoa|Protostomia|Bilateria|Eumetazoa|Metazoa|Opisthokonta|Eukaryota|cellular organisms|root		Ascoviruses	GVMAG-S-3300005056-23|3300005056.a:Ga0071102_1000054	GVMAG-S-3300005056-23|3300005056.a:Ga0071102_1000054	103	78.6408	0.970874	0	6.79612	13.5922	0
GVMAG-S-3300005056-23|3300005056.a:Ga0071102_1000054_72	XP_009495354.1	54.6	3.5e-54	Fonticula alba|Fonticulaceae|Fonticulida|Nucleariidae and Fonticula group|Opisthokonta|Eukaryota|cellular organisms|root	Ras	Ascoviruses	GVMAG-S-3300005056-23|3300005056.a:Ga0071102_1000054	GVMAG-S-3300005056-23|3300005056.a:Ga0071102_1000054	103	78.6408	0.970874	0	6.79612	13.5922	0
GVMAG-S-3300005286-75|3300005286.a:Ga0065721_10052634_8	ACG60422.1	64.8	8.3e-232	Tetranychus cinnabarinus|Tetranychidae|Tetranychoidea|Raphignathae|Eleutherengona|Prostigmata|Trombidiformes|Acariformes|Acari|Arachnida|Chelicerata|Arthropoda|Panarthropoda|Ecdysozoa|Protostomia|Bilateria|Eumetazoa|Metazoa|Opisthokonta|Eukaryota|cellular organisms|root	HSP70	Megamimiviruses	GVMAG-S-3300005286-75|3300005286.a:Ga0065721_10052634	GVMAG-S-3300005286-75|3300005286.a:Ga0065721_10052634	12	58.3333	8.33333	0	0	33.3333	0
GVMAG-S-3300005613-42|3300005613.a:Ga0074649_1001205_26	EMD41875.1	53.8	1.6e-90	Gelatoporia subvermispora B|Gelatoporia|Gelatoporiaceae|Polyporales|Agaricomycetes incertae sedis|Agaricomycetes|Agaricomycotina|Basidiomycota|Dikarya|Fungi|Opisthokonta|Eukaryota|cellular organisms|root	AAA,Rep_fac_C	MGVL58	GVMAG-S-3300005613-42|3300005613.a:Ga0074649_1001205	GVMAG-S-3300005613-42|3300005613.a:Ga0074649_1001205	41	63.4146	4.87805	0	14.6341	17.0732	0
GVMAG-S-3300005613-53|3300005613.a:Ga0074649_1000575_11	WP_015469053.1	54.5	2.8e-51	Bdellovibrio exovorus|Bdellovibrionaceae|Bdellovibrionales|Oligoflexia|Proteobacteria|Bacteria|cellular organisms|root		MGVL58	GVMAG-S-3300005613-53|3300005613.a:Ga0074649_1000575	GVMAG-S-3300005613-53|3300005613.a:Ga0074649_1000575	56	51.7857	16.0714	3.57143	16.0714	12.5	0
GVMAG-S-3300005613-53|3300005613.a:Ga0074649_1001010_20	XP_007360306.1	61.5	3.3e-104	Dichomitus squalens LYAD-421 SS1|Dichomitus|Polyporaceae|Polyporales|Agaricomycetes incertae sedis|Agaricomycetes|Agaricomycotina|Basidiomycota|Dikarya|Fungi|Opisthokonta|Eukaryota|cellular organisms|root	AAA,Rep_fac_C	MGVL58	GVMAG-S-3300005613-53|3300005613.a:Ga0074649_1001010	GVMAG-S-3300005613-53|3300005613.a:Ga0074649_1001010	39	69.2308	7.69231	0	15.3846	7.69231	0
GVMAG-S-3300005613-53|3300005613.a:Ga0074649_1001010_9	EFV02792.1	59	1.1e-53	Pseudoramibacter alactolyticus ATCC 23263|Pseudoramibacter|Eubacteriaceae|Clostridiales|Clostridia|Firmicutes|Terrabacteria group|Bacteria|cellular organisms|root		MGVL58	GVMAG-S-3300005613-53|3300005613.a:Ga0074649_1001010	GVMAG-S-3300005613-53|3300005613.a:Ga0074649_1001010	39	69.2308	7.69231	0	15.3846	7.69231	0
GVMAG-S-3300005613-53|3300005613.a:Ga0074649_1001254_27	XP_002788183.1	64	1.5e-133	Perkinsus marinus ATCC 50983|Perkinsus|Perkinsidae|Perkinsida|Perkinsea|Perkinsozoa|Alveolata|Eukaryota|cellular organisms|root	HSP70	MGVL58	GVMAG-S-3300005613-53|3300005613.a:Ga0074649_1001254	GVMAG-S-3300005613-53|3300005613.a:Ga0074649_1001254	42	66.6667	2.38095	0	16.6667	14.2857	0
GVMAG-S-3300005613-53|3300005613.a:Ga0074649_1001295_32	XP_003385856.2	52.2	4.2e-55	Amphimedon queenslandica|Niphatidae|Haplosclerida|Heteroscleromorpha|Demospongiae|Porifera|Metazoa|Opisthokonta|Eukaryota|cellular organisms|root	Ras	MGVL58	GVMAG-S-3300005613-53|3300005613.a:Ga0074649_1001295	GVMAG-S-3300005613-53|3300005613.a:Ga0074649_1001295	40	65	5	0	20	10	0
GVMAG-S-3300005662-175|3300005662.a:Ga0078894_10001775_10	XP_004348266.1	57.9	1.3e-97	Capsaspora owczarzaki ATCC 30864|Capsaspora|Ichthyosporea|Opisthokonta incertae sedis|Opisthokonta|Eukaryota|cellular organisms|root	Epimerase	MGVL35	GVMAG-S-3300005662-175|3300005662.a:Ga0078894_10001775	GVMAG-S-3300005662-175|3300005662.a:Ga0078894_10001775	19	57.8947	5.26316	5.26316	10.5263	15.7895	5.26316
GVMAG-S-3300005662-70|3300005662.a:Ga0078894_10002898_14	KIX14128.1	53	5.4e-227	Dethiosulfatarculus sandiegensis|Desulfarculaceae|Desulfarculales|Deltaproteobacteria|delta/epsilon subdivisions|Proteobacteria|Bacteria|cellular organisms|root		MGVL32	GVMAG-S-3300005662-70|3300005662.a:Ga0078894_10002898	GVMAG-S-3300005662-70|3300005662.a:Ga0078894_10002898	23	86.9565	13.0435	0	0	0	0
GVMAG-S-3300006056-154|3300006056.a:Ga0075163_10006531_13	XP_005707633.1	54.8	5.9e-188	Galdieria sulphuraria|Cyanidiaceae|Cyanidiales|Bangiophyceae|Rhodophyta|Eukaryota|cellular organisms|root	HSP70	MGVL32	GVMAG-S-3300006056-154|3300006056.a:Ga0075163_10006531	GVMAG-S-3300006056-154|3300006056.a:Ga0075163_10006531	13	76.9231	0	0	15.3846	7.69231	0
GVMAG-S-3300006056-154|3300006056.a:Ga0075163_10027187_7	XP_003877121.1	61.1	8.8e-208	Leishmania mexicana MHOM/GT/2001/U1103|Leishmania mexicana species complex|Leishmania|Leishmania|Leishmaniinae|Trypanosomatidae|Kinetoplastida|Euglenozoa|Eukaryota|cellular organisms|root	HSP70	MGVL32	GVMAG-S-3300006056-154|3300006056.a:Ga0075163_10027187	GVMAG-S-3300006056-154|3300006056.a:Ga0075163_10027187	7	85.7143	0	0	14.2857	0	0
GVMAG-S-3300006056-154|3300006056.a:Ga0075163_10030474_7	WP_004439869.1	57.8	2.3e-76	Bacillus smithii|Bacillaceae|Bacillales|Bacilli|Firmicutes|Terrabacteria group|Bacteria|cellular organisms|root		MGVL32	GVMAG-S-3300006056-154|3300006056.a:Ga0075163_10030474	GVMAG-S-3300006056-154|3300006056.a:Ga0075163_10030474	8	62.5	25	0	0	12.5	0
GVMAG-S-3300006056-271|3300006056.a:Ga0075163_10000043_69	WP_005373891.1	61.7	9.1e-65	Methylomicrobium agile|Methylococcaceae|Methylococcales|Gammaproteobacteria|Proteobacteria|Bacteria|cellular organisms|root		MGVL8	GVMAG-S-3300006056-271|3300006056.a:Ga0075163_10000043	GVMAG-S-3300006056-271|3300006056.a:Ga0075163_10000043	151	77.4834	5.29801	0	4.63576	12.5828	0
GVMAG-S-3300006565-14|3300006565.a:Ga0100228_1027398_11	XP_007513455.1	72.1	1.7e-182	Bathycoccus prasinos|Bathycoccaceae|Mamiellales|Mamiellophyceae|Chlorophyta|Viridiplantae|Eukaryota|cellular organisms|root	NTP_transferase	Prasinoviruses	GVMAG-S-3300006565-14|3300006565.a:Ga0100228_1027398	GVMAG-S-3300006565-14|3300006565.a:Ga0100228_1027398	13	23.0769	0	0	7.69231	69.2308	0
GVMAG-S-3300006565-14|3300006565.a:Ga0100228_1028854_9	XP_007511845.1	90.6	9.1e-191	Bathycoccus prasinos|Bathycoccaceae|Mamiellales|Mamiellophyceae|Chlorophyta|Viridiplantae|Eukaryota|cellular organisms|root	GDP_Man_Dehyd	Prasinoviruses	GVMAG-S-3300006565-14|3300006565.a:Ga0100228_1028854	GVMAG-S-3300006565-14|3300006565.a:Ga0100228_1028854	11	18.1818	0	0	18.1818	63.6364	0
GVMAG-S-3300006565-14|3300006565.a:Ga0100228_1029495_5	XP_007515484.1	71.2	5.9e-80	Bathycoccus prasinos|Bathycoccaceae|Mamiellales|Mamiellophyceae|Chlorophyta|Viridiplantae|Eukaryota|cellular organisms|root	Ribul_P_3_epim	Prasinoviruses	GVMAG-S-3300006565-14|3300006565.a:Ga0100228_1029495	GVMAG-S-3300006565-14|3300006565.a:Ga0100228_1029495	12	41.6667	0	0	8.33333	50	0
GVMAG-S-3300007519-189|3300007519.a:Ga0105055_10009779_2	WP_012475322.1	62.4	1.2e-120	Chlorobium phaeobacteroides|Chlorobium/Pelodictyon group|Chlorobiaceae|Chlorobiales|Chlorobia|Chlorobi|Bacteroidetes/Chlorobi group|FCB group|Bacteria|cellular organisms|root		MGVL14	GVMAG-S-3300007519-189|3300007519.a:Ga0105055_10009779	GVMAG-S-3300007519-189|3300007519.a:Ga0105055_10009779	12	41.6667	25	0	0	33.3333	0
GVMAG-S-3300009084-161|3300009084.a:Ga0105046_10000143_70	XP_004337792.1	64.6	9.8e-71	Acanthamoeba castellanii str. Neff|Acanthamoeba|Acanthamoebidae|Centramoebida|Longamoebia|Discosea|Amoebozoa|Eukaryota|cellular organisms|root	UPRTase	Megamimiviruses	GVMAG-S-3300009084-161|3300009084.a:Ga0105046_10000143	GVMAG-S-3300009084-161|3300009084.a:Ga0105046_10000143	77	11.6883	1.2987	0	1.2987	85.7143	0
GVMAG-S-3300009084-161|3300009084.a:Ga0105046_10001798_13	BAO38146.1	55.3	1.8e-129	Kluyveromyces marxianus DMKU3-1042|Kluyveromyces|Saccharomycetaceae|Saccharomycetales|Saccharomycetes|Saccharomycotina|saccharomyceta|Ascomycota|Dikarya|Fungi|Opisthokonta|Eukaryota|cellular organisms|root	Seryl_tRNA_N,tRNA-synt_2b	Megamimiviruses	GVMAG-S-3300009084-161|3300009084.a:Ga0105046_10001798	GVMAG-S-3300009084-161|3300009084.a:Ga0105046_10001798	24	12.5	0	0	0	87.5	0
GVMAG-S-3300009084-161|3300009084.a:Ga0105046_10003618_4	WP_027300952.1	56.9	1.7e-105	Rhodospirillales bacterium URHD0088|unclassified Rhodospirillales|Rhodospirillales|Alphaproteobacteria|Proteobacteria|Bacteria|cellular organisms|root		Megamimiviruses	GVMAG-S-3300009084-161|3300009084.a:Ga0105046_10003618	GVMAG-S-3300009084-161|3300009084.a:Ga0105046_10003618	24	25	4.16667	0	0	70.8333	0
GVMAG-S-3300009084-161|3300009084.a:Ga0105046_10006494_16	XP_004337289.1	55.7	1.4e-251	Acanthamoeba castellanii str. Neff|Acanthamoeba|Acanthamoebidae|Centramoebida|Longamoebia|Discosea|Amoebozoa|Eukaryota|cellular organisms|root	Hom_end_hint,GTP_EFTU,GTP_EFTU_D2,EFG_II,EFG_IV,EFG_C	Megamimiviruses	GVMAG-S-3300009084-161|3300009084.a:Ga0105046_10006494	GVMAG-S-3300009084-161|3300009084.a:Ga0105046_10006494	19	31.5789	0	0	5.26316	63.1579	0
GVMAG-S-3300009084-161|3300009084.a:Ga0105046_10015561_3	XP_009497645.1	53	2.7e-153	Fonticula alba|Fonticulaceae|Fonticulida|Nucleariidae and Fonticula group|Opisthokonta|Eukaryota|cellular organisms|root	tRNA-synt_2b,HGTP_anticodon,ProRGVMAG-S-C_1	Megamimiviruses	GVMAG-S-3300009084-161|3300009084.a:Ga0105046_10015561	GVMAG-S-3300009084-161|3300009084.a:Ga0105046_10015561	13	53.8462	0	0	0	46.1538	0
GVMAG-S-3300009084-161|3300009084.a:Ga0105046_10021240_6	EAT46044.1	52.1	4.8e-126	Aedes aegypti|Aedes|Aedini|Culicinae|Culicidae|Culicoidea|Culicomorpha|Nematocera|Diptera|Holometabola|Neoptera|Pterygota|Dicondylia|Insecta|Hexapoda|Pancrustacea|Mandibulata|Arthropoda|Panarthropoda|Ecdysozoa|Protostomia|Bilateria|Eumetazoa|Metazoa|Opisthokonta|Eukaryota|cellular organisms|root	tRNA_anti-codon,tRNA-synt_2	Megamimiviruses	GVMAG-S-3300009084-161|3300009084.a:Ga0105046_10021240	GVMAG-S-3300009084-161|3300009084.a:Ga0105046_10021240	10	10	0	0	0	90	0
GVMAG-S-3300009084-161|3300009084.a:Ga0105046_10027249_2	XP_006108319.1	51.6	8.2e-78	Myotis lucifugus|Vespertilionidae|Microchiroptera|Chiroptera|Laurasiatheria|Boreoeutheria|Eutheria|Theria|Mammalia|Amniota|Tetrapoda|Dipnotetrapodomorpha|Sarcopterygii|Euteleostomi|Teleostomi|Gnathostomata|Vertebrata|Craniata|Chordata|Deuterostomia|Bilateria|Eumetazoa|Metazoa|Opisthokonta|Eukaryota|cellular organisms|root	tRNA-synt_1c	Megamimiviruses	GVMAG-S-3300009084-161|3300009084.a:Ga0105046_10027249	GVMAG-S-3300009084-161|3300009084.a:Ga0105046_10027249	9	11.1111	0	0	0	88.8889	0
GVMAG-S-3300009084-161|3300009084.a:Ga0105046_10036229_7	XP_011212417.1	60.2	1.2e-149	Bactrocera dorsalis|Bactrocera|Bactrocera|Dacini|Dacinae|Tephritidae|Tephritoidea|Acalyptratae|Schizophora|Cyclorrhapha|Eremoneura|Muscomorpha|Brachycera|Diptera|Holometabola|Neoptera|Pterygota|Dicondylia|Insecta|Hexapoda|Pancrustacea|Mandibulata|Arthropoda|Panarthropoda|Ecdysozoa|Protostomia|Bilateria|Eumetazoa|Metazoa|Opisthokonta|Eukaryota|cellular organisms|root	tRNA-synt_2b,HGTP_anticodon	Megamimiviruses	GVMAG-S-3300009084-161|3300009084.a:Ga0105046_10036229	GVMAG-S-3300009084-161|3300009084.a:Ga0105046_10036229	10	20	0	0	0	80	0
GVMAG-S-3300009084-161|3300009084.a:Ga0105046_10058869_5	XP_004336485.1	67.7	4.6e-153	Acanthamoeba castellanii str. Neff|Acanthamoeba|Acanthamoebidae|Centramoebida|Longamoebia|Discosea|Amoebozoa|Eukaryota|cellular organisms|root	Cys_Met_Meta_PP	Megamimiviruses	GVMAG-S-3300009084-161|3300009084.a:Ga0105046_10058869	GVMAG-S-3300009084-161|3300009084.a:Ga0105046_10058869	7	71.4286	0	0	14.2857	14.2857	0
GVMAG-S-3300009702-144|3300009702.a:Ga0114931_10011253_1	XP_004344091.1	58.6	8e-124	Acanthamoeba castellanii str. Neff|Acanthamoeba|Acanthamoebidae|Centramoebida|Longamoebia|Discosea|Amoebozoa|Eukaryota|cellular organisms|root	DEAD,Helicase_C	MGVL4	GVMAG-S-3300009702-144|3300009702.a:Ga0114931_10011253	GVMAG-S-3300009702-144|3300009702.a:Ga0114931_10011253	12	58.3333	8.33333	0	25	8.33333	0
GVMAG-S-3300009702-216|3300009702.a:Ga0114931_10021114_1	XP_004344091.1	59.7	1.3e-129	Acanthamoeba castellanii str. Neff|Acanthamoeba|Acanthamoebidae|Centramoebida|Longamoebia|Discosea|Amoebozoa|Eukaryota|cellular organisms|root	DEAD,Helicase_C	Solumviruses	GVMAG-S-3300009702-216|3300009702.a:Ga0114931_10021114	GVMAG-S-3300009702-216|3300009702.a:Ga0114931_10021114	9	33.3333	0	11.1111	0	55.5556	0
GVMAG-S-3300009702-216|3300009702.a:Ga0114931_10027323_10	XP_004255825.1	59.4	4e-93	Entamoeba invadens IP1|Entamoeba|Entamoebidae|Archamoebae|Amoebozoa|Eukaryota|cellular organisms|root	RmlD_sub_bind	Solumviruses	GVMAG-S-3300009702-216|3300009702.a:Ga0114931_10027323	GVMAG-S-3300009702-216|3300009702.a:Ga0114931_10027323	11	45.4545	0	0	18.1818	36.3636	0
GVMAG-S-3300009702-216|3300009702.a:Ga0114931_10035976_1	KFH62247.1	54.6	4e-103	Mortierella verticillata NRRL 6337|Mortierella|Mortierellaceae|Mortierellales|Mortierellomycetes|Mortierellomycotina|Mucoromycota|Fungi incertae sedis|Fungi|Opisthokonta|Eukaryota|cellular organisms|root	XPG_N,XPG_I	Solumviruses	GVMAG-S-3300009702-216|3300009702.a:Ga0114931_10035976	GVMAG-S-3300009702-216|3300009702.a:Ga0114931_10035976	6	33.3333	0	0	16.6667	50	0
GVMAG-S-3300009703-83|3300009703.a:Ga0114933_10001069_23	ETX06931.1	50.5	1.4e-155	Candidatus Entotheonella gemina|Candidatus Tectomicrobia|Nitrospinae/Tectomicrobia group|Bacteria|cellular organisms|root		MGVL68	GVMAG-S-3300009703-83|3300009703.a:Ga0114933_10001069	GVMAG-S-3300009703-83|3300009703.a:Ga0114933_10001069	35	65.7143	11.4286	0	11.4286	11.4286	0
GVMAG-S-3300009703-83|3300009703.a:Ga0114933_10001581_22	CEP00240.1	58.9	3.4e-125	Plasmodiophora brassicae|Plasmodiophoridae|Plasmodiophorida|Imbricatea|Cercozoa|Rhizaria|Eukaryota|cellular organisms|root	DEAD,Helicase_C	MGVL68	GVMAG-S-3300009703-83|3300009703.a:Ga0114933_10001581	GVMAG-S-3300009703-83|3300009703.a:Ga0114933_10001581	26	69.2308	0	3.84615	15.3846	11.5385	0
GVMAG-S-3300009703-83|3300009703.a:Ga0114933_10001891_22	XP_008614202.1	54.2	0	Saprolegnia diclina VS20|Saprolegnia|Saprolegniaceae|Saprolegniales|Oomycetes|Stramenopiles|Eukaryota|cellular organisms|root	CPSase_sm_chain,GATase,CPSase_L_D2,CPSase_L_D3,CPSase_L_D2,MGS	MGVL68	GVMAG-S-3300009703-83|3300009703.a:Ga0114933_10001891	GVMAG-S-3300009703-83|3300009703.a:Ga0114933_10001891	27	70.3704	3.7037	0	3.7037	22.2222	0
GVMAG-S-3300009703-83|3300009703.a:Ga0114933_10004601_5	WP_002650156.1	65.2	2.2e-126	Blastopirellula marina|Planctomycetaceae|Planctomycetales|Planctomycetia|Planctomycetes|PVC group|Bacteria|cellular organisms|root		MGVL68	GVMAG-S-3300009703-83|3300009703.a:Ga0114933_10004601	GVMAG-S-3300009703-83|3300009703.a:Ga0114933_10004601	15	80	13.3333	0	0	6.66667	0
GVMAG-S-3300009790-139|3300009790.a:Ga0115012_10004919_2	XP_003075057.2	59.8	7.6e-172	Ostreococcus tauri|Bathycoccaceae|Mamiellales|Mamiellophyceae|Chlorophyta|Viridiplantae|Eukaryota|cellular organisms|root	PHO4	Prasinoviruses	GVMAG-S-3300009790-139|3300009790.a:Ga0115012_10004919	GVMAG-S-3300009790-139|3300009790.a:Ga0115012_10004919	13	23.0769	0	0	0	69.2308	7.69231
GVMAG-S-3300010158-137|3300010158.a:Ga0114960_10000278_27	WP_026494044.1	55.4	8.6e-92	Butyrivibrio sp. XPD2006|Lachnospiraceae|Clostridiales|Clostridia|Firmicutes|Terrabacteria group|Bacteria|cellular organisms|root		MGVL36	GVMAG-S-3300010158-137|3300010158.a:Ga0114960_10000278	GVMAG-S-3300010158-137|3300010158.a:Ga0114960_10000278	52	46.1538	15.3846	0	11.5385	26.9231	0
GVMAG-S-3300010158-63|3300010158.a:Ga0114960_10012595_5	WP_027347800.1	54.1	2e-59	Helcococcus sueciensis|Peptoniphilaceae|Tissierellales|Tissierellia|Firmicutes|Terrabacteria group|Bacteria|cellular organisms|root		MGVL35	GVMAG-S-3300010158-63|3300010158.a:Ga0114960_10012595	GVMAG-S-3300010158-63|3300010158.a:Ga0114960_10012595	9	77.7778	11.1111	0	0	11.1111	0
GVMAG-S-3300010160-180|3300010160.a:Ga0114967_10000541_21	XP_012208970.1	74.1	1e-135	Saprolegnia parasitica CBS 223.65|Saprolegnia|Saprolegniaceae|Saprolegniales|Oomycetes|Stramenopiles|Eukaryota|cellular organisms|root	Ribonuc_red_sm	MGVL24	GVMAG-S-3300010160-180|3300010160.a:Ga0114967_10000541	GVMAG-S-3300010160-180|3300010160.a:Ga0114967_10000541	32	78.125	6.25	0	9.375	6.25	0
GVMAG-S-3300010160-61|3300010160.a:Ga0114967_10008009_6	GAL84785.1	52.5	9.1e-67	Sporocytophaga myxococcoides|Cytophagaceae|Cytophagales|Cytophagia|Bacteroidetes|Bacteroidetes/Chlorobi group|FCB group|Bacteria|cellular organisms|root		MGVL52	GVMAG-S-3300010160-61|3300010160.a:Ga0114967_10008009	GVMAG-S-3300010160-61|3300010160.a:Ga0114967_10008009	17	88.2353	5.88235	0	5.88235	0	0
GVMAG-S-3300010160-96|3300010160.a:Ga0114967_10000027_59	WP_015311230.1	60.1	6.5e-119	Thermoanaerobacterium thermosaccharolyticum|Thermoanaerobacterales Family III. Incertae Sedis|Thermoanaerobacterales|Clostridia|Firmicutes|Terrabacteria group|Bacteria|cellular organisms|root		Iridoviruses	GVMAG-S-3300010160-96|3300010160.a:Ga0114967_10000027	GVMAG-S-3300010160-96|3300010160.a:Ga0114967_10000027	106	54.717	10.3774	0.943396	6.60377	27.3585	0
GVMAG-S-3300010160-96|3300010160.a:Ga0114967_10001672_30	WP_026751151.1	87.3	3.6e-60	Sediminibacterium sp. C3|Chitinophagaceae|Chitinophagales|Chitinophagia|Bacteroidetes|Bacteroidetes/Chlorobi group|FCB group|Bacteria|cellular organisms|root		Iridoviruses	GVMAG-S-3300010160-96|3300010160.a:Ga0114967_10001672	GVMAG-S-3300010160-96|3300010160.a:Ga0114967_10001672	41	85.3659	14.6341	0	0	0	0
GVMAG-S-3300010299-67|3300010299.a:Ga0129342_1003660_3	WP_026709783.1	66.4	1.1e-123	Flavobacterium filum|Flavobacteriaceae|Flavobacteriales|Flavobacteriia|Bacteroidetes|Bacteroidetes/Chlorobi group|FCB group|Bacteria|cellular organisms|root		Prasinoviruses	GVMAG-S-3300010299-67|3300010299.a:Ga0129342_1003660	GVMAG-S-3300010299-67|3300010299.a:Ga0129342_1003660	12	41.6667	41.6667	0	0	8.33333	8.33333
GVMAG-S-3300010299-67|3300010299.a:Ga0129342_1004053_8	XP_002509119.1	68.9	2.5e-90	Micromonas commoda|Mamiellaceae|Mamiellales|Mamiellophyceae|Chlorophyta|Viridiplantae|Eukaryota|cellular organisms|root		Prasinoviruses	GVMAG-S-3300010299-67|3300010299.a:Ga0129342_1004053	GVMAG-S-3300010299-67|3300010299.a:Ga0129342_1004053	13	15.3846	0	0	0	84.6154	0
GVMAG-S-3300010316-21|3300010316.a:Ga0136655_1000151_32	XP_007031883.1	58.2	1.9e-99	Theobroma cacao|Byttnerioideae|Malvaceae|Malvales|malvids|rosids|Pentapetalae|Gunneridae|eudicotyledons|Mesangiospermae|Magnoliophyta|Spermatophyta|Euphyllophyta|Tracheophyta|Embryophyta|Streptophytina|Streptophyta|Viridiplantae|Eukaryota|cellular organisms|root	Ribonuc_red_sm	Coccolithoviruses	GVMAG-S-3300010316-21|3300010316.a:Ga0136655_1000151	GVMAG-S-3300010316-21|3300010316.a:Ga0136655_1000151	39	79.4872	2.5641	0	10.2564	7.69231	0
GVMAG-S-3300010316-21|3300010316.a:Ga0136655_1000196_12	KIO29335.1	50.1	2.4e-88	Tulasnella calospora MUT 4182|Tulasnella|Tulasnellaceae|Cantharellales|Agaricomycetes incertae sedis|Agaricomycetes|Agaricomycotina|Basidiomycota|Dikarya|Fungi|Opisthokonta|Eukaryota|cellular organisms|root	HMG-CoA_red	Coccolithoviruses	GVMAG-S-3300010316-21|3300010316.a:Ga0136655_1000196	GVMAG-S-3300010316-21|3300010316.a:Ga0136655_1000196	37	89.1892	2.7027	0	5.40541	2.7027	0
GVMAG-S-3300010354-221|3300010354.a:Ga0129333_10014655_160	CDH51816.1	50.3	1.1e-232	Lichtheimia corymbifera JMRC:FSU:9682|Lichtheimia|Lichtheimiaceae|Mucorales|Mucoromycetes|Mucoromycotina|Mucoromycota|Fungi incertae sedis|Fungi|Opisthokonta|Eukaryota|cellular organisms|root	ABC_tran,ABC_tran	MGVL36	GVMAG-S-3300010354-221|3300010354.a:Ga0129333_10014655	GVMAG-S-3300010354-221|3300010354.a:Ga0129333_10014655	7	71.4286	0	0	14.2857	14.2857	0
GVMAG-S-3300010354-249|3300010354.a:Ga0129333_10002968_9	EJY71854.1	50	1e-73	Oxytricha trifallax|Oxytrichinae|Oxytrichidae|Sporadotrichida|Stichotrichia|Spirotrichea|Intramacronucleata|Ciliophora|Alveolata|Eukaryota|cellular organisms|root	Band_7	MGVL54	GVMAG-S-3300010354-249|3300010354.a:Ga0129333_10002968	GVMAG-S-3300010354-249|3300010354.a:Ga0129333_10002968	27	70.3704	7.40741	3.7037	3.7037	14.8148	0
GVMAG-S-3300010368-67|3300010368.a:Ga0129324_10000174_5	XP_009840723.1	74.2	3.6e-166	Aphanomyces astaci|Saprolegniaceae|Saprolegniales|Oomycetes|Stramenopiles|Eukaryota|cellular organisms|root	Actin	MGVL55	GVMAG-S-3300010368-67|3300010368.a:Ga0129324_10000174	GVMAG-S-3300010368-67|3300010368.a:Ga0129324_10000174	38	60.5263	10.5263	2.63158	2.63158	23.6842	0
GVMAG-S-3300010368-70|3300010368.a:Ga0129324_10000207_20	ABA60427.1	60.4	2.1e-120	Lagenidium giganteum|Lagenidiaceae|Lagenidiales|Oomycetes|Stramenopiles|Eukaryota|cellular organisms|root	Gln-synt_N,Gln-synt_C	Iridoviruses	GVMAG-S-3300010368-70|3300010368.a:Ga0129324_10000207	GVMAG-S-3300010368-70|3300010368.a:Ga0129324_10000207	46	60.8696	4.34783	0	10.8696	21.7391	2.17391
GVMAG-S-3300010368-70|3300010368.a:Ga0129324_10000961_3	WP_028755262.1	58.2	4.5e-115	Rhizobium leucaenae|Rhizobium/Agrobacterium group|Rhizobiaceae|Rhizobiales|Alphaproteobacteria|Proteobacteria|Bacteria|cellular organisms|root		Iridoviruses	GVMAG-S-3300010368-70|3300010368.a:Ga0129324_10000961	GVMAG-S-3300010368-70|3300010368.a:Ga0129324_10000961	23	60.8696	8.69565	0	17.3913	13.0435	0
GVMAG-S-3300010368-72|3300010368.a:Ga0129324_10002974_5	WP_014953500.1	55.8	9.1e-103	alpha proteobacterium HIMB5|Pelagibacteraceae|Pelagibacterales|Alphaproteobacteria|Proteobacteria|Bacteria|cellular organisms|root		MGVL55	GVMAG-S-3300010368-72|3300010368.a:Ga0129324_10002974	GVMAG-S-3300010368-72|3300010368.a:Ga0129324_10002974	8	50	25	0	12.5	12.5	0
GVMAG-S-3300010368-72|3300010368.a:Ga0129324_10003918_7	EJP71735.1	55.1	1.6e-66	SAR86 cluster bacterium SAR86A|unclassified Gammaproteobacteria|Gammaproteobacteria|Proteobacteria|Bacteria|cellular organisms|root		MGVL55	GVMAG-S-3300010368-72|3300010368.a:Ga0129324_10003918	GVMAG-S-3300010368-72|3300010368.a:Ga0129324_10003918	15	66.6667	6.66667	0	20	6.66667	0
GVMAG-S-3300010368-72|3300010368.a:Ga0129324_10006864_5	XP_009037302.1	69.3	3.6e-166	Aureococcus anophagefferens|Pelagomonadales|Pelagophyceae|Stramenopiles|Eukaryota|cellular organisms|root	Actin	MGVL55	GVMAG-S-3300010368-72|3300010368.a:Ga0129324_10006864	GVMAG-S-3300010368-72|3300010368.a:Ga0129324_10006864	7	42.8571	14.2857	0	14.2857	28.5714	0
GVMAG-S-3300010368-80|3300010368.a:Ga0129324_10003175_11	XP_001388388.1	58.9	6.9e-94	Cryptosporidium parvum Iowa II|Cryptosporidium|Cryptosporidiidae|Eimeriorina|Eucoccidiorida|Coccidia|Conoidasida|Apicomplexa|Alveolata|Eukaryota|cellular organisms|root	Metallophos	Aureococcusviruses	GVMAG-S-3300010368-80|3300010368.a:Ga0129324_10003175	GVMAG-S-3300010368-80|3300010368.a:Ga0129324_10003175	13	76.9231	7.69231	0	7.69231	7.69231	0
GVMAG-S-3300011013-78|3300011013.a:Ga0114934_10000032_20	WP_007040232.1	51.6	9.6e-101	Thiorhodococcus drewsii|Chromatiaceae|Chromatiales|Gammaproteobacteria|Proteobacteria|Bacteria|cellular organisms|root		MGVL42	GVMAG-S-3300011013-78|3300011013.a:Ga0114934_10000032	GVMAG-S-3300011013-78|3300011013.a:Ga0114934_10000032	83	36.1446	7.22892	4.81928	3.61446	48.1928	0
GVMAG-S-3300011013-78|3300011013.a:Ga0114934_10000061_56	WP_034632112.1	56	1.1e-102	Bacillus okhensis|Bacillaceae|Bacillales|Bacilli|Firmicutes|Terrabacteria group|Bacteria|cellular organisms|root		MGVL42	GVMAG-S-3300011013-78|3300011013.a:Ga0114934_10000061	GVMAG-S-3300011013-78|3300011013.a:Ga0114934_10000061	66	54.5455	18.1818	0	7.57576	19.697	0
GVMAG-S-3300011013-78|3300011013.a:Ga0114934_10005507_6	EJW86289.1	67.4	1.8e-110	Wuchereria bancrofti|Onchocercidae|Filarioidea|Spiruromorpha|Spirurina|Rhabditida|Chromadorea|Nematoda|Ecdysozoa|Protostomia|Bilateria|Eumetazoa|Metazoa|Opisthokonta|Eukaryota|cellular organisms|root	HSP70	MGVL42	GVMAG-S-3300011013-78|3300011013.a:Ga0114934_10005507	GVMAG-S-3300011013-78|3300011013.a:Ga0114934_10005507	9	55.5556	0	0	22.2222	22.2222	0
GVMAG-S-3300011013-78|3300011013.a:Ga0114934_10005507_8	XP_007884368.1	80	3e-87	Callorhinchus milii|Callorhinchidae|Chimaeriformes|Holocephali|Chondrichthyes|Gnathostomata|Vertebrata|Craniata|Chordata|Deuterostomia|Bilateria|Eumetazoa|Metazoa|Opisthokonta|Eukaryota|cellular organisms|root	HSP70	MGVL42	GVMAG-S-3300011013-78|3300011013.a:Ga0114934_10005507	GVMAG-S-3300011013-78|3300011013.a:Ga0114934_10005507	9	55.5556	0	0	22.2222	22.2222	0
GVMAG-S-3300012000-52|3300012000.a:Ga0119951_1002595_1	WP_009855914.1	79.5	3.2e-52	Rubrivivax benzoatilyticus|Burkholderiales Genera incertae sedis|unclassified Burkholderiales|Burkholderiales|Betaproteobacteria|Proteobacteria|Bacteria|cellular organisms|root		MGVL23	GVMAG-S-3300012000-52|3300012000.a:Ga0119951_1002595	GVMAG-S-3300012000-52|3300012000.a:Ga0119951_1002595	9	55.5556	33.3333	11.1111	0	0	0
GVMAG-S-3300012000-52|3300012000.a:Ga0119951_1004672_7	WP_009711439.1	56.9	1.9e-117	Desmospora sp. 8437|Thermoactinomycetaceae|Bacillales|Bacilli|Firmicutes|Terrabacteria group|Bacteria|cellular organisms|root		MGVL23	GVMAG-S-3300012000-52|3300012000.a:Ga0119951_1004672	GVMAG-S-3300012000-52|3300012000.a:Ga0119951_1004672	9	66.6667	22.2222	0	0	11.1111	0
GVMAG-S-3300012000-65|3300012000.a:Ga0119951_1000013_168	WP_021186254.1	65.9	8.7e-98	Pantoea sp. AGVMAG-S-PWVM4|Erwiniaceae|Enterobacterales|Gammaproteobacteria|Proteobacteria|Bacteria|cellular organisms|root		MGVL23	GVMAG-S-3300012000-65|3300012000.a:Ga0119951_1000013	GVMAG-S-3300012000-65|3300012000.a:Ga0119951_1000013	168	70.2381	10.119	0	4.16667	14.881	0.595238
GVMAG-S-3300012000-65|3300012000.a:Ga0119951_1000062_29	WP_027377820.1	69.3	4e-135	Chryseobacterium palustre|Flavobacteriaceae|Flavobacteriales|Flavobacteriia|Bacteroidetes|Bacteroidetes/Chlorobi group|FCB group|Bacteria|cellular organisms|root		MGVL23	GVMAG-S-3300012000-65|3300012000.a:Ga0119951_1000062	GVMAG-S-3300012000-65|3300012000.a:Ga0119951_1000062	70	72.8571	8.57143	0	2.85714	15.7143	0
GVMAG-S-3300012000-76|3300012000.a:Ga0119951_1000061_40	BAF11633.2	58.9	4.7e-100	Oryza sativa Japonica Group|Oryza|Oryzinae|Oryzeae|Oryzoideae|BOP clade|Poaceae|Poales|commelinids|Petrosaviidae|Liliopsida|Mesangiospermae|Magnoliophyta|Spermatophyta|Euphyllophyta|Tracheophyta|Embryophyta|Streptophytina|Streptophyta|Viridiplantae|Eukaryota|cellular organisms|root	HSP70	Tetraselmisviruses	GVMAG-S-3300012000-76|3300012000.a:Ga0119951_1000061	GVMAG-S-3300012000-76|3300012000.a:Ga0119951_1000061	74	63.5135	8.10811	0	17.5676	10.8108	0
GVMAG-S-3300012000-76|3300012000.a:Ga0119951_1000061_52	XP_002948337.1	50.2	6.9e-148	Volvox carteri f. nagariensis|Volvox|Volvocaceae|Chlamydomonadales|Chlorophyceae|Chlorophyta|Viridiplantae|Eukaryota|cellular organisms|root	AAA,AAA_lid_3,Peptidase_M41	Tetraselmisviruses	GVMAG-S-3300012000-76|3300012000.a:Ga0119951_1000061	GVMAG-S-3300012000-76|3300012000.a:Ga0119951_1000061	74	63.5135	8.10811	0	17.5676	10.8108	0
GVMAG-S-3300012919-55|3300012919.a:Ga0160422_10000004_61	CEP00240.1	57.7	4.6e-129	Plasmodiophora brassicae|Plasmodiophoridae|Plasmodiophorida|Imbricatea|Cercozoa|Rhizaria|Eukaryota|cellular organisms|root	DEAD,Helicase_C	OLPV	GVMAG-S-3300012919-55|3300012919.a:Ga0160422_10000004	GVMAG-S-3300012919-55|3300012919.a:Ga0160422_10000004	117	51.2821	3.4188	0.854701	6.83761	37.6068	0
GVMAG-S-3300012919-55|3300012919.a:Ga0160422_10000104_39	WP_023004975.1	64.8	0	Halomonas sp. PBN3|Halomonadaceae|Oceanospirillales|Gammaproteobacteria|Proteobacteria|Bacteria|cellular organisms|root		OLPV	GVMAG-S-3300012919-55|3300012919.a:Ga0160422_10000104	GVMAG-S-3300012919-55|3300012919.a:Ga0160422_10000104	57	56.1404	5.26316	1.75439	10.5263	26.3158	0
GVMAG-S-3300012919-56|3300012919.a:Ga0160422_10001959_5	WP_024772082.1	51.2	8.1e-94	Aquimarina macrocephali|Flavobacteriaceae|Flavobacteriales|Flavobacteriia|Bacteroidetes|Bacteroidetes/Chlorobi group|FCB group|Bacteria|cellular organisms|root		MGVL40	GVMAG-S-3300012919-56|3300012919.a:Ga0160422_10001959	GVMAG-S-3300012919-56|3300012919.a:Ga0160422_10001959	22	54.5455	9.09091	0	13.6364	22.7273	0
GVMAG-S-3300012919-62|3300012919.a:Ga0160422_10000670_16	WP_025235982.1	65.1	0	Mannheimia sp. USDA-ARGVMAG-S-USMARC-1261|Pasteurellaceae|Pasteurellales|Gammaproteobacteria|Proteobacteria|Bacteria|cellular organisms|root		MGVL40	GVMAG-S-3300012919-62|3300012919.a:Ga0160422_10000670	GVMAG-S-3300012919-62|3300012919.a:Ga0160422_10000670	24	37.5	12.5	4.16667	16.6667	29.1667	0
[truncated: 984 more rows]
