# Supplementary material for: Giant virus diversity and host interactions through global metagenomics
Source: Nature. 2020 Jan 22;578(7795):432–6. doi: 10.1038/s41586-020-1957-x (PMC7162819; doi:10.1038/s41586-020-1957-x)
Supplement: Supplementary file 10 — Supplementary Table 7 | Filters applied to remove potential contaminant contigs from GVMAGs. For each contig filtering was performed based on taxonomic distribution of best blastp hits in the NCBI nr database. Contigs with values greater than the indicated values highlighted in grey and at the same time smaller than the indicated values highlighted in white were removed from the dataset. [file 41586_2020_1957_MOESM10_ESM.xlsx]

## Sheet: SI_table_7
	Bac_1	Bac_10	Arc_1	Arc_10	Euk_1	Euk_10	Phage_1	Phage_1
# genes	1	10	1	10	1	10	1	1
Bacteria [%]	40	25	10	25	60	40	10	10
Archaea [%]	20	20	40	25	10	10	10	10
Eukaryota [%]	10	10	10	10	60	40	10	10
Phage [%]	10	10	10	10	10	10	20	10
NCLDV [%]	3	3	3	3	3	3	3	3
