# Supplementary material for: Giant virus diversity and host interactions through global metagenomics
Source: Nature. 2020 Jan 22;578(7795):432–6. doi: 10.1038/s41586-020-1957-x (PMC7162819; doi:10.1038/s41586-020-1957-x)
Supplement: Supplementary file 11 — Supplementary Table 8 | Criteria used to define the quality of GVMAGs [file 41586_2020_1957_MOESM11_ESM.xlsx]

## Sheet: SI_table_8
Category	Quality	Completeness	Contamination
high	Completeness 'high' and Contamination 'low'	≥ 90%	≤ factor 1.2
medium	Completeness 'medium' and Contamination 'low' or 'medium'	≥ 50%	≤ factor 2
low	Completeness 'low' or Contamination 'high'	< 50%	> factor 2
